# Supplementary material for: Determinism and stochasticity drive microbial community assembly and microbial interactions in calcareous glacier forefields
Source: Appl Environ Microbiol. 2025 May 15;91(6):e00302-25. doi: 10.1128/aem.00302-25 (PMC12175511; doi:10.1128/aem.00302-25)
Supplement: File S1b — OTU tables with taxonomy and sequences for ITS across the four glaciers. [file aem.00302-25-s0002.xlsx]

## Sheet: D
Kingdom	Phylum	Class	Order	Family	Genus	Species	rep	OTU
k__Fungi	p__Mortierellomycota	c__Mortierellomycetes	o__Mortierellales	f__Mortierellaceae	g__Mortierella	s__elongata	AACGCATATTGCGCTCTTTGGTATTCCGAAGAGCATGCTTGTTTGAGTATCAGTAAACACCTCAAAGACTTCAATTTGTTTTGAATGGCTTTGGACTTGAGCAATCCCAACACCAGTCTTTACGATCGGTGGAGGGTTGCTTGAAATGCAGGTGCAGCTGGACATTCTCCTGAGCTAAAAGCATATTTATTTAGTCCCGTCAAACGGATTATTACTTTTGCTGCAGCTAACATAAAGGGAGTTTGACCGTATTGGCTGACTGATGCAGGATTTCACAAGGGTCGGCAACGATTCTTGTAAAACTCGATCTCAAATCAAGTAAGACTACCCGCTGAACTTAA	OTU3
k__Fungi	p__Ascomycota	c__Eurotiomycetes	o__Verrucariales	f__Verrucariaceae	g__Verrucaria	NA	AACGCACATTGCGCCCTTTGGTATTCCGAAGGGCATGCCTGTTCGAGCGTCATTATCAACCCTCAAGCCCGGCTTGCCGTTGGGTCTCACCGTTGAAACATCCGGTGGATCCAAAAGATAATGGCAGAGTCCGTGGGGACCGGAGATGCAGCGAGCTCTTTAGCACGCGTCTGGACGGTTTCCCGGCTCGGTCTTAACCACATATTTTTCAGGTTGACCTCGGATCAGGTAGGGATACCCGCTGAACTTAA	OTU6
k__Fungi	p__Ascomycota	c__Leotiomycetes	o__Helotiales	f__Helotiaceae	g__Tetracladium	NA	AACGCACATTGCGCCCCTTGGTATTCCGAGGGGCATGCCTATTCGAGCGTCATTATCACCCCTCAAGCTCCGGCTTGGTGTTGAGGCCTGCCATCCCGGCACCCTCTAAAATCAGTGGCAGTGCCCTCGGGCTCTAAGCGTAGTAATTTATCGCTATAGGGTCCCGTGGGATGCTCGCCAGAACCCCCCCCATCTTTAATGATTGACCTCGGATTAGGTAGGGATACCCGCTGAACTTAA	OTU8
k__Fungi	p__Basidiomycota	c__Tremellomycetes	o__Tremellales	f__Bulleribasidiaceae	g__Vishniacozyma	s__victoriae	GAAATGCGATAAGTAATGTGAATTGCAGAATTCAGTGAATCATCGAATCTTTGAACGCACCTTGCGCCCTTTGGTATTCCGAAGGGCATGCCTGTTTGAGTGTCATGAAACCTCACCCCACTTGGGTTTTTGCCTGAGCGGTGGTGTATTGGGTGTTGCCTTGCTAAAGGCTCGCCTTAAAGACATAAGCACCTTGGATGTAATACGTTTCATCCTTCTGGGTGGCTGATAACCCCACATATTCATGATCTGGCCTCAAATCAGGTAGGGCTACCCGCTGAACTTAAGCATATCAATAAGC	OTU18
k__Fungi	p__Ascomycota	c__Leotiomycetes	o__Helotiales	f__Helotiaceae	g__Tetracladium	NA	AACGCACATTGCGCCCCTTGGTATTCCGAGGGGCATGCCTATTCGAGCGTCATTATCACCCCTCAAGCCTAGCTTGGTGTTGAGACCTGCTGTCAAGGCAGTCTCTAAAATCAGTGGCAGTGCTGTCAGGCTCTAAGCGTAGTAAATTCATCGCTATAGACAACCTGGTGGCCACTCGCCAGAACCCCCCCATTTTTTAATGATTGACCTCGGATTAGGTAGGGATACCCGCTGAACTTAA	OTU19
k__Fungi	p__Basidiomycota	c__Agaricomycetes	o__Agaricales	f__Lycoperdaceae	g__Bovista	NA	AACGCACCTTGCGCTCCTTGGTATTCCGAGGAGCATGCCTGTTTGAGTGTCATTAAATTCTCAACCCTCCAGCTTTTGCGAGTTGTGATGGGCTTGGATATGGGGGTTTGCGGGCCTTTATTAAGAGGTCGGCTCTCCTGAAATACATTAGCGGAACCGTTTGCAGTCCCGTCACTAGTGTGATAATTATCTACACTGTGATGATTGCTCTCTGACTAGTTCAGCTGCTAATAGTCCCTTGTTGGACAACATTAATGAACTTCTTGACCTCAAATCAGGTAGGACTACCCGCTGAACTTAA	OTU20
k__Fungi	p__Basidiomycota	NA	NA	NA	NA	NA	CTCCGGTGAATCATCGAATCTTTGAACGCAGGCCGCGCTTTGCATATCACTTGTGTTATCGCAAAGCATCTACGTATGAGTGTCAGCCTAATATACTTTCGGTTTAATGGTAATTTATTTACTATTAAATACATTATGCGAGTATTTTTTAAATACACGCGTTTAACAGAATTTATGTCTGGCCTCATATGTGGAAGATTACCCGCTGGATTTAAGCATATCAATAAGCGGAGGAATTAC	OTU21
k__Fungi	p__Basidiomycota	c__Agaricomycetes	o__Agaricales	f__Strophariaceae	g__Pholiota	s__lenta	AACGCACCTTGCGCTCCTTGGTATTCCGAGGAGCATGCCTGTTTGAGTGTCATTAAATTCTCAACCTTATTAGCTTTTGTTGATAATGGCTTGGATTTGGGGGTTTGCCGGTTTCTTACTGAGATCAGCTCCCCTTAAATGTATTAGCTGGTTGCCTTGTGCAGACTTGTCTATTGGTGTGATAATTATCTACGCCGTGGACTTTCTGCCAGTTTTTAGCACCGCTTCTAACTGTCTGTTTATTCAGACAATATATGACAATTTGACCTCAAATCAGGTAGGACTACCCGCTGAACTTAA	OTU22
k__Fungi	p__Basidiomycota	c__Agaricomycetes	o__Polyporales	f__Meripilaceae	g__Rigidoporus	s__sanguinolentus	AACGCACCTTGCGCTCCTTGGTATTCCGAGGAGCATGCCTGTTTGAGTGTCATGGTATTCTCAATTCTCTTGGTTTCTGCCAAGGTGATATTGGACTTGGAGGCTATTGCCGGCATCATCTCTGAAGCCGGCTCCTCTTAAATGAATCAGTGTGAACATTCACTTCATACTTGGTGTGATAATTATCTACACTATGTTTGAGTGATACAGCTTCATGCTTCGAATCGTCGCAAGACACCGCTTTGACTTCTGACCTCAAATCAGGTAGGATTACCCGCTGAACTTAA	OTU23
k__Fungi	p__Basidiomycota	c__Agaricomycetes	o__Hymenochaetales	f__Schizoporaceae	g__Hyphodontia	s__pallidula	GAAACGCGATAAGTAATGTGAATTGCAGAATTCAGTGAATCATCGAATCTTTGAACGCACCTTGCGCTCCTTGGTATTCCGAGGAGCATGCCTGTTTGAGTGTCATGAAATCATCAACCTTACTGTCTTTGTTGACGGTGTAGGCTTGGACTTGGGGACCTTGCCGGCCTTTCTGAGGTCGGCTTCCCTTGAATGTATTAGTCGAGCGCCCTCGCTCCGAGACGTGTGATAATTATCATTCACTGATCGACGAGGGCTGTGCTAGGCTTCTAACCGTCGCGTTAGTGACAATCTTGACAATCTGACCTCAAATCAGGTAGGACTACCCGCTGAACTTAAGCATATCAATAAGC	OTU26
k__Fungi	p__Ascomycota	c__Eurotiomycetes	o__Eurotiales	f__Aspergillaceae	g__Penicillium	s__aurantiogriseum	AACGCACATTGCGCCCCCTGGTATTCCGGGGGGCATGCCTGTCCGAGCGTCATTGCTGCCCTCAAGCCCGGCTTGTGTGTTGGGCCCCGTCCTCCGATTTCCGGGGGACGGGCCCGAAAGGCAGCGGCGGCACCGCGTCCGGTCCTCGAGCGTATGGGGCTTTGTCACCCGCTCTGTAGGCCCGGCCGGCGCTTGCCGATCAACCCAAATTTTTATCCAGGTTGACCTCGGATCAGGTAGGGATACCCGCTGAACTTAA	OTU27
k__Fungi	p__Ascomycota	c__Leotiomycetes	o__Helotiales	f__Hyaloscyphaceae	g__Clathrosphaerina	s__zalewskii	ATGCGATAAGTAATGTGAATTGCAGAATTCAGTGAATCATCGAATCTTTGAACGCACATTGCGCCCTCTGGTATTCCGGAGGGCATGCCTGTTCGAGCGTCATAATGACCAAATCACCCCCGTGGTGGACTTGGAGTTGGCCCGTATCGGCCTCTCTTAAAATCAGTGGCGGTGCTCTTAAAGCTCTACGCGTAGTAATTTTCTCGCTACAGGGTCTTGATTGTACTTGCCAACAACCCCAACTTATTATAAGGTTGACCTCGGATCAGGTAGGGATACCCGCTGAACTTAA	OTU28
k__Fungi	p__Ascomycota	c__Eurotiomycetes	o__Eurotiales	f__Aspergillaceae	g__Aspergillus	s__ruber	AACGCACATTGCGCCCCCTGGTATTCCGGGGGGCATGCCTGTCCGAGCGTCATTGCTGCCCTCAAGCACGGCTTGTGTGTTGGGCTTCCGTCCCTGGTAACGGGGACGGGCCCAAAAGGCAGTGGCGGCACCATGTCTGGTCCTCGAGCGTATGGGGCTTTGTCACCCGCTCCCGTAGGTCCAGCTGGCAGCTAGCCTCGCAACCAATCTTTTTAACCAGGTTGACCTCGGATCAGGTAGGGATACCCGCTGAACTTAA	OTU29
k__Fungi	p__Ascomycota	c__Dothideomycetes	o__Pleosporales	f__Sporormiaceae	g__Sporormiella	s__intermedia	AACGCACATTGCGCCCTTTGGTATTCCTTAGGGCATGCCTGTTCGAGCGTCATTTAAACCTTCAAGCTCAGCTTGGTGTTGGGTGACTGTCCGCCGCCCCCGGGCGCGTGGACTCGCCTCAAAATTATTGGCGGCCGGTACATTGGCTTCGAGCGCAGCAGAAACGCGAACTCGAGCCCGTCGTATTGGCTCCCAGAAGCTATCTTCACAATTTTGACCTCGGATCAGGTAGGGATACCCGCTGAACTTAA	OTU30
k__Fungi	p__Basidiomycota	c__Agaricomycetes	o__Boletales	f__Suillaceae	g__Suillus	s__grevillei	AACGCACCTTGCGCTCCTCGGTGTTCCGAGGAGCATGCCTGTTTGAGCGTCAGTAAATTCTCAACCCCTCTCGATTAGCTTCGAAAGGGCGCTTGGATAGTGGGGGCTGCCGGAGATCTGGACTTTTCGTCTGGGACTCGGGCTCTCCTGAAATGAATGGGCTTGCGGTCGGCTTTCGACTATGCATGACAAGGCTTTTGGCGTGATAATGATCGCCGCTCGCCGAAGTGCATGAATGAACGGTCCCGTGCCTCTAATGCGTCGATGCCTTCTGGCGTCTTCCTTATTGACTTTTGACCTCAAATCAGGTAGGACTACCCGCTGAACTTAA	OTU33
k__Fungi	p__Basidiomycota	c__Agaricomycetes	o__Agaricales	f__Cortinariaceae	g__Cortinarius	NA	AACGCACCTTGCGCTCCTTGGTATTCCGAGGAGCATGCCTGTTTGAGTGTCATTAATATATCAACCTTCTCTTGTTGAGTGGTTTGGATGTGGGGGTTTGCTGGCCTTTTGAAAGGTTTTTAGCTCTCCTGAAATGCATTAGCAGAACAACCCTGTTCATTGGTGTGATAACTATCGACGCTATTGAATGTAAAGGGCAGTTTGGCTTTCTAACAGTCCTTGGACAGCTCATCATTAATGTGACCTCAAATCAGGTAGGACTACCCGCTGAACTTAA	OTU34
k__Fungi	p__Basidiomycota	c__Microbotryomycetes	o__Kriegeriales	f__Kriegeriaceae	g__Phenoliferia	s__psychrophila	AACGCACCTTGCGCTCCCTGGTATTCCGGGGAGCATGCCTGTTTGAGTGTCATGAACTCTTCAACCCACCAGTTTCTAGTAGACTGCGTTGGTGTTTGGATTTTGAGCGTTGCTAGTCTGACTAGCTCGTTCGTAATATATTAGCATCTCTAATTCGAATTCGGATTGACTCAGTGTAATAGACTATTCGCTGAGGACACTTTTATTAGTGGCCGTACTAGAACCAGTAGAAGCTTCCAACTATTGTAGTCAACTTTAATTTAGACCTCAGATCAGGCAGGATTACCCGCTGAACTTAA	OTU35
k__Fungi	p__Basidiomycota	c__Agaricomycetes	o__Agaricales	f__Physalacriaceae	g__Cylindrobasidium	s__evolvens	AACGCACCTTGCGCCCTCTGGTATTCCGGAGGGCATGCCTGTTTGAGTGTCAGTGAAATCTCAACCTCTCATGCTTTGTTGGCATTGAGAGGATTGGATGTGGAGGCTTGCTGGATTTTATTCAGCTCCTCTGAAATGTATTAGCAGGAACCATTGCTAAGGTTTACTGCAGCCGTGTGATAATTATCTTGCGGTTGAAGTAAATGTTTAGTTTGTCTCACTTTTGGTCTGAAGAAATGCTCTTTGAGCTTTCTTTGCCTTCTCTCTTCGGAGTGATACCTATCCAAGTGTAGATTTTAATGGTCTTATCCAGCTTCTAACCATCTGGAAACAGATAACACTTGACCATTTGACCTCAAATCAGGTAGGACTACCCGCTGAACTTAA	OTU39
k__Fungi	p__Basidiomycota	NA	NA	NA	NA	NA	CGAAATGCGATAAGTAATGTGAATTGCAGAATTCAGTGAATCATCGAATCTTTGAACGCACCTTGCGCTCCCTGGTATTCCGGGGAGCATGCCTGTTTGAGTGTCATGAAGCTCTCAACTCCCACCGGGTTTACTCGGTTGGGAGCTTGGACTTGGACGTCTGCCGGTTCTCTCTTGTAGAGATTGGCTCGTCTGAAATGGATTAGCAGGTTCCGCTCCAATCATAACGGTTCCACTCGGCGTAATAAGTATTATCGTTGAGGACGTCTTCGGACGGCCGTTGTGGGAAATGGGATCGCTTCCAACACATTCGAATCCTCGTGATTCGAATACCCAATCATAACATCTGGCCTCAAATCAGGTAGGACTACCCGCTGAACTTAA	OTU44
k__Fungi	p__Ascomycota	c__Leotiomycetes	o__Helotiales	f__Helotiaceae	g__Articulospora	s__proliferata	AACGCACATTGCGCCCCTTGGTATTCCGGGGGGCATGCCTGTTCGAGCGTCATTATCACCCCTCAAGCTCAGCTTGGTGTTGGGGCCTGCCCGTCACAGGGCAGCCCTTAAAAGCAGTGGCGGCGCCATCTGGCTCTACGCGTAGTAATACTCCTCGCGACAGAGTCCCGGTGGTGTCCTGCCAGAACCCCCCATATTTTTAATGATTGACCTCGGATCAGGTAGGGATACCCGCTGAACTTAA	OTU45
k__Fungi	p__Basidiomycota	c__Agaricomycetes	o__Atheliales	f__Tylosporaceae	g__Amphinema	NA	AACGCACCTTGCGCTCCTTGGTATTCCGAGGAGCATGCCTGTTTGAGTGTCATTAAATCCTCAACCCCACCGATTTGCTTCGGGGGGATTGGACTTGGAGCGTGCTGGCGAAGGTCGGCTCCTCTTTAAATGCATCAGCGGAGAAGAAAGCTCGTCCCAGTGTGATAATCCTGTTGCGCTGTGGTGGGGTGAAAATTCCGCTTCCAACCGTCCTCCGGGACAAGACATCTCAATTTGACCTCAAATCAGGTAGGACTACCCGCTGAACTTAA	OTU51
k__Fungi	p__Basidiomycota	c__Tremellomycetes	o__Cystofilobasidiales	f__Mrakiaceae	g__Mrakia	s__frigida	AACGCACCTTGCGCTCCTTGGTATTCCGAGGAGCATGCCTGTTTGAGTGTCATGAAACTCTCAACCTTCAACTTTTTTATTAAGGCTGAAGGCTTGGACTTGAGCGCTGCTGGTTTTCACTAACCGGCTCGCTTGAAATGAATTAGCAGATCCTTTTTGTAATCGGTTCCACTCGACGTGATAAGTATTTCGCCGAGGACATACGAAAGTATGGCCGAGATAAGAGAAGTCTTTTAGATCCGCTTCTAATTCTTAGATCAAGCTTGCTTGACTAAACCCCATTTTATGATCTGGCCTCAAATCAGGTAGGACTACCCGCTGAACTTAA	OTU54
k__Fungi	p__Chytridiomycota	c__Rhizophydiomycetes	o__Rhizophydiales	NA	NA	NA	CGAAATGCGATACGTAATGTGAATTGCTTTCCGTGAATCATCGAATCTTTGAACGCACATTGCACTCTTTTAGAGTATGCCTGTTTGAGAATCTACAGTATTAATTCTGGGCCTGCTTTTTTTGAAGCAGGCCACGAGATATGGAGCTCCTTCGCAAGAGGGTGTTCTGAAATAGATTGCTGGTGGTTGTTGGGCTCGACGAAGTTTCCAAACCTGCAGAAAAGTATTTGAATGGAACTCTGGTTTCTCATGGTGCTGAATATGTGGGCGGCGACGGAGAGTCCAGGAGGCATTGGTCCATAACCTAAAGTCGGTCCTAGGACTGGCTTGAACCATGGTCTCAAATCAGGTAGGAAGACCCGCTGAACTTAA	OTU56
k__Fungi	p__Ascomycota	c__Dothideomycetes	o__Pleosporales	f__Delitschiaceae	g__Delitschia	s__chaetomioides	AACGCACATTGCGCCCTTTGGCATTCCGAAGGGCATACCTGTTCGAGCGTCATTACACCTCTCAAGCACAGCTTGGTGTTGGGCGTCTGTCCCTGCGTTGCGCAGTGGACTCGCCTGAAAAGCATCGGCGTCCGGCGGTTGGTCTTGCGCGTAGCAGATTGTTCGCACAAGAACCAGGCCGCAGGGCTGTCGCACACGTCTTTTGATTCTCAGTTTGACCTCGGATCAGGTAGGGATACCCGCTGAACTTAA	OTU58
k__Fungi	p__Basidiomycota	c__Tremellomycetes	o__Filobasidiales	f__Filobasidiaceae	g__Naganishia	s__albida	AACGCACCTTGCGCTCCTTGGTATTCCGAGGAGCATGCCTGTTTGAGTGTCATGAAAACCCTCAACCCTAGATTGGTTAAAACCTTTCTTTGGTTTGGATTTGGACGTTTGCCGATGATAAGTCGGCTCGTCTTAAAAGTAATAGCTGGATCTGTCTCGCGACATGGTTTGACTTGGCGTAATAAGTATTTCGCTAAGGACATCTTCGGATGGCCGCGTTGCAGGACTAAAGACCGCTTTCTAATCCATTGATCTTACGATTAATATTCTTGACATCTGGCCTCAAATCAGGTAGGACTACCCGCTGAACTTAA	OTU59
k__Fungi	p__Ascomycota	c__Dothideomycetes	o__Pleosporales	f__Lentitheciaceae	NA	NA	AACGCACATTGCGCCCCTCGGTACTCCGTGGGGCATGCCTGTTCGAGCGTCATTTACCCCTCAAGCATTGCTTGGTGTTGGGCGTCTGTCCCGCTTCGTGCGCGGACTCGCCCCAAAGGTATTGGCAGCGGTCGTGCCAGCTTCTCGCGCAGCACATTGCGTATGGAGGCGGTCGATTAGCGTCCACAAAGCTCACATCCACAGTTTGACCTCGGATCAGGTAGGGATACCCGCTGAACTTAA	OTU62
k__Fungi	p__Ascomycota	c__Leotiomycetes	o__Helotiales	f__Helotiaceae	g__Tetracladium	s__marchalianum	AACGCACATTGCGCCCCTTGGTATTCCGAGGGGCATGCCTATTCGAGCGTCATTATCACCCCTCAAGCTTCGGCTTGGTGTTGAGGCCTGCTGTAAAGGCACCCTCTAAAATCAGTGGCAGTGCTGTCAGGCTCTAAGCGTAGTAATTTCATCGCTATAGGGTCCTGGTGGATACTCGTCAAAACCCCCCCATTTTTTAATGATTGACCTCGGATTAGGTAGGGATACCCGCTGAACTTAA	OTU63
k__Fungi	p__Basidiomycota	c__Tremellomycetes	o__Tremellales	f__Bulleribasidiaceae	g__Vishniacozyma	s__tephrensis	GAAATGCGATAAGTAATGTGAATTGCAGAATTCAGTGAATCATCGAATCTTTGAACGCACCTTGCGCCCTTTGGTATTCCGAAGGGCATGCCTGTTTGAGTGTCATGAAACCTCACTCCACTTGGGTTTTTGCCTGAGTGGTAGTGTATTGGGTGTTGCCTTGCCAAAGGCTCGCCTTAAAAGAATAAGCACCTTGGATGTAATACGTTTCATCCTTTCGGGTGGCTAATAACCCCACATAACTCATGATCTGGCCTCAAATCAGGTAGGGCTACCCGCTGAACTTAAGCATATCAATAAGC	OTU65
k__Fungi	p__Basidiomycota	c__Agaricomycetes	o__Agaricales	f__Bolbitiaceae	g__Panaeolus	s__papilionaceus	GAAATGCGATAAGTAATGTGAATTGCAGAATTCAGTGAATCATCGAATCTTTGAACGCACCTTGCGCTCGTTGGTATTCCGACGAGCATGCCTGTTTGAGTGTCATTAAATTCTCAACCTCATCGCTTTTGTGATGATGGCTTGGATGTGGAGGTTTTTTTGCAGGCCGTTAAGGTCAGCTCCTCTCAAATGAATTAGTGGGTGCCCCGCGCAAACCTATCTATTGGTGTGATAATTATCTACGCCGTGGATCTTAGGATTGCTGTAAAAAGGTGTTTGCCCTGCTTCTAACCGTCTTCGGACAACTTGAACCATTTGACCTCAAATCAGGTAGGACTACCCGCTGAACTTAAGCATATCAATAAGC	OTU66
k__Fungi	p__Ascomycota	c__Leotiomycetes	o__Helotiales	f__Helotiaceae	g__Tetracladium	NA	AACGCACATTGCGCCCCTTGGTATTCCGAGGGGCATGCCTATTCGAGCGTCATTATCACCCCTCAAGCTCCGGCTTGGTGTTGAGGCCTGCCGTCAAGGCACCCTCTAAAATCAGTGGCAGTGCCGCCCGGCTCTAAGCGTAGTAATTTCATCGCTACAGGGTCCGGGTGGACGCTCGTCAAACCCCCCCACATTTTAATGATTGACCTCGGATTAGGTAGGGATACCCGCTGAACTTAA	OTU68
k__Fungi	p__Ascomycota	c__Dothideomycetes	o__Pleosporales	NA	NA	NA	AACGCACATTGCGCCCCTTGGTATTCCATGGGGCATGCCTGTTCGAGCGTCATTTGTACTCTCAAGCCTTGCTTGGTGTTGGGTGTTTGTCTTTGCTCTGCCTAGACTCGCCTTAAATATATTGGCAGCCGGTATTTTGGTTTGAAGCGCAGCACATTTGCTTTTCAAATCTTTATTATTGGTACCCATAAGCATTTTAACACTTTTGACCTCGGATCAGGTAGGGATACCCGCTGAACTTAA	OTU70
k__Fungi	p__Basidiomycota	c__Agaricomycetes	o__Agaricales	f__Cortinariaceae	g__Cortinarius	s__diasemospermus	AACGCACCTTGCGCTCCTTGGTATTCCGAGGAGCATGCCTGTTTGAGTGTCATTAATATATCAACCTTCTCTTTTTGAGTGGTTTGGATGTGGGGGTTTGCTGGCCTCTTAAAAAGGTCTTGGCTCTCCTGAAATACATTAGCAGAACAACCCTGTTCATTGGTGTGATAAACTATCTACGCTATTGAATGTGAAGGGCAGTTTGGCTTTCTAACAGTCCTTGGACAAGCTCATCATTAATGTGACCTCAAATCAGGTAGGACTACCCGCTGAACTTAA	OTU71
k__Fungi	p__Ascomycota	c__Leotiomycetes	o__Helotiales	NA	NA	NA	AACGCACATTGCACCCTCTGGTATTCCGGGGGGTATGCCTGTTCGAGCGTCATTTCAACCCTCAAGCACTGCTTGGTGTTGGATGCCATCACTTGTGGTGCATCCCAAAAGCATAGGCGGCGGCGTCCAGCTTCTAGCGTAGTAATCTTCTCGCTCTGGAGTGTGGACTTTTGGCTGCCAGAACCCTCTTTCTCAAAAGGTTGACCTCGGATCAGGTAGGGATACCCGCTGAACTTAA	OTU80
k__Fungi	p__Basidiomycota	c__Agaricomycetes	o__Agaricales	f__Strophariaceae	g__Hypholoma	s__dispersum	AACGCACCTTGCGCTCCTTGGTATTCCGAGGAGCATGCCTGTTTGAGTGTCATTAAATTCTCAACCTTTATCAACTTTTTTGGTTGGCAAATGGCTTGGATGTGGGGGTATGCAGGTTTCTCTTATGAAATCAGCTCCCCTGAAATATATTAGCTGGTTGCCTTGTGTATACCTGTCTATTGGTGTGATAATTATCTACGCCATTGACTGGGTTGCCGTTTTTAGCACTGCTTCTAACCGTCTGTTCATTCGGACAATATATGACAATTTGACCTCAAATCAGGTAGGACTACCCGCTGAACTTAA	OTU81
k__Fungi	p__Basidiomycota	c__Agaricomycetes	o__Agaricales	f__Hymenogastraceae	g__Hebeloma	NA	AACGCACCTTGCGCTCCTTGGTATTCCGAGGAGCATGCCTGTTTGAGTGTCATTAAATTCTCAACTATTATCAGCTTTTGCTGATAATGGCTTGGATATGGGGGTTTATTTTGCTGGCTTCTTCACAGATTGTCAGCTCCCCTTAAATGCATTAGCCGGTGCCCCGCGTGGACTGTCTATTGGTGTGATAATTATCTACGCCGTGGACATCTACAATCATATGGGTTTGCACTGCTTCCAACTGTCTGTTTATTCAGACAATACATGACAATTTGACCTCAAATCAGGTAGGACTACCCGCTGAACTTAA	OTU82
k__Fungi	p__Basidiomycota	c__Microbotryomycetes	o__Sporidiobolales	f__Sporidiobolaceae	g__Sporobolomyces	s__roseus	GAAATGCGATACGTAATGTGAATTGCAGAATTCAGTGAATCATCGAATCTTTGAACGCATCTTGCGCTCTCTGGTATTCCGGAGAGCATGTCTGTTTGAGTGTCATGAATTCTTCAACCCAACTGTTTCTTGTAAACAGCTGGCGTTTGGATTCTGAGCGCTGCTGGCTTCGTGCCTAGCTCGTTCGTAATACATCAGCATCCCTAATACAAGTTTGGATTGACTTGGCGTAATAGACTATTCGCTAAGGATTCAATGTTCGCATTGAGCCAACTTAGTTAAGGAAGCTTCTAATTGAAAAGTCTACCTTTAGATTAGATCTCAAATCAGGCAGGATTACCCGCTGAACTTAAGCATATCAATAAGC	OTU87
k__Fungi	p__Basidiomycota	c__Agaricomycetes	o__Hymenochaetales	f__Hymenochaetales_fam_Incertae_sedis	g__Trichaptum	s__abietinum	GAAATGCGATAAGTAATGTGAATTGCAGAATTCAGTGAATCATCGAATCTTTGAACGCACCTTGCGCTCCTTGGTATTCCGAGGAGCATGCCTGTTTGAGTGTCATGTTAATATCAACCCCGTCGGTTTGTAAATCAGACCGTTGGGTGTTGGACTTGGAGGTTCTTGCTGGCTGCAAAGTCGGCTCCTCTTGAATGCATTAGCTTGGGCCTGTTGTGCGTACTCGCGGTGTAATAAGTTTTATTCATCGTTTGGGTCGTACACTTATTGGGCTTGCTTCTAACTGTCTTCGGACAAGCATAACCTTTGACTCTGACCTCAAATCAGGTAGGACTACCCGCTGAACTTAAGCATATCAATAAGC	OTU89
k__Fungi	p__Ascomycota	c__Dothideomycetes	o__Pleosporales	NA	NA	NA	AACGCACATTGCGCCCCTTGGTATTCCGAGGGGCATGCCTGTTCGAGCGTCATTTGTACCCTCAAGCTTTGCTTGGTGTTGGGTGTTTGTCCTTTTCATGTGTTTGGACTCGCCTTAAAGTCATTGGCAGCCGGTGTAATGGCCTGGGAGCGCAGCACATTTTGCGGTTCTGGTCACCTCATTCAGCATCCATGAAAGCCTCTTTATCACTTTTGACCTCGGATCAGGTAGGGATACCCGCTGAACTTAA	OTU93
k__Fungi	p__Ascomycota	c__Eurotiomycetes	o__Eurotiales	f__Aspergillaceae	g__Penicillium	s__lividum	AACGCACATTGCGCCCCCTGGTATTCCGGGGGGCATGCCTGTCCGAGCGTCATTGCTGCCCTCAAGCCCGGCTTGTGTGTTGGGCCCTGTCCCCCTCTCCGGGGGACAGGCCCGAAAGGCAGCGGCGGCACCGAGTCCGGTCCTCGAGCGTATGGGGCTTTGTCACCCGCTCTGTAGGCCCGGCCGGCGCCAGCCGACAACCCATCATCCTTTTCAGGTTGACCTCGGATCAGGTAGGGATACCCGCTGAACTTAA	OTU99
k__Fungi	p__Basidiomycota	c__Microbotryomycetes	o__Kriegeriales	f__Camptobasidiaceae	NA	NA	AACGCACCTTGCGCTCCCTAGTATTCTGGGGAGCATGTCTGTTTGAGTGTCATGAACTCTTCAACCCACCCGTTTCTTGTAAATGGAATGGTGTTTGGATTTTGAATGTTTGCTGGTCGCAAGATCTAGCTCGTTCGTAATATATTAGCATCTCTAATTCGGAATTCGGATTGACTCAGTGTAATAGACTATTCGCTGAGGACACTGGCAACAGTGGCCGAAATTTGATAACAGTAGAAGCTTCCAACTTTTGTAGTCAATTTTAATTTAGACCTCAGATCAGGCAGGATTACCCGCTGAACTTAA	OTU101
k__Fungi	p__Basidiomycota	c__Agaricomycetes	o__Trechisporales	f__Hydnodontaceae	g__Trechispora	s__subsphaerospora	AACGCACCTTGCGCTCCTTGGTATTCCGAGGAGCATGCCTGTTTGAGTGTCTTGAAGTCATCAACCCCTCCCGTTTCGAGCGGGTTCGGGTTTGGATCTGGGGGCTTGCTGCCGCGAGGCGGCTCCCCTCAAATGCATCGGTTGGGCCTGTGGGTCGAACTCGTCTGGGTGTTGTATCAACCTCGCTCGAACGAGACGTTCCCCTTCCGTGCCCAACTCCGACCTGCCTTTGGAGTGGCGGTCAAGCTAAACTTTGAAATCTGACCTCAAATCAGGTAGGACTACCCGCTGAACTTAA	OTU102
k__Fungi	p__Ascomycota	c__Lecanoromycetes	o__Lecanorales	f__Lecanoraceae	g__Scoliciosporum	s__umbrinum	AACGCACATTGCGCCCCTCGGTATTCCGGGGGGCATGCCTGTTCGAGCGTCATTGCACCCCTCAAGCGTAGCTTGGTATTGGGCCCTCGCCTCCCCCGGCGTGCCCGAAAAGCATTGGCGGCCCGCGGTGGTTTCAAGCGTAGTAATTTTCTCCCGCTCTGCAAACCTCATCGTGGGCTCGCCAGCAACCCCACACTTTCAATGAATTGACCTCGGATCAGGTAGGGATACCCGCTGAACTTAA	OTU104
k__Fungi	p__Basidiomycota	c__Agaricomycetes	o__Agaricales	f__Entolomataceae	g__Entoloma	s__sericeum	AACGCACCTTGCGCTCCTTGGTATTCCGAGGAGCATGCCTGTTTGAGTGTCATGAAATTCTCAACCTCTCTAGTTTTTTTGAACTGGTTAGGCTTGGATTTTGGAAGTTGCTGGCTCACTATGAATCAGCTCTTCTTAAATATATTAGCGAAGATCTTTGCTGCTCATCATTGGTATGATAATTATCTATATCATTGATATCCAGTGTCCCTCACGGGAGAGGTCTTGCTTCTAATAGTCTTTTTAAAGACAATCTGATAACTTTTGACCTCAAATCAGGTAGGACTACCCGCTGAACTTAA	OTU107
k__Fungi	p__Ascomycota	c__Eurotiomycetes	o__Eurotiales	f__Aspergillaceae	g__Penicillium	s__aurantiogriseum	AACGCACATTGCGCCCCCTGGTATTCCGGGGGGCATGCCTGTCCGAGCGTCATTGCTGCCCTCAAGCCCGGCTTGTGTGTTGGGCCCCGTCCTCCGATCCCGGGGGACGGGCCCGAAAGGCAGCGGCGGCACCGCGTCCGGTCCTCGAGCGTATGGGGCTTTGTCACCCGCTCTGTAGGCCCGGCCGGCGCTTGCCGATCAACCCAAATTTTTATCCAGGTTGACCTCGGATCAGGTAGGGATACCCGCTGAACTTAA	OTU110
k__Fungi	p__Chytridiomycota	c__Rhizophydiomycetes	o__Rhizophydiales	NA	NA	NA	AACGCACCTTGCACTCTGTTTCGGCAGAGTATGCCTGTTTGAGAATCTAAATCACTCTTGTCTCTGTTTTGGTTGTCTTTGTCTTGTCTTGTCTTGGCGTTATCTTTGGAGACCGCCGACCCACTGACAACAAAACAACCGCAGAAGCAGATTTGGGGCATCGCTCCTGGACACGACGCAAGTCGAACGGGGAGCGTGCCCTCGAAGCGATTGCCGCCTCTGACGAAGCGCAATGTGTTTGAATAGGGCTTGCCCTTTTTTGCAGCACGGCGCGCCAGTCACCGAGAGGTGCTCACCTATCATCGTGGCCAAAACCACCAAGAATATGGTCTCAAATCAGGCAGGAGGACCCGCTGAACTTAA	OTU112
k__Fungi	p__Basidiomycota	c__Agaricomycetes	o__Agaricales	f__Lycoperdaceae	g__Bovista	s__plumbea	AACGCACCTTGCGCTCCTTGGTATTCCGAGGAGCATGCCTGTTTGAGTGTCATTAAATTCTCAACCCCTCTAGCTTTTGCGAGCTACGATGGGGCTTGGATGTTGGGTTTGCGGGCCTTTATTAATAGAGGTCGGCTCTCCTGAAATGCATTAGCGGAACCGTTTGCAGTCCCGTCACTAGTGTGATAATTATCTACACTGTGATGATTGCTCTCTGACTAGTTCAGCTGCTAATCGTCCACTATCGGACAATACTTAATGAACTTCTTGACCTCAAATCAGGTAGGACTACCCGCTGAACTTAA	OTU115
k__Fungi	p__Ascomycota	c__Eurotiomycetes	o__Verrucariales	f__Verrucariaceae	g__Verrucaria	s__alpicola	AACGCACATTGCGCCCTTTGGTATTCCGAAGGGCATGCCTGTTCGAGCGTCATTATCAACCCTCAAGCCCGGCTTGCTGTTGGGTCCCGCCGTCGGTTTTGACGGGCGGACCCCAAAGATAATGGCCGAGTCCCGTGGGGACCTGGATGCAGCGAGCCTCGCGGCACGCGTCCGGGCGTCCTGCGGGCCTGGTCTTGACCACACTTCTCTGGTTGACCTCGGATCAGGTAGGGATACCCGCTGAACTTAA	OTU118
k__Fungi	p__Chytridiomycota	c__Lobulomycetes	o__Lobulomycetales	NA	NA	NA	AACGCACATTGCGCCTTTTGGTACTCCTCAAGGCATGCCTGTTCGAGAATCAGTTTAACCATCATACTTTAATATGGAAACATATTTAGGCGTGGAGTTGGGAGTTCTTGAAAGAGATACCCTAATTTTATTTGTTGCACATCTCCAGTGAGATTGGATGTAAAAGCATGACCATTGAACGCAAGTTCTTCCGATTGCAAGAGCATACATTTGAACTTTTGATGTTGCCCAGAACTTTATACGAAGATTAATCATCTTTAAGACTTGATCTCGAATCAGACAAGACTACCCGCTGAACTTAA	OTU119
k__Fungi	p__Basidiomycota	c__Agaricomycetes	o__Agaricales	f__Strophariaceae	g__Hypholoma	s__fasciculare	AACGCACCTTGCGCTCCTTGGTATTCCGAGGAGCATGCCTGTTTGAGTGTCATTAAATTCTCAACCTTTATTAACTTTTTGGTTAGTAAGTGGATTGGAAGTGGGGGCATGTTGGTTTCTTCATTGAAATAAACTCCCCTGAAATGCATTAGCTGGTTGCCTTGTGCGAACCATGTCTATTGGTGTGATAATTATCTACGCCGTGGGCTATTTGCCGTTTATAGCACTGCTTATAATCGTCTGTTCATTCAGACAATATATGACAATTTGACCTCAAATCAGGTAGGACTACCCGCTGAACTTAA	OTU125
k__Fungi	p__Basidiomycota	c__Agaricomycetes	o__Agaricales	f__Entolomataceae	g__Clitopilus	s__hobsonii	AACGCACCTTGCGCTCCTTGGTATTCCGAGGAGCATGCCTGTTTGAGTGTCATTAAATTCTCAACTATACAAGTTTTCTAACCTGTATAGCTTGGATCATGGGATCTGCGGGCTCTTACGAGTCGGCTATCCTTAAAAGTATTAGCAGAGCTTTTGCCGCTAATCATTGGTGTGATAATTATCTACGCCATTGAAGAGTGACATACTGAGGCTTAGCTTCTAACCGTCTTCACAGACAACTATTGACAATCTGACCTCAAATCAGGTAGGATTACCCGCTGAACTTAA	OTU127
k__Fungi	p__Basidiomycota	c__Agaricomycetes	o__Thelephorales	f__Thelephoraceae	g__Thelephora	s__atra	GAAATGCGATAAGTAATGTGAATTGCAGAATTCAGTGAATCATCGAATCTTTGAACGCACCTTGCGCCCTTTGGCATTCCGAAGGGCATGCCTGTTTGAGTATCATGAACACCTCAACTCTTCATGGTTTTCCATGATGAGCTTGGACTTTGGGGGTCTTGCTGGCCTGCGGTCAGCTCCTCTCAAATGAATCAGCTTACCAGTGTTTGGTGGGCATCACAGGTGTGATAACTATCTGCGCTTGTGGTTTTCCACCAAGTAACCTTCAGCAGTGGAGGTTCACTGGAGCTCACAGACGTCTCTCCTCAGTGAGGACAGCCCTTTGAATGTTTGATCTCAAATCAGGTAGGACTACCCGCTGAACTTAAGCATATCAATAAGC	OTU129
k__Fungi	p__Basidiomycota	c__Agaricomycetes	o__Hymenochaetales	f__Schizoporaceae	g__Lyomyces	NA	AACGCACCTTGCACTCCTTGGTATTCCGAGGAGTATGCTTGTTTGAGAGTAATGTAATCATCAATCCTCCTTTACTTTTGTGAAGTTGGCTTGGATTTGGGGATTGCTGGCCTTTCATTAGGTCCTGGCTTCCCTTGAATGCATTAGTTGAATCAAGTTACAACGTTACGTGTGGTGTGATAATATCTTCACTGCATAGTTGTAATGAAGTTTGGCTTCTAACAGTCCTTCACTGGACAATACTTTGAACAATGTACCTCAAATCAAGTAGGACTACCCGCTGAACTTAA	OTU131
k__Fungi	p__Chytridiomycota	c__Rhizophydiomycetes	o__Rhizophydiales	f__Alphamycetaceae	g__Betamyces	NA	CGAAATGCGATACGTAATGTGAATTGCTTTCCGTGAATCATCGAATCTTTGAACGCACATTGCACTCCTCTGGAGTATGCCTGTTTGAGAATCTATAGTATTAATTCTTTGTGATTTCATTCGTGATTGATCAAAGAGATATGAAGTTCCCATCTCTTGGTGGGTTCTTTTAAATAGATTGCTACTAGTAATATGAAAATGCTTGACATTTCTCTGTATCTATTAGAAAAGTATGTGTATGAAACTGTGGTTTCTCATAATGCCTACTATTTTAGAGGAGATTTGGAGTTTTCATATGAACAGTTTAGTCCATACCTATAAAGGCGCAAGCCTTGAACCATGGTCTCAAATCAGGTAGGAAGACCCGCTGAACTTAA	OTU132
k__Fungi	p__Basidiomycota	c__Tremellomycetes	o__Tremellales	f__Bulleribasidiaceae	g__Vishniacozyma	s__victoriae	GAAATGCGATAAGTAATGTGAATTGCAGAATTCAGTGAATCATCGAATCTTTGAACGCACCTTGCGCCCTTTGGTATTCCGAAGGGCATGCCTGTTTGAGTGTCATGAAACCTCACCCCACTTAGGTTTTTGCCTAAGCGGTGGTGTATTGGGTGTTTGCCTTGCTAAAGGCTCGCCTTAAAGATATAAGCACCTTGGATGTAATACGTTTCATCCTTCTGGGTGGCTGATAACCCCACATATTCATGATCTGGCCTCAAATCAGGTAGGGCTACCCGCTGAACTTAAGCATATCAATAAGC	OTU138
k__Fungi	p__Ascomycota	c__Dothideomycetes	o__Pleosporales	f__Sporormiaceae	g__Sporormiella	s__minimoides	AACGCACATTGCGCCCTTTGGTATTCCTTAGGGCATGCCTGTTCGAGCGTCATTTAAACCCTTCAAGCTCAGCTTGGTGTTGGGTGACTGTCCGCCGCCTCCGGGCGTGGACTCGCCCCAAATTCATTGGCGGCCGGTACGTAGGCTTCGAGCGCAGCAGAAACGCGAACTCGGGCCCGCGGTGTCGGCTCCCAGAAGCCATCTCTTTTATTTTGACCTCGGATCAGGTAGGGATACCCGCTGAACTTAA	OTU139
k__Fungi	p__Ascomycota	c__Leotiomycetes	o__Helotiales	f__Hyaloscyphaceae	g__Clathrosphaerina	s__zalewskii	ATGCGATAAGTAATGTGAATTGCAGAATTCAGTGAATCATCGAATCTTTGAACGCACATTGCGCCCTCTGGTATTCCGGAGGGCATGCCTGTTCGAGCGTCATAATGACCAAATCACCCCCGTGGTGGACTTGGAGTTGGCTGTACTAGCCTCTCTTAAAATCAGTGGCGGTGCTCTTAAAGCTCTACGCGTAGTAATTTTCTCGCTACAGGGTCTTGATTGTACTTGCCAACAACCCCAACTTATCATAAGGTTGACCTCGGATCAGGTAGGGATACCCGCTGAACTTAA	OTU143
k__Fungi	p__Ascomycota	c__Dothideomycetes	o__Pleosporales	f__Melanommataceae	g__Alpinaria	NA	AACGCACATTGCGCCCTTCGGTATTCCGTTGGGCATGCCTGTTCGAGCGTCATTTAAACCTTCAAGCTATGCTTGGTGTTGGGTGTTTGTTCCGCCTCAGTGCGTGGACTCGCCTCAAATTCATTGGCAGCCGGTATGTTGGCTTCGTGCGCAGCACATTGCAAGCGAATTCAGCAGACCTCCTCCCACAAGCCCTTTTTTTACTTTGACCTCGGATCAGGTAGGGATACCCGCTGAACTTAA	OTU144
k__Fungi	p__Basidiomycota	c__Agaricomycetes	o__Agaricales	f__Psathyrellaceae	g__Parasola	NA	AACGCACCTTGCGCTCCTTGGTATTCCGAGGAGCATGCCTGTTTGAGTGTCATTAAATTCTCAACCTCACCTGGTTTTCTAACCTGTGTGATGGCTTGGACTTGGGAGCATTGCAGGCTGCAGTCTAACTGCGGTTTGCTCTCCTTAAATGTATTAGCAGGTCTTGTACCTCTATCCCAACGGTGTGATAATCTATCTACGCTGCTGGTTTGGAGACCCTTTACTGGGGGACTGGCTTCTAACCGTCTGCAAAGACAAATGACCAATCTTGACCTCAAATCAGGTAGGACTACCCGCTGAACTTAA	OTU145
k__Fungi	p__Basidiomycota	c__Agaricomycetes	o__Agaricales	f__Psathyrellaceae	g__Coprinopsis	s__lagopus	AACGCACCTTGCGCTCCTTGGTATTCCGAGGAGCATGCCTGTTTGAGTGTCATTAATTTCTCAACCTCACCAACTTTTTGTTGTGTGAAGGCTTGGATGTGGGGGTTGCAGGTCCGCATTTATGTGGTCTGCTCCTCTAAAACGTATTAGTGGGTTAGTCCCCTAATCTATTGGTGTGATAATTATCTACGCCGTGGATTTGGATGACTATTATAGACCCGCTTCTAACCGTCCTCTGGACAACTTTGACAATTTTGACCTCAAATCAGGTAAGACTACCCGCTGAACTTAA	OTU151
k__Fungi	p__Basidiomycota	c__Agaricomycetes	o__Corticiales	NA	NA	NA	AACGCACCTTGCGCTCCTTGGTATTCCGAGGAGCATGCCTGTTTGAGTGTCTTGAAGTCATCAACCCACGCGGTTTTACTGCTGCCGACGGTTGGACGTGGGGCGTGCTGCCGCGAGGCTGCTCCCCTAAAATGCGTCGGTTGGGCCTGTGGGTCGAACTCGAAAGGGCGTTGTACCATCCTCGCTCCCTCGAGATGCCTCCCCTCCCGTGCCCCTCCACGACCTGCCTCTGAAGGGTGGCGGTCAAAAACGTTTTGAAATCTGACCTCAAATCAGGTAGGACTACCCGCTGAACTTAA	OTU153
k__Fungi	p__Basidiomycota	c__Agaricomycetes	o__Agaricales	f__Bolbitiaceae	g__Panaeolus	s__papilionaceus	AACGCACCTTGCGCTCTTTGGTATTCCGAAGAGCATGCCTGTTTGAGTGTCATTAAATTCTCAACCTCATCGCTTTTGTGATGATGGCTTGGATGTGGAGGTTTCTGCAGGCCGAAAGGTCTGCTCCTCTCAAATGAATTAGTGGGTGCCCCGCGCAAACCTATCTATTGGTGTGATAATTATCTACGCCGTGGTCTAGGATTGCTGTAAAAAGGTGTTTGCCCTGCTTCTAACCGTCCATTGACTTGGACAACTTGAACCATTTGACCTCAAATCAGGTAGGACTACCCGCTGAACTTAA	OTU162
k__Fungi	p__Basidiomycota	c__Agaricomycetes	o__Trechisporales	NA	NA	NA	AACGCACCTTGCGCTCCTTGGTATTCCGAGGAGCATGCCTGTTTGAGTGTCTTGAAGTCATCAACCCCAACCTTTCGTCTCGAGAGGTCGCGGTTGGATCTTGGGGGCTTTGCCGCCGTCAAAGGCCGGCTCCCCTCAAATGCGTCGGTTGGGCCTCTGGGTCAAACTCGACTGGGCGTTGTACCATCCTCGCTCCGGAGAGAACCCGCGCACCCCTTCCTCGACCCTGCCCCTGCTGCGGGCGGGTCAATCGACCTTTTGAAATCTGACCTCAAATCAGGCAGGACTACCCGCTGAACTTAA	OTU166
k__Fungi	p__Ascomycota	c__Leotiomycetes	o__Helotiales	f__Helotiaceae	g__Tetracladium	s__marchalianum	AACGCACATTGCGCCCCTTGGTATTCCGAGGGGCATGCCTATTCGAGCGTCATTATCACCCCTCAAGCCTAGCTTGGTGTTGAGGCCTGCTGTAAGGGCAGCCTCTAAAATCAGTGGCAGTGCTGTCAGGCTCTAAGCGTAGTAAAATTCATCGCTATAGACACCTGGTGGACACTCGCCAGAACCCCCCCATTTTTTAATGATTGACCTCGGATTAGGTAGGGATACCCGCTGAACTTAA	OTU167
k__Fungi	p__Basidiomycota	c__Tremellomycetes	o__Tremellales	f__Bulleribasidiaceae	g__Vishniacozyma	s__dimennae	AACGCACCTTGCGCCCTCTGGTATTCCGGAGGGCATGCCTGTTTGAGTGTCATGAACACCTCACCCCCTCGGGTTTCCGATCGGGTGGATTTGGGTGCTGCCAGTTACATGGCTCGCCTTAAATGTATTAGCGGTTGTTGACGTAATAAGTTTCGTCTTGTCGACCGCTTCTAATCTCCTTCGGGATGTCTTCGGACACTTCATGATCTGACCTCAAATCAGGTAGGACTACCCGCTGAACTTAA	OTU172
k__Fungi	p__Basidiomycota	c__Agaricomycetes	o__Agaricales	f__Strophariaceae	g__Hypholoma	s__fasciculare	AACGCACCTTGCGCTCCTTGGTATTCCGAGGAGCATGCCTGTTTGAGTGTCATTAAATTCTCAACCTTTGTTAACTTTTTAGTTAGCAAGTGGATTGGAAGTGGGGGCATGTTGGTTTCTTCATTGAAATGAACTCCCCTGAAATGCATTAGCTGGGTTGCCTTGTGCAAACATGTCTATTGGTGTGATAATTATCTACGCCGTGGGCTATTTGCCGTTTATAGCACTGCTTATAATCGTCTGTTCATTCAGACAATACATGACAATTTGACCTCAAATCAGGTAGGACTACCCGCTGAACTTAA	OTU173
k__Fungi	p__Basidiomycota	c__Agaricomycetes	o__Agaricales	f__Lycoperdaceae	g__Lycoperdon	s__pyriforme	AACGCACCTTGCGCTCCTTGGTATTCCGAGGAGCATGCCTGTTTGAGTGTCATTAAATTCTCAACCCCACTAGCTTTTGTGAGCTATGCTGGGGCTTGGATGTTGGGAGTTTGCGGGCCTTTACTAGGTCGGCTCTCCTGAAATACATTAGCGGAACCGTTTGCAGTCCCGTCACTAGTGTGATAATTATCTACACTGTGATGACTGCTCTCTGACTAGTTCAGCTGCTAATCGTCCACTGTGGACAATCATTAATGAACTTCTTGACCTCAAATCAGGTAGGACTACCCGCTGAACTTAA	OTU182
k__Fungi	p__Ascomycota	c__Sordariomycetes	o__Hypocreales	NA	NA	NA	ATGCGATAAGTAATGCGAATTGCAGAATTCAGTGAATCATCGAATCTTTGAACGCACATTGCGCCCGCTAGTATTCTGGCGGGCATGCCTGTCTGAGCGTCATTTCAACCCTCGCGCCCGGCTCTTTTGCCGGATGCGGTGTTGGGGATCGGCCTGCCGTCTGACGGCGGGCCGGCCCCGAAATGGAGTGGCGACCACGCCGTAGCCTCCTCTGCGTAGTAATCCAATTCTCGCAGGCGGAGAGCGGTGCGGTCACGCCGTTAAACCCCCCAAACTTTACCAAGGTTGACCTCAGATCAGGTAGGAATACCCGCTGAACTTAA	OTU186
k__Fungi	p__Basidiomycota	c__Agaricomycetes	o__Agaricales	f__Entolomataceae	g__Entoloma	NA	AACGCACCTTGCGCTCCTTGGTATTCCGAGGAGCATGCCTGTTTGAGTGTCATGAAATTCTCAACCTATCTTGTTTTATAACTGGTTAGGCTTGGATCATGGAAGTTGCTGGCTCAATTAGAATCAGCTCTTCTCAAATGTATTAGCAGAGACTTTTGCTGACCATCATTGGTATGATAATTATCTATATCATTGGTAACCAGTTCCCTTTCATAGGGAAGTCTTGCTTCTAATAGTCGTTTCGACAACTTGACACCTTTGACCTCAAATCAGGTAGGACTACCCGCTGAACTTAA	OTU187
k__Fungi	p__Basidiomycota	c__Agaricomycetes	o__Atheliales	f__Tylosporaceae	g__Amphinema	NA	AACGCACCTTGCGCTCCTTGGTATTCCGAGGAGCATGCCTGTTTGAGTGTCATTAAATTCTCAACCCCAGCGGTTTGTTGGGGCTTGGACTTGGAGCGTGCTGGCGAAGGTCGGCTCCTCTTTAAATGCATCAGCGGAAAAACGAACTTTTCCCTTCAGCGTGATAATCCTGTTGCGCTGTGGTGGGTCAAGGTCCCGCTCACAATCGTCCTCGGACAAAAGACACATCTGTTTTGACCTCAGATCAGGTAGGACTACCCGCTGAACTTAA	OTU188
k__Fungi	p__Ascomycota	c__Eurotiomycetes	o__Eurotiales	f__Aspergillaceae	g__Penicillium	NA	AACGCACATTGCGCCCCCTGGTATTCCGGGGGGCATGCCTGTCCGAGCGTCATTGCTGCCCTCAAGCACGGCTTGTGTGTTGGGCTCCGTCCCCCCGGGGACGGGTCCGAAAGGCAGCGGCGGCACCGAGTCCGGTCCTCGAGCGTATGGGGCTTTGTCACCCGCTCTGTAGGCCCGGCCGGCGCCAGCCGACAACCAATCATCCTTTTTTCAGGTTGACCTCGGATCAGGTAGGGATACCCGCTGAACTTAA	OTU190
k__Fungi	p__Basidiomycota	c__Agaricomycetes	o__Agaricales	f__Strophariaceae	g__Galerina	s__vittiformis	AACGCACCTTGCGCTCCTTGGTATTCCGAGGAGCATGCCTGTTTGAGTGTCATTAAATTCTCAACCTTACCAGCTTTTACGAGTTTTGGTAATGGCTTGGATGTGGGGGTCTTTTGCTGGCTTCATCAAGAGGTCTGCTCCCCTTAAATGCATTAGCCGGTGCCCTGCGTGGAGCCGTCTATTGGTGTGATAATTATCTACGCCGTGGACGTCCACTTTTAATGGGATGCGCTGCTTCTAACAGTCCATTTACTTGGACAATTAATGACAATTTGACCTCAAATCAGGTAGGACTACCCGCTGAACTTAA	OTU191
k__Fungi	p__Basidiomycota	c__Agaricomycetes	o__Agaricales	f__Bolbitiaceae	g__Panaeolus	s__papilionaceus	GAAATGCGATAAGTAATGTGAATTGCAGAATTCAGTGAATCATCGAATCTTTGAACGCACCTTGCGCTCGTTGGTATTCCGACGAGCATGCCTGTTTGAGTGTCATTAAATTCTCAACCTCATCGCTTTTGTGATGATGGCTTGGATGTGGAGGTTTTCTGCAGGCCGAAAGGTCTGCTCCTCTCAAATGAATTAGTGGGTGCCCCGTGCAAACCTATCTATTGGTGTGATAATTATCTACGCCGTGGATCTTAGGATTGCTGTAAAAAGGTGTTTGCCCTGCTTCTAACCGTCTTCGGACAACTTGAACCATTTGACCTCAAATCAGGTAGGACTACCCGCTGAACTTAAGCATATCAATAAGC	OTU192
k__Fungi	p__Ascomycota	c__Dothideomycetes	o__Pleosporales	f__Sporormiaceae	g__Preussia	s__flanaganii	AACGCACATTGCGCCCTATGGTATTCCGTAGGGCATGCCTGTTCGAGCGTCATTCAAACCTTCAAGCTCTGCTTGGTGTTGGGCGTCTGTCCTGCCTCACGGCGCGGACTCGCCTCAAATCTATTGGCGGCCGGCACGTTGGCTTCGAGCGCAGCAGAAACGCGAACTCGAGACCGGCGGATCGGCTCCCAGAAGCTACCCCCCATGAATTTGACCTCGGATCAGGTAGGGATACCCGCTGAACTTAA	OTU197
k__Fungi	p__Ascomycota	c__Eurotiomycetes	o__Eurotiales	f__Aspergillaceae	g__Penicillium	s__infra-aurantiacum	AACGCACATTGCGCCCCCTGGTATTCCGGGGGGCATGCCTGTCCGAGCGTCATTGCTGCCCTCAAGCACGGCTTGTTATTGGGTTCCGTCCCCCCTCTGGGGGACGGGCCCGAAAGGCAGCGGCGGCACCGAGTCCGGTCCTCGAGCGTATGGGGCTTTGTCACCCGCTCTGTAGGCCCGGCCGGCGCCAGCCGACAACCAATCATCCTTTTTTCAGGTTGACCTCGGATCAGGTAGGGATACCCGCTGAACTTAA	OTU198
k__Fungi	p__Basidiomycota	c__Agaricomycetes	o__Trechisporales	NA	NA	NA	AACGCACCTTGCGCTCCTTGGTATTCCGAGGAGCATGCCTGTTTGAGTGTCTTGAAGTCATCAACCCCGACCTTTCGTCTCGAGAGGTCGCGGTTGGATTCTGGGGGATTTGCCGCCGCTCTGCGTCCGGCTCCCCTCAAATGCGTCGGTTGGGCCTCTGGGTCAAACTCGACTGGGCGTTGTACCATCCTCGCTCCGGAGAGAACCCGCGCGCTCCTTCCTCGACCTGCCCCCTGCTGCGGGGCGGTCAATCGACCTTTTTGAAATCTGACCTCAAATCAGGCAGGACTACCCGCTGAACTTAA	OTU199
k__Fungi	p__Basidiomycota	c__Agaricomycetes	o__Agaricales	f__Schizophyllaceae	g__Schizophyllum	s__commune	GAAATGCGATAAGTAATGTGAATTGCAGAATTCAGTGAATCATCGAATCTTTGAACGCACCTTGCGCCCTTTGGTATTCCGAGGGGCATGCCTGTTTGAGTGTCATTAAATACCATCAACCCTCTTTTGACTTCGGTCTCGAGAGTGGCTTGGAAGTGGAGGTCTGCTGGAGCCTAACGGAGCCAGCTCCTCTTAAATGTATTAGCGGATTTCCCTTGCGGGATCGCGTCTCCGATGTGATAATTTCTACGTCGTTGACCATCTCGGGGCTGACCTAGTCAGTTTCAATAGGAGTCTGCTTCTAACCGTCTCTTGACCGAGACTAGCGACTTGTGCGCTAACTTTTGACTTGACCTCAAATCAGGTAGGACTACCCGCTGAACTTAAGCATATCAATAA…	OTU200
k__Fungi	p__Ascomycota	c__Dothideomycetes	o__Capnodiales	f__Mycosphaerellaceae	g__Mycosphaerella	s__tassiana	AACGCACATTGCGCCCCCTGGTATTCCGGGGGGCATGCCTGTTCGAGCGTCATTTCACCACTCAAGCCTCGCTTGGTATTGGGCAACGCGGTCCGCCGCGTGCCTCAAATCGTCCGGCTGGGTCTTCTGTCCCCTAAGCGTTGTGGAAACTATTCGCTAAAGGGTGTTCGGGAGGCTACGCCGTAAAACAACCCCATTTCTAAGGTTGACCTCGGATCAGGTAGGGATACCCGCTGAACTTAA	OTU204
k__Fungi	p__Basidiomycota	c__Agaricomycetes	o__Agaricales	f__Psathyrellaceae	g__Coprinopsis	s__atramentaria	AACGCACCTTGCGCTCCTTGGTATTCCGAGGAGCATGCCTGTTTGAGTGTCATTAAATTCTCAACCTCACCAATTTTGTCATGAAGTTGTGTGTAGGCTTGGAGGTGGAGGGTTTTTGCAGGTCCACAACAGTGGTCTGCTCCTCTGAAATGTATTAGTGGGTTAGGCCCCTAATCTATTGGTGTGATAACTATCTACTCCATGGATTGGGTTGGCTTATCATAAGACCTGCTTCAAACCGTCCTTCTCTGGACAACTCTTGACATTTTTGACCTCAAATCAGGTAAGACTACCCGCTGAACTTAA	OTU205
k__Fungi	p__Basidiomycota	c__Microbotryomycetes	NA	NA	NA	NA	AACGCACCTTGCGCTCGCTGGTATTCCGGCGAGCATGTCTGTTTGAGTGTCATGAACTCTTCAACCTCTCTATTTCTTGTAAATGGAAGAGTGTTTGGATTTTGAGTGTTGCTGGTCGCAAGATCTAGCTCATTCGTAATATATTAGCATCTCTAATTCGAAATTCGGATCGACTCAGTGTAATAGACTATTCGCTGAGGACACCTTACGGTGGCCGAATATTGATAACAGCAGAAGCTTCCAACTTTTGTAGTCAATTTTAATTTAGACCTCAGATCAGGCAGGATTACCCGCTGAACTTAA	OTU207
k__Fungi	p__Ascomycota	c__Dothideomycetes	o__Pleosporales	f__Phaeosphaeriaceae	g__Phaeosphaeria	s__tofieldiae	AACGCACATTGCGCCCCTTGGTATTCCATGGGGCATGCCTGTTCGAGCGTCATTTGTACTCTCAAGCCTTGCTTGGTGTTGGGTGTTTGTCTCTGCTCTGCTTAGACTCGCCTTAAATATATTGGCAGCCGGTATACTGGTTTGAAGCGCAGCACATTTGCAATTCAAGCCTGCTATTATTGGTATCCACAAAGAATATCAACACTTTTGACCTCGGATCAGGTAGGGATACCCGCTGAACTTAA	OTU208
k__Fungi	p__Basidiomycota	c__Agaricomycetes	o__Agaricales	f__Strophariaceae	g__Deconica	s__montana	AACGCACCTTGCGCTCCTTGGTATTCCGAGGAGCATGCCTGTTTGAGTGTCATTAAATTCTCAACCTCTCTAGTTTTTATTAACTAGTAGATGGCTTGGATGTGGGGGTGTTATTTTGCCGGCTTTCACAAGTCAGCTCCCCTTAAATGTATTAGCCGGTGCCCTCTAACCGTCTATTGGTGTGATAATTATCTACGCCGTGGACTATTAGACTTGGTTGCATTGCTTCTAACTGTCCTTTATGGACAATATAATGACATTTTGACCTCAAATCAGGTAGGACTACCCGCTGAACTTAA	OTU209
k__Fungi	p__Basidiomycota	c__Agaricomycetes	o__Agaricales	f__Hymenogastraceae	g__Hebeloma	s__mesophaeum	AACGCACCTTGCGCTCCTTGGTATTCCGAGGAGCATGCCTGTTTGAGTGTCATTAAATTCTCAACTATTATCAGCTTTTGTTGATGATGGCTTGGATATGGGGGTTTATTTTGCTGGCTTCACAGAATGTCAGCTCCCCTTAAATGCATTAGCCGGTGCCCCCGCGTGGACTGTCTATTGGTGTGATAATTATCTACGCCGTGGACATCTACAATCATATGGGTTTGCGCTGCTTCCAACCGTCTGTTTACTCAGACAATACATGACAATTTGACCTCAAATCAGGTAGGACTACCCGCTGAACTTAA	OTU211
k__Fungi	p__Ascomycota	c__Leotiomycetes	o__Helotiales	f__Helotiaceae	g__Tetracladium	NA	AACGCACATTGCGCCCCTTGGTATTCCGAGGGGCATGCCTATTCGAGCGTCATTATCACCCCTCAAGCTCCGGCTTGGTGTTGAGGCCTGCTGTCAAGGCACCCTCTAAAATCAGTGGCAGTGCCGTCAGGCTCTAAGCGTAGTAAACACATCGCTATAGACTCTTGCGGCCCCTCGCCAGAACCCCCCATTTTTTAATGATTGACCTCGGATTAGGTAGGGATACCCGCTGAACTTAA	OTU216
k__Fungi	p__Ascomycota	c__Dothideomycetes	o__Pleosporales	f__Sporormiaceae	g__Preussia	s__persica	AACGCACATTGCGCCCTTTGGTATTCCTTAGGGCATGCCTGTTCGAGCGTCATTTAAACCTTCAAGCTCAGCTTGGTGATGGGTGACTGTCCTCCCCTCGCGGGGGGACTCGCCTCAAAAACATTGGCGGCCGGTACATTGGCTTCGAGCGCAGCAGAAACGCGGTCTCGAGCCCGGTGGATCGGCTCCCATAAGCCTATTCTTTTATTTTGACCTCGGATCAGGTAGGGATACCCGCTGAACTTAA	OTU217
k__Fungi	p__Ascomycota	c__Eurotiomycetes	o__Verrucariales	f__Verrucariaceae	g__Verrucaria	s__rosula	AACGCACATTGCGCCCTTTGGTATTCCGAAGGGCATGCCTGTTCGAGCGTCATTATCAACCCTCAAGCCCGGCTTGCTGTTGGGTCTCACCGTCGAGATATGCGGTGGAGCCAAAAGATAATGGCAGAGTCCGTGGGGACCCTGGATGCAGCGAGCTCTTTGGCACGCGTCTGGACGGTCTTCCGGCTCGGTCTTAACCAATTTATTTTTCAGGTTGACCTCGGATCAGGTAGGGATACCCGCTGAACTTAA	OTU222
k__Fungi	p__Ascomycota	c__Dothideomycetes	o__Pleosporales	f__Didymellaceae	g__Didymella	NA	AACGCACATTGCGCCCCTTGGTATTCCATGGGGCATGCCTGTTCGAGCGTCATTTGTACCTTCAAGCTTTGCTTGGTGTTGGGTGTTTGTCTCGCCTCTGCGTGTAGACTCGCCTCAAAACAATTGGCAGCCGGCGTATTGATTTCGGAGCGCAGTACATCTCGCGCTTTGCATTCAGAACGACGACGTCCAAAAGTACATTTTTACACTCTTGACCTCGGATCAGGTAGGGATACCCGCTGAACTTAA	OTU226
k__Fungi	p__Basidiomycota	c__Microbotryomycetes	o__Microbotryomycetes_ord_Incertae_sedis	f__Chrysozymaceae	g__Bannozyma	s__yamatoana	GAAATGTGATAAGTAATGTGAATTGCAGAATTCAGTGAATCATCGAATCTTTGAACGCACCTTGCGCTCTCTGGTATTCCGGAGAGCATGCCTGTTTGAGTGTCATGAACTCTTCAACCCACCGGTTCCTTGTTGAACCGAGTTGGTGTTTGGATTTTGAGCTTTGCTATTCATTTAGCTAGCTCGTAATATATTAGCATCTTTCAATTTCATAATCGGATTGACTCAGCGTAATAGACTATTCGCTGAGGACACTTTTACTAGTGGCCGGTAATGGAGATAGAGAAGCTTCCAACTCTTCTAGTCAACTTTAGATTAGACCTCAAATCAGGCAGGATTACCCGCTGAACTTAAGCATATCAATAAGC	OTU237
k__Fungi	p__Mucoromycota	c__Mucoromycetes	o__Mucorales	f__Mucoraceae	g__Mucor	s__hiemalis	AAAGTGCGATAACTAGTGTGAATTGCATATTCAGTGAATCATCGAGTCTTTGAACGCAACTTGCGCTCAATGGTATTCCATTGAGCACGCCTGTTTCAGTATCAAAAACACCCCACATTCATAATTTTATTGTGAATGGAATTGAGAATTTCGACTTGTTTGAATTCTTTAAACCTATTAGGCCTGAACTATTGTTCTTTCTGCCTGAACATTTTTTTAATATAAAGGAATGCTCTAGTATTAAGACTATCTCTGGGGCCTCCCAAATAAAACTTTCTTAAATTTGATCTGAAATCAGGCGGGATTACCCGCTGAACTTAAGCATATCAATAAGC	OTU240
k__Fungi	p__Basidiomycota	c__Malasseziomycetes	o__Malasseziales	f__Malasseziaceae	NA	NA	GAAACGCGATAGGTAATGTGAATTGCAGAATACCGTGAATCATCGAATCTTTGAACGCACCTTGCGCTCCATGGCATTCCGTGGAGCATGCCTGTTTGAGTGCCGCGAAATCTCCCACCACTAGCGGTTGCCGCAAGGCGCCGCCGGGCGGCGGGGTTGGTTGGGTGCCGCTGCCCGGGCTTTGGCCCAGGCTCGCCCGAAATGCATGAGCGCTTAGCACTCGCACCGTCTCGAGGGAAGGCGGCGGAGCTGGCATCTGCGCATGGCATGATACGTCATTTGCTGTGTGGCAGCCCAGCGACCCGAGAGTGTGTGTGCGCTGCTACACGCCCTTTCATTTCTGGTCTCAAATCAGGTAGGATCACCCGCTGAACTTAAGCATATCAATAAGC	OTU243
k__Fungi	p__Ascomycota	c__Dothideomycetes	o__Capnodiales	f__Extremaceae	g__Saxophila	s__tyrrhenica	AACGCACATTGCGCCCCCTGGCATTCCGGGGGGCATGCCCGTTCGAGCGTCATTACACCCATCAAGCCTGGCTTGGTCTTGGGCGGCGAGGCCTCTCGCGCCCCTAATCTGTCGGCTGCACGGTTCCGAATCCCAGCGTTGTGGTTTAATCAATTCGCTGGCGAGGACGACCGGGCGCGCCGTTAAACCTCTCATCACAGGTTGACCTCGGATCGGGTAGGGATACCCGCTGAACTTAA	OTU247
k__Fungi	p__Basidiomycota	c__Agaricomycetes	o__Agaricales	f__Pterulaceae	g__Merulicium	s__fusisporum	GAAATGCGATAAGTAATGTGAATTGCAGATTTCAGTGAATCATCGAATCTTTGAACGCACCTTGCGCTCCTTGGTATTCCGAGGAGCATGCCTGTTTGAGTGTCATTAAATTCTCAACTCTTCAATAGTTTTCATAATTGTTGACTGAGCTTGGATGTGAGGGTTTTGCCGGCTTCTTAGTTGAGTCTGGCTCCCTTGAAATGCATTAGCGCAGCTTTGCCAGTCCGCTTCAGGTGTGATAATCTATCTACTCCTTTAGTGACAAGCATAAATAGCTTTGTGCTTCCAACCGTCTCCTTGTGAGACAGCATTTTTTTAAACTTGACCTCAAATCAGGTAGGACTACCCGCTGAACTTAAGCATATCAATAAGC	OTU249
k__Fungi	p__Basidiomycota	c__Agaricomycetes	o__Polyporales	f__Fomitopsidaceae	g__Postia	s__cyanescens	AACGCACCTTGCGCTCCTTGGTATTCCGAGGAGCATGCCTGTTTGAGTGTCATGGAATCATCAACTCTTATTTCTTTTTCAGAGATGAGAGCTTGGACTTGGAGGTCTTTGCTGGCTTTTTGAGCCGGCTCCTCTTGAATGCATTAGCTTGAACCTTTGCTGTATCGGCCTCGGTGTGATAATTGTCTACGCCGTGGCTGTGAGGCTTACTTTAACTGGGCTCAGCTTCCAACCGTCTGCTTGCGGACAACATCTTATTGACCTCTGACCTCAAATCAGGTAGGATTACCCGCTGAACTTAA	OTU256
k__Fungi	p__Ascomycota	c__Leotiomycetes	o__Helotiales	f__Helotiaceae	g__Tetracladium	NA	AACGCACATTGCGCCCCTTGGTATTCCGAGGGGCATGCCTATTCGAGCGTCATTATCACCCCTCAAGCTTCGGCTTGGTGTTGAGGCCTGCTGTAAAGGCACCCTCTAAAATCAGTGGCAGCGCCGTCAGGCTCTAAGCGTAGTAATCTTCTCGCTATAGGGCCCTGGTGGACGTTCGCCAGAATCTCCCCCATCTTTAATGATTGACCTCGGATTAGGTAGGGATACCCGCTGAACTTAA	OTU257
k__Fungi	p__Ascomycota	c__Dothideomycetes	o__Pleosporales	f__Phaeosphaeriaceae	g__Poaceicola	s__agrostina	AACGCACATTGCGCCCCTTGGTATTCCATGGGGCATGCCTGTTCGAGCGTCATTTGTACCCTCAAGCTTTGCTTGGTGTTGGGTGTTTGTCCTCTCCTCTGCGTTTGGACTCGCCTTAAAGCAATTGGCAGCCAGTGTTTTGGTATTGAAGCGCAGCACATTTTGCGATTCTAGCCTATAATACTTGCGTCCATAAGCCTTTTTTTTAACTTTTGACCTCGGATCAGGTAGGGATACCCGCTGAACTTAA	OTU259
k__Fungi	p__Chytridiomycota	c__Rhizophydiomycetes	o__Rhizophydiales	f__Halomycetaceae	g__Paranamyces	NA	AACGCATATTGCACTCTCTTTACGGAGAGTATGCCTGTTTGAGAATCTAAAGTATTTATTTTCTAAGTTTACTGAGCAATCAGTTTGCCTAGAGAGATGTGAGGCGTGTCTACCCGACTGCCTTGAAATTCATAACTGGTTTCGGTGTAGAAATGTTTGAGTCTCTACAAAGTCGACCAAAAGTATTTGAATGAAACTATTTGTTTCTCATAATGCCTAGTAGGAGACAGTAGGGGTGAGTTTTTATGCGGGAGGTGGTCCATATACATAAAGTCTTGACTGTAAAAAGTCTTGGCTTGAACCAAGGTCTCAAATCAGGTAGGAATACCCGCTGAACTTAA	OTU261
k__Fungi	p__Ascomycota	c__Dothideomycetes	o__Pleosporales	f__Pleosporaceae	g__Alternaria	s__chlamydosporigena	AACGCACATTGCGCCCTTTGGTATTCCAAAGGGCATGCCTGTTCGAGCGTCATTTGTACCTTCAAGCTTTGCTTGGTGTTGGGCGTCTTGTCTCCAGTCCGCTGGAGACTCGCCTTAAAGTCATTGGCAGCCGGCCTACTGGTTTCGGAGCGCAGCACAAGTCGCACTCTTTTCCAGCCAAGGTCAGCGTCCAACAAGCCTTTTTTTCAACTTTTGACCTCGGATCAGGTAGGGATACCCGCTGAACTTAA	OTU264
k__Fungi	p__Basidiomycota	c__Microbotryomycetes	o__Leucosporidiales	f__Leucosporidiaceae	g__Leucosporidium	NA	AACGCACCTTGCGCTCCCTGGTATTCCGGGGAGCATGTCTGTTTGAGTGTCATGAACTCTTCAACCCACCAGTTTCTTGTAGACTGATTGGTGTTTGGATTTTGAGCGCTGCTGGTCCTCGGACCTAGCTCGTTCGTAATAAATTAGCATCTCTAATTCGAACTCGGATTGACTCAGTGTAATAGACTATTCGCTGAGGACACGCTCTTGTAGTGTGGCCGAATGAGATCTCAGTAGAAGCTTCCAACTACTTTAGTCAACTTTAATTTAGACCTCAGATCAGGCAGGATTACCCGCTGAACTTAA	OTU265
k__Fungi	p__Ascomycota	c__Eurotiomycetes	o__Eurotiales	f__Aspergillaceae	g__Penicillium	s__bialowiezense	AACGCACATTGCGCCCTCTGGTATTCCGGAGGGCATGCCTGTCCGAGCGTCATTGCTGCCCTCAAGCACGGCTTGTGTGTTGGGCCCCGTCCTCCTTCCGGGGGACGGGTCCGAAAGGCAGCGGCGGCACCGCGTCCGGTCCTCAAGCGTATGGGGCTTTGTCACTCGCTTTGTAGGCCTGGCCGGCGCTTGCCGATCAACCAAACTTTTTATCAGGTTGACCTCGGATCAGGTAGGGATACCCGCTGAACTTAA	OTU266
k__Fungi	p__Basidiomycota	c__Agaricomycetes	o__Boletales	f__Suillaceae	g__Suillus	NA	AACGCACCTTGCGCTCCTCGGTGTTCCGAGGAGCATGCCTGTTTGAGTGTCAGTAAATTCTCAACCCCTCTCGATTTGCTTCGAGCGGGTGCTTGGATGTTGGGGGCTGCCGGAGACACTGGACTCGTCCAGGACTCGGGCTCCTCTTAAATGAATCGGCTCGCGGTCGACTTTCGACTTTGCATGACAAGGCCTTTGGCGTGATAATGATCGCCGTTCGCCGAAGTGCAAGACAGAATGGTCCCGTGCCTCTAATGCGTCGACGCCTCTAGGGGCGTCTTCCTCATTGACGTTTGACCTCAAATCAGGTAGGACTACCCGCTGAACTTAA	OTU269
k__Fungi	p__Ascomycota	c__Dothideomycetes	o__Pleosporales	f__Didymellaceae	NA	NA	AACGCACATTGCGCCCCTTGGTATTCCATGGGGCATGCCTGTTCGAGCGTCATTTGTACCTTCAAGCATTGCTTGGTGTTGGGTGTTTGTCTCGCCTTTGCGTGTAGACTCGCCTTAAAACAATTGGCAGCCGGCGTATTGATTTCGGAGCGCAGTACATCTCGCGCTTTGCACTCATAACGACGACGTCCAAAAGTACATTTTAACACTCTTGACCTCGGATCAGGTAGGGATACCCGCTGAACTTAA	OTU272
k__Fungi	p__Mortierellomycota	c__Mortierellomycetes	o__Mortierellales	f__Mortierellaceae	g__Mortierella	s__parvispora	AACGCACATTGCACTCTCTGGTATTCCGGAGAGTATGCTTGTTTGAGTATCAGTAAACACCTCAAATCTCTACATTCGTGTTGAGAATTGGACTTGAGCAATCCCAACTCTTTGCAAAAAGAGGCGGGTTGCTTGAAATGCAGGTGCAGCTGGACATTCTTCTGAGCTAAAAGCATATTTATTTAGTCCCGTCAAACGGATTATTACTTTTGCTCTAGCTAACATAAAGGTCGAATGAACTATACGCTGACTGATGCAGGATTACCAAGTTTCCGTCAAAAGAAACTTGTAAACTCGATCTCAAATCAAGTAAGACTACCCGCTGAACTTAA	OTU275
k__Fungi	p__Ascomycota	c__Dothideomycetes	o__Pleosporales	f__Leptosphaeriaceae	g__Leptosphaeria	s__sclerotioides	AACGCACATTGCGCCCCTTGGTATTCCATGGGGCATGCCTGTTCGAGCGTCATTTGTACCCTCAAGCTTTGCTTGGTGTTGGGTGTTTGTCCCGCGCTCTTTTGCGCAAGACTCGCCTTAAATCAATTGGCAGCCGGCATGTTAGCCTGGAGCGCAGCACATTTTGCGCCCCTTGCTTGCTTGTGTTGGCCCCCATCAAGTCCATATATTTGCTCTTGACCTCGGATCAGGTAGGGATACCCGCTGAACTTAA	OTU277
k__Fungi	p__Basidiomycota	c__Agaricomycetes	o__Agaricales	f__Psathyrellaceae	g__Coprinopsis	s__acuminata	AACGCACCTTGCGCTCCTTGGTATTCCGAGGAGCATGCCTGTTTGAGTGTCATTAAATTCTCAACCTCACCAACTTTGTCATGAAGTTTGTGTGTAGGCTTGGAGGTGGGGGGTTTGCAGGTCCACAACTGTGGTCTGCTCCTCTGAAATGTATTAGTGGGTTAGGCCCCTTATCTATCGGTGTGATAATTATCTACTCCGTGGATTGGGTTGGCTTATCATAAGACCTGCTTCAAACCGTCCTTCCCTTGGACAACTCTTGACATTTTTGACCTCAAATCAGGTAAGACTACCCGCTGAACTTAA	OTU282
k__Fungi	p__Basidiomycota	c__Microbotryomycetes	o__Microbotryales	f__Microbotryaceae	NA	NA	AACGCATCTTGCGCTCGCTGGTATTCCGGCGAGCATGTCTGTTTGAGTGTCGTGAACTCTTCAACCCCCAATTTTTCTGTATGGGAATTTTGGCGCGGCTTGGTTTCTGAACGTTTCATGCTGGATTCTACCCTCGGGTGGAATCGAAGCTCGTTCGTAATGCATTAGCATCCTAATCTTCGAGATCAGATTGACTCGGCGTAATAGACTATTCGCTGAGGACATGGCTCCCCGTCAAAAAGGGAGTTGTGGCTGGACTTGGAAAGTTGGAAGCTTACAAAACCCGACAATTTAGTCAATCATTTTTTAAGATTAGACCTCAGATCAGGCAGGATTACCCGCTGAACTTAA	OTU283
k__Fungi	p__Ascomycota	c__Dothideomycetes	o__Pleosporales	f__Sporormiaceae	g__Preussia	s__tetramera	AACGCACATTGCGCCCTTTGGTATTCCTTAGGGCATGCCTGTTCGAGCGTCATTTAAACCTTCAAGCTCTGCTTGGTGTTGGGCATGTCACGCCCCCCTCCGCGGGGGTGTGCGCCTCAAATCTATTGGCGGCCGGTACGTTGGCTTCGAGCGCAGCAGAAACGCGAACTCGGGGACTCCGGATCGGCCCTCCACAAGCTATTTTATCATTTTGACCTCGGATCAGGTAGGGATACCCGCTGAACTTAA	OTU285
k__Fungi	p__Basidiomycota	c__Agaricomycetes	o__Agaricales	f__Cortinariaceae	g__Cortinarius	s__decipiens	AACGCACCTTGCGCTCCTTGGTATTCCGAGGAGCATGCCTGTTTGAGTGTCATTAATATATCAACCTTCTCTTTTTTGAGTTGTTTGGATGTGGGGGTTTGCTGGCATCTTAAATGATTCAGCTCCCCTGAAATGCATTAGCAGAACAAAACCTGTTCATTGGCGTGATAATTATCTATGCTATTGAATGTGAGGGCAGTTCAGCTTTCTAACCGTCCTCGGACAATTCATCATTAATGTGACCTCAAATCAGGTAGGACTACCCGCTGAACTTAA	OTU286
k__Fungi	p__Ascomycota	c__Leotiomycetes	o__Helotiales	f__Helotiaceae	g__Tetracladium	NA	AACGCACATTGCGCCCCTTGGTATTCCGAGGGGCATGCCTATTCGAGCGTCATTATCACCCCTCAAGCTCCGGCTTGGTGTTGAGGCCTGCTGTAAAGGCATCCTCTAAAATCAGTGGCAGTGCCGTCAGGCTCTAAGCGTAGTAATTTCATCGCTATAGATCCTGGCGGACCCTCGCCAGAACCCCCCCCATTTTTTAATGATTGACCTCGGATTAGGTAGGGATACCCGCTGAACTTAA	OTU289
k__Fungi	p__Mortierellomycota	c__Mortierellomycetes	o__Mortierellales	f__Mortierellaceae	g__Mortierella	NA	AACGCATATTGCGCTCTTTGGTATTCCGAAGAGCATGCTTGTTTGAGTATCAGTAAACACCTCAACACTCTCGATTTGTTTCGAATGAGTGTTGGATTTGAGCAAACCCAACGCCTTTCTGCTAGTCAGACTTGCGGCGGGTTGCTTGAAATGCAGGTGCAGCTGAGTTTTCTTCTGAGCTAATAGCATACTTAATTAGTCCCGTAAAAAGGATTATTAATCTGCTGAAGCTTACACCAAAGGAAGAGCTCTTGGCTGACTGATGCAGAATTACGCTTAGCTGGCAACAGCTTTGTAAAACTCGATCTCAAATCAAGTAAGACTACCCGCTGAACTTAA	OTU300
k__Fungi	p__Ascomycota	c__Dothideomycetes	o__Pleosporales	NA	NA	NA	AACGCACATTGCGCCCCTTGGTATTCCATGGGGCATGCCTGTTCGAGCGTCATTTGTACTCTCAAGCTCTGCTTGGTGTTGGGTGTTTGTCTCTACTCTACGTATAGACTCGCCTTAAAAAGATTGGCAGCCGGCATATTGTCTTGGAGCGCAGCACATTTTGCGTCCCTTGCTTTGTTGTTAGCATCCAGTAAGCGACTACATTTGCTCTTGACCTCGGATCAGGTAGGGATACCCGCTGAACTTAA	OTU301
k__Fungi	p__Ascomycota	c__Eurotiomycetes	o__Verrucariales	f__Verrucariaceae	g__Verrucaria	s__alpicola	AACGCACATTGCGCCCTTTGGTATTCCGAAGGGCATGCCTGTTCGAGCGTCATTATCAACCCTCAAGCCCGGCTTGCTGTTGGGTCCCGCCGTCGGCTTCGACGGGCGGACCCCAAAGATAATGGCCGAGTCCTGCGGGGACCTGGATGCAGCGAGCCTCGCGGCACGCGTCCGGGCGTTCCTCGGGCTCGGTCTTGACCAATACTTCTCTGGTTGACCTCGGATCAGGTAGGGATACCCGCTGAACTTAA	OTU302
k__Fungi	p__Ascomycota	c__Dothideomycetes	o__Pleosporales	f__Lophiotremataceae	g__Lophiotrema	NA	AACGCACATTGCGCCCTTTGGTATTCCTTAGGGCATGCCTGTTCGAGCGTCATTTCAAACTTCAAGCCCCCCCTTTAGCTTGGTGTTGGGCGTCTGTCCTCCCCCCGGGACTCGCCTCAAATGCATTGGCAGCCGGCACGTTGGCTTCGAGCGCAGCAGAAACGCGCGCGGCGTCCGACAGTGCCCGGCTCTCCAGGAAGCCTCCACCTCAAGTTTGACCTCGGATCAGGTAGGGATACCCGCTGAACTTAA	OTU306
k__Fungi	p__Ascomycota	c__Leotiomycetes	o__Helotiales	NA	NA	NA	AACGCACATTGCGCCCCTTGGTATTCCGAGGGGCATGCCTGTTCGAGCGTCATATGACCAATCACGCCCTGTGCGTGGACTTGGGGTTCGCGATTCAGCGTCCCTTAAAATCAGTGGCGGCGCCGTTGGGCTCTAAGCGTAGTAATTCTTCTCGCTACAGGGTCTCGCGGTTGCTTGCCATAACCCCAACTTTCTTAGGTTGACCTCGGATCAGGTAGGGATACCCGCTGAACTTAA	OTU315
k__Fungi	p__Basidiomycota	c__Agaricomycetes	o__Agaricales	f__Inocybaceae	g__Inocybe	s__vulpinella	AACGCATCTTGCGCTCCTTGGTATTCCGACGAGCATGCCTGTTTGAGTGTCATCAAGTTCTCAACCTCATTTATCTAATGTGGCTTTGGATGTGGAGGTTTTTGCAGGCTTTTCAAGGTCGGCTCCTCTGAAATGAATTAGTGGTATCTGAGCAGTAAAATTACTATGGGTGTGATAAACTTGTCTATGCTCTTGGTATACTGCATGAACAGATTGCACTGCTTCTAACAAGTGGAAACACATTTTGACAAATTTGACCTCAAATCAGGTAGGACTACCCGCTGAACTTAA	OTU317
k__Fungi	p__Ascomycota	c__Eurotiomycetes	o__Chaetothyriales	f__Trichomeriaceae	NA	NA	AACGCACATTGCGCCCTTTGGCATTCCGAAGGGCATGCCTGTCCGAGCGTCATTATCCTCCCTCAAACCCCCGGGTTTGGTGTTGGACCGCGTTGGTTGTTCGCAGCCAACTGGTCTCAAAGACAATGACGGCGTCCCCGGGACCCTCTTCGCACTGAGCTTTTGCAAGCACGCGAGGAGTCTCAAGGGCCCAGGGACCCGGTCACCTCATTAAATTTTTTCAGGTTGACCTCGGATCAGGTAGGAATACCCGCTGAACTTAA	OTU319
k__Fungi	p__Basidiomycota	c__Agaricomycetes	o__Agaricales	f__Strophariaceae	g__Protostropharia	s__semiglobata	AACGCACCTTGCGCTCCTTGGTATTCCGAGGAGCATGCCTGTTTGAGTGTCATTAAATTCTCAACCTTTACCTTCTTTTTTAAAAGTGGGTAAATGGCTTGGATGTGGGGGTTTTGCCGGTTTCTCTTTTGAAATCAGCTCCCCTGAAAGATATTAGCTGGTTGCCTTGTGTAAACCTGTCTATTGGTGTGATAATTATCTACGCCGTGGATGGTTTGCCGTTTATAGCACTGCTTCTAACCGTCTGTTCATTCAGACAATTTATGACAATTTGACCTCAAATCAGGTAGGACTACCCGCTGAACTTAA	OTU324
k__Fungi	p__Basidiomycota	c__Pucciniomycetes	o__Platygloeales	f__Eocronartiaceae	g__Eocronartium	NA	AACGCACCTTGCGCCCTTTGGTATTCCGAAGGGCACACCTGTTTGAGTGTCATTAATTCCTCAACCCTACCATTTTTTAAAATGGTAGTGGTTGGATGTTGAGCGCTGCTGGATCTTTGGTTCAGCTCGCTTTAAATTTATGAGCAGGCTCCTACTCTTTCGGACTGACTCAACGTGATAAGAAATTTCGTTGAGGACGCTTTACCGCGGCCGAATGTTGGGGAAATGCCGCTGCTAGTTGACCCCTATATTTTAGACCTCAAATCAGGTGGGACTACCCGCTGAACTTAA	OTU325
k__Fungi	p__Basidiomycota	c__Ustilaginomycetes	o__Ustilaginales	f__Ustilaginaceae	g__Ustilago	s__hordei	GAATTGCGATAAGTAATGTGAATTGCAGAAGTGAATCATCGAATCTTTGAACGCACCTTGCGCTCCCGGCAGATCTAATCTGGGGAGCATGCCTGTTTGAGGGCCGCGAATAGTTTCGAACGACAGCTTTTTTCTTTTGGAAAAGGTTGACGGATCGGTATTGAGGGTTTTTGCCATTTACCGTGGCTCCCTCGAAATAGATTAGCGCATCCATTTTATAGGCAAGACGGACGAAAGCTCGATTTTTGCTCTCTCTTCCCTGCCGGGTTTTGATACTATCAGGACTTCGGAGAGGTTGAGATGGGTAGGAGCTGGACGCAACGGCTTGCTGTTTGGAGTGCTTCTGAAACCCGCCCATGCCGAGTTTTTTAGGAAGCTAGGAAGGGATTTATAATAATT…	OTU328
k__Fungi	p__Basidiomycota	c__Agaricomycetes	o__Thelephorales	f__Thelephoraceae	g__Tomentella	s__lilacinogrisea	AACGCACCTTGCGCCCTTTGGCTATTCCGAAGGGCATGCCTGTTTGAGTATCATGAACACCTCAACTCTCATGGCTTGCCATGATGGGCTTGGATTATGGGGGTCTTGCTGGCCTATGGTCAGCTCCTCTCAAATGGATCAGCTTTCCAGTGTTTGGTGGCATCACGAGTGTGATAACTATCTACGCTTGTGGTTTCCTGCCAGGTAACCTTCAGTGATGGGGGTTCGCTGGGGCTCATAAATGTCTCTCCTCAGTGAAGACAGGTTTTTTAATGTTTGATCTCAAATCAGGTAGGACTACCCGCTGAACTTAA	OTU329
k__Fungi	p__Basidiomycota	c__Agaricomycetes	o__Agaricales	f__Lycoperdaceae	g__Lycoperdon	NA	AACGCACCTTGCGCTCCTTGGTATTCCGAGGAGCATGCCTGTTTGAGTGTCATTAAATTCTCAACCCCCTCCAGCTTTTGCGAGTTGTGATGGGGCTTGGATCTGGGAGTTTGCGGGTCTTTATCAATAAAGGTCAGCTCTCCTGAAATGCATTAGCGGAACCGTTTGCAGTCCCGTCACTAGTGTGATAATTATCTACACTGTTGATGATTGCTCTCTGACTAGTTCAGCTGCTAATCGTCCACTATGGACAACACTTAATGAAATTCTTGACCTCAAATCAGGTAGGACTACCCGCTGAACTTAA	OTU330
k__Fungi	p__Basidiomycota	c__Agaricomycetes	o__Agaricales	f__Lyophyllaceae	g__Calocybe	NA	GAAATGCGATAAGTAATGTGAATTGCAGAATTCAGTGAATCATCGAATCTTTGAACGCACCTTGCGCTCCTTGGTATTCCGAGGAGCATGCCTGTTTGAGTGTCATTAAATTAAATCAAACCTTTGTTGTTTTATATAACAAAAGTTTGGAATGTGGAGGTTTTTGTAGGCTTTCTTAAAGTCTGCTCCTCTTAAAAGCATTAGCGAAAATCTTTGTGAGCAAATTTTCCTGGTGTGATAATTATCTACGCCATGGCTTGATCACATTAAAGAACTTTTTTTGCTTCTAATCGTCGTCATTTGACGACAACTATTGAACAATTTGACCTCAAATCAGGTAGGACTACCCGCTGAACTTAAGCATATCAATAAGC	OTU331
k__Fungi	p__Basidiomycota	c__Malasseziomycetes	o__Malasseziales	f__Malasseziaceae	g__Malassezia	s__globosa	GAAACGCGATAGGTAATGTGAATTGCAGAATTCCGTGAATCATCGAATCTTTGAACGCACCTTGCGCTCTATGGTATTCCGTAGAGCATGCCTGTTTGAGTGCCGTGAATTCTCCCATCCCAAGCGGTTTTTATCAAAGAATTGCTAGGCGAAGGGGTTGAGATGGGCGTTATTATAACTGCTTTTCTTCTCTAGAAAAGCTCGCCCGAAAAACAGCTAACGCCTCTGGGCCACTTTGCATCCGCTTCTCTGAGGGGAGAAGCGGCCAAGCGCGCTCTGATCATCAGGCATAGCATGATACGTCATTTGCTATGCTGTAGGAGAGCATTTGGTTGTGGTTATACCGCGTGCGTCATTTTTTTTTCTTGCAAAGAGGAAAAAAAAAGCCCCCCTTTCATT…	OTU334
k__Fungi	p__Ascomycota	c__Dothideomycetes	o__Pleosporales	f__Pleosporaceae	g__Alternaria	s__betae-kenyensis	AACGCACATTGCGCCCTTTGGTATTCCAAAGGGCATGCCTGTTCGAGCGTCATTTGTACCCTCAAGCTTTGCTTGGTGTTGGGCGTCTTGTCTCTAGCTTTGCTGGAGACTCGCCTTAAAGTAATTGGCAGCCGGCCTACTGGTTTCGGAGCGCAGCACAAGTCGCACTCTCTATCAGCAAAGGTCTAGCATCCATTAAGCCTTTTTTTTCAACTTTTGACCTCGGATCAGGTAGGGATACCCGCTGAACTTAA	OTU341
k__Fungi	p__Ascomycota	c__Dothideomycetes	o__Pleosporales	f__Periconiaceae	g__Periconia	s__pseudodigitata	AACGCACATTGCGCCCCTCGGTATTCCGTGGGGCACGCCTGTTCGAGCGTCATTTACACCCTCAAGCGCAGCTTGGTGTTGGGCGTCTGTCCCGCTCTCCGTAGCGCGGACTCGCCTCAAAGTCATTGGCGGCGGTCGTGCCGGCTCCTCGCGCAGCACATTTGCGCTTCTCGGAGGCCCGGCGGATCGGCATCCAGCAAGCTACTTTTTATGACTTGACCTCGGATCAGGTGAGGATACCCGCTGAACTTAA	OTU343
k__Fungi	p__Basidiomycota	c__Agaricomycetes	o__Agaricales	f__Agaricaceae	g__Coprinus	s__comatus	AACGCACCTTGCGCTCCTTGGTATTCCGAGGAGCATGCCTGTTTGAGTGTCATTAAATTCTCAACCCCCTCCAGCTTTTGTGGCTGGTCGTGGCTTGGATATGGGAGTTTTGCTGGTCTCATTTCGAGATCAGCTCTCCTGAAATGCATTAGTGGAACCGTTTGCGATCCGTCACCGGTGTGATAATTATCTACGCCATAGACTGTGAACGCTCTCTGTATTGTTCTGCTTCTAACTGTCCTGTAAAAGGACAACGATATTGAACTTTTGACCTCAAATCAGGTAGGACTACCCGCTGAACTTAA	OTU345
k__Fungi	p__Mortierellomycota	c__Mortierellomycetes	o__Mortierellales	f__Mortierellaceae	g__Mortierella	s__alpina	AACGCATATTGCGCTCTCTGGTATTCCGGAGAGCATGCTTGTTTGAGTATCAGTAAACACCTCAACTCCCTTTTCTTTTTTGAAATGGGAGCTGGACTTGAGTGATCCCAACACTTTTCTCACTGGAAGGTGGCGGGTCACTTGAAATGCAGGTGCAGCTGGACTTTTCTCTGAGCTATAAGCATATCTATTTAGTCTGCCTAAAAAACAGATTATTACCTTTGCTGCAGCTAACATAAAGGAGATGAGTTCTTGTGCTGACTGATGCAGGATTCACAGAGACAGCTTCGCGGCTGACTTTGTAAACTCGATCTCAAATCAAGTAAGACTACCCGCTGAACTTAA	OTU346
k__Fungi	p__Ascomycota	c__Leotiomycetes	o__Helotiales	f__Sclerotiniaceae	g__Botryotinia	NA	AACGCACATTGCGCCCCTTGGTATTCCGGGGGGCATGCCTGTTCGAGCGTCATTTCAACCCTCAAGCTTAGCTTGGTATTGAGTCTATGTCAGTAATGGCAGGCTCTAAAATCAGTGGCGGCGCCGCTGGGTCCTGAACGTAGTAATTATCTCTCGTTACAGGTTCTCGGTGTGCTTCTGCCAAAACCCAAATTTTTCTATGGTTGACCTCGGATCAGGTAGGGATACCCGCTGAACTTAA	OTU348
k__Fungi	p__Basidiomycota	c__Agaricomycetes	o__Thelephorales	f__Thelephoraceae	g__Tomentella	s__lilacinogrisea	AACGCACCTTGCGCCCTTTGGCTATTCCGAAGGGCATGCCTGTTTGAGTATCATGAACACCTCAACTCTCATGGCTTGCCATGATGGGCTTGGATTATGGGGGTCTTGCTGGCCTATGGTCAGCTCCTCTCAAATGGATCAGCTTTCCAGTTTTTGGTGGCATCACGAGTGTGATAACTATCTACGCTTGTGGTTTTCTGCCAGGTAACCTTCAGTGATGGGGGTTTGCTGGGGCTCATAAATGTCTCTCCTCAGTGAAGACAGGTTTTTGAATGTTTGATCTCAAATCAGGTAGGACTACCCGCTGAACTTAA	OTU351
k__Fungi	p__Ascomycota	c__Pezizomycetes	o__Pezizales	f__Pyronemataceae	g__Hydnocystis	NA	AACGCACATTGCGCCCTCTGGTATTCCGGAGGGCATGCCTGTTCGAGCGTCATCAAAACCACTCAAGCCAAGGTTTACCTTCTGCTTGGTCTTGGAACCGGAGATGAATGTCTCCATTCCGAAATTCAGAGGCGAATTGAAGTGCCGAATACCTAGTAATGTTACCGGTTGACAGCATGTTCACATTCCGCCATAACCCCCTCAACTCTCCAGTTTGACCTCGGATCAGGTAGGGATACCCGCTGAACTTAA	OTU355
k__Fungi	p__Ascomycota	c__Dothideomycetes	o__Pleosporales	f__Didymellaceae	NA	NA	AACGCACATTGCGCCCCTTGGTATTCCATGGGGCATGCCTGTTCGAGCGTCATTTGTACCTTCAAGCTCTGCTTGGTGTTGGGTGTTTGTCTCGCCTCTGCGTGTAGACTCGCCTCAAAACAATTGGCAGCCGGCGTATTGATTTCGGAGCGCAGTACATCTCGCGCTTTGCACTCATAACGACGACGTCCAAAAAGTACATTTTTACACTCTTGACCTCGGATCAGGTAGGGATACCCGCTGAACTTAA	OTU356
k__Fungi	p__Basidiomycota	c__Agaricomycetes	o__Polyporales	f__Irpicaceae	g__Irpex	s__lacteus	AACGCACCTTGCACTCCTTGGTATTCCGAGGAGTATGCCTGTTTGAGTCTCATGGTATTCTCAACCCCTAAATTTTTGTAACGAAGGTTTAGCGGGCTTGGACCTGGAGGTTGTGTCGGCCCTTGTCGGTTGACTCCTCTGAAATGCATTAGCGTGAATCTTACGGATCGCCTTCAGTGTGATAATTATCTGCGCTGTGGTGTTGAAGTATTTATGGTGTTCATGCTTCGAACCGTCTCCTTGCCGAGACAATCATTTGACAATCTGAGCTCAAATCAGGTAGGACTACCCGCTGAACTTAA	OTU357
k__Fungi	p__Basidiomycota	c__Tremellomycetes	o__Holtermanniales	f__Holtermanniales_fam_Incertae_sedis	g__Holtermanniella	s__takashimae	GAAATGCGATAAGTAATGTGAATTGCAGAATTCAGTGAATCATCGAATCTTTGAACGCACCTTGCGCCCGTTGGTATTCCGACGGGCATGCCTGTTTGAGTGTCGTGAACAACCTCAACCTTGATTGGTTTTACCATCAAGGTTTGGACTTGGGTGTTGCTGCTGCAAAGTGGCTCGCCTTAAAACTATTAGCTGGACTTGTCTATGACTTGGTTCGACTCGATGTAATAAGTATTCATCGGGGACAGGGTAACACCTGGCCAAGGCTTGATGCCGTCTGCTTCTAATCATGTTCTCACTATGAGACGCTACTTTACTGTGTGGCCTCAAATCAGGTAGGATTACCCGCTGAACTTAAGCATATCAATAAGC	OTU358
k__Fungi	p__Ascomycota	c__Dothideomycetes	o__Pleosporales	f__Pleosporaceae	g__Alternaria	s__metachromatica	AACGCACATTGCGCCCTTTGGTATTCCAAAGGGCATGCCTGTTCGAGCGTCATTTGTACCCTCAAGCTTTGCTTGGTGTTGGGCGTCTTTTGTCTCCAGTTCGCTGGAGACTCGCCTTAAAGTCATTGGCAGCCGGCCTACTGGTTTCGGAGCGCAGCACAAGTCGCGCTCTTTGCCAGCCAAGGTCAGCGTCCAGCAAGCCTTTTTTTTCAACCTTTGACCTCGGATCAGGTAGGGATACCCGCTGAACTTAA	OTU359
k__Fungi	p__Basidiomycota	c__Agaricomycetes	o__Agaricales	f__Entolomataceae	g__Entoloma	s__kerocarpus	AACGCACCTTGCGCTCCTTGGTATTCCGAGGAGCATGCCTGTTTGAGTGTCATGAAATTCTCAATCCTTCTGGCTTTTTTTCAAAGCTAGTCGGACTTGGATTTATGGAAGTTGCTGGTTTTCACGAATCAGCTCTTCTTAAATATATTAGCAGTCCTTTGCTGACTGCCTTTGGTATGATAATTATCTATATCACTGGCAGGCAGCTTCCCTCGCGGAGAGGCTCTGCTTCTAATCGTCTTTGAAGACAATTTGATTACTTTGACCTCAAATCAGGTAGGACTACCCGCTGAACTTAA	OTU360
k__Fungi	p__Basidiomycota	c__Tremellomycetes	o__Tremellales	NA	NA	NA	CTTTGAACGCAGATTGCGCCCTTTGGTATTCCGAAGGGCATGCCTGTTTGAGTGTCTTATAAACCTCACCTCTATAGTTTTCTATAGTTGTGCTTTGGGTGTTGCCGTTTACTCTGGCTCGCCTTAAATGTCTAAGTGGAATGCGTAATAAGTTCTCGCAACCCTCCACTCTAACACACTTTATATTCTGACCTCAAATCAGGTAGGACTACCCGCTGAACTTAAGCATAT	OTU361
k__Fungi	p__Basidiomycota	c__Agaricomycetes	o__Boletales	f__Suillaceae	g__Suillus	s__plorans	GAATCGCGATATGTAATGTGAATTGCAGATCTACAGTGAATCATCGAATCTTTGAACGCACCTTGCGCTTATCGGTGTTCCGATGAGCATGCCTGTTTGAGCGTCTTTAAATTCTCAACCCCTCTCGATTCGTTTCGAGAGGGAGCTTGGATTGTGGAGGCTGCCGGAGACCTGTTTTTCAGGACTCGGGCTCCTCTGAAATGTATTGGCTTGCGGTCGACTTTCGACCATGCATGACAAGGCCTTTGGCGTGATAATGATCGCCGCTCGCCGAAGTGCATGAATGAATGGTCTCGTGCCTCTAATCAGTCGACGCCTTTTCGAAGGCTGTCTTCCTTATCGACGTTTGACCTCAAATCAGGTAGGACTACCCGCTGAACTTAAGCATATCAATAAGC	OTU363
k__Fungi	p__Basidiomycota	c__Tremellomycetes	o__Tremellales	f__Bulleribasidiaceae	g__Dioszegia	s__patagonica	AACGCAGATTGCGCCCTTTGGTATTCCGAAGGGCATGCCTGTTTGAGTGTCTTATAAACCTCACCTCTACTGTTTTTCATTAAACATGTGGACTGGTGCTTTGGGTGTTGCCGTTTACTCTGGCTCGCCTTAAATGTCTAAGTGGAATGCGTAATAAGTTCTTTCGCAACCCTCCACTCTAATAACACACTTTATACTCTGACCTCAAATCAGGTAGGACTACCCGCTGAACTTAA	OTU364
k__Fungi	p__Ascomycota	c__Dothideomycetes	o__Pleosporales	f__Didymosphaeriaceae	g__Pseudopithomyces	s__rosae	AACGCACATTGCGCCCCTCGGTATTCCGTGGGGCATGCCTGTTCGAGCGTCATCTACACCCTCAAGCTCTGCTTGGTGTTGGGCGTCTGTCCCGCCTCCGCGCGTGGACTCGCCCCAAATTCATTGGCAGCGGTCCTTGCCTCCTCTCGCGCAGCACATTGCGCTTCTTGAGGGGCTCCGGTTCGCGTCCAACAAGCACATTTACCGTCTTTGACCTCGGATCAGGTAGGGATACCCGCTGAACTTAA	OTU365
k__Fungi	p__Ascomycota	c__Sordariomycetes	o__Xylariales	f__Microdochiaceae	g__Microdochium	s__phragmitis	AACGCACATTGCGCCCATTAGTATTCTAGTGGGCATGCCTGTTCGAGCGTCATTTCAACCCTTAAGCCTAGCTTAGTGTTGGGAGACTGCCTAATACGCAGCTCCTCAAAACCAGTGGCAGAGTTTTTACGTACTCTGAGCGCAGTAATTCTATTCTCGCTTTTGAACACGTCTAGACGATAGCCAAAAACCGCTTGCTTCGGCAGCACTTTTTTAATGGTTGACCTCGGATCAGGTAGGAATACCCGCTGAACTTAA	OTU366
k__Fungi	p__Ascomycota	c__Leotiomycetes	o__Thelebolales	f__Pseudeurotiaceae	g__Pseudogymnoascus	s__pannorum	AACGCACATTGCGCCCCCTGGTATTCCGGGGGGCATGCCTGTCCGAGCGTCATTACAACCCTCAAGCTCAGCTTGGTGTTGGGCCCCGCCGCCCCGGCGGGCCCTAAAGTCAGTGGCGGTGCCGTCCGGCTCCGAGCGTAGTAATTCTTCTCGCTCTGGAGGTCCGGTCGTGTGCTCGCCAGCAACCCCCAATTTTTTTCAGGTTGACCTCGGATCAGGTAGGGATACCCGCTGAACTTAA	OTU367
k__Fungi	p__Ascomycota	c__Leotiomycetes	o__Helotiales	f__Helotiaceae	NA	NA	AACGCACATTGCGCCCCGTGGTATTCCGCGGGGCATGCCTGTTCGAGCGTCATTATGACCAATCCCGTTCTGCGGGGTCTTGGGCACCGCCTCCGGGCGGGCCTCAAAACCAGTGGCGGTCCGGCCGGGCTCTGAGCGTAGTAAATCTTCTCGCTATAGGGTCCCGGGCGGCACTGGCCAGCAACCCCCAATCTTTCACAGGTTGACCTCGGATCAGGTAGGGATACCCGCTGAACTTAA	OTU369
k__Fungi	p__Ascomycota	c__Eurotiomycetes	o__Verrucariales	f__Verrucariaceae	g__Agonimia	s__repleta	AACGCACATTGCGCCCTTTGGTATTCCGAAGGGCATGCCTGTTCGAGCGTCATTATCAACCCTCAAGCCCGGCTTGGCGTTGGGTCCCGCCGGGGTAAACTCCGGCGGACCTCAAAGATAATGGCAGAGCCCGTGTGGACCCTGGATGCAGCGAGCTCTTTGGCACGCGTCGCGGCGGTACTCCGGCTCGGTCTTACCGATTTTTTTTAACTGGTTGACCTCGGATCAGGTAGGGATACCCGCTGAACTTAA	OTU371
k__Fungi	p__Basidiomycota	c__Agaricomycetes	o__Agaricales	f__Psathyrellaceae	g__Psathyrella	s__carinthiaca	AACGCACCTTGCGCTCCTTGGTATTCCGAGGAGCATGCCTGTTTGAGTGTCATTAAATTCTCAACTTCGTCAGTTTTGTTATGAAACTGTGCGAAGCTTGGATGTGGGGGTTTGTGCAGAGCGCGTAAAAGCAACCTGCTCCCCTTAAATAAATTAGCGAGTTCAAACTGGGCTCCGTCTATTGGTGTGATAATTATCTACGCCGTGGATTGGGCTTAGACTTGCTTCTAATCGTCCGCAAGGACAATCTTTTGACAATTTGACCTCAAATCAGGTAGGACTACCCGCTGAACTTAA	OTU374
k__Fungi	p__Basidiomycota	c__Agaricomycetes	o__Agaricales	f__Cortinariaceae	g__Cortinarius	s__saturninus	AACGCACCTTGCGCTCCTTGGTATTCCGAGGAGCATGCCTGTTTGAGTGTCATTAATATATATATATCAACCTTCACTTGTTGAATGGTTTGGATGTGGGGGTTTGCTGGACTCTTGAAGGGTTCAGCTCCTCTGAAATGCATTAGCAGAACAATCTGTTCATTGGTGTGATAACTATCTACGCTCTTGAATAAGATGCAGTTCAGCTTTCTAACTGTCCTTGGACAATTTATCATTTATGTGACCTCAAATCAGGTAGGACTACCCGCTGAACTTAA	OTU375
k__Fungi	p__Basidiomycota	c__Agaricomycetes	o__Boletales	f__Boletaceae	g__Leccinum	NA	AACGCACCTTGCGCCCCTTGGTATTCCGAGGGGCATGCCTGTTTGAGTGTCATTTTATCATCAACTCATTAGTCTTTGATTAGGCTTTTGGGCTTGGACTTGGGAATTGCTGGCTTGATCTTTACTCATTGAAAAGTATCTAATACTTAATAGAGGGTAGAAGTGTAGTCGGCTGTCCTTAAATGCATTAGCGAGTGTTAGTCTACATGGCACGGCCTCTTGACGTGATAATGATCGTCGTGGGCTGGAAGTGTAGTGTCTGGCTTCTAATCATTGATTGCGTGCATACGGCCCATAAAGCTGGAAGCGCAACAAACCACGACTTACGTGCAAGCGTAGTTCGAAATTGACATTTGACCTCAAATCAGGTAGGACTACCCGCTGAACTTAA	OTU380
k__Fungi	p__Basidiomycota	c__Agaricomycetes	o__Agaricales	f__Entolomataceae	g__Entoloma	s__proterum	AACGCACCTTGCGCTCCTTGGTATTCCGAGGAGCATGCCTGTTTGAGTGTCATGAAATTCTCAACCCTTCTAGCTTTTTCGAAAGCTAGGTGGGCTTGGATTGTGGAGGTTGCTGGTTCTTGCAAATCAGCTCTTCTTAAATATATTAGCAGTCCTTTGCTGACGATCATTGGTATGATAATTATCTATATCATTGAGAAACAGCCTCCCTAGTGGAGAGGTTCCGCTTCTAATCGTCTTTATAAGACAACTTGACAACTTTGACCTCAAATCAGGTAGGACTACCCGCTGAACTTAA	OTU383
k__Fungi	p__Ascomycota	c__Leotiomycetes	o__Helotiales	f__Leotiaceae	g__Neobulgaria	NA	AACGCACATTGCGCCCCGTGGTATTCCGCGGGGCATACCTGTTCGAGCGTCATTACAACCTCTCCAGCTCCGCTGGGTCTTGGGGCTTGCCTTCCCGGGCATCCCTTAAAGCTAGATGCGGCGCCGCGTGGCTCTAAGCGTAGTACTTTTCTCGCTTCTGGGTCCGCTGTGGTGTCTGCTACATAAACCCCAACTTTCATATGGTTGACCTCGAATCAGGTAGGGATACCCGCTGAACTTAA	OTU385
k__Fungi	p__Ascomycota	c__Leotiomycetes	o__Helotiales	f__Helotiaceae	g__Tetracladium	NA	AACGCACATTGCGCCCCTTGGTATTCCGAGGGGCATGCCTATTCGAGCGTCATTATCACCCCTCAAGCTCCGGCTTGGTGTTGAGGCCTGCCGTCCCGGCACCCTCTAAAATCAGTGGCAGTGCCCTCAGGCTCTAAGCGTAGTAATTTATCGCTACAGGGTCCCGTGGGATGCTCGCCAGAACCCCTCCATTTTTAATGATTGACCTCGGATTAGGTAGGGATACCCGCTGAACTTAA	OTU386
k__Fungi	p__Basidiomycota	c__Agaricomycetes	o__Trechisporales	f__Hydnodontaceae	g__Trechispora	NA	AACGCACCTTGCGCTCCTTGGTATTCCGAGGAGCATGCCTGTTTGAGTGTCTTGAAGTCATCAACCCCTCCGGTTTTTCGAATCCGGGGACGGTTGGATATGGGGGCCTGCTGCCGCAAGGCTGCTCCCCTCAAATGTGTCGGTTGGACCTGTGGGTCGGACTCGTTGGGCGTTGTATCATCCTCGCTCTGACAGAGATGTTCCCCTATTGTTGTCCTCCCTCGACTCGCCCTTGGAGTGGCAGTCAACATTTTGAAATCTGACCTCAAATCAGGTAGGACTACCCGCTGAACTTAA	OTU387
k__Fungi	p__Basidiomycota	c__Agaricomycetes	o__Agaricales	f__Psathyrellaceae	g__Coprinellus	s__micaceus	AACGCACCTTGCGCTCCTTGGTATTCCGAGGAGCATGCCTGTTTGAGTGTCATTAAATTCTCAACCTCACCCGTTTTCTGAACGGTACCCGAGGCTTGGATGTGGGGGTTTGTGCAGGCTGCCTCAGCGCTGGTCTGCTCCCCTGAAATGCATTAGCGAGTTCATACTGAACCTCCGTCTATTGGTGTGATAATTATCTACGCCGTGGACTGGGTTTAGACTCGCTTCTAACCGTCCGCAAGGACAATACCTTTGACAATTTGACCTCAAATCAGGTAGGACTACCCGCTGAACTTAA	OTU388
k__Fungi	p__Ascomycota	c__Eurotiomycetes	o__Eurotiales	f__Trichocomaceae	g__Talaromyces	NA	AACGCACATTGCGCCCCCTGGCATTCCGGGGGGCATGCCTGTCCGAGCGTCATTTCTGCCCTCAAGCACGGCTTGTGTGTTGGGTGTGGTCCCTCCGGGGACCTGCCCGAAAGGCAGCGGCGACGTCCGTCTGGTCCTCGAGCGTATGGGGCTTTGTCACTCGCTCGGGAAGGACCTGCGGGGGTTGGTCACCACCATATTTTACCACGGTTGACCTCGGATCAGGTAGGAGTTACCCGCTGAACTTAA	OTU391
k__Fungi	p__Basidiomycota	c__Agaricomycetes	o__Agaricales	f__Inocybaceae	g__Inocybe	s__dulcamaroides	AACGCATCTTGCGCTCCTTGGTATTCCGAGGAGCATGCCTGTTTGAGTGTCATTAAATTCTCAACTACACTGATTTTGTCAGTGCAGCTTGGATTTGGGGGACCATATTTTTTTGCGGGCTTTGTGAAGTCGGCTCCCCTGAAATTGATTAGCGGTACCTTAGCAGAACCGTCTACAGGTGTGATAATTTATCTACGCCTTGGATGTCTGCATGAAAGAGGTCATGCTGCTTCCCAACCTCACTAATGACAATCTTGACCTCAAATCAGGTAGGACTACCCGCTGAACTTAA	OTU392
k__Fungi	p__Basidiomycota	c__Tremellomycetes	o__Cystofilobasidiales	f__Mrakiaceae	g__Mrakia	NA	AACGCACCTTGCGCTCCTTGGTATTCCGAGGAGCATGCCTGTTTGAGTGTCATGAAACTCTCACCCTTCAACTTTCTTAATAGTGGTTGAAGGCGTGGACTTGAGCGCTGCTGGTTTTTATTAACCGGCTCGCTTGAAATGAATTAGCAGATCCTTTTTGTAATCGGTTCCACTCGACGTGATAAGTATTTCGCCGAGGACATCTTAACGGATGGCCGAGATAAAGAAAGTCTTTAGATCCGCTTCTAATTCTTAGCCTTACGCAAGTAAGCTAAACCCATTTTATGATCTGGCCTCAAATCAGGTAGGACTACCCGCTGAACTTAA	OTU393
k__Fungi	p__Basidiomycota	c__Agaricomycetes	o__Agaricales	f__Bolbitiaceae	g__Agrocybe	s__praecox	AACGCACCTTGCGCTCCTTGGTATTCCGAGGAGCATGCCTGTTTGAGTGTCATTAAATTCTCAACCTTATTAGCTTTTGCTGATAATGGCTTGGACTTGGGGGTCTTTTGCTGGCTTTCATTAGTCTGCTCCCCTTAAATGTATTAGCTGGCGCCCCGCAGTGGACCGTCTATTGGTGTGATAATTATCTACGCCGTGGATGTCTGCTTTTAATGGGTCTTTGCGCTGCTTCCAACCGTCCTCTCGGACAATACAAATGACAATTTGACCTCAAATCAGGTAGGACTACCCGCTGAACTTAA	OTU394
k__Fungi	p__Ascomycota	c__Sordariomycetes	o__Sordariomycetes_ord_Incertae_sedis	f__Sordariomycetes_fam_Incertae_sedis	g__Pleurophragmium	NA	AACGCACATTGCGCCCACTAGTATTCTGGTGGGCATGCCTGTTCGAGCGTCATTTCAACCCTCAAGCCTGGCTTGGTGTTGGGGCTCTGCGCCTGCAGTCCCTTAAATCCAGTGGCGGACACGCTAGGTCTCCGAGCGCAGTAGTTTCTTCTCGCTCAGGGCGTCCGGCGTGGGCTTGCCTCGCACCCATCTTATCAAGGTTGACCTCGGATCAGGTAGGAATACCCGCTGAACTTAA	OTU395
k__Fungi	p__Basidiomycota	c__Agaricomycetes	o__Polyporales	f__Phanerochaetaceae	g__Hyphodermella	s__corrugata	AACGCACCTTGCGCTCCCTGGTATTCCGGGGAGCACGCCCGTTTGAGTGTCATGGTATTCTCAACCTTCATAACTTTGTTGTTATCGAAGGCTTGGATGTGGAGGTCGTGCTGGCTCTCACGAGTCAGCTCCTCTGAAATGCATTAGCGTGAACGTTTACGGATCGCTATCAGTGTGATAATTATCTGCGCTGTTAGTGTTGAAGTATGTTTAGTGTCGCGCTTCTAACCGTCCTTCAGTTGGACAACTTATCTGACATCTGGCCTCAAATCGGGCGGGACTACCCGCTGAACTTAA	OTU396
k__Fungi	p__Ascomycota	c__Taphrinomycetes	o__Taphrinales	f__Taphrinaceae	g__Taphrina	s__carpini	AACGCACATTGCGCCCTCTGGTATTCCGGAGGGCATGCCTGTTTGAGTGTCATTAATCTCTCACAAGACCTTCTGGTCTTGTCGATGTTGGGAGCTGCGACCCCCCAGGGGGACGCTCTCCTCAAATGCATTGGTGCGGCCCGCCGCCCGGTTACACAACGTTCTAGGTTCGTCCAACTCGTTGAAGCCGGCGCAAATCTGGCGCTGCACCTTAAGCCCGCCCTGAGCCTCGAGCTCCTGGCATAACTTCATTTATTGACCTCAGATCAGGTAGGAATACGCGCTGAACTTAA	OTU400
k__Fungi	p__Basidiomycota	c__Agaricomycetes	o__Hymenochaetales	f__Hymenochaetales_fam_Incertae_sedis	g__Resinicium	s__bicolor	GAAATGCGATAAGTAATGTGAATTGCAGAATTCAGTGAATCATCGAATCTTTGAACGCACCTTGCGCTCCCTGGTATTCCGGGGAGCATGCCTGTTTGAGTGTCGTGAAATCATCATGGTCATGATCTTTAATTAATCATGGCTTGGTTTTGGAGGTTATGTTGGCTTTTTATTAAGTTGACTCCTCTTAAATACATTAGCTCAGTGTTTAATGCTTAGAGCGGTTCACGGTGTGATAATTATCTACACTTCAACCAATTTAAGTTAGCTGGCTTCTAATCGATCCTTAGTGATCACTTTGTGTATTTGACCTCAAATCAGGTAGGACTACCCGCTGAACTTAAGCATATCAATAAGC	OTU401
k__Fungi	p__Chytridiomycota	c__Rhizophydiomycetes	o__Rhizophydiales	f__Alphamycetaceae	g__Betamyces	NA	AACGCACCTTGCACCCTTTGGGGTATGCCTGTTTGAGAATCTATAGTATTCTTTTCCCTATGAATGTTTCGGCAGTCATAGGGAAAGATATGAGGTTTCCCTCTTGAGGGTACTTTTAAATAGATTGTCTCTTGACGGTAGGGAATGTTTGACATACCTCCTATCTCTTCAGAAAAGTATGTGAATGGAACTCTGTTTCTCATAATGCCTAATACGAAGAGGGAGATGTGGAGTTCCTGGCCACTGGAGATCCATAACCTATAAGGCCTAGGCCTTGAACCATGGTCTCAAATCAGGTAGGAAGACCCGCTGAACTTAA	OTU402
k__Fungi	p__Basidiomycota	c__Agaricomycetes	o__Agaricales	f__Lycoperdaceae	g__Calvatia	s__gigantea	AACGCACCTTGCGCTCCTTGGTATTCCGAGGAGCATGCCTGTTTGAGTGTCATTAAATTCTCAACCCCTCCAGCTTTTGTGAGTTGCGATGGGGCTTGGAAGGTGGGAGTTTGCGGGCCTCTGTAATAGAGGTCGGCTCTCCTGAAATGCATTAGCGGAACCGTTTGCAGTCCCGTCACTAGTGTGATAATTATCTACACTGTGATGATTGCTCTCCGGCTTGTTCAGCTACTAATCGTCCTTTACCGGACAATGTATAATGAACATCTTGACCTCAAATCAGGTAGGACTACCCGCTGAACTTAA	OTU403
k__Fungi	p__Basidiomycota	c__Ustilaginomycetes	o__Ustilaginales	f__Ustilaginaceae	g__Ustilago	s__nunavutica	AACGCACCTTGCGCTCCCGGCAGATCTAATCTGGGGAGCATGCCTGTTTGAGGGCCGCGAATTGTTTCGAACGACAACTTTTTTCTTTTGAAGAGTTGGCGGATCGGTATTGAGGGTTTTGCCATTCACCGTGGCTCCCTCGAAATGCATTAGCGCATCCATTTGATAGGCAAGACGGACGAAAGCTCGATTTTCGCTCTCTCTTCCCTGCCGGGTTTTGATAATATCAGGACTTCGGAGAGGTTGAGATGGGTAAGAGCTGGACGCAACGGCTTGCTGTTTGGAGTGCTTCTGAAACCCGCCCATATCGAGCTTTGCCTCGGAAGGGATTTTAATAATTCATCGGCCTCAGATTGGTAGGACTACCCGCTGAACTTAA	OTU408
k__Fungi	p__Ascomycota	c__Leotiomycetes	o__Helotiales	NA	NA	NA	AACGCACATTGCGCCCCTTGGTATTCCGAGGGGCATGCCTATTCGAGCGTCATTATCACCCTTCAGGCTTCGGCCTGGTGTTGAGGCCTGCCGTCAAGGCACCCTCTAAAATCAGTGGCGGCGCCCTCTGGCTCTAAGCGTAGTAACATACCGCTATGGGGTCCAGGGGACGCTCGCCAGAACACCCAACTTCTTAATGATTGACCTCGGATTAGGTAGGGATACCCGCTGAACTTAA	OTU409
k__Fungi	p__Ascomycota	c__Dothideomycetes	o__Pleosporales	f__Pleosporaceae	g__Comoclathris	s__lini	AACGCACATTGCGCCCATTGGTATTCCAATGGGCATGCCTGTTCGAGCGTCATTTGTACCCTCAAGCTTTGCTTGGTGTTGGGCGTTTGTCTTTCGAGACTCGCCTCAAAAAGATTGGCAGCCGGCATACTGGTTTCGGAGCGCAGCACAAATTGCGGTCTGTTCCTGAATGTTGACGTCCATGAAGCCCCCCATTATCACTTTTGACCTCGGATCAGGTAGGGATACCCGCTGAACTTAA	OTU410
k__Fungi	p__Basidiomycota	c__Microbotryomycetes	o__Kriegeriales	f__Camptobasidiaceae	g__Glaciozyma	NA	AACGCACCTTGCGCTCCCTGGTATTCCGGGGAGCATGTCTGTTTGAGTGTCATGAACTCCTCAACCCATCAGTTTCTTGTAGATTGAATGGTGTTTGGATTTTGAATGTTGCTGGTCTCTCGAGACGTAGCTCGTTCGTAATATATTAGCATTTCTAATTCGAACTCGGATTGACTCAGTGTAATAGACTATTCGCTGAGGACACTTTTATTAGTGGCCGAATGAGATAATTGTAGACGCTTCTAACCCCTATAGTCAACTTTGTATTAGACCTCAGATCAGGCAGGATTACCCGCTGAACTTAA	OTU413
k__Fungi	p__Ascomycota	c__Dothideomycetes	o__Pleosporales	f__Pleosporaceae	g__Stemphylium	s__solani	AACGCACATTGCGCCCTTTGGTATTCCAAAGGGCATGCCTGTTCGAGCGTCATTTGTACCCTCAAGCTTTGCTTGGTGTTGGGCGTCTTTGTCTCTCACGAGACTCGCCTTAAAATGATTGGCAGCCGACCTACTGGTTTCGGAGCGCAGCACAATTCTTGCACTTTGAATCAGCCTTGGTTGAGCATCCATCAAGACCACATTTTTTTCAACTTTTGACCTCGGATCAGGTAGGGATACCCGCTGAACTTAA	OTU422
k__Fungi	p__Ascomycota	c__Eurotiomycetes	o__Eurotiales	f__Aspergillaceae	g__Penicillium	NA	AACGCACATTGCGCCCTCTGGTATTCCGGAGGGCATGCCTGTCCGAGCGTCATTACTGCCCTCAAGCCCGGCTTGGTGTTGGGTGCCGTCCCCTTGGGACGCGCCTGAAAGGCAGCGGCGGCACTGCGTCTGGTCCTCGAGCGTATGGGGCTTTGTCACCCGCTCCGTAGGTCCAGCCAGCGCCTGTCGAACCCCCCATCATCCTTCTTAGGTTGACCTCGGATCAGGTAGGGATACCCGCTGAACTTAA	OTU429
k__Fungi	p__Chytridiomycota	c__Chytridiomycetes	o__Chytridiales	f__Chytridiaceae	g__Chytridium	NA	AACGCATATTGCGCCTTTGGGTATCCCTGGAGGCATTCCTGTTTGAGAATCATTTAACTCATCACCCCTTGGTTGGATTTATTCAACCTTGGAGTGGATTTGGGCCTTTGCAGTCTGACTGCATGGCCTTGAATGCATTGACCTGACTGTAGTATTATTTTACCCAAGTCAAAGTGTTATCAATTATGGCCTTGGCTGTATATTTCACTGCGCCTTGAGTAATCCAAGTAATATTGTTTTTTGGGCTCAACTAAACTATTCTTAACGAGTAGACCACTCTTGACTTGAAGCAGTCGCTAAAAGTCTTGATATCTTGGTCTCAAATCAGGCAAGAGTACCCGCTGAACTTAA	OTU431
k__Fungi	p__Ascomycota	c__Dothideomycetes	o__Pleosporales	f__Sporormiaceae	NA	NA	AACGCACATTGCGCCCCTTGGCATTCCTTGGGGCATGCCTGTTCGAGCGTCATGTAGACCCTCAAGCTCAGCTTGGCGATGGGCGTCTGCCCGCGCCCCCGCGCGCGGACTCGCCCCAAAATCATTGGCGGCCGGTATCACTTTGGCTTCGAGCGCAGCAGAAACGCGCACCTCGGACCGGGTGGATCGGCTCCCAGGAGCCCATATTTGCCATCTTGACCTCGGATCAGGTAGGGATACCCGCTGAACTTAA	OTU434
k__Fungi	p__Basidiomycota	c__Tremellomycetes	o__Filobasidiales	f__Filobasidiaceae	g__Filobasidium	s__stepposum	GAAATGCGATAAGTAATGTGAATTGCAGAATTCAGTGAATCATCGAATCTTTGAACGCACCTTGCGCTCCTTGGTATTCCGAGGAGCATGCCTGTTTGAGTGTCATGAAACTCTCAAACCCAAGTTTTGGATTTCGATCCATGCTTGAGTTTGGATTTGGATGTTTGCCGGTGATAAGCCGACTCATCTTAAAAGTATTAGCTAGATCTGTCTCTATGACTGGTTTGACTTGGCATAATAAGTATTTTGCTGAGGACATCTTCGGATGGCCAGGACCTAGACTATTGTCTGCTAACTAAACCATCACTTTAAGTGCATCTTCGGATGTTACTCATTGTGTAACTTTGACATCTGGCCTCAAATCAGGTAGGACTACCCGCTGAACTTAAGCATATCAAT…	OTU437
k__Fungi	p__Basidiomycota	c__Agaricomycetes	o__Agaricales	f__Strophariaceae	g__Deconica	s__horizontalis	AACGCACCTTGCGCTCCTTGGTATTCCGAGGAGCATGCCTGTTTGAGTGTCATTAAATTCTCAACCTCTCTAGTTTTTATAACTAGTAGATGGCTTGGATGTGGGGGTTTTTTGCAGGCTTTCACAAGTCAGCTCCCCTTAAATGTATTAGCCGGTGCCCTCTAACCGTCTATTGGTGTGATAATTATCTACGCCGTGGACTATTAGACTTGGTGTGCTGCTTATAATCGTCTTGTACTAGACAATCTATGACATTTTGACCTCAAATCAGGTAGGACTACCCGCTGAACTTAA	OTU443
k__Fungi	p__Mortierellomycota	c__Mortierellomycetes	o__Mortierellales	f__Mortierellaceae	g__Mortierella	s__fimbricystis	AACGCACATTGCACTCTCTGGTATTCCGGAGAGTATGCTTGTTTGAGTATCTGTAAACATCTCAAATCTCCTAGCGCTTGCGTTGGGAGAATTGGATTTGAGCGATCCCGACTCCTTCGTCAGAAAGAGGAGGGTCGCTTGAAATGCAGGTGCAGCTGGACATTCTTCTGAGCTAAAAGCATATCTATTTAGTCCCGTCAAACGGATTATTACTTTTGCTTCAGCTAATATAAAGGTCGAATGAACTACCAACGCTGATTGCAGGAAAACTCGTTTGTAACAGAACTTGTAAACTCGATCTCAAATCAAGTAAGACTACCCGCTGAACTTAA	OTU446
k__Fungi	p__Ascomycota	c__Dothideomycetes	o__Pleosporales	NA	NA	NA	AACGCACATTGCGCCCCTTGGTATTCCATTGGGCATGCCTGTTCGAGCGTCATTTACACCCTCAAGCTCTGCTTGGTGTTGAGCGTCTGTCCTTGCCTTGTGCAAAGACTCGCTCTAAATGTATTGGCAGCGGCATCGCCAGCTTCTTGCGCAGCACATTGCGCTCTAAGATTTTGGTGAGCTTGCATCCATTAAGAACCCCCCAAGTTTGACCTCGAATCAGGTAGGGATACCCGCTGAACTTAA	OTU453
k__Fungi	p__Mucoromycota	c__Mucoromycetes	o__Mucorales	f__Mucoraceae	g__Mucor	s__hiemalis	AACGCAACTTGCGCTCAATGGTATTCCATTGAGCACGCCTGTTTCAGTATCAAAAACACCCCACATTCATAATTTTGTTGTGAATGGAATTGAGAGTTTCGGCTTTATTGCTGAATTCTTTAAAATTATTAGGCCTGAACTATTGTTCTTTCTGCCTGAACATTTTTTTAATATAAAGGAATGCTCTAGTAAAAAGACTATCTCTGGGGCCTCCCAAATAAATCATTCTTAAATTTGATCTGAAATCAGGCGGGATTACCCGCTGAACTTAA	OTU457
k__Fungi	p__Mortierellomycota	c__Mortierellomycetes	o__Mortierellales	f__Mortierellaceae	g__Mortierella	s__gamsii	AACGCATATTGCGCTCTTTGGTATTCCGAAGAGCATGCTTGTTTGAGTATCAGTAAACACCTCAAAACTTTTTTTTATTTTTTGAAAAACAGTTTTGGACTTGAGCAATCCCAACACCAATCTTTTTTAGATCGGTGGCGGGTTGCTTGAAATGCAGGTGCAGCTGGACATTCTCCTGAGCTAAAAGCATATTTATTTAGTCCCGTCAAACGGATTATTACTTTTGCTGCAGCTAATATAAAGGGAGTTTGACCGTTTTGGCTGACTGATGCAGGATTTCACAAGGGTCGGCAACGATTCTTGTAAAACTCGATCTCAAATCAAGTAAGACTACCCGCTGAACTTAA	OTU458
k__Fungi	p__Ascomycota	c__Leotiomycetes	o__Helotiales	f__Helotiaceae	g__Tetracladium	NA	AACGCACATTGCGCCCCTTGGTATTCCGAGGGGCATGCCTATTCGAGCGTCATTATCACCCCTCAAGCCTAGCTTGGTGTTGAGACCTGCTGTCAAGGCAGTCTCTAAAATCAGTGGCAGTGCTGTCAGGCTCTAAGCGTAGTAAATTCATCGCTATAGGGTCCTGGTGGATACTCGTCAAAACCCCCCCATTTTTTAATGATTGACCTCGGATTAGGTAGGGATACCCGCTGAACTTAA	OTU464
k__Fungi	p__Basidiomycota	c__Agaricomycetes	o__Polyporales	f__Steccherinaceae	g__Steccherinum	s__ochraceum	GAAATGCGATAAGTAATGTGAATTGCAGAATTCAGTGAATCATCGAATCTTTGAACGCACCTTGCGCTCCTTGGTATTCCGAGGAGCATGCTTGTTTGAGTGTCATGGTCTTCTCAACCCTTCTGTCTTTTTTATTAAAGACAGCCGGGCTTGGACTTGGAGGCTTTGCGGGCATCTGAATGTTTAATTCAGAAGTCGGCTCCTCTGAAATGCATTAGCTTGAATAGAACCAAGCATGATTCAGCGTGATAATTGTCTACGTTGCTTCATCTCGGTGAATTTAATGTTCAAGCTTCTAACCGTCCCTCGGGACAATCTCTGAACATCTGACCTCAAATCAAGTAGGACTACCCGCTGAACTTAAGCATATCAATAAGC	OTU465
k__Fungi	p__Ascomycota	c__Dothideomycetes	o__Pleosporales	f__Phaeosphaeriaceae	g__Juncaceicola	NA	AACGCACATTGCGCCCCTTGGTATTCCATGGGGCATGCCTGTTCGAGCGTCATTTGTACCCTCAAGCTCTGCTTGGTGTTGGGTGTTTGTCCTATTCTTTTGCAATAGGACTCGCCTTAAAACAATTGGCAGCCAGTGTTTTGGCATTGAAGCGCAGCACATTTTGCAATTCAAGCCCTAGCACTTGCGTCCATAAAGCGTATTTTACACTTTTGACCTCGGATCAGGTAGGGATACCCGCTGAACTTAA	OTU466
k__Fungi	p__Ascomycota	c__Leotiomycetes	o__Helotiales	f__Helotiaceae	g__Tetracladium	NA	AACGCACATTGCGCCCCTTGGTATTCCGAGGGGCATGCCTATTCGAGCGTCATTATCACCCCTCAAGCTCCGGCTTGGTGTTGAGGCCTGCTGTAAAGGCACCCTCTAAAATCAGTGGCAGTGCCGTCAGGCTCTAAGCGTAGTAATTTCATCGCTATAGACCCGGGCGGACCCTCGCCAGAAACCCCCCATTTTTTTAATGATTGACCTCGGATTAGGTAGGGATACCCGCTGAACTTAA	OTU469
k__Fungi	p__Basidiomycota	c__Microbotryomycetes	o__Kriegeriales	f__Camptobasidiaceae	g__Glaciozyma	s__watsonii	TCATCGAATCTTTGAACGCACCTTGCGCTCCCTAGTATTCTGGGGAGCATGTCTGTTTGAGTGTCATGAACTCTTCAACTCTATCGTTTCTTGTTAAACGATTAGAAGTTTGGATTTTGAATGTTGCTGGTCCTTTGTGATCTTAGCTCGTTCGTAATGCATTAGCATTTTCTAATTCGAAATTCGGATTGACTCAGTGTAATAGACTATTCGCTGAGGACACTAGTAATAGTGGCCGACCTTTCACCTTAAGAAAAGCTTCCAACTTTTGTAGTCAATTTTAGATTAGACCTCAGATCAGGCAGGATTACCCGCTGAACTTAA	OTU470
k__Fungi	p__Ascomycota	c__Dothideomycetes	o__Pleosporales	f__Leptosphaeriaceae	g__Plenodomus	s__biglobosus	AACGCACATTGCGCCCCTTGGTATTCCATGGGGCATGCCTGTTCGAGCGTCATTTGTACCCTCCAGCCCTGCTGGGTGTTGGGCGTTTGTTCCGCTGCGCGCGTGAACTCGCCTCAAATGCATTGGCAGCCCGCCGTCCCGTGTGGGAGCGCAGCACATTTTGCGCTCTCCACTGCTGACGGTGGCATCCATAAAGTCTACCATTTTACGCTTGACCTCGGATCAGGTAGGGATACCCGCTGAACTTAA	OTU472
k__Fungi	p__Ascomycota	c__Leotiomycetes	o__Helotiales	f__Helotiaceae	g__Tetracladium	NA	AACGCACATTGCGCCCCTTGGTATTCCGAGGGGCATGCCTATTCGAGCGTCATTATCACCCCTCAAGCTCCGGCTTGGTGTTGAGGCCTGCTGTAAAGGCACCCTCTAAAATCAGTGGCAGTGCTGTCAGGCTCTAAGCGTAGTAATTTCTCTCGCTATAGGGTCCTGGTGGACACTCGTCAGAACCCCCCCATTTTTTAATGATTGACCTCGGATTAGGTAGGGATACCCGCTGAACTTAA	OTU474
k__Fungi	p__Basidiomycota	c__Microbotryomycetes	o__Kriegeriales	f__Camptobasidiaceae	NA	NA	AACGCACCTTGCGCTCCCTAGTATTCTGGGGAGCATGTCTGTTTGAGTGTCATGAACTCTTCAACCCACCAGTTTCTTGTAGACTGAATGGTGTTTGGATTTTGAATGTTGCTGGTCGTAAGACGTAGCTCGTTCGTAATATATTAGCATTTCTAATTCGAATTCGGATTGACTCAGTGTAATAGACTATTCGCTGAGGACACTTTTATTAGTGGCCGAACTAGATAATTGTAAAAGCTTCCAACCTTTGTAGTCAATTTTAGATTAGACCTCAGATCAGGCAGGATTACCCGCTGAACTTAA	OTU480
k__Fungi	p__Ascomycota	c__Dothideomycetes	o__Pleosporales	f__Phaeosphaeriaceae	g__Neosetophoma	NA	AACGCACATTGCGCCCCTTGGTATTCCATGGGGCATGCCTGTTCGAGCGTCATTTGTACCCTCAAGCTCTGCTTGGTGTTGGGTGTTTGTCTACTACCGTAGACTCGCCTTAAAGTAATTGGCAGCCAGTGTTTTGGTATTGAAGCGCAGCACATTTTGCGCCTCTAGCCTAAAATACCCGCGTCCAGTAAGTCTTTTCCACTTTTGACCTCGGATCAGGTAGGGATACCCGCTGAACTTAA	OTU487
k__Fungi	p__Mortierellomycota	c__Mortierellomycetes	o__Mortierellales	f__Mortierellaceae	g__Mortierella	NA	CGAAATGCGATACGTAATGTGAATTGCAGAATTCAGTGAATCATCGAATCTTTGAACGCATATTGCGCTCTTTGGTATTCCGAAGAGCATGCTTGTTTGAGTATCAGTAAACACCTCAACACTCTCGATTTGTTTCGAATGAGTATTGGATTTGAGCAAACCCAACGCCTTTCTGCTAGCCAGACTTGCGGCGGGTTGCTTGAAATGCAGGTGCAGCTGAGTTTTCTTCTGAGCTAATAGCATACTTAATTAGTCCCGTAAAAAGGATTATTAATCTGCTGAAGCTTACACCAAAGGAAGAGTTCTCTGGCTGACTGATGCAGAATTACGCATAGCCGGTAAAACGGCTTTGTAAAACTCGATCTCAAATCAAGTAAGACTACCCGCTGAACTTAA	OTU489
k__Fungi	p__Ascomycota	c__Pezizomycetes	o__Pezizales	f__Pyronemataceae	g__Heydenia	s__alpina	AACGCACATTGCGCCTCCTGGTATTCCGGGAGGCATGCCTGTTCGAGCGTCATTAAAATCTCTCAAGCTTAGGTTTTTACCTATTGCTTGGTCTTGGAGATGGAAGCCAATTCATTGGAATCCTCTTCGAAATTCAATGGCGAAGACCCTTGCTCTCCCAAGTGTAGTAATAACTTATATCACTGAAGGAAGCGAGAAATCTTCCGCCGAAACCCCCATATTTTCTATGATTGACCTCGGATCAGGTAGGGATACCCGCTGAACTTAA	OTU490
k__Fungi	p__Rozellomycota	c__Rozellomycotina_cls_Incertae_sedis	o__GS08	NA	NA	NA	GTACAGTGAGTCATCGAGTCTTTGAACGCATTTTGCACTCTATTTTAAGATAGAGTATATCTGTTTGAGTATCATAAATACTTGTTACAAATGTAACATTTTGAGTAATCAAATATTTGTCATTCAAAATATATACAACAAACTGTGTGGTAATTATTGCACAACTGTTATATCATATATTGATCTCAAATCAGATAAGAATACCCGCTGAACTTAAGCATATCAATAAGCGGAGGAACCCA	OTU492
k__Fungi	p__Basidiomycota	c__Agaricomycetes	o__Agaricales	f__Strophariaceae	g__Psilocybe	s__semilanceata	AACGCACCTTGCGCTCCTTGGTATTCCGAGGAGCATGCCTGTTTGAGTGTCATTAAATTCTCAACCTTACCAGCTTTTGCTGATAATGGCTTGGATGTGGGGGTCTTTTGCTGGCTTCGTCAAGAGGTCTGCTCCCCTTAAATGTATTAGCCGGTGCCCCGCGCAGAGCCGTCTATTGGTGTGATAATTATCTACGCCGTGGACCTTTTGCATGAATGGGATTGCGCTGCTTCTAACCGTCCTTCACTGGACAATACAAATGACAATTTGACCTCAAATCAGGTAGGACTACCCGCTGAACTTAA	OTU493
k__Fungi	p__Basidiomycota	c__Agaricomycetes	o__Polyporales	f__Fomitopsidaceae	g__Fomitopsis	s__pinicola	GAAATGCGATAAGTAATGTGAATTGCAGAATTCAGTGAATCATCGAATCTTTGAACGCACCTTGCGCTCCTTGGTATTCCGAGGAGCATGCCTGTTTGAGTGTCATGGAATTCTCAACTCTATTTGCTTTTGTGAATAGAGCTTGGACTTGGAGGTTTATTGCCGGTACCTGTGATCGGCTCCTCTTGAATGCATTAGCTCGAACCTTTTGTGGATCAGCTTATCGGTGTGATAAAATGTCTACGCCGTTACTGTGAAGCATATTATTCGGCTTCCAATCGTCCTTCACGGGACAATAACTTTGACCTTTGACCTCAAATCAGGTAGGATTACCCGCTGAACTTAAGCATATCAATAAGC	OTU495
k__Fungi	p__Ascomycota	c__Leotiomycetes	o__Helotiales	f__Helotiales_fam_Incertae_sedis	g__Mycoarthris	s__corallina	AACGCACATTGCGCCCGCTAGTATTCCGGGGGGCATGCCTGTTCGAGCGTCATTATAACCCCTCAAGCTCAGCTTGGTGTTGGGGCCTGCCGACTGGCAGCCCTTAAAATCAGTGGCGGCGCCATCTGGCTCTAAGCGTAGTAATTTCTCTCGCTATAGGGTCCCGGTGGACGCTGGCCAGCAACCCCCAACTTTCTATGGTTGACCTCGGATCAGGTAGGGATACCCGCTGAACTTAA	OTU498
k__Fungi	p__Basidiomycota	c__Agaricomycetes	o__Agaricales	f__Inocybaceae	g__Inocybe	s__inodora	AACGCATCTTGCGCTCCTTGGTATTCTGAGGAGCATGCCTGTTTGAGTGTCATCAAATTCTCAACCACAACCAATTCTTCTTTTGGTGTGGCTTTGGATATGGGGGATTTCTTTTTTGCAGGCTTCTGAAAAATAAAGTCTGCTCCCCTGAAATGTATTAGTGGTATCTAAGCAGGAGACTACTATGGGTGTGATAAATCTATCTATGCCTTGGTACAACTGCTATGCCGCTTCTAGCGAGTGTGTTTGACAAATTTGACCTCAAATCAGGTAGGACTACCCGCTGAACTTAA	OTU501
k__Fungi	p__Basidiomycota	c__Agaricomycetes	o__Cantharellales	f__Cantharellales_fam_Incertae_sedis	g__Sistotrema	s__oblongisporum	AACGCACCTTGCGCTCCCTGGTATTCCGGGGAGCACGCCTGTTCGAGCGTCATGAAGCTCTCAAACATATACTTTTCTTTATTGCGAAGTATATGGTTGGATTTGGACTCTGCTGTGTAACAAACGGCTGGTCCGAAAGATATTAGCTGATCCTAGTGAGACTTGGTTCTACTCGGCGTGATAATTATCTAACGTCGAGGACATCGCAAGATGGCCAGATCGAAACTTTATGGATTGCTTCTAATCGTCTTCATCGACAAATTTTATCAATCTGACCTCGAATCAGGTGGGACTACCCGCTGAACTTAA	OTU507
k__Fungi	p__Ascomycota	c__Dothideomycetes	o__Pleosporales	f__Pleosporaceae	g__Alternaria	s__subcucurbitae	AACGCACATTGCGCCCTTTGGTATTCCAAAGGGCATGCCTGTTCGAGCGTCATTTGTACCCTCAAGCTTTGCTTGGTGTTGGGCGTCTTGTCTCCAGTTCGCTGGAGACTCGCCTTAAAGTAATTGGCAGCCGGCCTACTGGTTTCGGAGCGCAGCACAAGTCGCGCTCTCTTCCAGCCAAGGTCAGCATCCACAAAGCCTTTTTTCAACTTTTGACCTCGGATCAGGTAGGGATACCCGCTGAACTTAA	OTU521
k__Fungi	p__Ascomycota	c__Dothideomycetes	o__Pleosporales	f__Sporormiaceae	g__Sporormiella	NA	AACGCACATTGCGCCCTTTGGTATTCCTTAGGGCATGCCTGTTCGAGCGTCATTTAAACCTTCAAGCTCAGCTTGGTGTTGGGTGTCTGTCCCGCCTCGGCGCGGACTCGCCTTAAATTCATTGGCGGCCGGTACATTGGCTTCGAGCGCAGCAGAAACGCGAACTCGGAGACTTTGGATCAGCTCCCAGAAGCTAATTTCTAATTTTTGACCTCGGATCAGGTAGGGATACCCGCTGAACTTAA	OTU522
k__Fungi	p__Ascomycota	c__Dothideomycetes	o__Pleosporales	f__Sporormiaceae	g__Sporormiella	s__intermedia	AACGCACATTGCGCCCTTTGGTATTCCTTAGGGCATGCCTGTTCGAGCGTCATTTAAACCTTCAAGCTAAGCTTGGTGTTGGGTGACTGTCCGCTTCACTGCGGACTCGCCTCAAAATTATTGGCGGCCGGTACATTGGCTTCGAGCGCAGCAGAAACGCGAACTCGGGCCCGTCGTATTGGCTCCCAGAAGCTATCTTCACAATTTTGACCTCGGATCAGGTAGGGATACCCGCTGAACTTAA	OTU524
k__Fungi	p__Ascomycota	c__Leotiomycetes	o__Helotiales	f__Helotiaceae	g__Tetracladium	NA	AACGCACATTGCGCCCCTTGGTATTCCGAGGGGCATGCCTATTCGAGCGTCATTATCACCCCTCAAGCTCCGGCTTGGTGTTGAGGCCTGCCGTAAAGGCACCCTCTAAAATCAGTGGCAGTGCCGTCCGGCTCTAAGCGTAGTAAAACACCTCGCTATAGACTCGTGCGGTCCCTCGCCAGAAACCCCCCATTTTTTTAATGATTGACCTCGGATTAGGTAGGGATACCCGCTGAACTTAA	OTU526
k__Fungi	p__Basidiomycota	c__Tremellomycetes	o__Cystofilobasidiales	f__Mrakiaceae	g__Mrakia	s__robertii	ATGCGATAAGTAATGTGAATTGCAGAATTCAGTGAATCATCGAATCTTTGAACGCACCTTGCGCTCCTTGGTATTCCGAGGAGCATGCCTGTTTGAGTGTCATGAAACTCTCAACCTTCAACTTTTTTATTAAGGCTGAAGGCTTGGACTTGAGCGCTGCTGGTTCTCACGAACCGGCTCGCTTGAAATGAATTAGCAGATCCTTTTTGTAATCGGTTCCACTCGACGTGATAAGTATTTCGCCGAGGACATATGAAAGTATGGCCGAGATAAAGAAAGTTCTAGATCCGCTTCTAATTCTTAGATAAAGCTTGCTTTACTAAACCCCATTTTATGATCTGGCCTCAAATCAGGTAGGACTACCCGCTGAACTTAA	OTU531
k__Fungi	p__Ascomycota	c__Dothideomycetes	o__Pleosporales	f__Leptosphaeriaceae	g__Paraleptosphaeria	s__orobanches	AACGCACATTGCGCCCCTTGGTATTCCATGGGGCATGCCTGTTCGAGCGTCATTTGTACCCTCAAGCTCTGCTTGGTGTTGGGTGTTTGTCCCGTTTCTCGCGTGGACTCGCCTTAAAACAATTGGCAGCCGGCATATTGGCCTGGAGCGCAGCACATTTTGCGCCTCTTGTCATGAATGTTGGCATCCATCAAGACTATTTTTTGCTCTTGACCTCGGATCAGGTAGGGATACCCGCTGAACTTAA	OTU534
k__Fungi	p__Ascomycota	c__Dothideomycetes	o__Pleosporales	f__Leptosphaeriaceae	g__Plenodomus	s__biglobosus	AACGCACATTGCGCCCCTTGGTATTCCATGGGGCATGCCTGTTCGAGCGTCATTTGTACCCTCCAGCCCTGCTGGGTATTGGGCGTTTTGTTCCGCTACGCGCGTGAACTCGCCTCAAATGCATTGGCAGCCCGCCGTCCCGTGTGGGAGCGCAGCACATTTTGCGCTCTCCGCTGCTGACGGTGGCATCCACAAGTCTACCATTTTACGCTTGACCTCGGATCAGGTAGGGATACCCGCTGAACTTAA	OTU535
k__Fungi	p__Basidiomycota	c__Agaricomycetes	o__Agaricales	f__Typhulaceae	g__Typhula	s__micans	AACGCACCTTGCGCTCTTTGGTATTCCGAAGAGCATGCCTGTTTGAGTGTCATTAAATTCTCAAACCAACAACTTTATTGTTTGTTGGCTTTGGACTTTGAGGGTTGTTGATGAAAATCGACTCCCTTTAAATATATTAGCTGGCATTGACTGCCAGACTATGGTGTGATAATTATCTACGCTATTGGTCTGACATGTTGGCTGCTTCTAATCGTCTTCGGACAACTTATGACAATTTGACCTCAAATCAGGTAGGACTACCCGCTGAACTTAA	OTU536
k__Fungi	p__Basidiomycota	c__Agaricomycetes	o__Russulales	f__Bondarzewiaceae	g__Heterobasidion	s__amyloideopsis	AACGCACCTTGCGCCCTTTGGTATTCCGAAGGGCACGCCTGTTTGAGTGTCGTGAAATTCTCAACCCTGTGCTTTTCTTGTGAAAGCGCGTGGGCTTGGACTTGGAGGCTTTGCTGGTCCTCGCGGATCGGCTCCTCTCAAATGCATTAGCGAGACCCTTGTGGTGCCGCCCCCGGTGTGATAATTGTCTACGCCGTGGTGGTACGCCACGATTGTGGGGGACCTGCTTCCAACCGTCGAAAGACAAACTTTATCGAAACTTGACCTCAAATCAGGCGGGACTACCCGCTGAACTTAA	OTU539
k__Fungi	p__Ascomycota	c__Dothideomycetes	o__Pleosporales	f__Periconiaceae	g__Periconia	NA	AACGCACATTGCGCCCCTCGGTATTCCGTGGGGCATGCCTGTTCGAGCGTCATTTACACCCTCAAGCTCTGCTTGGTGTTGGGCGTCTGTCCCGCTCTCGGAGCGTGGACTCGCCTCAAAGTCATTGGCGGCGGTCGTGCCGGCTCCTCGCGCAGCACATTTGCGCTTCTCGGAGTCCCGGTGGATCAGCGTCCATCAAGCTACTTTTACGACTTGACCTCGGATCAGGTAGGGATACCCGCTGAACTTAA	OTU540
k__Fungi	p__Ascomycota	c__Sordariomycetes	o__Myrmecridiales	f__Myrmecridiaceae	g__Myrmecridium	s__spartii	AACGCACATTGCGCCCACTAGTATTCTGGTGGGCATGCCTGTTCGAGCGTCATTTCAACCCTCAAGCCTGGCTTGGTGTTGGGGCTCTGCGTCTGCAGTCCCTTAAATCCAGTGGCGGACACGCTAGGTCTCCGAGCGCAGTAGTTTCTTCTCGCTTCGGGCGTCCGGCGTGGGCTTGCCTCGCACCCAAATTTTACAAGGTTGACCTCGGATCAGGTAGGAATACCCGCTGAACTTAA	OTU552
k__Fungi	p__Basidiomycota	c__Tremellomycetes	o__Filobasidiales	f__Piskurozymaceae	g__Solicoccozyma	s__terricola	AACGCACCTTGCGCTCTTTGGTATTCCGAAGAGCATGCCTGTTTGAGTGTCATGAAAATATCAACCTTGACTTGGGTTTAGTGCTCTTGTCTTGGCTTGGATTTGGCTGTTTGCCGCTCGAAAGAGTCGGCTCAGCTTAAAAGTATTAGCTGGATCTGTCTTTGAGACTTGGTTTGACTTGGCGTAATAAGTTATTTCGCTGAGGACAATCTTCGGATTGGCCGAGTTTCTGGGACGTTTGTCCGCTTTCTAATACAAGTTCTAGCTTGCTAGACATGACTTTTTTATTATCTGGCCTCAAATCAGGTAGGACTACCCGCTGAACTTAA	OTU553
k__Fungi	p__Basidiomycota	c__Microbotryomycetes	o__Sporidiobolales	f__Sporidiobolaceae	g__Rhodotorula	NA	AACGCACCTTGCGCTCCCTGGTATTCCGGGGAGCATGCCTGTTTGAGTGTCATGAACTCTTCAACCCACCAGTTTCTTGTAGACTGAATGGTGTTTGGATTTTGAATGTTGCTGGTCCTTCGGGACGAAGCTCGTTCGTAATACATTAGCATCTCTAATTCGAAATCGGATTGACTCAGTGTAATAGACTATTCGCTGAGGACACCTTTTAGGTGGCCGAAATAGAAACCAGTAGAAGCTTCTAACTCCTATAGTCAACTTTAGATTAGACCTCAGATCAGGCAGGATTACCCGCTGAACTTAA	OTU554
k__Fungi	p__Ascomycota	c__Pezizomycetes	o__Pezizales	f__Pyronemataceae	g__Scutellinia	NA	AACGCACATTGCGCCTCCTGGTATTCCGGGAGGCATGCCTGTTCGAGCGTCATTAAAAACCACTCAAGCTCTTTTGCTTGGTATTGGGAGAGGAGTGCACTCGCTGCCCTCCCTTCCGAAATTCAATGGCGGAAAGCCCCATGTGCCCCGGCGTAGTAAGTTTTCTTTCGCTTGGAACGTGAGGTGATCCTGCCGCAAACCCCCAATTCTTTCTAGGTTGACCTCGGATCAGGTAGGGATACCCGCTGAACTTAA	OTU555
k__Fungi	p__Mortierellomycota	c__Mortierellomycetes	o__Mortierellales	f__Mortierellaceae	g__Mortierella	s__fimbricystis	AACGCACATTGCACTCTCTGGTATTCCGGAGAGTATGCTTGTTTGAGTATCTGTAAACATCTCAAATCTCTCTTCGCTTGCGTCGAGTAGAATTGGATTTGAGCGATCCCGACTCTTTCATCAGAAAGAGGAGGGTCGCTTGAAATGCAGGTGCAGCTGGACATTCTTCTGAGCTAAAAGCATATCTATTTAGTCCCGTCAAACGGATTATTACTTTTGCTTCAGCTAATATAAAGGTCGAATGAATTGCCAACGCTGATTGCAGGAAAACTTGTTCGTTTATTCGGACTTGTAAACTCGATCTCAAATCAAGTAAGACTACCCGCTGAACTTAA	OTU557
k__Fungi	p__Ascomycota	c__Dothideomycetes	o__Pleosporales	f__Phaeosphaeriaceae	g__Juncaceicola	NA	AACGCACATTGCGCCCCTTGGTATTCCATGGGGCATGCCTGTTCGAGCGTCATTTGTACCCTCAAGCTTTGCTTGGTGTTGGGTGTTTGTCCTATTCTTTGCAATAAGACTCGCCTTAAAACAATTGGCAGCCAGTGTTTTGGCATTGAAGCGCAGCACATTTTGCAATTCAAGCCCTAACACTTGCGTCCATAAAGCGTATTTTACACTTTTGACCTCGGATCAGGTAGGGATACCCGCTGAACTTAA	OTU560
k__Fungi	p__Ascomycota	c__Dothideomycetes	o__Pleosporales	f__Sporormiaceae	g__Preussia	s__dubia	AACGCACATTGCGCCCTTTGGTATTCCTTAGGGCATGCCTGTTCGAGCGTCATTTAAACCTTCAAGCTCTGCTTGGTGTTGGGCCTGTCACGCCTCCCTCCGCGGGGGTGTGCGCCTCAAATGTATTGGCGGCCGGTACGTTGGCTTCGAGCGCAGCAGAAACGCGAACTCGAGGACTCCGGATCGGCCCTCCACAAGCTACTTTAACATTTTGACCTCGGATCAGGTAGGGATACCCGCTGAACTTAA	OTU562
k__Fungi	p__Ascomycota	c__Dothideomycetes	o__Dothideales	f__Aureobasidiaceae	g__Aureobasidium	s__pullulans	AACGCACATTGCGCCCCTTGGTATTCCGAGGGGCATGCCTGTTCGAGCGTCATTACACCACTCAAGCTATGCTTGGTATTGGGCGTCGTCCTTAGTTGGGCGCGCCTTAAAGACCTCGGCGAGGCCACTCCGGCTTTAGGCGTAGTAGAATTTATTCGAACGTCTGTCAAAGGAGAGGAACTCTGCCGACTGAAACCTTTATATTTTTCTAGGTTGACCTCGGATCAGGTAGGGATACCCGCTGAACTTAA	OTU565
k__Fungi	p__Ascomycota	c__Pezizomycetes	o__Pezizales	f__Pyronemataceae	g__Cheilymenia	s__stercorea	AACGCACATTGCGCCTCCTGGTATTCCGGGAGGCATGCCTGTTCGAGCGTCATTAAAAACCACTCAAGCACTTTTGCTTGGTCATGGAAGAGGAGTATGTTAGTCATTCTCCCTTTCGAAATTCAAAGGCGGAAAGCCCCATGTGCCCCGGCGTAGTAAGTTTTCTTTCGCTTGGAACATGAGGTGATCCTGCCACAAACCCCCAATTTTTCTAGGTTGACCTCGGATCAGGTAGGGATACCCGCTGAACTTAA	OTU566
k__Fungi	p__Ascomycota	NA	NA	NA	NA	NA	AACGCACATTGCGCCCTTCGGTATTCCGTTGGGCATGCCTGTTCGAGCGTCATTTAATCATTCAAGCTCTGCTTGGTGTTGGGTGTTTGTTCCGCCTCAGCGCGTGGACTCGCCTTAAATTCATTGGCAGCCGGTATGTTGGCTTCGTGCGCAGCACATTGCGTCGCGATTCTGGCAGGCCTCCTCCCATTAAGCTTCTTTTAAGTTTGACCTCGGATCAGGTAGGGATACCCGCTGAACTTAA	OTU567
k__Fungi	p__Ascomycota	c__Dothideomycetes	o__Pleosporales	f__Leptosphaeriaceae	NA	NA	AACGCACATTGCGCCCCTTGGTATTCCATGGGGCATGCCTGTTCGAGCGTCATTTGTACCCTCAAGCTCTGCTTGGTGTTGGGTGTTTGTCCCGCCTTTGCGCGTGGACTCGCCTTAAAGCAATTGGCAGCCGGCATATTGGCCTGGAGCGCAGCACAATTTGCGCCTCTTGTCATGATTGTTGGCATCCATCAAGACCATTTTTTGCTCTTGACCTCGGATCAGGTAGGGATACCCGCTGAACTTAA	OTU570
k__Fungi	p__Ascomycota	c__Sordariomycetes	o__Xylariales	f__Bartaliniaceae	g__Truncatella	s__angustata	AACGCACATTGCGCCCATTAGTATTCTAGTGGGCATGCCTGTTCGAGCGTCATTTCAACCCTTAAGCCTAGCTTAGTATTGGGAACTGGCTTTACTGCCATTCCTCAAATTCAACGGCGGATTTATAGCAATCTCTGAACGTAGTAATTTTTTTCTCGTTTTTGAAATACTGTAAACCTCAGCCGCTAAACCCCCCAATTTTTAATGGTTGACCTCGGATCAGGTAGGAATACCCGCTGAACTTAA	OTU575
k__Fungi	p__Ascomycota	c__Leotiomycetes	o__Helotiales	f__Helotiaceae	g__Tetracladium	NA	AACGCACATTGCGCCCCTTGGTATTCCGAGGGGCATGCCTATTCGAGCGTCATTATCACCCCTCAAGCCTAGCTTGGTGTTGAGGCCTGCTGTCAAGGCAGCCTCTAAAATCAGTGGCAGTGCTGTCAGGCTCTAAGCGTAGTAAATCTAATCGCTATAGACACCTGGTGGACACTCGCCAGAACCCCCCCATTTTTTTAATGATTGACCTCGGATTAGGTAGGGATACCCGCTGAACTTAA	OTU576
k__Fungi	p__Basidiomycota	c__Microbotryomycetes	o__Kriegeriales	NA	NA	NA	AACGCACCTTGCGCTCTCTGGTATTCCGGAGAGCATGTCTGTTTGAGTGTCATGAACTCTTCAAAAAGACTTTTCTTTTTATTAAGACTTGTCGTTTTGGTTTTTGATTTCTTGTTGGAAACTTGTTTTCTCAACTAAATCGTAATAAATTAGCTTTTCTAATTTGAAAATAAATTGATAATGATTTATTCGGATTGACTCAGTGTAATAAACTATTTCGCTGAGGACACTTTTCAAGTGGCCGAAAATTTTACGTCTCACTTTTTTCGTCTTTTGGCTTTAAACCCCAAACGATTGGAAGCTTCCAAACTAAAGAAAAAGAAAAGAGAAGGCCTTGTGTCGACTTTGACTTTTTAAATTTTATATTTAGACCTCAAATCAGTCAGGATTACCCGCTGA…	OTU676
k__Fungi	p__Basidiomycota	NA	NA	NA	NA	NA	AACGCACCTTGCGCCCTCTGGTATTCCGGAGGGCACGCCTGTTTGATGGCGCGAAACAAAAGCCTTTGTTGATTTATGAAGCGTTAAGCTGATTAAACTTACAAATGGCGTTCGTGGATGCTGGTTGTGCAATTTATTGTACATCCCTTCCCGGTAGTTTATCTACCTGGTCATCCGAAATACAGTCAGATAGTGTTTGTCTTCTTGCAGCTCATAGTTTCATGACTATACGCTCAACTGAAGCCGGTTACATAATTACCTTGTAGGTTTTCTTGCTACTAGCTTCTTTTGGGGGTGTTTTGAATCTGTTTGTGTTTGCTGAATTCACATAACTACTTGATGGTGTGGGGCCTCCTTATTTTTATTTCGTCATCAAATCAGGTGGGATTACCCGCTGAA…	OTU680
k__Fungi	p__Basidiomycota	c__Agaricomycetes	o__Boletales	f__Boletaceae	g__Boletus	s__edulis	AACGCACCTTGCGCTCCTTGGTATTCCGAGGAGCATGCCTGTTTGAGTGTCATCGAATTCTCAACCATGTCTTGAATTAGGCATGGCTTGGACTTGGGGGTTGCTGGCACACGTTGTCAAGCTCTCCTGAAATGCATTAGCGATGTTCAGCAAGCCTGAACGTGCACGGCCTTTTCGACGTGATAACGATCGTCGTGGGCTGGAGCGTAGGGTGAGCAGTGAATCGCTTCTAATCTATACCTCAGTTACTAGTCGGTCGTGAGACTGACGAACGCGCGAGGCTTGATCTTGGACCCCAAGCCTTAGTTACTAGTCGGTCGTGAGGCCGACGAACGCGCAGGGTTAGGACCATTTGAACTCTTGACCTCAAATCAGGTAGGACTACCCGCTGAACTTAA	OTU699
k__Fungi	p__Basidiomycota	c__Agaricomycetes	o__Boletales	f__Boletaceae	g__Xerocomellus	s__chrysenteron	AACGCACCTTGCGCTCCTTGGTATTCCGAGGAGCATGCCTGTTTGAGTGTCATGTAATTCTCAACCATGTCTTGATTGATTTCGGGGCATGGCTTGGAAGTGGGGGTTGCTGGCGGCGAAGGCTGTCGGCTCTCCTGAAATGCATTAGCGACGGACAGCAAGTCTGACGTGCACGGCCTCGACGTGATAATGATCATCGTGGCTGGAGCGTCGGACGAGCGCGATACGTCCCTTTGCTTCCAATCCTTTGACTTGGGAATAGGACTTTCGAGCGAAGCTTTAGTTACTAGTCGGTCGTGAGACCGACGAACGCAGGGCGGGATCGAAGGTCGGAAGGCCCTCGTCTTTCTTGACGACTTGACCTCAAATCAGGTAGGACTACCCGCTGAACTTAA	OTU710
k__Fungi	p__Basidiomycota	c__Ustilaginomycetes	o__Urocystidales	f__Glomosporiaceae	g__Thecaphora	s__thlaspeos	CGCACCTTGCGCCCTTTGGTACTCCTTAGGGCATGCCTGTTTGAGTGTCACGAGCAACCTTTAAACCTTGGGGGGTCTTTTTTTTTTTTCACCATTAAAGCCTGCTTGGGTTTAGTCTTGAGTGTCTGCCCTTTAAAACGGGCTCGCTCTAAATACATTAGCTGGAATTCCCTTCCATATGCTCGCCCACTTTTCCTAAAAGTAGTTGGGTGCACTGTCAGCGTGATAAGTATCTTGCTGGTGGTCTGCCTTACAAAATTTGGAAGATACAGAGTGGACGGTCGGATTGCGATTTCGCTTCTAACCGAGGAAGCCGGTCCTTTCGAGGATCGTGTCTTTGCAATATTTGACATCTGGCCTCAGACAGGTAGGACTACCCGCTGAACTTAA	OTU731
k__Fungi	p__Basidiomycota	c__Ustilaginomycetes	o__Ustilaginales	f__Ustilaginaceae	g__Ustilago	s__nunavutica	GAATTGCGATAAGTAATGTGAATTGCAGAAGTGAATCATCGAATCTTTGAACGCACCTTGCGCTCCCGGCAGATCTAATCTGGGGAGCATGCCTGTTTGAGGGCCGCGAATTGTTTCGAACGACAACTTTTTTCTTTTCTTTTTTTTGAAGAGTTGGCGGATCGGTATTGAGGGTTTTGCCATTCACCGTGGCTCCCTCGAAATGCATTAGCGCATCCATTTGATAGGCAAGACGGACGAAAGCTCGATTTTCGCTCTCTCTTCCCTGCCGGGTTTTGATAATATCAGGACTTCGGAGAGGTTGAGATGGGTAAGAGCTGGACGCAACGGCTTGCTGTTTGGAGTGCTTCTGAAACCCGCCCATATCGAGCTTTGCCTCGGAAGGGATTTTAATAATTC…	OTU736
k__Fungi	p__Chytridiomycota	NA	NA	NA	NA	NA	AACGCACATTGCGCTTCGTGGTATTCCGCGGAGCATGCTCGTTTCAGAATCATTAAAAAACTCACATCCTTGTAGAATGTTGTAAGGTTTTTGGATTGCGTATACTGGACAACCCAATTTGGGCTGTCTGGACGCCCGAAATATCTTGCGACATCTCTGCTGGGTTTGTAGGATATGGGCACTTTGCTTTAGTCAATTGCCTCAAAATCAGAGAGTGCGTGACTTATTATTGATTTGGACAACCCTCAGTGCAACAGCTTTTGATTCACTCCTGGACCCAAATCGAGAGTCACCACCTGTCGAGAACACAGGGCCGACCTGCAGGAATGCTCCGGCTCTGACAACTTGGTCTGAAATCGAGCAAGAAAACCCGCTGAACTTAA	OTU761
k__Fungi	p__Basidiomycota	c__Pucciniomycetes	o__Pucciniales	f__Coleosporiaceae	g__Chrysomyxa	s__ledi	GAAATGTGATAAGTAATGTGAATTGCAGAATTCAGTGAATCATCGAATCTTTGAACGCACCTTGCACCTTTTGGTTATTCCGAAAGGTACACCTGTTTGAGTGTCATGAAACCCTCTCATTCCAATTTTTTATTAAGTTAAGAAGTTGAAATGGATGTTGGGTGTTGCCGTTATTGGCTCACCTTAAATATATAAGTACTTTTATTGAGAAAATAAATGGATATACTTGGTGTAATATTTATTATTCATTGAGGAGTGTGGTGCCTTAAAAACACTACAGCCATTTGAACTTTTGATAGATAGCTTCCGAACCCTAATATATATATCATTTAGACCTCAAATCAGGTGGGACTACCCGCTGAACTTAAGCATATCAATAAGC	OTU765
k__Fungi	p__Basidiomycota	c__Agaricomycetes	o__Thelephorales	f__Bankeraceae	g__Sarcodon	s__imbricatus	AACGCACCTTGCGCTCCTTGGTATTCCGAGGAGCATGCCTGTTTGAGTGTCATGAAGTTCTCAACTGCTTTGACTTTATTGTTGAAGTGAAGTTGGATTTGGAGGATCTTTGCTGGCGCGAGCTTGTGTGCAGATTGCATGCTTGCTTGCTTGTCGGCTCCTCTTAAAATTATGAAACCTTTCCAGTAGATCTTGGCGAAAAGAGTATCTTCGACGTGATAACTATCTGCGTCGTTGAGAAAGCTTAAGAGCAGGGCCCTTCAAAGGCTCCTACAGGGAAACGTTAATGCATATGTCTTCTTCCCAGTGAGACTGCTGCCTTGACCAATTCGACCTCAAATCAGGTAGGACTACCCGCTGAACTTAA	OTU859
k__Fungi	p__Basidiomycota	c__Agaricomycetes	o__Russulales	f__Russulaceae	g__Lactarius	s__torminosus	AACGCACCTTGCGCCCCTTGGTATTCCGAGGGGCACACCCGTTTGAGTGTCGTGAAAATCTCAACCTTCTCGGTTTCTTCTGGACACCGAAGGAGGCTTGGACTTTGGAGGCCTTTGCTGGTGTCTCTCTCTTCTGAAACCCAGCTCCTCTTAAATGAATTAGCGGGGTCCTCTTTGCTGATCCTCGACGTGTGATAAGATGTTTCCATGTCTTGGTTTCTGGCTCTGTTGCTCCTGGGACCCGCTTCTAACCGTCTCAACCTTGCATCGAGACAATGTTTGAGCGTGTCTCTCTTCTTGGGAAATGCTCTCAACCTCATGAACCCCTTGACCTCAAATCGGGTGAGACTACCCGCTGAACTTAA	OTU882
k__Fungi	p__Basidiomycota	c__Agaricomycetes	o__Gomphales	f__Gomphaceae	g__Ramaria	s__pallida	AACGCATCTTGCGCTCCTTGGTATTCCGAGGAGCATGCCTGTTTGAGTGTCGTGAATAAAAAATCAGCCTCGCCTGTCGCTCGGTGCTCTCTCGAGGGCTCGAGGGGAGGAGTATTGAGGTGGGACTTTGGACGTCTGCGGCGGTCTTTTGCCCGTCGCTCGTCTTCAAATGTATTAGCTGGCCCTCTCGAGTCTGGTCTCAACTACGGTGTGATAATGAATCGCTTTTGTCGACTGTGGCGCCGTTTGGCCTGGCTCGGTTTGGGGGCTGCTTACCAGCCGTCCGCTAGCACCGTTGAATTCGGAAGGACAAATTCATGTCGTTTGACCTCAAATCAGGTAGGACTACCCGCTGAACTTAA	OTU895
k__Fungi	p__Chytridiomycota	c__Rhizophydiomycetes	o__Rhizophydiales	NA	NA	NA	AACGCACCTTGCACTCTGTTTCGGCAGAGTATGCCTGTTTGAGAATCTAAATCACTCTTGTCTCTGTTTGGTTGTCTTTGTCTTGTCTTGTCTTGGCGTTATCTTTGGAGACCGCCGACCCACTGACAACAAAACAACCGCAGAAGCAGATTTGGGGCATCGCTCCTGGACCGACGCAAGTCGAACGGGGAGCGTGCCCTCGAAGCGATTGCCGCCTCTGACGAAGCGCAATGTGTTTGAATAGGGCTTGCCCTTTTTTGCAGCACGGCGCGCCAGTCACCGAGAGGTGCTCACCTATCATCGTGGCCAAAACCACCAAGAATATGGTCTCAAATCAGGCAGGAGGACCCGCTGAACTTAA	OTU910
k__Fungi	p__Basidiomycota	c__Agaricomycetes	o__Russulales	f__Russulaceae	g__Lactarius	s__sanguifluus	AACGCACCTTGCGCCCCTTGGTATTCCGAGGGGCACACCCGTTTGAGTGTCGTGAAAATCTCAACCTTCTCGGTTTTCTTCTGGACACCGAAGGAGGCTTGGACTTTGGAGGCCTTTGCTGGCATCTCTCTCTTCTTTGAGAGCCAGCTCCTCTTAAACGAATTAGCGGGGTCCTCTTTGCCGATCCTCGACATGTGATAAGATGTTTCCATGACTTGGTTTCTGGCTCTGTTGCCTTTGGGACCTGCTTCTAACCGTCTCGACGAGACGACGTTTGGGCGCGTCTCCCTTCTCGGGAGACTCTCTCAACCCCACGAACCCTTGACCTCAAATCGGGTGAGACTACCCGCTGAACTTAA	OTU926
k__Fungi	p__Monoblepharomycota	NA	NA	NA	NA	NA	AACGCATATTGCGCCTTTGGGTATCCCTGGAGGCATGCCTGTTTGAGAATCATTTAACTCATCACAACCATGGTTTGCGTACTTGTACAAAGACAATGGGCGTGGATTTGGGCCGTTGCAGTCTGACTGCATGGCCTTGAATGTATTGACCCAACTCTGATTTTATTTCATCATAATCAAAGTGTTATCAATTGCGGCCTTGGCTGTATATTTCACTGCGACTATGGTGAGTGAAGGTAGAATCAGTAAGTCGGGCTCAACTTAACTGTTCTTTATGAATGGACCACTCTTGTATGCGGCCTTGGCCACGTACTTGAAATCTTGGTCTCAAATCAGGCAAGAGTACCCGCTGAACTTAA	OTU930
k__Fungi	p__Monoblepharomycota	NA	NA	NA	NA	NA	AACGCATATTGCGCCTTTGGGTATCCCTGGAGGCATGCCTGTTTGAGAATCATTTAACTCATCACAACCATGGTTGGCTTACCGCAAGGTTACTGACTGTGGGCGTGGATTTGGGCCATTACAGTCTAACTGTATGGCCTTGAATTTATAGACCCGACTCTGATCTTATTTCATCACAGTCAAAGTGTTATCAATTGCGGCCTAGGCTGTATATTTCACTGCGACTATGGTGAGCAACGGTAAGATTAGTAGGCGGGCTCACCTTAACTGTTCTTTGGAGCAGACCACTCTTGGCAACGGCTTAGGCCTAGTCTTGAAATCTTGGTCTCAAATCAGGCAAGAGTACCCGCTGAACTTAA	OTU935
k__Fungi	p__Basidiomycota	c__Agaricomycetes	o__Russulales	f__Russulaceae	g__Lactarius	s__sanguifluus	AACGCACCTTGCGCCCCTTGGTATTCCGAGGGGCACACCCGTTTGAGTGTCGTGAAAATCTCAACCTTCTCGGTTTTCTTCTGGACACCGAAGGAGGCTTGGACTTTGGAGGCCTTTGCTGGCATCTCTCTCTTTTTGAGAGCCAGCTCCTCTTAAACGAATTAGCGGGGTCCTCTTTGCCGATCCTCGACATGTGATAAGATGTTTCCATGACTTGGTTTCTGGCTCTGTTGCCTTTGGGTTGGGACCCGCTTCTAACCGTCTCGACGAGACAACGTTTGGGCGTGTCTCCCTTCTCGGGAGACTCTCTCGACCCCACGAACCCTTGACCTCAAATCGGGTGAGACTACCCGCTGAACTTAA	OTU942
k__Fungi	p__Basidiomycota	c__Ustilaginomycetes	o__Urocystidales	f__Urocystidaceae	g__Urocystis	s__agropyri	AACGCATCTTGCGCCCTTTGGTATTCCTTAGGGCATGCCTGTTTGAGTGTCACGAATACTATTTGGACCAAGTCTTTTTTCTTCATGTTAATCGACGAGGCTCCAGCGTTGAGCGGTCTGCCTCGCCCTTGGGCCTGGCTCGCTTTAAATGTATTAGCTGGGTCGGCTGGTTGCAGCCTTCACCTTTGGTATGATAAGTATTATGCCGTCGGTTGAGGGTAGCGCCGTTCTATAGTCGCCTGCTTCTAATCTAGGAGTGGCATCGAAACTCGCTGTGCTTGCACGGCCTGGGACGATGCTTCCTCGCACTATATTCAAATCTGGCCTCAAATCAGGTAGGACTACCCGCTGAACTTAA	OTU952
k__Fungi	p__Chytridiomycota	NA	NA	NA	NA	NA	AACGCACATTGCGCTCCTTGGTATTCCGGGGAGCACACCTGTTTGAGTATCAATAATCTCTCACATCTTATTTTTGGGTTTAACAGCTCGCTGATAAGATTGTGGATTTGGATAATCTGTTCTTTACAGAACCGTTATCTTAATTTTAATGTCAAAAGCTCCTCTGAAAAGAGACAGATGCTTGAGATGATAGAATAAGTTTTAACTACTTTTTTGCTCTCTTGCGACAACTCTGTCTCATACAAATTTTCATTTGAGCGTCTTTGATACCTTTAATTATTACCTGCGATTGTTACAGTTGTAACAGTTGTTTGAATACTTGGTCTCAAATCAGGTGGGAAAACCCGCTGAACTTAA	OTU960
k__Fungi	p__Monoblepharomycota	NA	NA	NA	NA	NA	AACGCATATTGCGCCTTTGGGTATCCCTGGAGGCATGCCTGTTTGAGAATCATTTAACTCATCACCACCAAGGTTGGGGTATTCGTACTCTGATCTTGGGCGTGGATTTGGGCCATTGCAGTCTAACTGCACGGCCTTGAATGTATAGACCCGACTCTGGTTTTATTTTACCCTAGTCAAAGTGTTATCAATTGCGGCTTCGGCTGTATATTTCACTGCGACTTTGGTATACAAAGGTAATTCTGGCAGTTTGGCTCAACCTAACTATTCTTATGGATAGACCACTCTTGACATACGCTTCGGCAAGTGTCTTGATATCTTGGTCTCAAATCAGGCAAGAGTACCCGCTGAACTTAA	OTU965
k__Fungi	p__Monoblepharomycota	NA	NA	NA	NA	NA	AACGCATATTGCGCCTTTGGGTATCCCTGGAGGCATGCCTGTTTGAGAATCATTTAACTCATCACTACCAAGGTTGGGGTATTCGTACTCTAATCTTGTGCGTGGATTTGGGCCACTGCAGTCCAACTGCACGGCCTTGAATGCATAGACCCGACTCTGGTTTTATTTTACCCTAGTCAAAGTGTTATCAATTGCGGCTTCGGCTGTATATTTCACTGCGACTTTGGTATACAACGGTAACTCTGGCAGTAGGGCTCACTCTAACTATTCTTATGGATAGACCACTCTTGGCACACGCTTCGGCAAGTGTCTTGATATCTTGGTCTCAAATCAGGCAAGAGTACCCGCTGAACTTAA	OTU966
k__Fungi	p__Basidiomycota	c__Ustilaginomycetes	o__Urocystidales	f__Urocystidaceae	g__Urocystis	s__agropyri	AACGCATCTTGCGCCCTTTGGTATTCCTTAGGGCATGCCTGTTTGAGTGTCACGAATACTATTTGGACCAAGTCTTTTTTCTTAATGTTGATCGAGGAGGCTCCAGCGTTGAGCGTCTGCCTAGCCTCTGGCCTGGCTCGCTTTAAACGTATTAGCTGGGTTGGCTGGTCGCAGCCTTCACCTTTGGTATGATAAGTATTATGCCGTCGGTTGAGGGTCGCTTCCATAATATAGTCGCCTGCTTCTAACCTAGGAGTGGCAACGGTCCTCGCTGTGCTTGCACGGCTTGGAACGATGCTTCCTCGCACCATATTCAAATCTGGCCTCAAATCAGGTAGGACTACCCGCTGAACTTAA	OTU972
k__Fungi	p__Basidiomycota	c__Ustilaginomycetes	o__Ustilaginales	f__Ustilaginaceae	g__Tranzscheliella	s__yupeitaniae	AACGCATCTTGCGCTCCCGGCAGATCTAATCTGGGGAGCATGCCCGTCTGAGGGCCGCGAATTGTTTCGAACGTTGGCTTTTTTCGTAAGACAATAGCTGACGGATCGGTATTGAGGGTTTTGCCATTTACAGTGGCTCCCTCGAAATACATTAGCATGACATTTATAATTTATTATAATTTCGAGTTGGTGAATGGCCGGCCGGGTTTTGATAACATCAAGGCTTCGGTGGCAAGACATCACTTGGAAAAAAAGTTCATCGCTTCTAAACGCGCCCTTACTTGCCATTAGGAAGTAATGGGATAATTTTTAATTCATCGGCCTCAGATCGGTAGGACTACCCGCTGAACTTAA	OTU997
k__Fungi	p__Chytridiomycota	c__Rhizophydiomycetes	o__Rhizophydiales	NA	NA	NA	AACGCACATTGCACTCCTTTGGAGTATGCCTGTTTGAGAATCTATAGTAATTATCTTTGGTTTGATGTATTTCGGTACTCTTGCTGAAGGATTTGAGATTTCTCCCCGTCAGGGCGAGTATCTTTAAACTTATAGCCTCTTTTGTGGTGAATCCCTCTACAGAACAGTATTTGAATGGGACTTTTGTTTCTAATAATGCCAATTAAGTAGAGTCGCCTATTGAAAAGGGGGTCCATAAACTAAAAGTTGGTATTTTGTACTACTTTTGGGTACTCTCGAGTACTCAGGAGTACTATTTTAGTACTAACTTGAACCATGGTCTCAAATCAGGTAGGAAGACCCGCTGAACTTAA	OTU1000
k__Fungi	p__Rozellomycota	NA	NA	NA	NA	NA	AACGCACCTTGCACCGTATGAGCAATTGTACGGTATACCTGTTTGAGAATCGTAAAAAAACCCTCTTCTCTCTCTTGTCTCTCGGGACAAGGGGGCGAAGGATGTGTCGGTTGCATCTGCCTCATGGTGGATACTCTGATTAAATGGAGTAGGTTTGGATCGGGCTGGTGGCCCGAGACACTGTGTGCTAGAGACTAGTTAGTCGGAAACAACCAACACGTCTTCTCATGGTGCGTCTCGGGTCATTTCAAAGCTGGCCTGTTCATCCAACCCTTCAAGTGCGCCAAGGTCTTGTGCCTTGGGCAACCCCACTCTTTGATCTCAAATCAGGTAAGGCTACCCGCTGAACTTAA	OTU1010
k__Fungi	p__Monoblepharomycota	NA	NA	NA	NA	NA	AACGCATATTGCGCCTTTGGGTATCCCTGGAGGCATGCCTGTTTGAGAATCATTTAACTCATCACCACAGAGGTTGGGGTTTTTAACTCTGACCTTTGTAGTGGATTTGGGCTATTGCAGTATTGCATGGCCTTGAATGTATCGACCCGACTTGGTACTATTTTACCAAAGTCAAAGTGTTATCAATTGCGGCCTCGGCTGTATATTTCACTGCGACTCTGGTAAGTAAAGGTAGTATTAAACTCGAGCTCAACTTAACAATTCTTTTGAATTGACCACTCTTGACTTGGACTCTGGTCCTTGTCTTGATATCTTGGTCTCAAATCAGGCAAGAGTACCCGCTGAACTTAA	OTU1022
k__Fungi	p__Mortierellomycota	c__Mortierellomycetes	o__Mortierellales	f__Mortierellaceae	g__Mortierella	NA	AACGCATATTGCGCTCTTTGGTATTCCGAAGAGCATGCTTGTTTGAGTATCAGTAAACACCTCAAAGCTTTTTTGATTATTTTTTTGAAAAGTTTTGGACTTGAGCAATCCCAACAGCCATCATTTTTTTTGATGGGTGGCGGGTTGCTTGAAATGCAGGTGCAGCTGGACATTCTCCTGAGCTAAAAGCATATTTATTTAGTCCCGTCAAAAGGATTATTACTTTTGCTGCAGCTAACATAAAGGGAGTTTGGCCGTATTGGCTGACTGATGCAGGATTTCACAGGGGGTCGGCAACGACTCTTTGTAAAACTCGATCTCAAATCAAGTAAGACTACCCGCTGAACTTAA	OTU1024
k__Fungi	p__Chytridiomycota	c__Rhizophydiomycetes	o__Rhizophydiales	f__Halomycetaceae	g__Paranamyces	NA	AACGCATATTGCACTCTTTTTACGAAGAGTATGCCTGTTTGAGAATCTAAAGTATTTATTTTACGGTTTTAGGACTTTCGGGTCTTGAAGCAGTAGAGATATGAGGCTTCTCGTAGTTTACTATGAGTGCCTTGAAATTGATAGCTGGTTTGTGCGTAGTGATGCTTGAATCTCTGCAAAGTCAACCCAAAAGTATTTGAATGAAACCTTGGTTTCTCATAATGCCGAGTAGGGGACAGTAGGGGCTAGTTACTATACTATAGCCAGTCCATAACTATAAAGTCTAGGCGGTCAAACGACTAGGCTTGAACCATGGTCTCAAATCAGGTAGGAATACCCGCTGAACTTAA	OTU1025
k__Fungi	p__Chytridiomycota	c__Rhizophydiomycetes	o__Rhizophydiales	f__Halomycetaceae	g__Paranamyces	NA	AACGCATATTGCACTCTCTTTACGGGGAGTATGCCTGTTTGAGAATCTAAAGTATTTATTCTACTGTTTTAGGGCCCTTGGGTTCTTTTGCGGTAGAGATATGAGGCATCTCGTACCTTGGTATGAGTGCTTTGAAATTGATAGCTGGTTTGTGCGTAGTGATGCTTGAATCTCTGCAAAGTCAACCCAAAAGTATTTGAATGGAACCTTGGTTTCTCATAATGCCGAGTAGGGGACAGTAGGGGCTAGTTGCTAGGCTAAGGTCAGTCCATAACTATAAAGTCTAGGCGGTCAAACGACTAGGCTTGAACCATGGTCTCAAATCAGGTAGGAATACCCGCTGAACTTAA	OTU1029
k__Fungi	p__Basidiomycota	c__Agaricomycetes	o__Russulales	f__Albatrellaceae	NA	NA	AACGCACCTTGCGCCTCTTGGTATTCCGAGGGGCACGCCTGTTTGAGTATCGTGAAATCGTCAACCCGACTCTTTTTTTTTCTTTCCCTTTTGGGATAGATAGAGAGAAGGGCTTGGACTTTGGAGGTTCTTGCTGGTCCCTTTGTCTGGACTGGCTCCTCTCGAATGCATTAGTGGAGCTCGTCTGCTCTCTCTGCCTCTCGGTGTGATAAACCTGATCTGCGCCGACGTGTGAGGGAGGATGAAGCGCCGCTTCTAACCTGGTCTCGCCTTCACCTTCTAGGGGGTGTCGCGTGTTGCCTTTAGAACCCACAGATCTCAAATCAGGCGGGACTACCCGCTGAACTTAA	OTU1032
k__Fungi	p__Mortierellomycota	c__Mortierellomycetes	o__Mortierellales	f__Mortierellaceae	g__Mortierella	NA	AACGCACATTGCGCTCTCTAGTATTCTGGAGAGCATGCTTGTTTGAGTATCAGTAAACACCTCAATCCCCTAAATCTTGAAAAAGAAAAGGAATTGGACTTGAGCTATCCCAACAAACGTAAAACTTTGGCGGGTCGCTTGAAATGCAGGTGCAGCTGGAACTACTCTTCTGAGCTATAAGCATATCTATTTAGTCCCGTCAAACGGATTATTATTTTTTGCTGCAGCTAACGTAAAGGAAAAGTAGATCCGCTATGCTGACTGATGCAGGAATTAGCAGTGAACGTCTCTTTGAGGCGCTTACTGTGAAACTCGATCTCAAATCAAGTAAGACTACCCGCTGAACTTAA	OTU1034
k__Fungi	p__Basidiomycota	c__Pucciniomycetes	o__Pucciniales	f__Pucciniastraceae	g__Pucciniastrum	s__goeppertianum	AACGCACCTTGCACCTTTTGGTATTCCAAAAGGTACACCTGTTTGAGTGTCATGAAACCCTCTCATTCCGGTTCTGTTTTATTTTCTTTGAAAATAAAAAAGTTCTGGTAATGGATGTTGAGTGCTGCCGGCATGTTGTCCGGCTCACTTTAAATATATAAGTACTTTTATTGATAAATAAATGGAGTAATACTTGGTGTAATATTTATTATTCATTGAGGAATGTGAATAGCTCTTTTTTTTTGCTGTTTACAGCCATTTGAGTATTGGTAAATAGCTTCCTAACCCGATGCCATTTTTTGACCTTTAGACCTCAAATCAGGTGGGATTACCCGCTGAACTTAA	OTU1063
k__Fungi	p__Chytridiomycota	c__Rhizophlyctidomycetes	o__Rhizophlyctidales	f__Rhizophlyctidaceae	NA	NA	AACGCACATTGCGCTCTTTGGTATTCCGGAGAGCATGCCTGTTTGAGAATCAGTAAATTCTTCTTGACCGCTGTTTTTGGACTTCTGTCCGCTGACATGTCTCGGATATGGGCCTTTTGCGACTGCAAAGTCGCAATGGCCTGAAATGCAATGTTACGCATCCTTGGACTGACCAGTTCTTGGGCAATCGCATGAATGAGGAGACTCACAAATACGTTTGTTCTACTTGAAATGGATCCGGCTTCAGGCATTTGTAACTCAACCATTACCCGGAAATGGCTGACGTCAGTCAGCCTTTTCTGAACACTTGGTCTCAAATCAGGTAGGAAAACCCGCTGAACTTAA	OTU1066
k__Fungi	p__Chytridiomycota	NA	NA	NA	NA	NA	AACGCATATTGCACTCATTTAGAGTATGCCTGTTTGAGAATCTATAGTAAATCTTATTTCTTTTGTGACTGTGCAAACAGAAACACTAGCGAATAGATATGAAGCATCCCTCCTCTTGTAGAAGGGTTCTTTGAAATAGATTGCTTTTAATTTTAGAAGAATGCTTGACATTCCTCATTAACCTTGCAGAAACGTATGTGAATGGAACTTTTGTTTCTCATTATGCCTAATACGTAAGGGAGGAGTTTAGTTTGACTATTATTAGGAGTTCTTAACCATAAATTGTATATAATACAGTTTGAACACATGGTCTCAAATCAGGTAGGAAGACCCGCTGAACTTAA	OTU1072
k__Fungi	p__Chytridiomycota	c__Spizellomycetes	o__Spizellomycetales	NA	NA	NA	AACGCACATTGCGCTTCGTGGTATTCCGCGGAGCATGCTCGTTTCAGAATCATTAAAAAACTCACATCCTTGTAGAATGTCGTTAGGTTTTTCGATTGCGGATACCTTGCAACATCTCTGCTGGGTTTGTAGGATATGGGCACTTTGCTTTAGTCAATTGCCTTAAAATCAGAGAGTGCGTGACTTATTATTGATTTGGACAACCCTCAGTGCAACAGCTTTAGATTCACTCCTGGACCCAAATTGAGAGTCACCACCTGTCGAGAACACAGGGCCGATCTGCAGGAATGCTCCGGCTCTGACAACTTGGTCTGAAATCGAGCAAGAAAACCCGCTGAACTTAA	OTU1074
k__Fungi	p__Chytridiomycota	c__Rhizophydiomycetes	o__Rhizophydiales	f__Protrudomycetaceae	g__Protrudomyces	NA	AACGCATATTGCACTCTATTTCGGTAGAGTATGCCTGTTTGAGAATCTATAGTATTCTTTTTGCCTTGTGTATCTGCTCTCGAGCCGATTCAAGGCAAAGATTTGAAGCGTCTCTCCCCAGAGTGCTTTTAAAATGATAGCTTGTTTGGATTGCAGGGTGTTTGACTCTAGCGATGCAGCAGAAACGTATTTGAATGGGGCTTTGGCTTCTCCCTATACTGATTATGCAGCTGTTTAGATTAGCCTTGAAATCCGCCCAAGTCCTTAACCATATAAACTTTGAACCGTAAGGCAAAAGGTTTGAACCATGGTCTCAAATCAGGTAGGATTACCCGCTGAACTTAA	OTU1082
k__Fungi	p__Chytridiomycota	c__Spizellomycetes	o__Spizellomycetales	f__Powellomycetaceae	g__Powellomyces	NA	AACGCACATTGCGCTCCCTGGTATTCCGGGGAGCATGCTCGTTTCAGAATCATTAACATTCTCAAAGACACGGTCTGAACCTTCGGGGGATGCCGTTACTCTTTCGGATGTGAGCCCTTTTGCTGCAAGGCAATGGCTTGAAAATGATTGTGTTTGCAACCGGCCTCCTTGGTTCGGTTCTCTCAAGTGCAACAGATGTTAGCTCATTCGTTACCTCTTGATGAGAAGCGATTCCATTGTCCGGATGATCTTACACTCAACCAAAATACACTCTCAGTGATTCGAAGGGATCACTGTTTGATAACTTGGTCTGAAATCGAGCAAGAAAACCCGCTGAACTTAA	OTU1092
k__Fungi	p__Chytridiomycota	c__Rhizophydiomycetes	o__Rhizophydiales	f__Rhizophydiaceae	g__Rhizophydium	s__brooksianum	AACGCATATTGCACTCTATTTACATAGAGTATGCCTGTTTGAGAATCTATAGTATTCATTTTATATGTTTTGGCAACATTATATATAAAGATTTGAAGTTTCCATAGTATTATGGTACTTTTAAAGCTATAGCTTTTTATAATATGGTAACGTTTGAGTTATTATTATATAAGTTGAAAAGTATTCGAATGAAACCTAGTTTCTAACTTATGCCTATTAAATTTGTTATGTAGTAACGAGTTATTATATATGAAAAGTTCATAAACCATATAAAATTATTATGCAAATAATAATTTTGAACCATGGTCTCAAATCAGGTAGGAAGACCCGCTGAACTTAA	OTU1110
k__Fungi	p__Chytridiomycota	c__Rhizophydiomycetes	o__Rhizophydiales	f__Halomycetaceae	g__Paranamyces	NA	AACGCATATTGCACTCTCTTTACGGAGAGTATGCCTGTTTGAGAATCTAAAGTATTTATTTTCTTGGTTTACTGAGTAATCGGTTTGCCTAGAAAGATGTGAGGCTTCTCTATCCGAGTGCCTTGAAATTAATAACTGGTTACGGTGTAGAAATGTTTGAGTCCCTACAAAGTCGACCAAAAGTATTTGAATGAAACTAGCGTTTCTCATAATGCCGAGTAGGAGACAGTGGGGGTTAGTTTTTATAGCAAAGTCGGTCTATAAACTTAAAGCTTAGACCGTAAAAAGTTTTTGCTTGAACCATGGTCTCAAATCAGGTAGGAATACCCGCTGAACTTAA	OTU1111
k__Fungi	p__Basidiomycota	c__Tremellomycetes	o__Filobasidiales	f__Filobasidiaceae	g__Filobasidium	NA	AACGCACCTTGCGCTCCTTGGTATTCCGAGGAGCATGCCTGTTTGAGTGTCATGAAACCCTCAAACTCAAGTTTCGTTCTAACTGAACCGAACTTGAGTTTGGATTTGGACGTTTGCCGGTGATGAACCGACTCGTCTTAAAAGTATTAGCTGGATCTGTCTATATGACTGGTTTGACTTGGCATAATAAGTATTTTGCTGAGGACATCTTCGGATGGCCAGGACCTAGACTATTGTCTGCTAACTAAACCTTCACTTTGAGTGCATCTTCTGGATGTTACTCATTGTGTTACTTTGACATCTGGCCTCAAATCAGGTAGGACTACCCGCTGAACTTAA	OTU1121
k__Fungi	p__Chytridiomycota	NA	NA	NA	NA	NA	AACGCATATTGCACTCGATTAGAGTATGCCTGTTTGAGAATCTATAGTAAATCTTATTTGATTTGTATGAAAATACTTGAGAATAGATATGAAGTTTCCCTCCTCTTATGGAGAAGGGTACTTTGAAATAGATTGCTTGTGAATTTTAGGAAAATGTTGATATTCCTCAAACCTTGCAGAAACGTATGTGAATGGAACTTTGGTTTCTCATAATGCTTAATATCCAAGAGAGGGAAGGAGTTTGAATAAGTTTGTGAGTTCTTAACCATAAATTGTTGTGCAAACAGCAATTTGAACACATGGTCTCAAATCAGGTAGGAAGACCCGCTGAACTTAA	OTU1135
k__Fungi	p__Basidiomycota	c__Tremellomycetes	o__Filobasidiales	f__Filobasidiaceae	g__Filobasidium	NA	GAAATGCGATAAGTAATGTGAATTGCAGAATTCAGTGAATCATCGAATCTTTGAACGCACCTTGCGCTCCTTGGTATTCCGAGGAGCATGCCTGTTTGAGTGTCATGAAACCCTCAAACCCAAGTTTTGGATTTCGGTCCATGCTTGAGTTTGGATTTGGATGTTTGCCGGTGATGAACCGACTCATCTTAAAAGTATTAGCTGGATCTGTCTATATGACTGGTTTGACTTGGCATAATAAGTATTTTGCTGAGGACATCTTCGGATGGCCAGGACCTAGACTACTGTCTGCTAACTAAACCATCACTTTAAGTGCATCCTTGGATGTTACTCATTGTGTAACTTTGACATCTGGCCTCAAATCAGGTAGGACTACCCGCTGAACTTAAGCATATCAAT…	OTU1141
k__Fungi	p__Basidiomycota	c__Agaricomycetes	o__Polyporales	f__Steccherinaceae	g__Loweomyces	s__wynneae	AACGCACCTTGCGCTCCTTGGTATTCCGAGGAGCATGCCTGTTTGAGTGTCATGGTATTCTCAATTCATCCGTGTTTTTTTATTAAGCATGGTTTGAATTGGACTTGGAGGCTTTTTGCTGGCGGCTTGAATTTTTATTCAAGAAGCTGGCTCCTCTGAAATGCATTAGCTTGAATATTACCGAGCATATCTCAGCGTGATAATTGTCTACGTTGTGTGTGTTCTGGTGTTTAAATTGTTCTAGCTTCAAACTGTCTCTTTGTTGAGACAATTATAATAAAATACTATTATGAACATCTGACCTCAAATCAGGTAGGACTACCCGCTGAACTTAA	OTU1146
k__Fungi	p__Chytridiomycota	c__Spizellomycetes	o__Spizellomycetales	NA	NA	NA	AACGCACATTGCGCTTCCTGGTATTCCGGGGAGCATGCTCGTTTCAGAATCATTACAATCTCACCATCCATTGTGTTCTCACTGGACATGATGTGTGTGTGGATTTGGATGTGTTTTGCTTATTTGTTTAAGCAAATCATTCTGAAATTCATTGTGTGTACTCCAATCGACTGATTGGCGAACCAAAGTGCAACAGATTTTTTCTTTACTCTTTGGGAAGCCTTTCGTGCTTTGATTGGTTGTATGCGCTCCAAATTATTACAGCTGCAGCATCAGTATGATGCTACTCCTGATAACTTGGTCTGAAATCGAGCAAGAAAACCCGCTGAACTTAA	OTU1147
k__Fungi	p__Basidiomycota	c__Agaricomycetes	o__Agaricales	NA	NA	NA	AACGCACCTTGCGCTCCTTGGTATTCCGAGGAGCATGCCTGTTTGAGTGTCATTAAATTCTCAACTACAAACATTGGTTTTTACGAACTGGCGTTCTGTAGCTTGGACTTTGAAGTGTGCCGGAGACCCTTAAGTGCGGTGTATTCGGCTCCTTTTTAAATGCATTAGCTGGAACCTTTTGTGGACCAGACTATGGTGTGATAATTATCTACGCTATGGTTTGTGAAAGCATTTATTTATGGGGTTTCGCTTCTAATCGTCCGCAAGGACAACAACCATCTTAATTGATTGACATTTTGACCTCAAATCAGGTAGGACTACCCGCTGAACTTAA	OTU1153
k__Fungi	p__Mortierellomycota	c__Mortierellomycetes	o__Mortierellales	f__Mortierellaceae	g__Mortierella	s__fimbricystis	AACGCATATTGCGCTCTCTGGTATTCCGGAGAGCATGCTTGTTTGAGTATCTGTAAACATCTCAAATCTCTCAGCGCTTGCGTTTGAGAGAATTGGATTTGAGCGATCCCGACTCTTTCATCAGAGAGAGGAGGGTCGCTTGAAATGCAGGTGCAGCTGGACATTCTTCTGAGCTAAAAGCATATCTATTTAGTCCCGTCAAACGGATTATTACTTTTGCTTCAGCTAATATAAAGGTCGAATGAACTACCAACGCTGATTGCAGGAAAACTTGTTCATAACTGAACTTGTAAACTCGATCTCAAATCAAGTAAGACTACCCGCTGAACTTAA	OTU1159
k__Fungi	p__Basidiomycota	NA	NA	NA	NA	NA	AACGCACCTTGCGCTCCCTGGTATTCCGGGGAGCATGCCTGTTTGAGTGTCATGAAGCTCTCAACTCCCACCGGGTTTACTCGATGGGAGCTTGGACTTGGACGTTGTCGGTTCTCCTCTGGAGATCGACTCGTCCGAAATGCATTAGCAGGTTCCGCTCCAATCAATCGGTTCCACTCGGCGTAATAAGTATTATCGTCGAGGACGTCTTCGGACGGCCGTTTGGGATCACGGGATCGCTTCTAACACTCGTCCGATCGGTTTTCGAACCTTTTGGCGAAACCAAATTTAACATCTGGCCTCAAATCAGGTAGGACTACCCGCTGAACTTAA	OTU1160
k__Fungi	p__Basidiomycota	c__Agaricomycetes	o__Boletales	f__Suillaceae	g__Suillus	s__bovinus	AACGCACCTTGCGCTCCTCGGTGTTCCGAGGAGCATGCCTGTTTGAGCGTCAGTAAATTCTCAACTCCTCTCGATTGACTTCGAGTGGAGCTTGGATAGTGGGGGCTGCCGGAGACCTGAATATTCGTGTTCGGGACTCGGGCTCCTCTGAAATGTATTGGCTTGCGGTCTGTTTTCGACTTTGCATGACAAGGCTTTTGGCGTGATAATGATCGCCGCTCGCCGAAGTGCATGAATGAAACCGTGCCGTGCCTCTAATCCGTCGATGCCTCTATGGGGCGTCTTCTTTACGCATTTGACCTCAAATCAGGTAGGACTACCCGCTGAACTTAA	OTU1163
k__Fungi	p__Mortierellomycota	c__Mortierellomycetes	o__Mortierellales	f__Mortierellaceae	g__Mortierella	NA	AACGCATATTGCGCTCTCTGGTATTCCGGAGAGCATGCTTGTTTGAGTATCTGTAAACATCTCAAATCTCTCAGCGCTTGCGTTTGAGAGGATTGGATTTGAGCGATCCCGACTCTTTCATCAGAGAGAGTCGGGTCGCTTGAAATGCAGGTGCAGCTGGACATTCTTCTGAGCTAAAAGCATATCTATTTAGTCCCGTCAAAAGGATTATTACTTTTGCTTCAGCTAATATAAAGGTCGAATGAACTACCAACGCTGATTGCAGGAAAACTTGTTCATAACTGAACTTGTAAACTCGATCTCAAATCAAGTAAGACTACCCGCTGAACTTAA	OTU1170
k__Fungi	p__Basidiomycota	c__Agaricomycetes	o__Boletales	f__Suillaceae	g__Suillus	s__viscidus	AACGCACCTTGCGCTCCTCGGTGTTCCGAGGAGCATGCCTGTTTGAGCGTCAGTAAATTCTCAACCCCTCTCGATTTGCTTCGATAGGGTGCTTGGATACTGGGGGCTGCCGGAGACCTGGACGAAAGTCTAGGACTCGGGCTCTCCTTAAATGAATCGGCTTGCGGTCGACTTTCGACTATGCATGACAAGGCTTTTGGCGTGATAATGATCGCCGCTCGCCGAAGTGCATGAATGAATGGTTCCGTGCCTCTAATGCGTCGACGCCTTTTTGGCGTCTTCCTTATTGACTTTTGACCTCAAATCAGGTAGGACTACCCGCTGAACTTAA	OTU1190
k__Fungi	p__Basidiomycota	c__Agaricomycetes	o__Boletales	f__Suillaceae	g__Suillus	s__cavipes	AACGCACCTTGCGCTCCTCGGTGTTCCGAGGAGCATGCCTGTTTGAGTGTCAGTAAATTCTCAACCCCTCTCGATTTTCTTCGAGCGGGCGCTTGGATCTTGGGGGCTGCCGGAGACTTGGATTCGTCCAGGACTCGGGCTCTCCTTAAATGAATTGGCTTGCGGTCGACTTTCGACTTTGCGCGACAAGGCTTTCGGAGTGATAATGATCTCCGTTCGCTGAAGCGCATGAATGAAGGTCCCGCGCCTCTAATACGTCGACGCGCCTCTCCTGGCCCGTCTTCTTTCTTGACGTTTGACCTCAAATCAGGTAGGACTACCCGCTGAACTTAA	OTU1193
k__Fungi	p__Basidiomycota	c__Agaricomycetes	o__Boletales	f__Suillaceae	g__Suillus	s__viscidus	AACGCACCTTGCGCTCCTCGGTGTTCCGAGGAGCATGCCTGTTTGAGCGTCAGTAAATTCTCAACCCCTCTCGATTAGCTTCGATAGGGCGCTTGGATAGTGGGGGCTGCCGGAGACCTGGACGAAAGTCTGGGACTCGGGCTCTCCTGAAATGAATCGGCTTGCGGTCGACTTTCGACTTTGCATGACAAGGCTTTTGGCGTGATAATGATCGCCGTTCGCTGAAGTGCATGAATGAATGGCGCCGTGCCTCTAATGCGTCGACGCCTTTTTTGGCGTCTTCCTTATTGACTTTTGACCTCAAATCAGGTAGGACTACCCGCTGAACTTAA	OTU1194
k__Fungi	p__Basidiomycota	c__Agaricomycetes	o__Boletales	f__Suillaceae	g__Suillus	s__granulatus	AACGCACCTTGCGCTCCTCGGTGTTCCGAGGAGCATGCCTGTTTGAGTGTCAGTAAATTCTCAACCCCTCTCGATTTGCTTCGAGAGGGCGCTTGGATGGTGGAGGCTGCCGGAGACCTGGATTCGTTCAGGACTCGGGCTCCTCTGAAATGAATCGGCTTGCGGTCGACCTTCGACTTTGCATGACAAGGCCTTTGGCGTGATAATGATCGCCGTTCGCCGAAGTGCACGACAGAAAACGGTCCCGCGCCTCTAATGCGTCGTCGACGCCTTCCGGGCGTCTTCCTCACTGACGTTTGACCTCAAATCAGGTAGGACTACCCGCTGAACTTAA	OTU1197
k__Fungi	p__Basidiomycota	c__Agaricomycetes	o__Boletales	f__Suillaceae	g__Suillus	s__viscidus	AACGCACCTTGCGCTCCTCGGTGTTCCGAGGAGCATGCCTGTTTGAGCGTCAGTAAATTCTCAACCCCTCTCGATTTGCTTCGATAGGGTGCTTGGATACTGGGGGCTGCCGGAGACCTGGACGAAAGTCTAGGACTCGGGCTCTCCTTAAATGAATCGGCTTGCGGTCGACTTTCGACTTTGCATGACAAGGCTTTTGGCGTGATAATGATCGCCGTTTGCTGAAGTGCATGAATGAATGGTCCCGTGCCTCTAATGCGTCGACGTCTTTTTGGCGTCTTCCTTATTGACTTTTGACCTCAAATCAGGTAGGACTACCCGCTGAACTTAA	OTU1198
k__Fungi	p__Chytridiomycota	c__Rhizophydiomycetes	o__Rhizophydiales	f__Alphamycetaceae	g__Betamyces	s__americae-meridionalis	AACGCACATTGCACTCCTTTGGAGTATGCCTGTTTGAGAATCTATAGTATTCATTTTTGCCTATGCTCTCTCGAGAGTGTAGGCAAGAGATTTGGGTCTCCCTTGATATGATAGGGTTACTTGAAATAGATTGCCTCTGTCTAGTAGAAAACGACGACGTTTTTCATACCCTTCAGAAAAGTATTTGAATGGAGCCTTTTGGTTACTTATGATGCTGATTACGCAGGAGAAAAAAAGAGTTTGCTATGGGCAGTGGTTCATAACCATAAAGTCGTCTTAGGACGGCTTGAACCATGGTCTCAAATCAGGTAGGAAGACCCGCTGAACTTAA	OTU1200
k__Fungi	p__Basidiomycota	c__Agaricomycetes	o__Boletales	f__Suillaceae	g__Suillus	s__variegatus	GAATCGCGATATGTAATGTGAATTGCAGATCTACAGTGAATCATCGAATCTTTGAACGCACCTTGCGCTTATCGGTGTTCCGATGAGCATGCCTGTTTGAGCGTCATTAAATTCTCAACCCCTCTCGATTTGCTTCGAGAGGGTGCTTGGATCGTGGAGGCTGCCGGAGACCTGTTTTCAGGACTCGGGCTCCTCTGAAATGTATTGGCTTGCGGTCGACTTTCGACTGTGCATGACAAGGCCTTTGGCGTGATAATGATCGCCGCTCGCCGAAGTGCACGAACGAATGGTCTCGTGCCTCTAATCAGTCGACCCCTTTTCGAAGGCGTGTCTTCCTTATCGACGTTTGACCTCAAATCAGGTAGGACTACCCGCTGAACTTAAGCATATCAATAAGC	OTU1201
k__Fungi	p__Basidiomycota	c__Agaricomycetes	o__Boletales	f__Suillaceae	g__Suillus	s__viscidus	AACGCACCTTGCGCTCCTCGGTGTTCCGAGGAGCATGCCTGTTTGAGCGTCAGTAAATTCTCAACCCCTCTCGATTTGCTTCGATAGGGTGCTTGGATACTGGGGGCTGCCGGAGACCTGGACTCTCGTCTAGGACTCGGGCTCTCCTGAAATGAATCGGCTTGCGGTCGACTTTCGACTTTGCATGACAAGGCTTTTGGCGTGATAATGATCGCCGTTCGCTGAAGTGCATGAATGAATGGTCCCGTGCCTCTAATGCGTCGACGCCTTTTTGGCGTCTTCCTTATTGACTTTTGACCTCAAATCAGGTAGGACTACCCGCTGAACTTAA	OTU1204
k__Fungi	p__Basidiomycota	c__Agaricomycetes	o__Boletales	f__Suillaceae	g__Suillus	s__americanus	AACGCACCTTGCGCTCCTCGGTGTTCCGAGGAGCATGCCTGTTTGAGCGTCAGTAAATTCTCAACCCCTCTCGATTTGCTTCGAGTGGGGCTTGGATAGTGGGGGCTGCCGGAGACCCGGAATTCATTCCGGGACTCGGGCTCCTCTGAAATGCATCGGCTTGCGGTCGACTTTCGACTTTGCGCGACAAAGCTTTCGGCGTGATAATGATCGCCGTTCGCTGAAGCGCATGAATGAATGGTCCCGTGCCTCTAATCAGTCGACGCCTTCTGGGCGTCTTCCTTATAGACGTTTGACCTCAAATCAGGTAGGACTACCCGCTGAACTTAA	OTU1208
k__Fungi	p__Chytridiomycota	c__Spizellomycetes	o__Spizellomycetales	f__Powellomycetaceae	g__Geranomyces	s__tanneri	AACGCACATTGCACTTCCTGGTATTCCGGGGAGTATGCTCGTTTCAGAATCATTTATAACCTCACAACCTTTCTTTGTTTGGTCAAGGAAAGCAAGTGAATTTGTGCGCTTTTGCCAATGAACCAGGTGATCGCATTAAAATGATTGTGTGCTGTAAGCGTGTTAAAACCACTCTTAACTAACAATGCTACAAATCTTGGAAACATTGTTGGCCAAAAGTGTGATGAGACTGTTTATGTGCCACCCCAAAGCAACACAGACTCGGAGGGCAGTCGCAATCCGGGTCTGAAAACTTGGTCTGAAATCGAGCAAGAAAACCCGCTGAACTTAA	OTU1209
k__Fungi	p__Basidiomycota	c__Agaricomycetes	o__Boletales	f__Suillaceae	g__Suillus	s__tridentinus	AACGCACCTTGCGCTCCTCGGTGTTCCGAGGAGCATGCCTGTTTGAGCGTCAGTAAATTCTCAACCCCTCTCGATTCGCTTCGATAGGGCGTTTGGATAGTGGGGGCTGCCGGAGACCTCGACTTTTCGTCTAGGACTCGGGCTCTCCTGAAATGAATAGGCTTGCGGTCGGCTTTCGACTATGCATGACAAGGCTTTCGGCGTGATAATGATCGTCGTATGCTGAAGTGCATGAATGAACGTCCCGTGCCTCTAATGCGTCGATGCCTTCGGGCGTCTTCTTTATTGACTTTTGACCTCAAATCAGGTAGGACTACCCGCTGAACTTAA	OTU1210
k__Fungi	p__Aphelidiomycota	NA	NA	NA	NA	NA	AACGCACATTGCACTGCCTGGAATTCCGGGCAGTATACCTGTTTGAGTATCAGTAACACTCTACCTGGGTGTCCTTTCACGAGGCGCCCTGGTAGGACTTGAGCGACCGTTCTCGCAAGGGAGCGCCGCTTTAAATGCATTTGAGTTGATCCAGGCCAAAACTTGGAGAAGACCGACAGAGTTAATGGGTCTCACGACCTTGATCTGAAGGGAACCTCTAAGCCAGTCAACCTGTGATGGCTCACTAAACACACCATACGGGTGGGCTCTTTACCGAGTTCAGCCCGTGCCCTTGATCTCAAATCAGGTAAGATTACCCGCTGAACTTAA	OTU1212
k__Fungi	p__Rozellomycota	NA	NA	NA	NA	NA	AACGCACCTTGCACCGTATGAGCAATCGTACGGTATACCTGTTTGAGAATCGTAAAACTCTCTCTCCACCAGTTGGTGGGGATGGATTTGTCGGTTGTGCGAGCCCTTGTGCTCGTACTCTGATCAAAAGTAGTAGGTTTGGATCAGGCTAGTGGCCTGGGACATTGTGTGCTAGAGACGCTGCTTTAATTAGTTAGTCTTCTCACAATGCGTCCTGGGCCCTTTGAAAGCTAGCCCTGATTGGCGACCTCTTCAGTGAACTGGGTGCAAACCCGGGACACAACCCCCCTTTTTGATCTCAAATCAGGTAAGGCTACCCGCTGAACTTAA	OTU1214
k__Fungi	p__Basidiomycota	c__Agaricomycetes	o__Boletales	f__Paxillaceae	g__Paxillus	s__adelphus	AACGCACCTTGCGCTCCTTGGTATTCCGAGGAGCATGCCTGTTTGAGTGTCATTTAATTCTCAACCATCCCTCGATTGATTTTTTTTCGAGGTTTGGCTTGGATTTTGGGAGCTGCCGGCGACCGGATCGGGTCCTTGGCTCTCCTCAAAAGCATTAGCGACGGTGGTGTGACCTCCCCCGTGCATGAACGGCCTTCGACGTGATAATGATCGTCGTGGGCTGGAGTGCTAGCGGGCGTCGCGTCGCGTTCGGCGCTTCTAATTCTCGTCGAAAGACGAAATATATCGAAACTTGACCTCAAATCAGGTAGGACTACCCGCTGAACTTAA	OTU1217
k__Fungi	p__Basidiomycota	c__Agaricomycetes	o__Boletales	f__Suillaceae	g__Suillus	s__variegatus	AACGCACCTTGCGCTTATCGGTGTTCCGATGAGCATGCCTGTTTGAGCGTCATTAAATTCTCAACCCCTCTCGATTTGCTTCGAGAGGGAGCTTGGATCGTGGAGGCTGCCGGAGACCTGTTTTTTCAGGACTCGGGCTCCTCTGAAATGTATTGGCTTGCGGTCGACTTTCGACTGTGCATGACAAGGCCTTTGGCGTGATAATGATCGCCGCTCGCCGAAGTGCACGAACGAATGGTCTCGTGCCTCTAATCAGTCGACGCCTTTTCGAAGGCGTCTTCCTTATTGACGTTTGACCTCAAATCAGGTAGGACTACCCGCTGAACTTAA	OTU1218
k__Fungi	p__Basidiomycota	c__Tremellomycetes	o__Filobasidiales	f__Filobasidiaceae	g__Filobasidium	s__wieringae	AACGCACCTTGCGCTCCTTGGTATTCCGAGGAGCATGCCTGTTTGAGTGTCATAAACCTCTCAAACCCAAGTTTTGGATTTATCCTTGCTTGAGTTTGGATTTGGGTGTTTGCCAGTGATGAACTGACTCACCTTAAAAGTATTAGCTAGATCTGTCTTTGACTGGTTTGACTTGGCATAATAAGTATTTTGCTAAGGACATCTTCGGATGGCCAGGACTTGACTTTTGTCTGCTTACTAAACCTTACTTTAAGTGCATCTCTGGTGTTACTTATAGTATTACTTTGACATATGGCCTCAAATCAGGTAGGACTACCCGCTGAACTTAA	OTU1224
k__Fungi	p__Ascomycota	c__Saccharomycetes	o__Saccharomycetales	f__Saccharomycetaceae	g__Saccharomyces	NA	AACGCACATTGCGCCCCTTGGTATTCCAGGGGGCATGCCTGTTTGAGCGTCATTTCCTTCTCAAACATTCTGTTTGGTAGTGAGTGATACTCTTTGGAGTTAACTTGAAATTGCTGGCCTTTTCATTGGATGTTTTTTTTTTTCCAAAGAGAGGTTTCTCTGCGTGCTTGAGGTATAATGCAAGTACGGTCGTTTTAGGTTTTACCAACTGCGGCTAATCTTTTTTATACTGAGCGTATTGGAACGTTATCGATAAGAAGAGAGCGTCTAGGCGAACAATGTTCTTAAAGTTTGACCTCAAATCAGGTAGGAGTACCCGCTGAACTTAA	OTU1226
k__Fungi	p__Basidiomycota	c__Agaricomycetes	o__Agaricales	f__Agaricaceae	g__Battarrea	NA	AACGCACCTTGCGCTCCTTGGTATTCCGAGGAGCATGCCTGTTTGAGTGTCATTTAATTCTCAACCCCACCAGCTTTGTGTGGCTGGCTTGGTGGCTTGGATAATGGGGGTTATCTGCGGGCCTCTTTCTTTTGAGGTCAGCTCCCCTGAAATGCATTAGCGGAACGGTTTGCAGTCCTGTCACTGGCGTGATAAACTATCTACGCTAACACATGATGGGTTGCTCTCTGATAGTTCAGCTTCTAACTGTCCCATTTCATGGACAACTGTGTGCATACACGACTTTGATACTTGACCTCAAATCAGGTAGGACTACCCGCTGAACTTAA	OTU1229
k__Fungi	p__Basidiomycota	c__Tremellomycetes	o__Cystofilobasidiales	f__Mrakiaceae	g__Itersonilia	s__pannonica	AACGCACCTTGCGCTCCTTGGTATTCCGAGGAGCATGCCTGTTTGAGTGTCATGAAACTCTCAACCTCTGACTTTCTTAATCGTCGGTCAGCGGCTTGGATGTGGGCGCTGCCGGTCTTAATTGATCGGCTCGCCTGAAAAACATTAGCGAATCCCTTCTGTAATCGGTTCCACTCGACGTGATAAGTATTTCGTCGAGGACATCTTTATTGATGGCCGAGATAAAGCTGGTTTAAGATCTGCTTCTAACTCTTTCGTTGCCTTCTGGTAAAGAAAACCCCTCATGATCTGGCCTCAAATCAGGTAGGACTACCCGCTGAACTTAA	OTU1243
k__Fungi	p__Chytridiomycota	c__Rhizophydiomycetes	o__Rhizophydiales	f__Alphamycetaceae	g__Betamyces	NA	CGAAATGCGATACGTAATGTGAATTGCTTTCCGTGAATCATCGAATCTTTGAACGCACATTGCACTCCTCTGGAGTATGCCTGTTTGAGAATCTATAGTATTTATTTCCTATGATTTCATTCGTGAATGAGTAGGAAGATATGAAGTTCCCGTTTTTTGACTGGGTTCTTTTAAATAGATTGCTACTAGGAATATGAAAATGCTTGACATTTCTCTGTATCTATTAGAAAAGTATGTGTATGAAACTGTGGTTTCTCATAATGCCTACTATTTTAGAGGAGATTTGGAGTTTTCATATGAAAAGTTAGTCCATACCTATAAAGGCGCAAGCCTTGAACCATGGTCTCAAATCAGGTAGGAAGACCCGCTGAACTTAA	OTU1244
k__Fungi	p__Basidiomycota	c__Tremellomycetes	o__Cystofilobasidiales	f__Mrakiaceae	g__Mrakia	NA	AACGCACCTTGCGCTCCTTGGTATTCCGAGGAGCATGCCTGTTTGAGTGTCATGAAACTCTCACCCTTCAACTTTCTTAATAGTGGTTGCGGGCGTGGACTTGAGCGTTGCTGGTTTTTATTAACCGGCTCGCTTGAAATGAATTAGCAGATCCTTTTTGTAATCGGTTCCACTCGACGTGATAAGTATTTCGCCGAGGACATCTTAACGGATGGCCGAGATAAAGAAAGTCTTAGATCCGCTTCTAATTCTTAGCTTTACGCAAGTAAACTAAACCCATTTTATGATCTGGCCTCAAATCAGGTAGGACTACCCGCTGAACTTAA	OTU1246
k__Fungi	p__Chytridiomycota	c__Rhizophydiomycetes	o__Rhizophydiales	f__Alphamycetaceae	g__Betamyces	s__americae-meridionalis	AACGCACATTGCACTCCTTTTGGAGTATGCCTGTTTGAGAATCTATAGTATTCATTCTTGCTTATGCTTTTCAAGTAATATGTAAGAGATTTGGGTTTCCCTTCTTAGGGTTACTTGAAATAGATTGCCTCTGTCTAGTAGAAAGCGACGACGTTTTTCATACCCTTCAGAAAAGTATTTGAATGGAGCCTTTTGGTTACTTATGATGCTGATTACGTAGGAGAAGAAAAGAGTTTTCTATGGGCTTGGGTTCATAACCATAAAAGTCGTCTTTGGGCGATTTTGAACCATGGTCTCAAATCAGGTAGGAAGACCCGCTGAACTTAA	OTU1254
k__Fungi	p__Chytridiomycota	c__Spizellomycetes	o__Spizellomycetales	f__Powellomycetaceae	g__Geranomyces	s__tanneri	AACGCACATTGCACTTCCTGGTATTCCGGGGAGTATGCTCATTTCAGAATCATTTTAAAACCTCACGGCCTTTCCTTGTTTGTTCAAGGCCAGGCAGGTGAATTTGTTGGGTTTTGATAGACAATCCCATTAAAATCATTGTGCGCTGTTGAACGTGTGCAAACCACCTTGACAAACAATGCTACAAATTTTGGAAACATTGTGTGTTTAGGGACATAGGTCACTGTTCATTATGACTCATTAATAAACCACGGGTTCAGAACGCAGTTGCGGGCTGGATCTGAAAACTTGGTCTGAAATTTAGCAAGAAAACCCGCTGAACTTAA	OTU1257
k__Fungi	p__Chytridiomycota	c__Rhizophydiomycetes	o__Rhizophydiales	f__Alphamycetaceae	g__Betamyces	NA	AACGCACATTGCACTCCTCTGGAGTATGCCTGTTTGAGAATCTATAGTATTAATTTCTTGTGAGTTCATTCGTGAACGAGCAAGGAGATATGAAGCTCCCATCTCTTGGTGGGTTCTTTTAAATAGATTGCTACTAGTAATACGAAAAATGCTTGACATTTCTCTATATCTATTAGAAAAGTATGTGTATGGAACTGTGGTTTCTCATAATGCCTATTATCTTAGAGGAGATTTGGAGTTTTCATATGAACAGTTAGTCCAGACCTATAAAGGCGCAAGCCTTGAACCATGGTCTCAAATCAGGTAGGAAGACCCGCTGAACTTAA	OTU1262
k__Fungi	p__Chytridiomycota	c__Rhizophydiomycetes	o__Rhizophydiales	f__Alphamycetaceae	g__Betamyces	NA	AACGCACCTTGCACCCTTTGGGGTATGCCTGTTTGAGAATCTATAGTATTCTTTTCCTTGAAAAGTGTTTTGGCACTTTCTAAGGAAAGATATGAAGTGTCCCTCTTAGAGGGTACTTTTAAACAGATTATCTTTTGATGGTAGGGAATGTTTGACATACCTCCTATCTCTTCAGAAAAGTATGTGAATGGAACTATGTTTCTCATAATGCCTAATAAGAAGAGGGAGATGTGGAGTTCTTGGCCACTGGAGATCCATAACCTTATAAGACACTTGTGTCTTGAACCATGGTCTCAAATCAGGTAGGAAGACCCGCTGAACTTAA	OTU1270
k__Fungi	p__Basidiomycota	c__Microbotryomycetes	o__Kriegeriales	f__Camptobasidiaceae	NA	NA	AACGCACCTTGCGCTCCCTAGTATTCTGGGGAGCATGTCTGTTTGAGTGTCATGAACTCTTCAACCCACCAGTTTCTTGTAGACTGGATGGTGATTGGATTTTGAATGCTGCTGGTTGAGTTGTGCTTGCACCACTTGACGAAGCTCGTTCGTAATATATTAGCAACTCTAAATTCAAACTCGGATTGACTCAGTGTAATAGACTATTCGCTGAGGACACTCTCTTATCAGAGTGGCCGAACTAGATCAGTGTGGATGCTTCCAACTATTGTTAGTCAACTTTAGATTAGACCTCAGATCAGGCAGGATTACCCGCTGAACTTAA	OTU1272
k__Fungi	p__Chytridiomycota	c__Rhizophydiomycetes	o__Rhizophydiales	f__Alphamycetaceae	g__Betamyces	s__americae-meridionalis	AACGCACATTGCACTCCTTTTGGAGTATGCCTGTTTGAGAATCTATAGTATTCATTCTTGCCTATGCTCTTCGAGTATAAGTAAGAGATTTGGGTCTCCCTTCTTTGGGTTACTTGAAATAGATTGCCTCTGTCTAGTAGTGAACGACGACGTTTTTCATACCCTTCAGAAAAGTATTTGAATGGAGCCTTTGGCTACTTATGATGCTGATTACGTAGGAGAAAAAAAGAGTTCTCTATGGGCATGGGTTCATAACCATAAAAGTCGTTTTCGGACGATTTTGAACCATGGTCTCAAATCAGGTAGGAAGACCCGCTGAACTTAA	OTU1274
k__Fungi	p__Chytridiomycota	c__Rhizophydiomycetes	o__Rhizophydiales	f__Alphamycetaceae	g__Betamyces	s__americae-meridionalis	AACGCACATTGCACTCCTTTGGAGTATGCCTGTTTGAGAATCTATAGTATTCATTTTTGCTTATGCTCTTGGGTATAAGCAAGAGATTTGGGTCTCCCTAGTAATAGGGTTACTTGAAATAGATTGCCTCTGTCTAGTAGAAAGCGACGACGTTTTTCATACCCTTCAGAAAAGTATTTGAATGGAGCCTTTTGGTTACTTATGATGCTGATTACGTAGGAGAAAGAAAGAGTTTTCTATAGGCTTGGGTTCTTAACCATAAAGTTGTCTTAGGACGACTTGAACCATGGTCTCAAATCAGGTAGGAAGACCCGCTGAACTTAA	OTU1277
k__Fungi	p__Chytridiomycota	c__Rhizophydiomycetes	o__Rhizophydiales	f__Alphamycetaceae	g__Betamyces	NA	AACGCACATTGCACTCCTCTGGAGTATGCCTGTTTGAGAATCTATAGTATTAATTTTTTGTGATTTCATTCGTGATTGATCAAAGAGATATGAAGTTCCTAACCTATGGTTGGGTTCTTTTAAATAGATTGCTACTAGTAATATGAAAATGTTTGACATTTCTCTATATCTTTTAGAAAAGTATGTGTATGGAACTGTGGTTTCTCATAATGCCTATTATCTTAGAGGAGATTTGGAGTTTTCATATGAACAGTTAGTCCACACCTATAAAGGCGCAAGCCTTGAACCATGGTCTCAAATCAGGTAGGAAGACCCGCTGAACTTAA	OTU1281
k__Fungi	p__Basidiomycota	c__Pucciniomycetes	o__Pucciniales	f__Melampsoraceae	g__Melampsora	NA	AACGCACCTTGCACCTTTTGGTTATTCCGAAAGGTACGCCTGTTTGAATGTCACGAAACCCCCCTCGGCTCTAATGCTTTCTAAAAGGATTAGAGACGGATTCTGAGTGTTGGCGTGATAACGCCTCGCTTTAAATATATCAGCACTTTTGGATGGTTTAATATTAGTTCGAAAGACGTACTTGATGTTGTATTTATATTTCATTGAGGCAGTCTTTGGTCGTTCCGACTATCCGCTAATACGAAAACTTGAAGAATAGCTTCCTAACCCCATTAGAATTTACCTTTAGACTTCAAATCAGGTGGGACTACCCGCTGAACTTAA	OTU1285
k__Fungi	p__Chytridiomycota	c__Rhizophydiomycetes	o__Rhizophydiales	f__Alphamycetaceae	g__Betamyces	NA	AACGCACATTGCACTCCTCTGGAGTATGCCTGTTTGAGAATCTATAGTATTAATTCCTTGTGATTTCATTTTTGGATGATCAAAGAGATATGAAGTTCCCACCTCGGTGGGTTCTTTTAAATAGATTGCTACTAGTAATATGAAAATGCCTGACATTTCTCTGTATCTATTAGAAAAGTATGTGTATGAAACTGTGGTTTCTCATAATGCCTATTATTTTAGAGGAGATTTGGAGTTTTCATATGAACAGTTTAGTCCATAAATATAAAGGCGCAAGCCTTGAACCATGGTCTCAAATCAGGTAGGAAGACCCGCTGAACTTAA	OTU1289
k__Fungi	p__Basidiomycota	c__Pucciniomycetes	o__Pucciniales	f__Melampsoraceae	g__Melampsora	s__epitea	AACGCACCTTGCACCTTTTGGTTATTCCGAAAGGTACACCTGTTTGAATGTCACGAAACCCCCCTCGGCTCTAATGCTTTCTAAAAGGATTAGAGACGGATTCTGAGTGTTGGCGTGAATACGCCTCGCTTTAAATATATCAGCACTTTTGGATGGTTTAGAATTAGTTCAAAAGACGTACTTGATGTTGTATTTATATTTCATTGAGGCAGTCTTTGGTCGTTACGACTATCCGCTAATCCGAAAACTTGAAGAATAGCTTCCTAACCCTATTACATTACCCTTTAGACTTCAAATCAGGTGGGACTACCCGCTGAACTTAA	OTU1290
k__Fungi	p__Basidiomycota	NA	NA	NA	NA	NA	AACGCACCTTGCGCTCCCTGGTATTCCGGGGAGCATGCCTGTTTGAGTGTCATGAAGCTCTCAACTCTTACCGGGTTTACTCGGAAAGAGCTTGGACTTGGACGTTGTCGGTTCTCCTCTGGAGATTGACTCGTCTGAAATGCATTAGCAGGTTCCGCTCCAATCCATCGGTTCCACTCGGCGTAATAAGTATTATCGTCGAGGACGTCTTCGGACGGCCGTTGGGGAGTTTGGGATCGCTTCTAACACTTTGATCAACTCGTTTGACAAAACCAAATTTAACATCTGGCCTCAAATCAGGTAGGACTACCCGCTGAACTTAA	OTU1296
k__Fungi	p__Chytridiomycota	NA	NA	NA	NA	NA	AACGCATATTGCACTCCTTTGGAGTATGCCTGTTTGAGAATCTATAGTATTAATTCAAATTGATTTATTTCGATGCGAGATATGGAGCGTCCACTCTTGAATGAGTGGTGCTCTCAAATAGATTATCTTTGGGATGATTTAAATGTCTGACATTTCTTCAACTCTTCAGAAAAGTATGTGAATGAAGCTTACGTTTCTCATAATGCCAATTAAGAAGAGGGAGTTATTTAGTTTACTTCAAAACTGGGATTCATAACCTTAAAGTCCTTAAAAAAGACTTGAACAATGGTCTCAAATCAGGTAGGAAGACCCGCTGAACTTAA	OTU1297
k__Fungi	p__Chytridiomycota	c__Rhizophydiomycetes	o__Rhizophydiales	f__Alphamycetaceae	g__Betamyces	NA	AACGCACATTGCACTCCTCTGGAGTATGCCTGTTTGAGAATCTATAGTATTAATTTCTTGTGATTTCATTCGTGAATGACCAAGGAGATATGAAGTTCCCATCTCTTGGTGGGTTCTTTTAAATAGATTGCTACTAGTAATATGAAAATGCTTGACATTTCTCTATATCTATTAGAAAAGTATGTGTATGAAACTGTGGTTTCTCATAATGCCTATTATTTTAGAGGAGATTTGGAGTTTTTATATGAACAGTTAGTCCATACCTATAAAGGCGCAAGCCTTGAACCATGGTCTCAAATCAGGTAGGAAGACCCGCTGAACTTAA	OTU1302
k__Fungi	p__Basidiomycota	c__Agaricomycetes	o__Russulales	f__Russulaceae	g__Boidinia	s__furfuracea	AACGCACCTTGCGCCCCTTGGTATTCCGAGGGGCACACCTGTTTGAGCGTCGTGAATATCTCAACCCGATGCCTTTTGTAATGAAGGGTGGCGGGCTTGGACTTGGAGGACTTGCCAGACCTGTGTCGGCTCCTCTTGAATGCATTAGCGGAGACCTTTTGCTTGGCCTTGACGTGATAATGATTGTCTACGTCAATAGGCCTGGCTCTGTCTGGGAACCGCTTCCAACCGTCCTCAAGGGACAACCACTCATGAACCCTTTTGGCTTTGTGAGAGAAATCAAACTTGACCTCAAATCAGGTGGGACTACCCGCTGAACTTAA	OTU1304
k__Fungi	p__Basidiomycota	c__Tremellomycetes	o__Filobasidiales	f__Piskurozymaceae	g__Piskurozyma	NA	AACGCACCTTGCGCCCCATGGTATTCCGTGGAGCATGCCTGTTTGAGTGTCATGAAAACAATCAACCTTGACTTTGGTTTGACTACCACTGACTTGGCTTGGACATGGGTGTTTGCCATCTTCATCGATGGCTCACCTCAAATTGATTAGCTGGACTTGTCTTGAGGACTGGTTTGACTTGGCGTAATAAGTATTTCGCTGAGGACATCGTAAGATGGCCATCCACTTGACCACCGTCCGCTTTCCAACCCTGTTCTTTCTTTGGAAAGACGTTTTTTATACATCTGGCCTCAAATCAGGTAGGACTACCCGCTGAACTTAA	OTU1310
k__Fungi	p__Basidiomycota	c__Agaricomycetes	o__Thelephorales	f__Thelephoraceae	g__Tomentella	s__badia	AACGCACCTTGCGCCCTTTGGCCATTCCGAAGGGCATGCCTGTTTGAGTATCATGAACACCTCAACTCTTCATGGTTTTCCGTGATGAGTTTGGACTTTGGGGGGTTTTGCTGGCCTACCTACGGTCAGCTCCTCTAAAATAAATCAGCTTGCCAGTGTTTGGTGGGTATCATAGGTGTGATAACTATCTACGCTTGTGGTTCTTCCACCAGGTAACCTTCAGCAGTGGAGGTTCGCTGGAGCTCACAGATGTCTCTCCTCAGTGAGGACAGCCCTTTGAATGTTTGATCTCAAATCAGGTAGGACTACCCGCTGAACTTAA	OTU1311
k__Fungi	p__Basidiomycota	c__Agaricomycetes	o__Cantharellales	f__Ceratobasidiaceae	g__Rhizoctonia	s__bicornis	AACGCACCTTGCGCTCCTTGGTATTCCTTGGAGCATGCCTGTTTGAGTATCATGAAATTCTCAAAGTAAATCTTTTGTTAATTCAACTGGTTTTGCTTTGGACTTGGAGGTCTTTGCAGATTTCACGTCTGCTCCTCTTAAATGCATTAGCTGGATCTCAGTATATGCTTGGTTCCACTCGGCGTGATAAGTATCACTCGCTGAGGACACTGTAAAAGGTGGCCAGGAAATACAGATGAACCGCTTCTAATAGTCTATTAAGTTAGACAATTTAATTTTAAGATCTGATCTCAAATCAGGTAGGACTACCCGCTGAACTTAA	OTU1321
k__Fungi	p__Chytridiomycota	NA	NA	NA	NA	NA	AACGCACATTGCACTCCTTTGGAGTATGCCTGTTTGAGAATCTATAGTAATTATTCTTCTTATACTCTTTTAAGTAATTAAGAGGGCGTAAGAGGAGATTTGGAGTTTCTCTTGAGATTTATTTCTCGAGAGTACTCTTAAATATATTGCCTCTTTAGTGGTGATCGCTGAAAAGTATTTGAATAGGACTTTATTGACCTTTAATTGTACTTACTATGTGATTGCCGATAGAAAATCGAGGTCCATAAATATAAAAGCAGTGTAGTAATACATTGCTTTGAACCAAGGTCTCAAATCAGGTAGGAAGACCCGCTGAACTTAA	OTU1323
k__Fungi	p__Basidiomycota	c__Pucciniomycetes	o__Pucciniales	f__Coleosporiaceae	g__Coleosporium	NA	AACGCACCTTGCACCTTTTGGTTATTCCAAAAGGTACGCCTGTTTGAGTGTCATGAAAACCTCTCATTCCAATTCTTTATTTAATTATATTGGGTTGTGATATGGATGTTGAGTGCTGCCGTAATTTGGCTCACTTTAAATTTATAAGTACTTTTATTGAAGAAATAAATGGATATTTACTCAGTGTAATATTTACTATTCATTGAGGAGTGTAGTCATTTTTCTTGACGACAGCCATTTGAACATTTAATAAATAGCTTCCTAACCCTATTATATCAAATTTTTAGACCTCAAATCAGGTGGGACTACCCGCTGAACTTAA	OTU1324
k__Fungi	p__Basidiomycota	c__Agaricomycetes	o__Cantharellales	f__Ceratobasidiaceae	g__Ceratobasidium	NA	AACGCACCTTGCGCTCCTTGGTATTCCTTGGAGCATGCCTGTTTGAGTATCATGAAATTCTCAAAGTAAACCTTTTGTTAATTCAACTGGCCTTGCTTTGGATTTGGAGGTCTTTGCAGATGTCACAGTCTGCTCCTCTTAAATAAATTAGCTGGATCTCAGTATACACTTGGTTCCACTCGGCGTGATAAGTATCACTCGCTGAGGACACTGTAAAAAGGTGGCCAGGCAATACAGATGAACCGCTTCTAATAGTCCATTCACTTGGACAATTACATTTATGATCTGATCTCAAATCAGGTAGGACTACCCGCTGAACTTAA	OTU1332
k__Fungi	p__Rozellomycota	NA	NA	NA	NA	NA	AACGCACCTTGCACCGTATGAGCAATTGTACGGTATACCTGTTTGAGAATCGTAAAACTCTCTTTCTAACCCTTTCGGGGGATAGGAGACTTGTCGGTTGTGCGGTCCGCCGTACTCTGATCAAAGGTAGTAAGTCTGGATCGGGCTAGTGGCCTGGGACATTGTGTGCTAGAGACGTCGCTTCGGCTGACTGTCTTCTCACAGTGCGTCCTTGGTTATTCAAAGCTGGCTCGAACCGGGACTTTTACAGTGGGCTGCGCAAGCAGCCTACAACCCCCCCTTTTTGATCTCAAATCAGGTAAGGCTACCCGCTGAACTTAA	OTU1333
k__Fungi	p__Basidiomycota	c__Agaricomycetes	o__Boletales	f__Boletaceae	g__Boletus	s__luridus	AACGCACCTTGCGCTCCTTGGTATTCCGAGGAGCATGCCTGTTTGAGTGTCATCGAATTCTCAACCATGTCTTGATCGATTTCAAGGCCATGGCTTGGAGTTGGGGGTTGCTGGCGGCGACGAGCTGTCGGCTCTCCTGAAATGCATTAGCAAAGGGCAGCAAGTCTTTGACGTGCACGGCCTTCGACGTGATAATGATCGTCGTGGCTGGAGCGTCGGACATGCAGGAATAGGTCCTGTGCTTCTAATCTCTCTCTCCCATGCCTGACGGCGTGTGTTTCGAAACTTGACCTCAAATCAGGTAGGACTACCCGCTGAACTTAA	OTU1335
k__Fungi	p__Basidiomycota	c__Agaricomycetes	o__Polyporales	f__Fomitopsidaceae	g__Postia	s__sericeomollis	AACGCACCTTGCGCTCCTTGGTATTCCGAGGAGCATGCCTGTTTGAGTGTCATGGAATCATCAACTCTATTTCTTCTTTGTTGAAGGGATTGAGCTTGGACTTGGAGGTGTATGCTGGCCTTTGCGGGTCGGCTCCTCTTGAATGCATTAGCTTGAACCTTTGCTGTATCAGCTGTTCGGTGTGATAATTGTCTACGCCGTCACTGTGAAGCATTACACATTTTGTGTGTGGGGCTCAGCTTCCAACTGTCCTGTAGAAGGGACAACATCATATATTGACCTCTGACCTCAAATCAGGTAGGATTACCCGCTGAACTTAA	OTU1341
k__Fungi	p__Chytridiomycota	NA	NA	NA	NA	NA	AACGCATATTGCACTCCTTTGGAGTATGCCTGTTTGAGAATCTATAGTATTAATTCAAGTTGATTTATTTCAATGCGAGATATGGAGCTTCCACCTTAGAGTGGTGCTCTCAAATAGATTATCTTTGGGATGATTTAAATGTCTGACATTTCTTCAACTCTTCAGAAAAGTATGTGTATGAAGCTAACGTTTCTCATAATGCCAATTAAGAAGAGGGAGTTATTTAGTTTACTTCAGAACTGGGATTCATAACCTTAAAGTCGTTTAACAGCGACTTGAACAATGGTCTCAAATCAGGTAGGAAGACCCGCTGAACTTAA	OTU1343
k__Fungi	p__Chytridiomycota	NA	NA	NA	NA	NA	AACGCACATTGCACTCTGTTTCGGCAGAGTATGCCTGTTTGAGAATCTATAGTATTCATTTTCAGAGCTTGGTTTATTCTGAGCACTGAAAGATCTGAGGCGTCCCACTAACACTGGGTGCCTTTAAAACTATTGCTACCAACGTTTCATTGGGAAAGTATGTGTATGGAGTCTTTTTGACACCTCTAATGCTTAGTACAGTGGAAGCTCTACGATTTCGGTCGCAAGGCTAGTTGGTACTCACCTATTAAAGAACATAGCCTAGCGCTGTGGACTTGAACCATGGTCTCAAATCAGGCAGGAAGACCCGCTGAACTTAA	OTU1354
k__Fungi	p__Basidiomycota	c__Agaricomycetes	o__Gomphales	f__Gomphaceae	g__Ramaria	s__suecica	AACGCACCTTGCACTCCTTGGTATTCCGAGGAGTATGCCTGTTTGAGTGTCGTGAACCTTCTCAAATCCTTATCATTAAGTTGGTCAAGGGTTTGGACGTGGATGTATGCTATGATATTCAGTTATGATAGCTCATCTTAAATACATTAGCTGGTGAATCTCGCTCAGAGAGGAATAACAGTGTGATAAGAAACATTTTGTAACCGTGTAACACTGTTGATGCTCACTTGCAGAAACACCGCTTCTAATCGTCTGTCACCAGACAAATCACATCATGTCATTTGACCTCAAATCAGGTAGGACTACCCGCTGAACTTAA	OTU1355
k__Fungi	p__Chytridiomycota	c__Rhizophydiomycetes	o__Rhizophydiales	f__Alphamycetaceae	g__Betamyces	s__americae-meridionalis	AACGCACATTGCACTCCTTTTGGAGTATGCCTGTTTGAGAATCTATAGTATTCATTTTTGTCTATGCTTCTTAGGAAGTCTAGGCGGAAGATTTGAGTCTCCCTATTGGGTTACTTGAAATAGATTGCCTCTGTCTTTGTAAAAAGCGACGACGTTTTTCATACCCTGCAGAAAAGTATTTGAATGGAACTCTGGTTTCTTATGATGCTGAATACGTTTGGAGAAAAAAAGAGTTTTTTACGGTCAAAGGTTCATAACCATAAAGCTCCTAGAGCTTGAACCATGGTCTCAAATCAGGTAGGAAGACCCGCTGAACTTAA	OTU1363
k__Fungi	p__Basidiomycota	c__Agaricomycetes	o__Agaricales	f__Inocybaceae	g__Mallocybe	NA	AACGCACCTTGCGCTCCTTGGTATTCCAAGGAGCATGCCTGTTTGAGTATCATTAAATTATCAACTGTACCAATTTGGTTGCAGATTGGATGTGGGAGATTTTGCAGGCTTTTGATTTCTCTTTGAGAAAAGGTCAGCTCTCCTGAAATATATTAGCAGTGCCTTTGTTGGTTCATTAGGTGTGATAATTTATCTACATCTTCACATGGTACCTTCATTTGTAAAGGTCATATTGCTTCTAATTGTCTTTGGACAAAAAAAAACATATAATGTATGACAAACTTGATCTCAAATCAGGCAGGACTACCCGCTGAACTTAA	OTU1365
k__Fungi	p__Basidiomycota	c__Agaricomycetes	o__Agaricales	f__Crepidotaceae	g__Crepidotus	s__cesatii	AACGCATCTTGCGCTCCTTGGTATTCCGAGGAGCATGCCTGTTTGAGTGTCATTAAATTTCTCAACCTCACCAAGCTTTGCTGCTTGGTCTGGCTTGGATGTGGGGGTTTTATGCAGGCTCTGGTTTCACAGAGTCAGCTCCCCTGAAATGCATTAGCGGTGCCCCTGTGGTAAACGGCTACTGGTGTGATAATTATCTACGCCGCTAGACGCCCACGTATAAGTGTGCGCTGCTTCTAACGGTCCATTGACTTGGACAAGCTTAACAAAAATGACAATTTTGACCTCAAATCAGGTAGGACTACCCGCTGAACTTAA	OTU1372
k__Fungi	p__Basidiomycota	c__Agaricomycetes	o__Thelephorales	f__Thelephoraceae	g__Tomentella	s__badia	AACGCACCTTGCGCCCTTTGGCCATTCCGAAGGGCATGCCTGTTTGAGTATCATGAACACCTCAACTCTTCATGGTTTTCCATGATGAGTTTGGACTTTGGGGGTTTTGCTGGCCCTACGGTTGGCTCCTCTAAAATAAATCAGCTTGCCAGTGTTTGGTGGGTATCATAGGTGTGATAACTATCTACGCTTGTGGTTCTTCCACCAAGTAACCTTCAGCAGTGGAGGTTCACTGGAGCTCACAGATGTCTCTCCTCAGCGAGGACAGCCCTTTGAATGTTTGATCTCAAATCAGGTAGGACTACCCGCTGAACTTAA	OTU1376
k__Fungi	p__Chytridiomycota	c__Rhizophydiomycetes	o__Rhizophydiales	NA	NA	NA	AACGCACATTGCACTCTTTTAGAGTATGCCTGTTTGAGAATCTATAGTATTAATTCTTGGCATTGCTTCTGAGCAGGCCACGAGATATGGGGCTCCCTCGCAAGAGGGTGTTCTGAAATAGATTGCCGGTGTTTGTTGGACTCGACGAAGTTTCCAAACCTGCAGAAAAGTATTTGAATGGAACCCTGGTTTCTCATGGTGCTGAATATGTGGGTGGCGACGGAGCGTTCAGGAGGCATTGGTTCATAACCTAAAGTCGGTCTTTGGATTGGCTTGAACCATGGTCTCAAATCAGGTAGGAAGACCCGCTGAACTTAA	OTU1378
k__Fungi	p__Basidiomycota	c__Agaricomycetes	o__Russulales	f__Albatrellaceae	NA	NA	AACGCACCTTGCGCCTCTTGGTATTCCGAGGGGCACGCCTGTTTGAGTATCGTGAAATCATCAACCCGACCCCCTTTTGTGTGAACGAAGGGGTGGCCGGGCTTGGACTTGGAGGTTGTTGCCACTTTTCCCCCCCTAGGGAGGGAAAGCTGGCTCCTCTTGAATGCATCAGTGGAGCTTGTCCGGTTCTCCCTTGTCCCTCGGTGTGATAATCCATCCGCGTCGAGGAAGGGAAAAGAGGATGCGCCGCTTCGAACCGTCCCGTAGGGGAAACGAACCTTCGATCTCAAATCAGGCGGGACTACCCGCTGAACTTAA	OTU1383
k__Fungi	p__Basidiomycota	c__Agaricomycetes	o__Agaricales	f__Entolomataceae	g__Entoloma	s__turci	AACGCACCTTGCGCTCTTTGGTATTCCGAGGAGCATGCCTGTTTGAGTGTCATGAAATTCTCAACCTTTCGAGCTTTTTGATTGAAAAGCTAGTTAGGCTTGGATTATGGGAGTTTGTTGGCTCTTCTTTGAGTCAGCTCTTCTTAAATATATTAGCAAGATCATCGCTAAATCATCTTTGATATGATAATTATCTATATCATCATGATTATCCTAGTGTTTCCTTCACCGGAAAAGATCAGGCTTATAGCTGTCTAAGGACAAATATTTTTGAATCATTTGACCTCAAATCAGGTAGGACTACCCGCTGAACTTAA	OTU1384
k__Fungi	p__Chytridiomycota	NA	NA	NA	NA	NA	AACGCACATTGCACTCCTTTGGAGTATGCCTGTTTGAGAATCTATAGTAATTATTCTTCTTTGGCTCTTTTAAGTAATTGAAAGGGGTAAGGAAGAGATTTGGAGTGTCTCTTGGGACTTGTTCTCGAGAGTATTCTTAAATATATAGCCTCTTTAGTGGTAATTGCTGAAAAGTATTTGAATAGGACTTGTCCTTTATTGTACTGAGTAAATTGATTATCAATAGAAAATCGAGGTCCATACCTATAAAAGTGGTGTAGCAATACATTACTTTGAACCAAGGTCTCAAATCAGGTAGGAAGACCCGCTGAACTTAA	OTU1385
k__Fungi	p__Basidiomycota	c__Agaricomycetes	o__Cantharellales	f__Ceratobasidiaceae	NA	NA	AACGCACCTTGCGCTCCTTGGTATTCCTCGGAGCATGCCTGTTTGAGTATCATGAAATCTTCAAAATAAATCTTTTGTTCACTCGATTGATTTTATTTTGGACTTGGAGGCTTGCAGATTCACGTCTGCTCCTCTTAAATTTATTAGCTGGATCTCGGTGAGCTCGGTTCCACTCGGCGTGATAAGTATCACTCGCTGAGGACACTGTAAAAGGTGGCCGGGATTGCGGATGAACCGCTTCTAATAGTCCATTGACTTGGACAATAAATACTTTATGATCTGATCTCAAATCAGGTAGGACTACCCGCTGAACTTAA	OTU1387
k__Fungi	p__Chytridiomycota	c__Rhizophydiomycetes	o__Rhizophydiales	f__Alphamycetaceae	g__Betamyces	s__americae-meridionalis	AACGCACATTGCACTCCTTTGGAGTATGCCTGTTTGAGAATCTATAGTATTCATTTTTGCCTTTGCTTCTTAGGAGGTCTAGGCAGAAGAGTTGAGTCTCCCTATTGGGTTACTTGAAATAGATTGCCTCTGTCAAGTAAAAAGCGACGACGTTTTTCATACCCTGCAGAAAAGTATTTGAATGGAACTCTGGTTTCTTATGATGCTGAATAAGTAGGAGAAAGAAAGAGCTTTCTACGGTCAAAGGTTCATAACCATAAAGCTCTTAGAGCTTGAACCATGGTCTCAAATCAGGTAGGAAGACCCGCTGAACTTAA	OTU1388
k__Fungi	p__Basidiomycota	c__Agaricomycetes	o__Thelephorales	f__Thelephoraceae	g__Tomentella	s__lapida	AACGCACCTTGCGCCCTTTGGCTATTCCGAAGGGCATGCCTGTTTGAGTATCATGAACATCTCAACTCCTCACGGTTCACCCGTGATGAGCTTGGACTTTGGGGGTCTTGCCGGCCTGCAGGTCTGCTCCTCTTAAATGAATCAGCTTGCCAGTGTTTGGTGGCGTCACAGGTGTGATAAATATCTACGCTTGTGGTTTTCCGCCAGGCAACCTCCAGCGATGGGGGCTCACTAGAGCTCACAACTGTCTCTCCTTGGTGAGGACAGCTCTTTGAACATTTGATCTCAAATCAGGTAGGACTACCCGCTGAACTTAA	OTU1391
k__Fungi	p__Basidiomycota	c__Microbotryomycetes	o__Kriegeriales	f__Camptobasidiaceae	NA	NA	AACGCACCTTGCGCTCCCTGGTATTCCGGGGAGCATGTCTGTTTGAGTGTCATGAACTCCTCAACCTATCAATTTCTTGTAAATTGAATAGAGTTTGGATTTTGAACGTTTTGCTGGTCGAAAGACTTTAGCTCGTTCGTAATATATTAGTATCTCTCATTCGAAATTCGGATTGACTCAGTGTAATAGACTATTCGCTGAGGACATTGTCATTTATGATGATGGCCGAACCTTGATAACAGTAGACGCTTCCAACTTTTGTAGTCACTATTTAAATTTAGACCTCAAATCAGTCAGGATTACCCGCTGAACTTAA	OTU1406
k__Fungi	p__Rozellomycota	NA	NA	NA	NA	NA	AACGCACCTTGCACCTTATGAGCAATCGTAAGGTATACCTGTTTGAGAATCGTAAAAAACCATCTCTCCCCTTTGGGGGAGGGGACTTGCTGGACAACCATCCGGTTAAATGTATTAGGTTTGGATCAGGCTAGTGGCCTGGGACATTGTGTGCTAGAGACGAGAGTCTTCTCACAGTGCGTCCCAGGTCATCAAAAGCTAGCCTGTGGTAGAGCCTTTAACAGCGCAAAGGGCGCCAGTCTCCTCGGAGGCCGGGGTTCCTTTGGCTACTTTTCTCTTTGATCTCAAATCAGGTAAGGCTACCCGCTGAACTTAA	OTU1410
k__Fungi	p__Basidiomycota	c__Agaricomycetes	o__Thelephorales	f__Thelephoraceae	g__Tomentella	s__cinerascens	AACGCACCTTGCGCCCTTTGGCTATTCCGAAGGGCATGCCTGTTTGAGTATCATGAACACCTCAACTCTCATGGTTTGCCATGATGAGCTTGGACTCTGGGGGTCTTGCTGGCTCATGGTCAGCTCCTCTTAAATGAATCAGCTTTCCAGTGTTTGGTGGCATCACAGGTGTGATAACTATCTACGCTTGTGGTGTCCTCCCAGGTAACCTTCGGGCATGGAGGTCGCTGGAGCTAATAAACGCACATCTCTCATTGTAGAGATGGCTTTTTAGATGTTTGATCTCAAATCAGGTAGGACTACCCGCTGAACTTAA	OTU1412
k__Fungi	p__Basidiomycota	c__Agaricomycetes	o__Thelephorales	f__Thelephoraceae	g__Tomentella	s__bryophila	AACGCACCTTGCGCCCTTTGGCTATTCCGAAGGGCATGCCTGTTTGAGTATCATGAACACCTCAACTCTCATGGCTTGCCATGATGAGCTTGGACTTTGGGGGTCTTGCTGGCCTGGGGTCAGCTCCTCTCAAATGAATTAGCTTGCCAGTGTTTGGTGTGGTATCATGGGTGTGATAACTATCTACGCTTGTGGTTTTCCACCAGGTAACCTTCTGCGACGAAGGTTCGCTGGGGCTCATAAATGTCTCTCCTCGGTGAGGACAGCTTTTTGAACGTTTGATCTCAAATCAGGTAGGACTACCCGCTGAACTTAA	OTU1414
k__Fungi	p__Basidiomycota	c__Agaricomycetes	NA	NA	NA	NA	AACGCACCTTGCGCCCCTCGGTATTCCGAGGGGCATGCCTGTTTGAGTGTCATTAAACCTTCAACCCCACCGGCCTTGTCGCGTGGGGCTTGGACTTGGGGTGTGCTGGCGATTTACGTCGGCTCCCCTTTAAATGCATCAGTGAAGAGGGTGCTCGACCATTTTCCTTTCTCCGGAAGGTGATGGCCCGTTCGGTGTGATAATCCTGTTGCGCCGTCGGACTGGGGTCGAGTTCCGCTTTGCTTCCAACGGTCCCTCGTGGACGACGCCATTCGAATTTGACCTCAAATCAGGTAGGACTACCCGCTGAACTTAA	OTU1419
k__Fungi	p__Basidiomycota	c__Agaricomycetes	o__Thelephorales	f__Thelephoraceae	g__Tomentella	NA	AACGCACCTTGCGCCCTTTGGCTATTCCGAAGGGCATGCCTGTTTGAGTATCATGAACACCTCAACTCTCATGGTCTGCCATGATGAGCTTGGACTTTGGGGGACTTGCTGGCCTACAGTCAGCTCCCCTCAAATGAATCAGCTTTCCAGTGTTTGGTGGCATCACGGGTGTGATAAATATCTACACTTGTGGTTTTCTGCCAGGTAACCTTCAGTGATGGGGGTTTGCTGGGGCTCATAAATGTCTCTCCTTCAGCGAAGACAGCTTTGTGAATGTTTGATCTCAAATCAGGTAGGACTACCCGCTGAACTTAA	OTU1420
k__Fungi	p__Basidiomycota	c__Agaricomycetes	o__Gomphales	f__Lentariaceae	g__Kavinia	s__alboviridis	AACGCATCTTGCGCTCCTTGGTATTCCGAGGAGCATGCCTGTTTGAGTGTCGTGAACCTTCTCAACCCTTCCCTTCTTTTAGGGCTCTCGGGTTGGATTTGGACGCTTGCCGTGGGTTTCGACCTTTCGGCTCGTCTTGAAATGCATCAGCTGGTCCGCCGCGCGAGTTTGGTATTAACAACGGTGTGATAAGAAACGCTTCGTGACTGTAGCGCCGTTTCGCCGACTCGTTGGAGGGGCTGCTTCCAACCGTCTTAGGACAAACCTTTCACTTCATCTGACCTCAAATCAGGTAGGACTACCCGCTGAACTTAA	OTU1427
k__Fungi	p__Monoblepharomycota	c__Monoblepharidomycetes	o__Monoblepharidales	f__Monoblepharidaceae	g__Monoblepharis	NA	AACGCATATTGCACTTCTTGGTATCCCGAGAAGTATGCCTGTTTGAGAATCATTTTCAACCTTCACCCTTTAGTGGGCGGATTTGAGTAATTGTTTTTAGCATTACTTTGAACTCAGTGTTTTGAACTAAAGGTCACTATGCCTTTAAGCGTTATTTATTTGGAGACTTGTCTTCAATTTTCGCCTAAAGTGTAGACCTTTTCTAAAAACTCAACAAAACTAAAGTGCAAACTTTAGACCTCTTCTAGTTTGAATATTTAATTCTTACTTGAACTACTTGGTCTCAAATCAGGCAAGAGTACCCGCTGAACTTAA	OTU1429
k__Fungi	p__Rozellomycota	NA	NA	NA	NA	NA	AACGCACCTTGCACCTTATGAGCAATCGTAAGGTATACCTGTTTGAGAATCGTAAAAAACCATCTCTCCCTTTGGGGAGGGGATTTGCTGGACTTTATCCTCCGGTTAAAAGTATTAGGTTTGGATCAGGCTAGTGGCCTGGGACATTGTGTGCTAGAGACGAGAGTCTTCTCACAGTGCGTCCTGGGTCATCAAAGCTAGCCTGTGGTAGAGCCTTTAACAGCGCAAAGGGCTTTAATCTCTTCGGAGATTGAGGTTCCTTTGGCTACTTTTCTCTTTGATCTCAAATCAGGTAAGGCTACCCGCTGAACTTAA	OTU1430
k__Fungi	p__Basidiomycota	c__Agaricomycetes	o__Polyporales	f__Fomitopsidaceae	NA	NA	AACGCACCTTGCGCTCCTTGGTATTCCGAGGAGCATGCCTGTTTGAGTGTCATGGAATCATCAACTCTTTTCCTTCTTTGTTGAAGGGATTGAGCTTGGACTTGGAGGTTTTATGCCGGCCTTTGTGGGTCGGCTCCTCTTGAATGCATTAGCTTGAACCTTTGCTGCATCAGCTGTTCGGTGTGATAATTGTCTACGCCGTCACTGTGAAGCATTACATTTTTGTGGGGTTCAGCTTCTAACCGTCCTGTAAAAGGGACAACATCATAATTGACCTCTGACCTCAAATCAGGTAGGATTACCCGCTGAACTTAA	OTU1431
k__Fungi	p__Basidiomycota	c__Agaricomycetes	o__Trechisporales	f__Hydnodontaceae	g__Trechispora	NA	AACGCACCTTGCGCTCCTTGGTATTCCGAGGAGCATGCCTGTTTGAGTGTCTTGAAGTCATCAACCTCTCCCGTTTTGCGACGGGTCCAGGTTGGAGCCTGGGGGCTTGCGGCCGCGAGGCTGCTCCCCTCAAATGCATCGGTTGGGCCTGCGGGTCGGACTCGGTTGGGCGTTGTACCATCCTCGCTCTTATTCCGAGATGTTCCCCTATTAATGTGCCCTCCCACGACCGCCCCGTCTGGAGTCGGCGGTCAAAGCTTTTGAAGCACTTTGAAATCTGACCTCAAATCAGGTAGGACTACCCGCTGAACTTAA	OTU1439
k__Fungi	p__Basidiomycota	c__Microbotryomycetes	NA	NA	NA	NA	AACGCACCTTGCGCTCCCTGGTATTCCGGGGAGCATGTCTGTTTGAGTGTCATGAACTCTTCAACCCACCGGTTTCTTGTAGACCGTGCTGGTGCTTGGATTTTGGGTGCTGCTGGTCTCTTCGGAGACGAAGCTCGCCTGTAATGCATTAGCCTCTCTAAATTCGAACTCGGATTGACTCAGTGTAATAGACTATTCGCTGAGGACACCCCTACCCGGGTGGCCGAACGAGAAGACATGGAAGGGGCTTCCAACCTTTGGTAGTCAACTTTAGATTAGACCTCAGATCAGGCAGGATTACCCGCTGAACTTAA	OTU1446
k__Fungi	p__Basidiomycota	c__Agaricomycetes	o__Thelephorales	f__Thelephoraceae	g__Tomentella	NA	AACGCACCTTGCGCCCCTTGGATATTCCGATGGGCATGCCTGTTTGAGTATCATGAACACCTCAACTCTCATGGTTTGCCATGATGAGCTTGGACTTTGGGGGTTTTGCTGGCCTACGGTCAGCTCCTCTCAAATAAATCAGCTTGCCAGTGTTTGGTGGCATCACAGGTGTGATAACTATCTACGCTTGTTGTTGTACACCAGGTAACCTTCAGAGATGGAGGTTCGCTGGAGCTCATAGACGTCTCTCCTCAGTGAGGACAGCTTTTTTAACGTTCGATCTCAAATCAGGTAGGACTACCCGCTGAACTTAA	OTU1451
k__Fungi	p__Basidiomycota	c__Agaricomycetes	o__Thelephorales	f__Thelephoraceae	g__Tomentella	NA	AACGCACCTTGCGCCCTTTGGCTATTCTGAAGGGCATGCCTGTTTGAGTATCATGAACACCTCAACTCTCATGGCTTGCCATGATGAGCTTGGACTTTGGAGGTCTTGCTGGCCTATGGGTCAGCTCCTCTCAAACGAATTAGCTTGCCGGTGTTTGGTGGCATCACATGTGTGATAACTATCTACGCTTGTGGTTTTCCACCAGGTAACCCCCAGCAATGGAGGTTCACTGGAGCTCATAAACGTCTCTCCTCAGTGGGGACAGATTTTGACCATTTGATCTCAAATCAGGTAGGACTACCCGCTGAACTTAA	OTU1455
k__Fungi	p__Basidiomycota	c__Agaricomycetes	o__Thelephorales	f__Thelephoraceae	g__Tomentella	NA	AACGCACCTTGCGCCCTTTGGCCATTCCGAAGGGCATGCCTGTTTGAGTATCATGAACACCTCAACTCTCATGGCTTGCCATGATGAGCTTGGACTCTGGGGGTCTTGCTGGCCTGTGGTCGGCTCCTCTCAAATGAATCAGCTTGCCAGTGTTTGGTGGCATCACAGGTGTGATAACTATCTGCGCTTGTGGTTTTCCATCAGATAACCTTCAGTGATGAAGGTTCGCTGGAGCTCATAAATGTCTTTCCTAAGTGAGGACAGCCCTTTGAATGTTTGATCTCAAATCAGGTAGGACTACCCGCTGAACTTAA	OTU1457
k__Fungi	p__Basidiomycota	c__Agaricomycetes	o__Thelephorales	f__Thelephoraceae	g__Tomentella	NA	AACGCACCTTGCGCCCTTTGGCCATTCCGAAGGGCATGCCTGTTTGAGTATCATGAACACCTCAACTCTCATGGTTCGCCACGATGAGCTTGGACTTTGGGGGCTTTGCTGGCCTACGGTCGGCTCCTCTCAAATGAATCAGCTTGCCAGTGTTTGGTGGCATCACGGGTGTGATAACTATCTACGCTTGCGATTGTCCACCAGGTAACCTCCAGCAGTGGAGGTTCGCTGGGGCTCATAGACGTCTCTCCTCGGTGAGGACAGCTTTTTTAACGTTCGATCTCAAATCAGGTAGGACTACCCGCTGAACTTAA	OTU1459
k__Fungi	p__Basidiomycota	c__Microbotryomycetes	NA	NA	NA	NA	AACGCACCTTGCGCTCCCTGGCATTCCGGGGAGCATGTCTGTTTGAGTGTCATGAACCTCTCAACCTCCCTCTTTCTTGTATCGAGGTGTAGTGTTTGGATTTTGAACGTTTGCTGGTCGCAAGATCTTAGCTCGTTTGTAATATATTAGCATCTCTCATTCAAACTTCGGATAGACTCAGTGTAATAGACTATTCGCTGAGGATCAGCCCCTTGTGGGTTGGCCGAACTTTGATAATAGTAGACGCTTCCAACTATTGTAGTCAATTTTTAAATTTAGACCTCAAATCAGTCAGGATTACCCGCTGAACTTAA	OTU1463
k__Fungi	p__Basidiomycota	c__Agaricomycetes	o__Thelephorales	f__Thelephoraceae	g__Thelephora	s__caryophyllea	AACGCACCTTGCGCCCCTTGGCTATTCCGAGGGGCATGCCTGTTTGAGTATCATGAACACCTCAACTCTCATGGTTCGCCATGATGAGCTTGGACTTCTGGAGGTTTTGCTGGCCTTTGGTCGGCTCCTCTCAAACGGATCAGCTTGCCAGTGTTTGGTGGCGTCATGGGTGTGATAAATATCTACGCTTGTGGCCGTCTGCCAGGTAACCTTCAGCGATGGAGGTTCGCTGGAGCTCACAAAGGTCTTCCTCAGCGAAGACAGCTTTTTGAACGTTCGATCTCAAATCAGGTAGGACACTACCCGCTGAACTTAA	OTU1468
k__Fungi	p__Basidiomycota	c__Agaricomycetes	o__Thelephorales	f__Thelephoraceae	g__Tomentella	NA	AACGCACCTTGCGCCCTTTGGCCACTCCGAAGGGCATGCCTGTTTGAGTATCATGAACACCTCAACTCTCATGGTTTGCCATGATGAGCTTGGACTTTGGGGGTCTTGCTGGCCTGTGGTCAGCTCCTCTCAAATGAATCAGCTTGCCAGTGTTTGGTGGCATCACAGGTGTGATAACTATCTACGCTTGTGGTTTTCTACCAGGTAACCTTCAGCGATGGAGGTTCGCTGGAGCTCATAAATGTCTCTCCCCAGTGAAGACAGCTTTGTGAACGTTTGATCTCAAATCAGGTAGGACTACCCGCTGAACTTAA	OTU1469
k__Fungi	p__Basidiomycota	c__Tremellomycetes	o__Filobasidiales	f__Filobasidiaceae	g__Naganishia	s__albida	AACGCACCTTGCGCTCCTTGGTATTCCGAGGAGCATGCCTGTTTGAGTGTCATGAAAACCCTCAACCTTAGATTGGTTAAAACCTTTCTTTGGCTTGGATTTGGACGTTTGCCGATGATAAGTCGGCTCGTCTTAAAAGTAATAGCTGGATCTGTCTCGCGACATGGTTTGACTTGGCGTAATAAGTATTTCGCTAAGGACATCTTCGGATGGCCGCGTTGCAAGACTAAAGACCGCTTTCTAATCCATTGATCTTCGGATTAATATTCTTGACATCTGGCCTCAAATCAGGTAGGACTACCCGCTGAACTTAA	OTU1471
k__Fungi	p__Basidiomycota	c__Agaricomycetes	o__Thelephorales	f__Thelephoraceae	NA	NA	AACGCACCTTGCGCCCCTTGGCTATTCCGAGGGGCATGCCTGTTTGAGTATCATGAACACCTCAACTCTCATGGTTTGCCATGATGAGCTTGGACTCTGGGGGTTTTGCTGGCCTGTGGTCTGCTCCCCTCAAATGAATCAGCCTCCCAGTGTTTGGTGGCATCACGGGTGTGATAACTATCTACGCCCGCGGTCGTCTGCCAGGTAACCTTTGGTAACAAAGGTTTGCTGGAGCTCACAGATGTCTCTCCTCGGTGAGGACAACTTTTTGAACGTTCGATCTCAAATCAGGTAGGACTACCCGCTGAACTTAA	OTU1473
k__Fungi	p__Basidiomycota	c__Agaricomycetes	o__Thelephorales	f__Thelephoraceae	g__Tomentella	s__pilosa	AACGCACCTTGCGCCCTTTGGCTATTCCGAAGGGCATGCCTGTTTGAGTATCATGAACACCTCAACCCTCATGGTTTACCATGTGGGCTTGGACTTTGGGGGTCTTGCTGGATTGTAGTCAGCTCCCCTTAAATGAATCAGCTTGCCAGTGTCTGGTGGCATCACAGGTGTGATAATTATCTACGCTTGTGGTTTTACATCAGGTAACCTTCAGAGATGGGGGTTCACTGGGGCTTACAAAAGGTCTCTCCTCGGTGAGGACAGCTCTTTGAATGTTTGATCTCAAATCAGGTAGGACTACCCGCTGAACTTAA	OTU1474
k__Fungi	p__Basidiomycota	c__Agaricomycetes	o__Agaricales	f__Entolomataceae	g__Entoloma	s__sphagnorum	AACGCACCTTGCGCTCCTTGGTATTCCGAGGAGCATGCCTGTTTGAGTGTCATGAAATTCTCAACCTTTCGAGCTTTTGATGAAAAAGCTAGTTAGGCTTGGATTCTGGGAGTTTGCTGGCTCTTCTTCGAGTCAGCTCTTCTTAAATATATTAGCAAGATCATCGCTAAAACATGTTTGATATGATAATTATCTATATCATTAGTGATACCCGGCGTTTCCTTCATGGGAAGAGATCAGGCTTATAGCTGTCTCAGGACAATATATTTGAATCATTTGACCTCAAATCAGGTAGGACTACCCGCTGAACTTAA	OTU1476
k__Fungi	p__Basidiomycota	c__Agaricomycetes	o__Thelephorales	f__Thelephoraceae	g__Tomentella	s__subtestacea	AACGCACCTTGCGCCCTTTGGCTATTCCGAAGGGCATGCCTGTTTGAGTATCATGAACACCTCAACTCTCATGGTCCGCCATGATGAGCTTGGACTTTGGGGGTCTTGCCGGCCTAGTGTCGGCTCCTCTCAAATGGATCAGCTTGCCAGTGTTTGGTGGCATCACAGGTGTGATAACTATCTACGCTTGTGGTCCCCCGCCATGCAACCTTCAGCGATGGAGGTTCGCTGGAGCTCACAGATGTCTCTCCTCGGTGAGGACAGCTTTTTGAACGTTTGATCTCAAATCAGGTAGGACTACCCGCTGAACTTAA	OTU1477
k__Fungi	p__Basidiomycota	c__Agaricomycetes	o__Thelephorales	f__Thelephoraceae	g__Thelephora	s__terrestris	AACGCACCTTGCGCCCCTTGGCTATTCCGAGGGGCATGCCTGTTTGAGTATCATGAACACCTCAACTCTCATGGTTTGCCATGATGAGTTGGACTCTGGGGGTTTTGCTGGCCTGTGGTCGGCTCCTCTCAAATTAATCAGCCTCCCAGTGTTTGGTGGCATCACGGGTGTGATAAATATCTACGCTCGCTGTTGTCTGCCAGGTAACCTTTGGTCACAAAGGTTTGCTGGAGCTCACAGATGTCTCTCCTCAGCGAGGACAGCTTTTTTAACGTTCGATCTCAAATCAGGTAGGACTACCCGCTGAACTTAA	OTU1482
k__Fungi	p__Basidiomycota	c__Microbotryomycetes	NA	NA	NA	NA	AACGCACCTTGCGCTCCCTGGTATTCCGGGGAGCATGTCTGTTTGAGTGTCATGAAACTCTCAACCTCTCTCTTTCTTTGTATCGAGATGTAGTGTTTGGATTTTGAACGCTGCTGGTCGAAAGATCTTAGCTCGTTCGTAATATATTAGCCTCTCTCATTCGAATATCGGATAGACTCAGTGTAATAGACTATTCGCTGAGGATCATACTTTATTGTGTGGCCGACATTTGATAATAGTAGGAGCTCCCAATTATTGTAGTCAATTTTTTAAATTTAGACCTCAAATCAGTCAGGATTACCCGCTGAACTTAA	OTU1483
k__Fungi	p__Basidiomycota	c__Microbotryomycetes	o__Kriegeriales	NA	NA	NA	AACGCACCTTGCGCTCCCTGGTATTCCGGGGAGCATGTCTGTTTGAGTGTCATGAAACTCTCAACCTCCCTCTTTCTTGTTATCGAGGTGTAGTGTTTGGATTTTGAATGTTGCTGGTCGCAAGATCTTAGCTCGTTCGTAATATATTAGCCTCTCTCATTCGAATATCGGATAGACTCAGTGTAATAGACTATTCGCTGAGGATCATACTTTATTGTGTGGCCGACATTTGATAATAGTAGGAGCTGCCAATTATTGTAGTCAATTTTTAAATTTAGACCTCAAATCAGTCAGGATTACCCGCTGAACTTAA	OTU1485
k__Fungi	p__Basidiomycota	c__Microbotryomycetes	o__Kriegeriales	NA	NA	NA	AACGCACCTTGCGCTCCCTGGTATTCCGGGGAGCATGTCTGTTTGAGTGTCATGAACTCTTCAACCCATCTATTTCTTGTTAAATGGAATGGAGTTTGGATTTTGAACGTTGCTGGTCTTTTATTAGACGTAGCTCGTTCGTAATAAATTAGCATCTCTAACTATTCGAAATCGGATTGACTCAGTGTAATAGACTATTCGCTGAGGACACTTTTTATTAAGTGGCCGTTTGAGAAAACTGTAGAAGCTCCTAACTATAGTAGTCAACTTTAGATTAGACCTCAGATCAGGCAGGATTACCCGCTGAACTTAA	OTU1487
k__Fungi	p__Basidiomycota	c__Agaricomycetes	o__Agaricales	f__Lyophyllaceae	g__Tephrocybe	NA	AACGCACCTTGCGCTCCTTGGTATTCCGAGGAGCATGCCTGTTTGAGTGTCATTAAATTATCAACCTTTCTGGCTATGTCATGTAGCTGGTCCAGGCTTGGATGTGGGGGTTGCGGGCTTCTCAGAAGTCGGCTCTCCTTAAATGTATTAGTGGAGCCTTTGTTGATTCTCGCTCTGGTGTGATAGTTTATCTACGCCAAATGCAAAGTCGACGCTTTTTTAAAAAGGGGTTTTGCTATCTAACCGTCCCTTTTATGTGGACAACTTCTTGACATTTGACCTCAAATCAGGTAGGACTACCCGCTGAACTTAA	OTU1492
k__Fungi	p__Basidiomycota	c__Agaricomycetes	o__Boletales	f__Boletales_fam_Incertae_sedis	g__Hydnomerulius	s__pinastri	AACGCACCTTGCGCTCCTTGGTATTCCGAGGAGCATGCCTGTTTGAGTGTCATTTAATTCTCAACCACGCTTTGATTGATTTCGAGGCATGGCTTGGACTTTGGGAGCTGCTGGCGACCTTTGGGACGTCGGCTCTCCTTAAAAGCATTAGCAAAGGCGAGTCTAGCATGAATGGCCTTCGGCGTGATAATGATCGTCGTGGCTAGAGTGCTGGGCATGAATTGTCTATGCTTCTAATCGCTGTTTCACTTCGGTGGACAGAACTCTAATGAAACTTGACCTCAAATCAGGTAGGACTACCCGCTGAACTTAA	OTU1496
k__Fungi	p__Basidiomycota	c__Agaricomycetes	o__Thelephorales	f__Thelephoraceae	g__Thelephora	NA	AACGCACCTTGCGCCCCTTGGCTATTCCGAGGGGCATGCCTGTTTGAGTATCATGAACACCTCAACTCTCATGGTTTGCCATGACGAGCTTGGACCTTGGGGGTTTTGCTGGCCTGTGGTCGGCTCCTCTCAAATGAATCAGCCTCCCAGTGTTTGGTGGCGTCACGAGTGTGATAACTATCTACGCTCGCGGTTGTCCACCAGGTAACCTTTGGTGACAAAGGTTCGCTGGAGCTCATAGATGTCTCTCCTCAGCGAGGACAGCTTTTTAACGTTCGATCTCAAATCAGGTAGGACTACCCGCTGAACTTAA	OTU1497
k__Fungi	p__Basidiomycota	c__Microbotryomycetes	NA	NA	NA	NA	AACGCACCTTGCGCTCCCTGGTATTCCGGGGAGCATGTCTGTTTGAGTGTCATGAACTCTTCAACCCACCAGTTTCTTGTAAACTGAGATGGTGTTTGGATTCTGAGTGTTGCTGGGAACTTTGGTTCCGAAGCTCGCTTGTAATAGATTAGCTTCTCTAAATTCGAATTCGGATTGACTCAGTGTAATAGACTATTCGCTGAGGACATGAGTCATCATGGCCGAAAAAGAAACACAGTTGGAGGCTTCGAATTATTTGGTAGTCAACTTTAGATTAGACCTCAGATCAGGCAGGATTACCCGCTGAACTTAA	OTU1505
k__Fungi	p__Basidiomycota	c__Agaricomycetes	o__Agaricales	f__Tricholomataceae	g__Mycena	s__pura	AACGCACCTTGCGCCCTTTGGTATTCCGAAGGGCATGCCTGTTTGAGTGTCATTAAATTCTCAACCTTGCAAGCTTTTTTTGCTAGTGAGGCTTGGATGTGAGGGTTTTGCTGGCTTCCTTTAGTTGGATGGTCTGCTCCCTTTAAATTCATTAGTGGATTCCTTTGTGGATGGTCACTTGGTGTGATAATTATCTACGCCGCCTGACTCTGATACAAGACTTGTGGGGACCTGCTTATAACCGTCTCTTCAAGAGACAATCTATATTGACAATTTGACCTCAAATCAGGTAGGACTACCCGCTGAACTTAA	OTU1521
k__Fungi	p__Basidiomycota	c__Agaricomycetes	o__Agaricales	f__Entolomataceae	g__Entoloma	s__coeruleoflocculosum	AACGCACCTTGCGCTCCTTGGTATTCCGAGGAGCATGCCTGTTTGAGTGTCATGAAATTCTCAACCTTTCAAGCTTTTTGTATTTAAGGCTTTGTTAGGCTTGGATTTTGGGAGTATTGCTGGTTTCACACAAATCAGCTCTCCTTAAATGTATTAGCAAGATTCATCACTGAACCATCTTTGATATGATAATTATCTATATCATGGATGAGATAGTGTTTTCCTTCTAGGAATAAATCTGGCTTCTAATGAAAAGACAAATTTATTGAACCATCTGACCTCAAATCAGGTAGGACTACCCGCTGAACTTAA	OTU1522
k__Fungi	p__Basidiomycota	c__Agaricomycetes	o__Thelephorales	f__Thelephoraceae	g__Tomentella	s__terrestris	AACGCACCTTGCGCCCCTTGGCTATTCCGAGGGGCATGCCTGTTTGAGTATCATGAACACCTCAACTCTTGTGGTTCGCCATGAAGAGCTTGGACTTGGGGGCTTGCTGGCGCACAGCCGGCTCCTCTCAAATGAATTAGCCTGCCAGTGTTTGGTGGCGTCACGGGTGTGATAACTATTTACGCTTGTGGTTGCCTGCCAGGTAACCTTCGGTGACGGAGGTTCGCTGGAGCTTATAAACGTCTTTCCTTGGTGAAGACAGCTTTTTGAACGTTCGATCTCAAATCAGGTAGGACTACCCGCTGAACTTAA	OTU1526
k__Fungi	p__Basidiomycota	c__Microbotryomycetes	NA	NA	NA	NA	AACGCACCTTGCGCTCCCTGGTATTCCGGGGAGCATGTCTGTTTGAGTGTCATGAAACTCTCAACCTCCCTCTTTCTTGTATCGAGGTGTAGTGTTTGGATTTTGAACGCTGCTGGTCGAAAGATCTTAGCTCGTTCGTAATATATTAGCCTCTCTCATTCGAATATCGGATAGACTCAGTGTAATAGACTATTCGCTGAGGATCATACCTTGTGTGTGGCCGACATTTGATAATAGTAGGAGCTCCCAACTATTGTAGTCAATATTTTAAATTTAGACCTCAAATCAGTCAGGATTACCCGCTGAACTTAA	OTU1528
k__Fungi	p__Basidiomycota	c__Agaricomycetes	o__Agaricales	f__Strophariaceae	g__Galerina	s__triscopa	AACGCACCTTGCGCTCCTTGGTATTCCGAGGAGCATGCCTGTTTGAGTGTCATTAAATTCTCAACCTTACCAGTTTTCACAAACTTGGTAATGGCTTGGATGTGGGGGTTATTTTGCTGGCTTCGTTAAGAAGTCTGCTCCCCTTAAAAGTATTAGCCGGTGCCCCGTGTGGACTTCGTCTATTGGTGTGATAATTATCTACGCCGTGGATGTCTACTTTAAATGGGATGTGCTGCTTCTAACCGTCCATTAAGTTGGACAATTAATGACAATTTGACCTCAAATCAGGTAGGACTACCCGCTGAACTTAA	OTU1536
k__Fungi	p__Basidiomycota	c__Agaricomycetes	o__Agaricales	f__Hymenogastraceae	g__Hebeloma	s__laterinum	AACGCACCTTGCGCTCCTTGGTATTCCGAGGAGCATGCCTGTTTGAGTGTCATTAAATTCTCAACCTTTATCAACTTTTGTTGATAATTGGCTTGGATATGGGGGTCTATTTTGCTGGCTTCTTCACAGATGGTCAACTCCCCTTAAATGCATTAGCCGGTGCCCCGCGTGGACTGTCTATTGGTGTGATAATTATCTACGCCGTGGACATCTGCAATTATATGGGTTTGCACTGCTTCCAACTGTCTGTTTATTCGGACAATACATGACAATTTGACCTCAAATCAGGTAGGACTACCCGCTGAACTTAA	OTU1540
k__Fungi	p__Basidiomycota	c__Microbotryomycetes	o__Leucosporidiales	NA	NA	NA	AACGCACCTTGCGCTCCCTGGTATTCCGGGGAGCATGTCTGTTTGAGTGTCATGAACTCTTCAACCCACCGATTTCCTGTAAATTGAATGGTGTTTGGATTTTGAACGTTTGCTGATTCTCTCTTTTGAGAATGTAGCTCGTTCGTAATATATTAGCATCTCTAATTCGAAATCGGATAGACTCAGTTTAATAGACTATTAACTGAGGATACTTTAATTAGTAGCCGAATGAGAAACTGTTGAAGCTTCCAACTATAGTAGTCAACTTTAGATTAGACCTCAGATCAGGCAGGATTACCCGCTGAACTTAA	OTU1541
k__Fungi	p__Basidiomycota	c__Pucciniomycetes	o__Pucciniales	f__Pucciniastraceae	g__Thekopsora	s__ostryae	AACGCACCTTGCACCTTTTGGTATTCCAAAAGGTACACCTGTTTGAGTGTCATGAAACCCTCTCATTCTAATTCTTTATTTGATATAAGGAGTTGGTATGGATGTTGAGTGTTGCCGTCATTGGCTCACTTTAAATACATAAGTACTTTTATCTTGAAAAATAAATGGAGAAATACTTGGTGTAATATTTATGTTTCATTAAGGAGTGTGGTTTAATTACTACAGCCATTTGTTTTGGATAAATAGCTTCCTAACCCTATTATATTTAAACTTTAGACCTCAAATCAGGTGGGACTACCCGCTGAACTTAA	OTU1542
k__Fungi	p__Basidiomycota	c__Agaricomycetes	o__Polyporales	f__Meripilaceae	g__Rigidoporus	s__piceicola	AACGCACCTTGCGCTCCTTGGTATTCCGAGGAGCATGCCTGTTTGAGTGTCGTGTAATTCTCAATCCCGATCGGTTTTGGCCGACTTCGAGATTGGATTTGGGAGTCTGCTGTGCCTTGCATTAGGTTCGGCTCTCCTTGAATGCATTAGCTCGGTCACGTAGTTGCCCGACGGTTCACGGTGTGATAGGTTTATCTTCATCGCCGTTCTGACCGCTCGGTGCCTGTGTTCGCCGGCTTCTAATACCGTGTCTCAGACACGACTTCTTTAACGCTTGACCTCAAATCAGGTAGGACTACCCGCTGAACTTAA	OTU1548
k__Fungi	p__Ascomycota	c__Orbiliomycetes	o__Orbiliales	f__Orbiliaceae	NA	NA	AACGCACATTGCGCCTTCTGGTATTCCGGTAGGCATGTCTGTTTGAGCGTCAGCAAACACCCTCAGCTTGAGTATTTATTTATTCGACGCTGGTCTTGGGCAGCGGATGCCGGTGGCCGATTTATCACCACCTGCGCCCTCCCTAAACTTGCTGCACGACCGCAAGCCCCTTCTAGCCAGGTCAATGGAGTGGTGTTACAATCTTCCAAAAAGCCTGCTGGATAACCGCTTGGTGGCGTTAAACCCATAAGTCTCCTCACGGAGATCGAAGTTTTGACCTCAGATCAGACAAGGATACCCGCTGAACTTAA	OTU1555
k__Fungi	p__Basidiomycota	c__Agaricomycetes	o__Agaricales	f__Hymenogastraceae	g__Hebeloma	NA	AACGCACCTTGCGCTCCTTGGTATTCCGAGGAGCATGCCTGTTTGAGTGTCATTAAATTCTCAACCTTTATCAACTTGTGTTGATAATGGCTTGGATATGGGGGTTTATTTTGCTGGCTTCTTTACAGATGGTCAGCTCCCCTTAAATGCATTAGCCGGTGCCCCGCGTGGACTGTCTATTGGTGTGATAATTATCTACGCCGTGGACATCTGCAATCATATGGGTTTGCACTGCTTCCAACTGTCTGTTGAATCAGACAATACATGACAATTTGACCTCAAATCAGGTAGGACTACCCGCTGAACTTAA	OTU1563
k__Fungi	p__Basidiomycota	c__Agaricomycetes	o__Agaricales	f__Hymenogastraceae	g__Hebeloma	NA	AACGCACCTTGCGCTCCTTGGTATTCCGAGGAGCATGCCTGTTTGAGTGTCATTAAATTCTCAACCTTTATCAGCTTTTGCTGATAATTGGCTTGGATATGGGGGTCTTTTTTGCTGGCTTCTTCACAGATGGTCAGCTCCCCTTAAATGCATTAGCCGGTGCCCCGCGTGGACTGTCTATTGGTGTGATAATTATCTACGCCGTGGACATCTGCAATCATATGGGTTTGCACTGCTTCCAACTGTCTGTTCATTCGGACAATACATGACAATTTGACCTCAAATCAGGTAGGACTACCCGCTGAACTTAA	OTU1574
k__Fungi	p__Basidiomycota	c__Agaricomycetes	o__Boletales	f__Boletales_fam_Incertae_sedis	g__Chalciporus	s__piperatus	AACGCACCTTGCGCTCCTTGGTATTCCGAGGAGCATGCCTGTTTGAGTGTCATTAAATTCTCAACCATGTCTCGATTGATTTCGAGCGCATGGCTTGGATGTGGGGGCTGCTGGCGGCGCGAGCCGTCGGCTCTCCTGAAATGCATTAGCAAAGTCGAGTCTTTTCGTGCACGGCCTTTCGACGTGATAATGATCGTCGTGGCTGGAGCGAGAGGCGTGAATCGTCGTTGCTTCCAATACTGCTGATCCTCGCGGATCGCGCTTTCTTAAGCTTGACCTCAAATCAGGTAGGACTACCCGCTGAACTTAA	OTU1580
k__Fungi	p__Basidiomycota	c__Agaricomycetes	o__Agaricales	f__Hymenogastraceae	g__Naucoria	s__scolecina	AACGCACCTTGCGCTCCTTGGTATTCCGAGGAGCATGCCTGTTTGAGTGTCATTAAATTCTCAACCTTATTAGCTTTTGTTGATAATGGATTGGATGTGGGGGTTTATTTTGCTGGCTTCTTCACAGAGATCAGCTCCCCTTAAATGCATTAGCTGGTGCCCCGCGTGGACCATCTATTGGTGTGATAATTATCTACGCCGTGGATGTCTGCAATCATATGGGTTTTGCACTGCTTCTAACCGTCTGTTCATTCGGACAAAATACATGACAATTTGACCTCAAATCAGGTAGGACTACCCGCTGAACTTAA	OTU1581
k__Fungi	p__Basidiomycota	c__Agaricomycetes	o__Russulales	f__Albatrellaceae	g__Albatrellus	s__ovinus	AACGCACCTTGCGCCTCTTGGTATTCCGAGGGGCACGCCTGTTTGAGTATCGTGAAATCATCAACCCGATCCCTTTTGTGAAAACGAAGGGAGAGGGCTTGGACTTGGAGGATTTGCCGGTCTCCCCCTTTTGTGTTTGGGATCGGCTCCTCTGGAATGCATTAGTGGAGCTTTCGACCGCCCTCGGTGTGATAATCGTCTGCGCCGACGTGTGGAAAGAGTTAAAGCGTCGCTTCGAACGGTCTCGTCCCGAGACAAGCTTTTTGAACCCATCGATCTCAAATCAGGCGGGACTACCCGCTGAACTTAA	OTU1585
k__Fungi	p__Basidiomycota	c__Agaricomycetes	o__Polyporales	f__Steccherinaceae	g__Steccherinum	s__fimbriatum	AACGCACCTTGCGCTCCTTGGTATTCCGAGGAGCATGCCTGTTTGAGTGTCATGGTCTTCTCAACCCTCTTGTCTTTTTTGAATAAAAAGAGGCAGCTGGGCTTGGACTTGGAGGTTTTTGCCGGTGTTCTTGAACACGGGCTCCTCTGAAATGCATTAGCTTGAATGTGACCGAGCATGGTTCAACGTGATAATTGTCTGCGTTGCTTCATCTCAGTCTTCATCTTGTTCAGGCTTCTAACCGTCCGTAAGGACAACATCATCTGAACATCTGACCTCAAATCAGGTAGGACTACCCGCTGAACTTAA	OTU1591
k__Fungi	p__Basidiomycota	c__Microbotryomycetes	NA	NA	NA	NA	AACGCACCTTGCGCTCCCTGGTATTCCGGGGAGCATGTCTGTTTGAGTGTCATGAACTCTTCAACCCACCAGTTTCTTGTAGACTGATTGGTGTTTGGATTTTGAGCGTTGCTGGTCTTTTGGGACGTAGCTCGTTCGTAATATATTAGCAACTTTAAATTCGAAATCGGATTGACTCGGCGTAATAGACTTATTCGCTGAGAACACTTTTTATTAAGTGGCCGAAAGAGAAAACATTAGTAGCTTCCAATGATAATAGTCAATTTTAGATTAGACCTCAGATCAGGCAGGATTACCCGCTGAACTTAA	OTU1605
k__Fungi	p__Basidiomycota	c__Agaricomycetes	o__Agaricales	f__Lycoperdaceae	g__Lycoperdon	s__nigrescens	AACGCACCTTGCGCTCCTTGGTATTCCGAGGAGCATGCCTGTTTGAGTGTCATTAAATTCTCAACCCCTCCAGCTTTTGCGAGTTGTGATGGGGCTTGGATATGGGGGCTTGCGGGTCTTTACTGATGGTAAAGGTCAGCTCTCCTGAAATACATTAGCGGAACCGTTTGCAGTCCCGTCACTAGTGTGATAATTATCTACACTGTGATGGATTGCTCTCTGACTAGTTCAGCTGCTAATCGTCCGTTATGGACAATGTTTAATGAACTTCTTGACCTCAAATCAGGTAGGACTACCCGCTGAACTTAA	OTU1609
k__Fungi	p__Rozellomycota	NA	NA	NA	NA	NA	AACGCACCTTGCACCATATGAGCAATCGTATGGTATACCTGTTTGAGAATCGTAAAAACCCCCTCTTACCAGTTTGGTAAGGATTTGTCGGTCGAGCGCTCTGTGCTCCCCGATCAAAAGTAGTAGGTCTGGCCAGGCTAGTGGCCTGGGACATTGTGTGCTAGAGACGTCGCTTCGGCTACTGTCTTCTCACGATGCGTCCTAGGCTATTCAAGCTGGCTTGGTTCAGGCCTCTCAGTGCTGCCCTCACGGGTGGTACAACCCCAATTTTTGATCTCAAATCAGGTAAGGCTACCCGCTGAACTTAA	OTU1611
k__Fungi	p__Basidiomycota	c__Pucciniomycetes	o__Pucciniales	f__Coleosporiaceae	g__Chrysomyxa	NA	AACGCACCTTGCACCTTTTGGTTATTCCGAAAGGTACACCTGTTTGAGTGTCATGAAACCCTCTCATTCCAATTCTTTATTTATTTAAAGGGTTGTGATATGGATGTTGAGTGCTGCCGTTATTGGCTCGCTTTAAATATATAAGTACTTTTATTGAAAAATAAATGGATTTACTTGGTGTAATATTTATTATTCATTGAGGAGTGTGGTTTAATTACTGCAGCCATTTGCCTTTTGATAGATAGCTTCCGAACCCCAATTATATGAATTTAGACCTCAAATCAGGTGGGACTACCCGCTGAACTTAA	OTU1618
k__Fungi	p__Basidiomycota	c__Agaricomycetes	o__Agaricales	f__Hymenogastraceae	g__Naucoria	s__luteolofibrillosa	AACGCACCTTGCGCTCCTTGGTATTCCGAGGAGCATGCCTGTTTGAGTGTCATTAAATTCTCAACCTTATTAGCTTTTGTTAATAATGGATTGGATGTGGGGGTTTCTTTTGCTGGTTTCATCACAGAGATCAGCTCCCCTTAAATGCATTAGCTGGTGCCCCCGCGTGGACCATCTATTGGTGTGATAATTATCTACGCCGTGGATGTCTGCAATTATATGGGTTTTGCACTGCTTCTAACCGTCTGTTCATTCGGACAATATTGACAATTTGACCTCAAATCAGGTAGGACTACCCGCTGAACTTAA	OTU1628
k__Fungi	p__Basidiomycota	c__Agaricomycetes	o__Agaricales	f__Tricholomataceae	g__Melanoleuca	s__exscissa	AACGCACCTTGCGCTCCTTGGTATTCCGAGGAGCATGCCTGTTTGAGTGTCATTAAATTCTCAATCCTTTCTGGGTTTATTCTCAGCTAGGGTTGGATATGGGGGTTTTGCCGGTTTTGCAAAAAGCAAAATCAGCTCTCCTGAAAGTCATTAGCAAGACTCTTGTTGCAACTGTCTATCTGGTGTGATAATTATCTACATCATAGATTGTATGCAGTTTACTATGTCTAGCTTCTAACAGTCCATTGAATTGGACAAAACTCTGACAATTTGACCTCAAATCAGGTAGGACTACCCGCTGAACTTAA	OTU1632
k__Fungi	p__Basidiomycota	c__Agaricomycetes	o__Agaricales	f__Psathyrellaceae	g__Coprinopsis	s__brunneofibrillosa	AACGCACCTTGCGCTCCTTGGTATTCCGAGGAGCATGCCTGTTTGAGTGTCATTAAATTCTCAACCTCACCCATTTTGTCATGAAGTGGCTTGTGTAGGCTTGGATGTGGGGGCTTGCAGGTCCGACCCTTCTGGGGTTGGTCTGCTCCTCTGAAATGCATTAGTGGGTTGTGCCCCTAATCTATTGGTGTGATAATTATCTACGCCGTGGATCAGGATTGGCGATCAATGACCTGCTGATAACCGTCCGTCTCGGACAGCTTTGACATTTTTGACCTCAAATCAGGTAAGACTACCCGCTGAACTTAA	OTU1634
k__Fungi	p__Basidiomycota	c__Agaricomycetes	o__Agaricales	f__Agaricaceae	g__Agaricus	NA	AACGCATCTTGCGCTCCTTGGTATTCCGAGGAGCATGCCTGTTTGAGTGTCATTAAATTCTCAACTCTGTTATACTGTTTTGTATAGGAGAGCTTGGATTGTGGAGGTTTGCTGGCCGCTCGTTTGAGGTCAGCTCCTCTGAAATGCATTAGCGGAACCGTTTGCGATCTGCCACAAGTGTGATAAATTATCTACACTGGCGAGGGGATTGCTCTCTGTGTTGTTCAGCTTCTAATTGTCTCTACTTTATGGGACTAACTTTTTGAATACTTGACCTCAAATCAGGTAGGACTACCCGCTGAACTTAA	OTU1641
k__Fungi	p__Basidiomycota	c__Agaricomycetes	o__Gomphales	f__Gomphaceae	g__Ramaria	s__apiculata	AACGCATCTTGCGCTCCTTGGTATTCCGAGGAGCATGCCTGTTTGAGTGTCGTGAACTCTCTCAACCTTTCTCTTTCTCTTCGGAGGAGGGGCTAGGGTTGGATTTGGACGTTTGCCGCGAGGCCTCTCGCGGCTCGTCTTGAAATGCATTAGCTGGTCCACCTCGGTTCAACAACGGTGTGATAAGAAACGCTTCGTGACTGTGGCGCCGTTGTAAGCCGACCTTAGGAGGATCGCTTCCAATCGTCTTCGGACAGCACTTTACGTCATCTGACCTCAAATCAGGTAGGACTACCCGCTGAACTTAA	OTU1642
k__Fungi	p__Basidiomycota	c__Agaricomycetes	o__Agaricales	f__Agaricaceae	g__Agaricus	NA	AACGCATCTTGCGCTCCTTGGTATTCCGAGGAGCATGCCTGTTTGAGTGTCATTAAATTCTCAACTCTCTTATACTGTTTGGTAGAAGAGAGCTTGGACTGTGGAGGCTTGCTGGCCACTTGTTTGAGGTCAGCTCCTCTGAAATGCATTAGCGGAACCGTTTGCGATCTGCCACAAGTGTGATAAATTATCTACACTGGCGAGGGGATTGCTCTCTGTAATGTTCAGCTTCTAATTGTCTCTACTTTGTGAGACTACTTTTTGAATACTTGACCTCAAATCAGGTAGGACTACCCGCTGAACTTAA	OTU1650
k__Fungi	p__Basidiomycota	c__Agaricomycetes	o__Agaricales	f__Strophariaceae	g__Galerina	s__marginata	AACGCACCTTGCGCTCCTTGGTATTCCGAGGAGCATGCCTGTTTGAGTGTCATTAAATTCTCAACCTTACCAGTTTTCACGAATTGGTAATGGCTTGGACTTGGGGGTTTTTTGCTGGCTTCGTCAAGAGGTCTGCTCCCCTTAAATGTATTAGCCGGTACCCTTGTGGAGTCGTCTATTGGTGTGATAATTATCTACGCCGTGGGCCTTCACTTTAAATGGATTGTACTGCTTCTAACCGTCCGTTAAGTCGGACAAATAATGACAATTTGACCTCAAATCAGGTAGGACTACCCGCTGAACTTAA	OTU1652
k__Fungi	p__Basidiomycota	c__Agaricomycetes	o__Agaricales	f__Strophariaceae	g__Kuehneromyces	s__mutabilis	AACGCACCTTGCGCTCCTTGGTATTCCGAGGAGCATGCCTGTTTGAGTGTCATTAAATTCTCAACCTTATTAGCTTTTGCTGATAATGGCTTGGATTTGGGGGTCTTTTGCCGGCTTTTAACAAAGTCAGCTCCCCTTAAATGCATTAGCTGGTACCCTCTGGTGGAACCGTCTATTGGTGTGATAATTATCTACGCCGTGGACATCTGCCCTTAGAGTAGGTGTGCTGCTTCTAACCGTCTGTTCATTCGGACAATACATATGACATTTTGACCTCAAATCAGGTAGGACTACCCGCTGAACTTAA	OTU1655
k__Fungi	p__Basidiomycota	c__Agaricomycetes	o__Agaricales	f__Inocybaceae	g__Inocybe	NA	AACGCATCTTGCGCTCCTTGGTATTCCGAGGAGCATGCCTGTTTGAGTGTCATTTAATTTCCTCAACCACATCAAATTGATGAGGCTTGGATGTGGGGGTCTTTTATTGCAGGCATCATTTGAAGTCTGCTCCCCTAAAATGCATTAGCGGTATCTGCTGCTGCTATAGGTGTGATAATTATCTATGTCTTTAGTATGCTGTGAAACAGATTGCGCTGCTTCTAACAAGTGAAGATCTTCTTTTGATAAGAAGGCCACATTTGATGAATTTGACCTCAAATCAGGTAGGACTACCCGCTGAACTTAA	OTU1657
k__Fungi	p__Basidiomycota	c__Microbotryomycetes	NA	NA	NA	NA	AACGCACCTTGCGCTGCCTGGTATTCCGGGCAGCATGTCTGTTTGAGTGTCATGAACTCTTCAACCCACCTATTTCTTGTAAATAGATTGGTGTTTGGATTTTGAATGTTGCTGGTCGAAAGATCTTAGCTCATTCGTAATATATTAGCATCTCTAATTCGTAATTCGGATTGACTCAGTGTAATAGACTATTCGCTGAGGACACTTGTAAAAGTGGCCGAATTTTTGATAACAGTAGAAGCTTCCAACTTTTGTAGTCAATTTTATTTTAGACCTCAGATCAGGCAGGATTACCCGCTGAACTTAA	OTU1666
k__Fungi	p__Basidiomycota	c__Agaricomycetes	o__Agaricales	f__Hymenogastraceae	g__Naucoria	s__tantilla	AACGCACCTTGCGCTCCTTGGTATTCCGAGGAGCATGCCTGTTTGAGTGTCATTAAATTCTCAACCTTGTCAGCTTTTGCTGATGATGGATTGGATGTGGGGGTCTCTCTTGCTGGCTTCTTAGAGGTCAGCTCCCCTTAAATGCATTAGCTGGTGCCCCGTGTGGACCATCTATTGGTGTGATAATTATCTACGCTATGGATGTCTGCAATCATATGGGTTTTTGCACTGCTTCTAACTGTCTGTTAATTCAGACAATACATGACAATTTGACCTCAAATCAGGTAGGACTACCCGCTGAACTTAA	OTU1669
k__Fungi	p__Basidiomycota	c__Agaricomycetes	o__Agaricales	f__Hymenogastraceae	g__Hebeloma	NA	AACGCACCTTGCGCTCCTTGGTATTCCGAGGAGCATGCCTGTTTGAGTGTCATTAAATTCTCAACCATTATCAACTTTTGCTGATAATGGCTTGGATGTGGGGGTCTATTTTGCTGGCTTCTCAGATAGTCAGCTCCCCTTAAATGCATTAGCCGGTGCCCCGCGTGGACTGTCTATTGGTGTGATAATTATCTACGCTATAGACATCTGCAATCATATGGGTTTGCGCTGCTTCTAACAGTCTGTTGATTCAGACAATACATGACAATTTGACCTCAAATCAGGTAGGACTACCCGCTGAACTTAA	OTU1674
k__Fungi	p__Basidiomycota	c__Agaricomycetes	o__Agaricales	NA	NA	NA	AACGCACCTTGCGCTCCTTGGTATTCCGAGGAGCATGCCTGTTTGAGTGTCATTTAAATTCTCAAACCAGCTGGGTTGCTCTTGCTTCCCAGTTGGCTTTGGATGTGGGGGTTTCTTTTGCTGGCTTATCATACGAGTCTGCTCCCCTGAAATGCATTAGCTGGTGTCTTTCTTTTGCCTGTCTACTGGTGTGATAACTATCTGCGCCATAGGGTGAATATTTCAAAAGCACTGCTTCTAACCGTCCTTTTGGACAGCAAATGACAATTTTGACCTCAAATCAGGTAGGACTACCCGCTGAACTTAA	OTU1675
k__Fungi	p__Basidiomycota	c__Agaricomycetes	o__Agaricales	f__Strophariaceae	g__Galerina	s__sideroides	AACGCACCTTGCGCTCCTTGGTATTCCGAGGAGCATGCCTGTTTGAGTGTCATTAAATTCTCAACCTTACCAGCTTTTGCGAGCTTTGGTAATGGCTTGGATATGAGGGTTTTGCTGGCTTCGTTAAGAGGTCAGCTCCCTTGAAATGCATTAGCCGGTGCCCCGCGTGGATCGTCTATTGGTGTGATAATTATCTACGCCGTGGATGTCTGCTTTAATGGGTTTGCGCTGCTTCTAACCGTCTATTAAGTTGGACAATGAATGACAATTTGACCTCAAATCAGGTAGGACTACCCGCTGAACTTAA	OTU1677
k__Fungi	p__Basidiomycota	c__Agaricomycetes	o__Agaricales	f__Psathyrellaceae	g__Coprinopsis	s__atramentaria	AACGCACCTTGCGCTCCTTGGTATTCCGAGGAGCATGCCTGTTTGAGTGTCATTGAATTTCTCAACCTCACCAATTTTGTCATGAAGTTGTGTGTAGGCTTGGAGGTGGAGGTTTTTTGCAGGTCCACAACAGTGGTCTGCTCCTCTGAAATGTATTAGTGGGTTAGGCCCCTAATCTATCGGTGTGATAATTATCTACTCCATGGATTGGGTTGGCTTATCATAAGACCTGCTTCAAACCGTCCTTCTCTGGACAACTCTTGACATTTTTGACCTCAAATCAGGTAAGACTACCCGCTGAACTTAA	OTU1684
k__Fungi	p__Basidiomycota	c__Microbotryomycetes	o__Sporidiobolales	f__Sporidiobolaceae	g__Rhodotorula	NA	AACGCACCTTGCGCTCCCTGGTATTCCGGGGAGCATGTCTGTTTGAGTGTCATGAACTCTTCAACCCACCTATTTCTTGTAAATAGATTGGTGTTTGGATTTTGAACGTTGCTGGTCGAAAGATCTTAGCTCGTTCGTAATATATTAGCATCTCTAATTCGAAATTCGGATTGACTCAGTGTAATAGACTATTCGCTGAGGACACTTGCAAAAGTGGCCGAATCTTGATAACAGTAGAAGCTTCCAACTTTTGTAGTCAATTTTATTTTAGACCTCAGATCAGGCAGGATTACCCGCTGAACTTAA	OTU1693
k__Fungi	p__Basidiomycota	c__Microbotryomycetes	o__Kriegeriales	NA	NA	NA	AACGCACCTTGCGCTCCCTAGTAATCTGGGGAGCATGTCTGTTTGAGTGTCATGAACTCTTCAACCCACCTGTTTCTTGTAAACAGAATGGTGTTTGGATTTTGAGCGTTTGCTGTTCGTAAGAACTAGCTCGTTCGTAATATATTAGCATCTATAATTCGGAATTCGGATTGACTCAGTGTAATAGACTATTCGCTGAGGACACTTGCAAAAGTGGCCGAAATTTGATAATCGTAGAAGCTTCCAACTTTTGTAGTCAATTTTATTTTAGACCTCAGATCAGGCAGGATTACCCGCTGAACTTAA	OTU1694
k__Fungi	p__Basidiomycota	c__Microbotryomycetes	o__Kriegeriales	NA	NA	NA	AACGCACCTTGCGCTCCCTGGTATTCCGGGGAGCATGTCTGTTTGAGTGTCATGAACTCTTCAACCCATCTGTTTCTTGTTAAACGGAATGGAGTTTGGATTTTGAGCGCTGCTGGTCTTTCGAGACGTAGCTCGTTCGTAATATATTAGCATCTCTAATATTCGAAATCGGATTGACTCAGTGTAATAGACTATTCGCTGAGGACACTTTTTAAGTGGCCGTTTGAGAAACTGTAGAAGCTCCTAACTATAGTAGTCAACTTTAGATTAGACCTCAGATCAGGCAGGATTACCCGCTGAACTTAA	OTU1697
k__Fungi	p__Basidiomycota	c__Microbotryomycetes	NA	NA	NA	NA	AACGCACCTTGCGCTCCCTGGTATTCCGGGGAGCATGTCTGTTTGAGTGTCATGAACTCTTCAACCCATCTATTTCTTGTAAATGGAATGGTGTTTGGATTTTGAACGTTTGCTGGTCGAAAGATCTAGCTCGTTCGTAATATATTAGCATCTCTAATTCGGAATTCGGATTGACTCAGTGTAATAGACTATTCGCTGAGGACACTTGTAAAAGTGGCCGGAATTTGATAACAGTAGAAGCTTCCAACTTTTGTAGTCAATTTTAATTTAGACCTCAGATCAGGCAGGATTACCCGCTGAACTTAA	OTU1698
k__Fungi	p__Basidiomycota	c__Microbotryomycetes	NA	NA	NA	NA	AACGCACCTTGCGCTCCCTGGTATTCCGGGGAGCATGTCTGTTTGAGTGTCATGAACTCTTCAACCCACCAATTTCTTGTAAATTGAATGGTGTTTGGATTTTGAACGTTTTGCCGGTCGCAAGATCTGGCTCGTTCGTAATATATTAGCATCTCTAATTCGGAATTCGGATTGACTCAGTGTAATAGACTATTCGCTGAGGACACTTGCAAAAGTGGCCGAAATTTGATAACATGGAAGCTTCCAACTTTTGTAGTCAATTTTAATTTAGACCTCAGATCAGGCAGGATTACCCGCTGAACTTAA	OTU1700
k__Fungi	p__Basidiomycota	c__Agaricomycetes	o__Agaricales	f__Lycoperdaceae	g__Lycoperdon	s__pratense	AACGCACCTTGCGCTCCTTGGTATTCCGAGGAGCATGCCTGTTTGAGTGTCATTAAATTCTCAACCCCTCCAGCTTTTGCGAGTTGTGATGGGGCTTGGATATGGGAGTTTGCGGGTCCTTTATCAGTAAAGGTCGGCTCTCCTGAAATACATTAGCGGAACCGTTTGCAGTCCCGTCACTAGTGTGATAATTATCTACACTGTGATGATTGCTCTCTGACTAGTTCAGCTGCTAATCGTCCGGTATGGACAACATTTAATGAACTTCTTGACCTCAAATCAGGTAGGACTACCCGCTGAACTTAA	OTU1701
k__Fungi	p__Basidiomycota	c__Agaricomycetes	o__Hymenochaetales	f__Rickenellaceae	g__Sidera	NA	AACGCACCTTGCGCTCCTTGGTATTCCGAGGAGCATGCCTGTTTGAGTGTCGTGAAATTATCAACCCCCCTTCGGCTTTGCAGAAGGGGGTGCTTGGATCTTGAGGCTCTCTGTCGGCGTTGCGTCGACTCCCTCTAAATGCATTAGAGCCCCTCCTTTTCTCCTTTCCCCTTCATCTCTCGGCGTGATAACATCTGCGTCAGGAAGGGGGGTCGGGTCAAACAGGAAAATCGGGGCTTACCCGGCAATGTGCCAAAATATTAAAAGCCTTGACCTCAAATCAGGTAGGACTACCCGCTGAACTTAA	OTU1702
k__Fungi	p__Basidiomycota	c__Agaricomycetes	o__Trechisporales	f__Hydnodontaceae	g__Trechispora	s__mollusca	AACGCACCTTGCGCTCCTTGGTATTCCGAGGAGCATGCCTGTTTGAGTGTCTTGAAGTCATCAACCTCTCCCGTTTCTTGCGGGCGTCGGTTGGAAATGGGGGCATGCTGCCGCGAGGCTGCTCCCCTCAAATGCTTCGGTTGGACCTGTGGGTCGAACTCGACTGGGCGTTGTACCATCCTCGCTCTCCCCGAGACGTTCTCCACTTTTTGCGTCCCTCCTAGACCTTGCCCGTGGGGTGGCGGTCAACAAAGCTCGACTTTGAAATCTGACCTCAAATCAGGTAGGACTACCCGCTGAACTTAA	OTU1703
k__Fungi	p__Basidiomycota	c__Microbotryomycetes	o__Kriegeriales	NA	NA	NA	AACGCACCTTGCGCTCCCTAGTAATCTGGGGAGCATGTCTGTTTGAGTGTCATGAACTCTTCAACCCACCTGTTTCTTGTAAACAGAATGGTGTTTGGATTTTGAGCGTCTGCTGGTCGTAAGATCTAGCTCGTTCGTAATATATTAGCATCTCTAATTCGGAATTCGGATTGACTCAGTGTAATAGACTATTCGCTGAGGACACTTGTAAAAGTGGCCGAAATTTGATAACAGTAGAAGCTTCTAACTTTTGTAGTCAATTTAAATTTAGACCTCAGATCAGGCAGGATTACCCGCTGAACTTAA	OTU1708
k__Fungi	p__Basidiomycota	c__Agaricomycetes	o__Geastrales	f__Geastraceae	g__Geastrum	s__fimbriatum	AACGCATCTTGCGCTCCTTGGTATTCCGAGGAGCATGCCTGTTTGAGTGTCGTGAATACTCTCAACTTCAACCCTTTTTTCGGAAAGGGAGGAAGGTTGGACTTGGGTGTTTGTCGAAGTGCGAGCTTCGACTCATCCTAAATGCATTAGCGATCTGCCTCGATCACACACAATGTGATAATTAAAACTAAAGCATTGTTTAATGATCAAGTCGAGACTGCTTCTAACCGTCACAAGACAACAATGTGCATACATTTGTGCATGTCATTTGACCTCAAATCAGGTAGGACTACCCGCTGAACTTAA	OTU1712
k__Fungi	p__Chytridiomycota	c__Rhizophydiomycetes	o__Rhizophydiales	f__Rhizophydiaceae	g__Rhizophydium	NA	AACGCACATTGCACTCTGTTTCGGCAGAGTATGCCTGTTTGAGAATCTATAGTATTCATTCTCTAATCTTGGGTATTTATACCTAAGAGAGGAGAGATTTGAGGCGTCGCACTTACACTGCGTGCCTTTAAAACTATTGCTGCTGGATACTGTCAAGTAACGGAAAAGTATGTGTATGAGACTTCGGTTTCTCTAATACTCAGTACGGGTGATGGTGCTTGTCCGGCACTCAACTATTAAAGGCAACCTTTCGGGGTTGACTTGAACCATGGTCTCAAATCAGGCAGGAAGACCCGCTGAACTTAA	OTU1713
k__Fungi	p__Basidiomycota	c__Microbotryomycetes	o__Kriegeriales	f__Camptobasidiaceae	NA	NA	AACGCACCTTGCGCTCCCTAGTATTCTGGGGAGCATGTCTGTTTGAGTGTCATGAACTCTTCAACCCACCAGTTTCTTGTAGACTGAATGGTGTTTGGATTTTGAGTGCTGCTGGTCTTTGGATCTAGCTCATTCGTAATATATTAGCAACTCTAATTCGAAATCGGATTGACTCAGTGTAATAGACTATTCGCTGAGGACACTCTTTATTGAGTGGCCGAACTAGATAATTGTAGATGCTTCCAACTATTGTAAGTCAACTTTAGATTAGACCTCAGATCAGGCAGGATTACCCGCTGAACTTAA	OTU1714
k__Fungi	p__Basidiomycota	c__Agaricomycetes	o__Agaricales	f__Agaricaceae	g__Coprinus	s__phaeopunctatus	AACGCACCTTGCGCTCCTTGGTATTCCGAGGAGCATGCCTGTTTGAGTGTCATTAAATTCTCAACCTCACCCATTTTGTCATGAAGTGTGTGTGTAGGCTTGGATGTGGAGGCTTGCAGGTCCGGCTCTCTGAGTTGGTCTGCTCCTCTGAAATGCATTAGTGGGTTGTGCCCCTCATCTATTGGTGTGATAATTATCTACGCCGTGGATCAGTGTTGGCAACAATGTGACCTGCTTCTAACCGTCCGACTCGGACAACTTGACATTTTTGACCTCAAATCAGGTAAGACTACCCGCTGAACTTAA	OTU1716
k__Fungi	p__Basidiomycota	c__Agaricomycetes	o__Agaricales	f__Lycoperdaceae	g__Lycoperdon	s__nigrescens	AACGCACCTTGCGCTCCTTGGTATTCCGAGGAGCATGCCTGTTTGAGTGTCATTAAATTCTCAACCCCTCCAGCTTTTGCGAGTTGTGATGGGGCTTGGATGTTGGGAGTTTGCGGGTCTTTATTAATAAAGGTCGGCTCTCCTGAAATACATTAGCGGAACCGTTTGCAGTCCCGTCACTAGTGTGATAATTATCTACACTGTGATGATTGCTCTCTGACTAGTTCAGCTGCTAATCGTCCACTATGGACAACAGTTAATGAACTTCTTGACCTCAAATCAGGTAGGACTACCCGCTGAACTTAA	OTU1721
k__Fungi	p__Basidiomycota	c__Microbotryomycetes	NA	NA	NA	NA	AACGCACCTTGCGCTCCCTAGTATTCTGGGGAGCATGTCTGTTTGAGTGTCATGAACTCTTCAACCCACCTGTTTCTTGTAAATGGAATGGTGTTTGGATTTTGAACGTTTGCTGGTCGCAAGATCTAGCTCGTTCGTAATATATTAGCATCTCTAATTCGGAATTCGGATTGACTCAGTGTAATAGACTATTCGCTGAGGACACTTGCAAAAGTGGCCGAAATTTGATAACAGTAGAAGCTTCCAACTTTTGTAGTCAATTTTAATTTAGACCTCAGATCAGACAGGATTACCCGCTGAACTTAA	OTU1723
k__Fungi	p__Chytridiomycota	NA	NA	NA	NA	NA	AACGCACATTGCACTCCTTTGGAGTATGCCTGTTTGAGAATCTATAGTAAATATTTTCGTTTCTTAGTTTTAACGAACTGAGGAAGGAGAGATTTGGAGTGTCTCCTTTTGGAGTACTTTTAAAAATATAGCCTCTTTTGTGGTATCTTAACTACAGAACAGTATTTGAATGGAACTTTGGTTCTTTATAATGCTTATTATGTGGGATGCTTATTGAGAAGGGGGTCCATAAACTATAAGACTTAGTAGCAATACTAGGTTTTGAACCATGGTCTCAAATCAGGTAGGAAGACCCGCTGAACTTAA	OTU1726
k__Fungi	p__Basidiomycota	c__Microbotryomycetes	o__Sporidiobolales	f__Sporidiobolaceae	g__Rhodotorula	NA	AACGCACCTTGCGCTCCCTGGTATTCCGGGGAGCATGTCTGTTTGAGTGTCATGAACTCTTCAACCCACCTATTTCTTGTAAATAGAATGGTGTTTGGATTTTGAACGTTTTGCCGGTCGCAAGATCTGGCTCGTTCGTAATATATTAGCATCTCTCATTCGAAATTCGGATCGACTCAGTGTAATAGACTATTCGCTGAGGACACTAGTAATAGTGGCCGAAATTTGATAATAGGAAGCTTCAAACTTTTGTAGTCAATTTAAATTTAGACCTCAGATCAGGCAGGATTACCCGCTGAACTTAA	OTU1732
k__Fungi	p__Basidiomycota	c__Microbotryomycetes	o__Kriegeriales	f__Kriegeriaceae	g__Meredithblackwellia	s__eburnea	AACGCACCTTGCGCTCCCTGGTATTCCGGGGAGCATGTCTGTTTGAGTGTCATGAACTCTTCAACCCATTAGTTTCTTGTAAATTAATTGGAGTTTGGATTTTGAGCGTTGCTGGTCCCCTGGGACGAAGCTCGTTCGTAATATATTAGCACCTTCACCTTCAAATCGGACAGACTGAGTTTAATAGACTATTAACTCAGGACACTTTTCGGAGTGGCCGAATGAGAAAACGCAAGAAGCTTCCAACCATCGTAGTCAATTTTAGATTAGACCTCAGATCAGGCAGGATTACCCGCTGAACTTAA	OTU1736
k__Fungi	p__Basidiomycota	c__Microbotryomycetes	o__Sporidiobolales	f__Sporidiobolaceae	g__Rhodotorula	NA	AACGCACCTTGCGCTCTCTAGTATTCTGGAGAGCATGTCTGTTTGAGTGTCATGAACTCTTCAACCCACCTGTTTCTTGTAAACGGAATGGTGTTTGGATTTTGAGTGTTGCTGGTCGCAAGATCAAGCTCATTCGTAATATATTAGCATCTCTAATTCGGAATTCGGATTGACTCAGTGTAATAGACTATTCGCTGAGGACACTTGCAAAAGTGGCCGAAATTTGATAACAGTAGAAGCTTCCAACTTTTGTAGTCAATTTTAATTTAGACCTCAGATCAGGCAGGATTACCCGCTGAACTTAA	OTU1739
k__Fungi	p__Basidiomycota	c__Agaricomycetes	o__Agaricales	f__Strophariaceae	g__Stropharia	s__coronilla	AACGCACCTTGCGCTCCTTGGTATTCCGAGGAGCATGCCTGTTTGAGTGTCATTAAATTCTCAACCTTTTATTAGCCTTTTGGTTAATAAATGGCTTGGATGTGGGAGTTTGCCGGTTTCTCTTATGAAATCAGCTCTCCTCAAATGCATTAGCTAGTTGCCTTGTGTAAACTAGTCTATTGGTGTGATAATTATCTACGCTGTGGACTGTTTGCCGCCTTTAGCACTGCTTCTAATCGTCTATTGACTTGGACAATTTATGACAATTTGACCTCAAATCAGGTAGGACTACCCGCTGAACTTAA	OTU1741
k__Fungi	p__Basidiomycota	c__Agaricomycetes	o__Trechisporales	f__Hydnodontaceae	g__Trechispora	NA	AACGCACCTTGCGCTCCTTGGTATTCCGAGGAGCATGCCTGTTTGAGTGTCTTGAAGTCATCAACCCCAAGCGTTTTGTGCGTTTTGGCGGTTGGAGCTGGGGGCTTGCTGCCGCAAGGCTGCTCCCCTCAAATGCATCGGTTGGACCTGTGGGTCGAACTCGACTGGGCGTTGTACCATCCTCGCTCTTACCCGAGACGTTCCCCTTTGTCGCGTCCTTCCGCAGACCCCTGCCCGTTGGAGTTGGCGGTCAACACTTTTGAAATTCTGACCTCAAATCAGGTAGGACTACCCGCTGAACTTAA	OTU1742
k__Fungi	p__Basidiomycota	c__Agaricomycetes	o__Trechisporales	f__Hydnodontaceae	g__Trechispora	s__hymenocystis	AACGCACCTTGCGCTCCTTGGTATTCCGAGGAGCATGCCTGTTTGAGTGTCTTGAAGTCATCAACCCCTCCCGTTTCGTGCGTGGAGAAGGTTGGAGGTGGGGGCTTGCGGTCGTGAGGCCGCTCCCCTCAAATGCTTCGGTCGGGCCTGTGGGTCGGACTCGGTTGGGCGTTGTACCATCCTCGCTCTCCTCCGAGAACTTCCCCGTCGAATAGAGCCCTTCCCTGGCCTCCTATGGAGCGGTGGCCAAACAAACACTTTTGAAATCTGACCTCAAATCAGGTAGGACTACCCGCTGAACTTAA	OTU1743
k__Fungi	p__Basidiomycota	c__Agaricomycetes	o__Russulales	f__Russulales_fam_Incertae_sedis	g__Scytinostromella	s__heterogenea	AACGCACCTTGCGCCCTTTGGTATTCCGAAGGGCACGCCTGTTTGAGTGTCGTGAAATTCTCAACCCATGCTTCTTTTTTGAAGGGTGGGCTTGGATTTGGAGGTCTTTGCCGGCTTGCCTTTCGAGGTGGATCGGCTCCTCTTGAATGCATTAGCGAGGCCTTTTGCAACGTTGCCTTTGGTGTGATAATTGTCTACGCCGTTGGTGACGATGCGAAACTTGAAAGGACTTGCTTCTAACCGTCTCGTCAGAGACTCTATCGAACTTTGACCTCAAATCAGGCGGGACTACCCGCTGAACTTAA	OTU1745
k__Fungi	p__Basidiomycota	c__Agaricomycetes	o__Agaricales	f__Strophariaceae	g__Hypholoma	s__lateritium	AACGCACCTTGCGCTCCTTGGTATTCCGAGGAGCATGCCTGTTTGAGTGTCATTAAATTCTCAACCTTTGCTTACTTTTTTGGTTAGCAAATGGCTTGGATGTGGGGGTATGCAGGTTTCTGTAATGAAATTAGCTCCCCTGAAATACATTAGCTGGTTGCCTTGTGTGAACCTGTCTATTGGTGTGATAATTATCTACGCCGTGGACTATTCGCCGTTTTTAGCACTGCTTATAACCGTCTGTTCATTCGGACAATATATGACAATTTGACCTCAAATCAGGTAGGACTACCCGCTGAACTTAA	OTU1746
k__Fungi	p__Basidiomycota	c__Microbotryomycetes	o__Kriegeriales	f__Camptobasidiaceae	NA	NA	AACGCACCTTGCGCTCCCTAGTATTCTGGGGAGCATGTCTGTTTGAGTGTCATGAACTCTTCAACCCACCAGTTTCTTGTAAACTGATTGGTGTTTGGATTTTGAATGTTGCTGGTCTGTAAAGACGAAGCTCGTTCGTAATATATTAGCATTTCTAATTCGAATTCGGATTGACTCAGTGTAATAGACTATTCGCTGAGGACACTTTTATTAGTGGCCGAACTAGATAATTGTAAAAGCTTCCAACTTTTGTAGTCAATTTTAGATTAGACCTCAGATCAGGCAGGATTACCCGCTGAACTTAA	OTU1747
k__Fungi	p__Basidiomycota	c__Agaricomycetes	o__Agaricales	f__Lycoperdaceae	g__Lycoperdon	s__nigrescens	AACGCACCTTGCGCTCCTTGGTATTCCGAGGAGCATGCCTGTTTGAGTGTCATTAAATTCTCAACCCCTCCAGCTTTTGCGAGTTGTGATGGGGCTTGGATATGGGAGCTTGCGGGTCTTTATCAGTAAAGGTCAGCTCTCCTGAAATACATTAGCGGAACCGTTTGCAGTCCCGTCACTAGTGTGATAATTATCTACATTGTGATGATTGCTCTCTGACTAGTTCAGCTGCTAATCGTCCGTTACGGACAATGTTTAATGAACTTCTTGACCTCAAATCAGGTAGGACTACCCGCTGAACTTAA	OTU1750
k__Fungi	p__Basidiomycota	c__Agaricomycetes	o__Agaricales	f__Strophariaceae	g__Pholiota	s__lubrica	AACGCACCTTGCGCTCCTTGGTATTCCGAGGAGCATGCCTGTTTGAGTGTCATTAAATTCTCAACCTTATTAGCTTTTGTTGATAATGGCTTGGATGTGGGGGTTACTTTGCTGGTTTCTTTAATGAGATCAGCTCCCCTTAAATGTATTAGCTGGTTGCCTTGTGCAGACTTGTCTATTGGTGTGATAATTATCTACGCCGTGGACTTCTGCCAGTATTTAGCACCGCTTCTAACTGTCTGTTTACTCAGACAATTATATGACAATTTGACCTCAAATCAGGTAGGACTACCCGCTGAACTTAA	OTU1752
k__Fungi	p__Basidiomycota	c__Microbotryomycetes	o__Kriegeriales	f__Camptobasidiaceae	NA	NA	AACGCACCTTGCGCTCCCTAGTATTCTGGGGAGCATGTCTGTTTGAGTGTCATGAACTCTTCAACCCACCAGTTTCTTGCAGACTGGCTGGTGCTTGGATTTTGAGCGCTGCTGGCCCCTCGGGGCGAAGCTCGCTCGTAATACATTAGCATTTCTAAATTCAACTCCGGATCGACTCAGTGTAATAGACTATTCGCTGAGGACACTGCTCGCGGTGGCCGGACGAGACGATTGAAACGCTCCCAACTATTGTAGTCAATTTTAGATTAGACCTCAGATCAGGCAGGATTACCCGCTGAACTTAA	OTU1761
k__Fungi	p__Basidiomycota	c__Microbotryomycetes	NA	NA	NA	NA	AACGCACCTTGCACTCTCTGGTATTCCGGAGAGTATGTCTGTTTGAGTGTCATGAACTCTTCAACCTACCAATTTCTTGTAAATTGATTAGTGTTTGGATTTTGATTGTTTGCAATTTTCACAAATTGCTCGATCGTAATAAATTAGCATCTCTAATTCGTAATTCGGATTGACTCAGTGTAATAGACTATTCGCTGAGGACACTAGTAATAGTGGCCGAATTTTGATAACAGTAGAAGCTTCTAACTTTTGTAGTCAATTTTAATTTAGACCTCAGATCAGGCAGGATTACCCGCTGAACTTAA	OTU1767
k__Fungi	p__Basidiomycota	c__Agaricomycetes	o__Cantharellales	f__Cantharellales_fam_Incertae_sedis	g__Sistotrema	s__autumnale	AACGCACCTTGCGCTCCCTGGTATTCCGGGGAGCACGCCTGTTCGAGTGTCATGAAACTCTCAAGCAGCATAGCTTTATTGTTATGTCTGTTTGGATTTGGACTCTGCCGCTTTTACGAGCGGCTGGTCTTAAATGTATTAGCTGGCCCTTGTGAGTCTTGGTTCTACTCGGCGTGATAATTATCTGACGTTGAGGACAGTCTTCGGACTGGCCAAGGTCTTCAAAGACCGCTTCTAATCGTCTTCGGACAATCAAATTTCTACATCTGACCTCGAATCAGGCGGGACTACCCGCTGAACTTAA	OTU1772
k__Fungi	p__Basidiomycota	c__Agaricomycetes	o__Trechisporales	f__Hydnodontaceae	g__Trechispora	s__kavinioides	AACGCACCTTGCGCTCCTTGGTATTCCGAGGAGCATGCCTGTTTGAGTGTCTTGAAATCATCAACCGCCCCCGTTTGAAATGCGGGTTGGAGGTTGGAGCTGGGGGTTTGCTGCCTTTGCGGGGCGGCTCCCCTCAAATGCATCGGTTGGACCGTGGGTTGAACTCAATGTGCGTTGTAAATCCCTCGCTCTCACGAGAAGTTCCCCTTTCGGTGGTCCCTCCCCATGACCTTGCCTTTGGAGTGGCGGTCAACTTGCTCTGAAATCTGACCTCAAATCAGGTAGGACTACCCGCTGAACTTAA	OTU1773
k__Fungi	p__Basidiomycota	c__Agaricomycetes	o__Agaricales	f__Agaricaceae	g__Agaricus	s__griseicephalus	AACGCATCTTGCGCTCCTTGGTACTCCGAGGAGCATGCCTGTTTGAGTGTCATTAAATTCTCAACTCTCTTATACTTTATTGTAAAGGAGGGCTTGGATTGTGGAGGTTTGCTGGCAACTTGTTGGGGTCAGCTCCTCTGAAATGCATTAGCGGAACCGTTTGCGATCTGCCACAAGTGTGATAAACTATCTACACTGGCGAGGGGATTGCTCTCTGTGTTGTTCAGCTTCTAATCGTCTCAGTTTAATGAGACAACTTTTTGAATACTTGACCTCAAATCAGGTAGGACTACCCGCTGAACTTAA	OTU1775
k__Fungi	p__Basidiomycota	c__Agaricomycetes	o__Agaricales	f__Strophariaceae	g__Hypholoma	s__capnoides	AACGCACCTTGCGCTCCTTGGTATTCCGAGGAGCATGCCTGTTTGAGTGTCATTAAATTCTCAACCTTTGTTAACTTTTTGGTTAGCAAATGGCTTGGATGTGGGGGTATGCAGGTTTCTCTATTGAAATTAGCTCCCCTGAAATACATTAGCTGGTTGCCTTGTGTAAACTTGTCTATTGGTGTGATAATTATCTACGCCGTGGACTATTTGCCGTTTTTAGCACTGCTTATAATCGTCTGTTCATTCGGACAATATATGACAATTTGACCTCAAATCAGGTAGGACTACCCGCTGAACTTAA	OTU1780
k__Fungi	p__Basidiomycota	c__Agaricomycetes	o__Agaricales	f__Psathyrellaceae	g__Coprinopsis	s__clastophylla	AACGCACCTTGCGCTCGTTGGTATTCCGACGAGCATGCCTGTTTGAGTGTCATTAAATTCTCAACCTCACCACTTTTGTAATGAGAGTGTGTGTTGGCTTGGATGTGGGGGTTTGCAGGTCCACTCTTTTGTGGTCTGCTCCTCTGAAATGTATTAGTGGGTTTGGTCCCCTAATCTATTGGTGTGATAATTATCTACGCCGTGGATTGGAAGACTATTATGAACCTGCTTCTAACCGTCCCTTACACGGACAATACTTGACATTTTTGACCTCAAATCAGGTAAGACTACCCGCTGAACTTAA	OTU1781
k__Fungi	p__Basidiomycota	c__Agaricomycetes	o__Agaricales	f__Agaricaceae	g__Lepiota	s__cristata	AACGCACCTTGCGCTCCTTGGTATTCCGAGGAGCATGCCTGTTTGAGTGTCACTAAATTCTCAACCACTCCAGCCTTTGCGGGTTGGATGTGGCTTGGATGTTGGGGGTTTCTGCGGGCCTCTCTTTTGAGGTCGGCTCCCCTGAAATGCATTAGCGGAACCGTTTGCGGTCCGTCGCCGGTGTGATAATTATCTACGCCATAGACGAAGGCTGCTCTCTGTCTGTTCAGCTTCTAACTGTCCCCTGTGGACAACTTTTTGAACGTTTGACCTCAAATCAGGTAGGACTACCCGCTGAACTTAA	OTU1782
k__Fungi	p__Chytridiomycota	NA	NA	NA	NA	NA	AACGCACATTGCACTCTGCTTCGGCAGAGTATGCCTGTTTGAGAATCTATAGTATTCATTTCCCTGGTCTATCGAGCTTCGGTTCTTTAGAGCAGGGGAGATTTGAAGCGTCTCTGTTAAAAAGAGTGCTTTTAAAACTATGGCTGTCTAATGTTTTTTGCAGCGAGTATGTGAATGGAACCTCGGTTTCTCTATTGCTCTATGCAGGGAACGCTTGTTAGGCACTCAACCATTAGAGCTCACTGGGTAACCTTTGAGCTTGAACCATGGTCTCAAATCAGGCAGGAAGACCCGCTGAACTTAA	OTU1787
k__Fungi	p__Chytridiomycota	NA	NA	NA	NA	NA	AACGCACATTGCACTCCTTTGGAGTATGCCTGTTTGAGAATCTATAGTATTTATTTCTGGTAGTAATTATTCGTAATTCCTACTAGAAGATTTGAGATTTCTCCCCATTTGGGCGAGTATCTTTAAACTTATAGCCTCTTTTGTGGTGATCTCTACAGAACAGTATTTGAATGGGACTTTTGTTTCTTATAATGCCTACTATGTAAAGTCGCCTTTGGAAAGGGGTCCATAAACTTAAAGTCATTCTTTCGAGAATGGCTTGAACCATGGTCTCAAATCAGGTAGGAAGACCCGCTGAACTTAA	OTU1792
k__Fungi	p__Basidiomycota	c__Agaricomycetes	o__Agaricales	f__Strophariaceae	g__Psilocybe	NA	AACGCACCTTGCGCTCCTTGGTATTCCGAGGAGCATGCCTGTTTGAGTGTCATTAAATTCTCAACCTTACCAGCTTTTGCTAGTAATGGCTTGGATGTGGGGGGTCTTTTGCTGGCTTCGTCAAGAGGTCGGCTCCCCTTAAATGCATTAGCTGGTGCCCCGCGCGGAACCGTCTATTGGTGTGATAATTATCTACGCCGTGGACGTCTGCATGAATGGGATTGCGCTGCTTCTAACCGTCCGTTCTGGACAACACAAATGACAATTTGACCTCAAATCAGGTAGGACTACCCGCTGAACTTAA	OTU1794
k__Fungi	p__Chytridiomycota	c__Rhizophydiomycetes	o__Rhizophydiales	f__Rhizophydiaceae	g__Rhizophydium	NA	AACGCACATTGCACTCTGTTTCGGCAGAGTATGCCTGTTTGAGAATCTATAGTATTCATTCTCCAATCTTGGGTATTTATACCTAGGAGAGGAGAGATTTGAGGCGTCGCACTTACCCTGCGTGCCTTTAAAACTATTGCTGCTGGATACTGTCAAGTAACGGAAAAGTATGTGTATGAGACTTCGGTTTCTCTAATACTCAGTACGGGTGATGGTGTTTGTCCGGCACTCAACTATTAAAGGCAACCTTTGGGTTGTCTTGAACCATGGTCTCAAATCAGGCAGGAAGACCCGCTGAACTTAA	OTU1798
k__Fungi	p__Basidiomycota	c__Agaricomycetes	o__Agaricales	f__Tricholomataceae	g__Tricholoma	s__vaccinum	AACGCACCTTGCGCTCCTTGGTATTCCGAGGAGCATGCCTGTTTGAGTGTCATGAAATTCTCAACCATTTCAGCTTTTTCTAGCTGATTTAGGCTTGGATGTGGGAGTTTGCGGGCTTCTCTGAAGTCGGCTCTCCTTAAATATATTAGTAGGGACCTCTGTTGCCTCAGCTCTTGGTGTGATAGTTATCTACGCCATTCTGCGAAGCAGCTTTAAAATGGGGTTACTGCTTTCTAACAGTCTCTACCGAGACAACTTCTGACAATTTGACCTCAAATCAGGTAGGACTACCCGCTGAACTTAA	OTU1801
k__Fungi	p__Basidiomycota	c__Agaricomycetes	o__Trechisporales	f__Hydnodontaceae	g__Trechispora	NA	AACGCACCTTGCGCTCCTTGGTATTCCGAGGAGCATGCCTGTTTGAGTGTCTTGAATCCATCAGCCCCCTCCCGTTTTTGCGGGACGAAGGGGGATTGGAGTTTGGGGGCCTGCTGCCGTGAGGCGGCTCCCCTCAAATGCATCGGTTGGACCTGCGGGTCGAACTCGACTGGGCGTTGTACCATCCTCGCTCGACCGAGAAGTTCCCCTCTTGGCGTCCTCCCGCGACCTTGCCTGTGGAGCGGCGGTCAAATGTACTTTGAAATCTGACCTCAAATCAGGTAGGACTACCCGCTGAACTTAA	OTU1802
k__Fungi	p__Chytridiomycota	c__Rhizophydiomycetes	o__Rhizophydiales	f__Rhizophydiaceae	g__Rhizophydium	NA	AACGCACATTGCACTCTGTTTCGGCAGAGTATGCCTGTTTGAGAATCTATAGTATTCATTTTCCAACTTTGGGTATTTATACTTGGGGAAGGAGAGATTTGAGGCGTCGCACTTACCCTGCGTGCTTTTAAAACTATAGCTGCTGGATACTGTCAAGTAACGGAAAAGTATGTGTATGGGACTTCGGTTTCTCTAATACTAAGTACGGATGATGGTGTATGTCCGGCACTCAACTATTAAAGTTGGCCTTCGGGTTAGCTTGAACCATGGTCTCAAATCAGGCAGGAAGACCCGCTGAACTTAA	OTU1803
k__Fungi	p__Basidiomycota	c__Agaricomycetes	o__Agaricales	f__Hymenogastraceae	g__Hebeloma	s__limbatum	AACGCACCTTGCGCTCCTTGGTATTCCGAGGAGCATGCCTGTTTGAGTGTCATTAAATTCTCAACCGTTATCAACTTTTCCTGATAATGGCTTGGATGTGGGGGTTTATTTTGCTGGCTTCTCAGATAGTCAGCTCCCCTTAAATGCATTAGCCGGTGCCCCACGTGGACTGTCTATTGGTGTGATAATTATCTACGCTATGGACATCTGCAATCATATGGGTTTGCACTGCTTCCAACAGTCTGTTAAAGACAATACATGACAATTTGACCTCAAATCAGGTAGGACTACCCGCTGAACTTAA	OTU1807
k__Fungi	p__Glomeromycota	c__Glomeromycetes	o__Glomerales	f__Glomeraceae	g__Rhizophagus	s__irregularis	AACGCAAATTGCACTCTCTTCGGAGAGTATGCCTGTTTGAGGGTCAGTATTAATAAAAATCGGCGTGTTGCTCTTTTGTGACGTTCCGGAGTTTGGGTCATCTTATAACAACACCCTTTTTTCAGGGTATTTTTAAGAGGCTTAAAATTGACCTTTTTTGTGCATTTTTTAGACGTACATAAATTTTTTTTTATTCGTTTATCTTAATGCCAAAATCTATTAGATGCGACCATATCGTGTGGTTCCGTGTCTATAAATTTTTCATGATTTGACCTCAAATCAGGTAGGAACACCCGCTGAACTTAA	OTU1811
k__Fungi	p__Basidiomycota	c__Microbotryomycetes	o__Leucosporidiales	f__Leucosporidiaceae	g__Leucosporidium	NA	AACGCACCTTGCGCTCCCTGGTATTCCGGGGAGCATGTCTGTTTGAGTGTCATGAACTCTTCAACCCACCAGTTTCTTGTAGACTGAATGGTGTTTGGATTTTGAGCGCTGCTGGTCTTCGGACGTAGCTCGTTCGTAATATATTAGCATCTCTAATATTCGAAACCGGATTGACTTAGTGTAATAGACTATTCGCTAAGGACACTCTTACGAGTGGCCGGAGGAGAAACTGTAGAAGCTTCCAATCAAGTAGTCAACTTTAGATTAGACCTCAGATCAGGCAGGATTACCCGCTGAACTTAA	OTU1817
k__Fungi	p__Basidiomycota	c__Agaricomycetes	o__Agaricales	f__Cortinariaceae	g__Cortinarius	s__renidens	AACGCACCTTGCGCTCCTTGGTATTCCGAGGAGCATGCCTGTTTGAGTGTCATTAATATTATCAACCTCATCTTGTTTGAGTGTTGGATGTGGGGGTCTAAATTTTTGCTGGCCGTCTTTTTAAATAAAGAGGGTCAGCTCCCCTAAAATGCATTAGCGGAACATCTTGTAGACCGTTTATTGGTGTGATAACTATCTACGCCATTAATGTCAAGTAGTGTTCAGCTTCTAATAGTCTATTGACTTGGACAAATTTTTTATTAATGTGACCTCAAATCAGGTAGGACTACCCGCTGAACTTAA	OTU1818
k__Fungi	p__Basidiomycota	c__Agaricomycetes	o__Agaricales	f__Bolbitiaceae	g__Agrocybe	s__firma	AACGCACCTTGCGCTCCTTGGTATTCCGAGGAGCATGCCTGTTTGAGTGTCATTAAATTATCAACCTTGTTAGCTTTTGCTAATAATGGCTTGGACTTGGGGGTCTTGTGTAGGCTTGCATTAGTCTGCTCCCCTTAAAGGTATTAGCTGGTGCCCCACAGTGGACCGTCTATTGGTGTGATAATTATCTACGCCGTGGATATCCGCTTTCAATGGGTTTGCACTGCTTATAGCCGTCTGTTAACTCGGACAATGTAATGACAATTTGACCTCAAATCAGGTAGGACTACCCGCTGAACTTAA	OTU1819
k__Fungi	p__Basidiomycota	c__Agaricomycetes	o__Agaricales	f__Cortinariaceae	g__Cortinarius	NA	AACGCACCTTGCGCTCCTTGGTATTCCGAGGAGCATGCCTGTTTGAGTGTCATTAATATATCAACCTCTTCAGCTTTGCTTGTTGAGTGTTGGATGTGGGGGGGGTATTCTTTTGCTGGTCTCTTTTTCTGAGTTCAGCTCCCCTAAAATATATTAGCGGGACAATTTGTTGACCGTTCATTGGTGTGATAACTATCTACGCTTTTGACGTGAGGCAGAGTTCAGCTTATAACAGTCCATTGACTTGGACAAATTTTTCATTAATGTGACCTCAAATCAGGTAGGACTACCCGCTGAACTTAA	OTU1821
k__Fungi	p__Ascomycota	c__Taphrinomycetes	o__Taphrinales	NA	NA	NA	AACGCACATTGCGCCCTCTGGTATTCCGGAGGGCATGCCTGTCTGAGTGTCGTTGAACTCCTCAAGCTTCTCCCTTTTCTTTGAAAAAAGGTTGGGAGAATGTCTTTGATGCTGGGGCGTGCGGACTTTGCCTTGCGCAGTCCGCTGCTCTCAAATGGATTGGTGCGGCCCGATGGTGCTAGGTCTCAACGTTCTAGGTTTACCCAACTCGTTGAATACGACCTGTACGACTGGTGCTGCACCTTAAGCCCAACATTTTACACTCTTGACCTCAGATCAGGTAGGAATACGCGCTGAACTTAA	OTU1824
k__Fungi	p__Basidiomycota	c__Agaricomycetes	o__Russulales	f__Russulales_fam_Incertae_sedis	g__Scytinostromella	s__heterogenea	AACGCACCTTGCGCCCTTTGGTATTCCGAAGGGCACGCCTGTTTGAGTGTCGTGAAATTCTCAACCCATACTTCTTTTTGAAGGATGGGCTTGGATTTGGAGGTCTTTGCCGGCTCGCCTTTCGAGGTGGACCGGCTCCTCTTGAATGCATTAGCGAGGCCTTTTGCAACGTTGCCTTTGGTGTGATAATTGTCTACGCCGTTGGTGACGATGCGAAACTTGAAGGACTCGCTTCTAATCGTCTCGTCAGAGACTCTATCGAACTTTGACCTCAAATCAGGCGGGACTACCCGCTGAACTTAA	OTU1827
k__Fungi	p__Basidiomycota	c__Agaricomycetes	o__Russulales	f__Russulales_fam_Incertae_sedis	g__Scytinostromella	s__heterogenea	AACGCACCTTGCGCCCTTTGGTATTCCGAAGGGCACGCCTGTTTGAGTGTCGTGAAATTCTCAACCCATACTTCTTTTTGAAGGATGGGCTTGGATTTGGAGGTCTTTGCTGGCTCGCCTTTCGAGGTGGATCGGCTCCTCTTGAATGCATTAGTGAGGCCTTTTGCAATGTTGCCTTTGGTGTGATAATTGTCTACGCCGTTGGTGATGATGCGAAACTTGAAGGACTCGCTTCTAACTGTCTCGTCAGGGACACTATCGAACTTTGACCTCAAATCAGGCGGGACTACCCGCTGAACTTAA	OTU1829
k__Fungi	p__Basidiomycota	c__Microbotryomycetes	o__Kriegeriales	f__Camptobasidiaceae	NA	NA	AACGCACCTTGCGCTCCCTAGTATTCTGGGGAGCATGTCTGTTTGAGTGTCATGAACTCTTCAACCCACCAGTTTCTTGTAGACTGATTGGTGTTTGGATTTTGAACGCTGCTGGTCGTGAGACGTAGCTCGTTCGTAATATATTAGCATTTCTAATTCGAATTCGGATCGACTCAGTGTAATAGACTATTCGCTGAGGACACTTTTACTAGTGGCCGAACTAGATACTTGCAAAAGCTTCCAACTATTGTAGTCAACTTTAGATTAGACCTCAGATCAGGCAGGATTACCCGCTGAACTTAA	OTU1833
k__Fungi	p__Basidiomycota	c__Agaricomycetes	o__Agaricales	f__Bolbitiaceae	g__Panaeolus	s__subbalteatus	AACGCACCTTGCGCTCGTTGGTATTCCGACGAGCATGCCTGTTTGAGTGTCATTAAATTCTCAACCTCAACACTTTTGTGATTGATGGCTTGGATGTGGAGGTTTTTCTGCAGGCTGTTAAAGTCTGCTCCTCTCAAATGAATTAGTGGGTGCCCCGCGCAAACCTATCTATTGGTGTGATAATTATCTACGCCGTGGATTATAGGATTGCTGTAAAAAAGGTGTTTGCCCTGCTTCTAACTGTCCTCTGGACAACTTGAACCATTTGACCTCAAATCAGGTAGGACTACCCGCTGAACTTAA	OTU1837
k__Fungi	p__Basidiomycota	c__Agaricomycetes	o__Agaricales	f__Inocybaceae	g__Inocybe	s__impexa	AACGCATCTTGCGCTCCTTGGTATTCCGAGGAGCATGCCTGTTTGAGTGTCATTAATCTCTCAACCACACCAATCTTTTTGGCTTGGTGTGGCTTTTGGATGTGGGGGTTTTATTTTGCTGGCTCCTATCAAATGAGGTCAGCTCCCCTGAAACTTATTAGCGGTATCTGAGCAGAGAGACCTACTACAGGTGTGATAAATTATCTATGCCTTGGTCATACTGCATGAACAGACTGTGCTGCTTCCAGTGAATCATTTGACAATTTTGACCTCAAATCAGGTAGGACTACCCGCTGAACTTAA	OTU1840
k__Fungi	p__Basidiomycota	c__Agaricomycetes	o__Agaricales	f__Tricholomataceae	g__Lepista	s__nuda	AACGCACCTTGCGCTCCTTGGTATTCCGAGGAGCATGCCTGTTTGAGTGTCATTAAATTCTCAACCTTTTCAGCTTTTACAAGTTGAATTGGCTTGGATGTGGAGGTTTTTGCAGGCTTCTCAGAAGTCAGCTCCTCTTAAATGCATTAGCGGAACCTTTGTGGACCAGCTTTGGTGTGATAATTATCTACGCCATGGTTGTGAAGCAGCTATTACATGGGGTTCAGCTTCTAACAGTCCATTGACTTGGACAATTTCTGACATTTTGACCTCAAATCAGGTAGGACTACCCGCTGAACTTAA	OTU1847
k__Fungi	p__Basidiomycota	c__Agaricomycetes	o__Agaricales	f__Strophariaceae	g__Kuehneromyces	s__lignicola	AACGCACCTTGCGCTCCTTGGTATTCCGAGGAGCATGCCTGTTTGAGTGTCATTAAATTCTCAACCTTATTGGCTTTTGCTGATAATGGCTTGGATTTGGGGGTCTTTTGCTGGCTTTCACGAGTCAGCTCCCCTTAAATGTATTAGCTGGTGCCTCTGGTTAACCATCTATTGGTGTGATAATTATCTACGCCGTGGATGTTAGCCGTCTTATAGGTGCACTGCTTCTAACCGTCTGTTCATTCGGACAATCTCAAATTGACATTTTGACCTCAAATCAGGTAGGACTACCCGCTGAACTTAA	OTU1853
k__Fungi	p__Basidiomycota	c__Agaricomycetes	o__Trechisporales	f__Hydnodontaceae	g__Trechispora	NA	AACGCACCTTGCGCTCCTTGGTATTCCGAGGAGCATGCCTGTTTGAGTGTCTTGAAGTCATCAACCCCTCCCGTTTTTGTGCGAGAGGAAGGTTGGAGATGGGGGCCTGCGACCGTGAGGCCGCTCCCCTCAAATGCTTCGGTTGGGCCTGTGGGTCGAACTCGGTTGGGCGTTGTATCATCCTCGCTCTTTGTCTGAGAAGTTCCCCTTTGATTGAGCCCTCCCACGACTGCCTTTCCAGAGGTGGTCAATCTAATTTGAAATCTGACCTCAAATCAGGTAGGACTACCCGCTGAACTTAA	OTU1855
k__Fungi	p__Basidiomycota	c__Agaricomycetes	o__Agaricales	f__Strophariaceae	g__Pholiota	s__squarrosa	AACGCACCTTGCGCTCCTTGGTATTCCGAGGAGCATGCCTGTTTGAGTGTCATTAAATTCTCAACCTTATCAGCTTTTGTTGATAATGGCTTGGATGTGGGGGTTTATTGCTGGCTTCTAACGAGGTTGGCTCCCCTTAAATACATTAGCTGGTTGCCTTGTGCAGACATGTCTATTGGTGTGATAATTATCTACGCTGTGGACTTTCTGCCAGTATTTAGCACCGCTTCTAACTGTCTGTTAACTTGGACAACATATGACAATTTGACCTCAAATCAGGTAGGACTACCCGCTGAACTTAA	OTU1857
k__Fungi	p__Basidiomycota	c__Agaricomycetes	o__Agaricales	f__Lycoperdaceae	g__Bovista	NA	AACGCACCTTGCGCTCCTTGGTATTCCGAGGAGCATGCCTGTTTGAGTGTCATTAAATTCTCAACCCCTCCAGCTTTTGCGAGCTGTGATGGGGCTTGGATGTTGGGGGTTTGCGGGCCTTACAAAGGTCGGCTCTCCTGAAATACATTAGCGGAACCGTTTGCAGTCCCGTCACTAGTGTGATAATTATCTACACTGTGATGATTGCTCTCTGACTAGTTCAGCTGCTAATCGTCCACTATCGGACAATATTTAATGAACTTCTTGACCTCAAATCAGGTAGGACTACCCGCTGAACTTAA	OTU1858
k__Fungi	p__Basidiomycota	c__Agaricomycetes	o__Agaricales	f__Tricholomataceae	g__Phaeolepiota	s__aurea	AACGCACCTTGCGCTCCTTGGTATTCCGAGGAGCATGCCTGTTTGAGTGTCATTAAATTCTCAACCTTTCCAAGTTTTATTACCTGGTCAGGCTTGGATTTGGGGGTTGCAGGTTTCTTTCATGAAGTCAGCTCCTCTTAAACACATTAGCGGAACCTTTTTGTGGACCGTCAATGGTGTGATAATTATCTACGCTATTGTACGCTACAATCTTATAGGGCTTCAGCTTCTAACTGTCCATTGACTTGGACAATTCTTGACCATTTGACCTCAAATCAGGTAGGACTACCCGCTGAACTTAA	OTU1863
k__Fungi	p__Basidiomycota	c__Agaricomycetes	o__Agaricales	f__Lyophyllaceae	g__Lyophyllum	s__decastes	AACGCACCTGGCGCTCCCTGGTATTCCGGGGAGCATGTCTGTTTGAGTGTCATTAAATTCTCAACCTTTCCAGCTTTTGCGAGCTTGGTCAGGCTTGGACATGGAGGTTGCGGGCTTCACAGAAGTCGGCTCCTCTGAAATGCATTAGTGAAACCTTTGTTGATCATCTCTTGGTGTGATAATTATCTACGCCACTAGAGTGTCAGCCTCAACTAGTTGAGAGGTTTTGCTTCTAACCGTCCTCTAAGGACAGCTTCTGACTTTTTGACCTCAAATCAGACAAGACTACCCGCTGAACTTAA	OTU1864
k__Fungi	p__Chytridiomycota	c__Lobulomycetes	o__Lobulomycetales	NA	NA	NA	AACGCACATTGCGCCTTTTGGTACTCCTTTAGGCATGGCTGTTCGAGAATCAGTTTAACCATCATACTTTAATATGGAAACATATTTAGGAATGGAGTTGGGAGTTCTTGAAAGAGATACCCAAATTTTATTTGTTGCACATCTTCAGTGAGATTGGATGTAAAGGCATGACCATTGAACGCAAGTTCTTCCGATTGCAAGAGCATACATTTGAACTTTTGATGTTGCCCAGAACTTTATACGAAGATTAATCATCTTTAAGACTTGATCTCGAATCAGGCAAGACTACCCGCTGAACTTAA	OTU1866
k__Fungi	p__Basidiomycota	c__Agaricomycetes	o__Agaricales	f__Bolbitiaceae	g__Agrocybe	s__pediades	AACGCACCTTGCGCTCCTTGGTATTCCGAGGAGCATGCCTGTTTGAGTGTCATTAAATTCTCAACCTTATTAGCTTTTGCTGATAATGGCTTGGACTTGGGGGTCTTTTTGCTGGCTTTCATTAGTCTGCTCCCCTTAAATGTATTAGCCGGTGCCCCGCAGTGGAACCGTCTATTGGTGTGATAATTATCTACGCCGTGGACGTCTGCTATAATGGGTTTTGCGCTGCTTCTAACCGTCTCTCGGGACAACACAAATGACAATTTGACCTCAAATCAGGTAGGACTACCCGCTGAACTTAA	OTU1867
k__Fungi	p__Basidiomycota	c__Agaricomycetes	o__Agaricales	f__Tricholomataceae	g__Infundibulicybe	NA	AACGCACCTTGCGCTCCTTGGTATTCCGAGGAGCATGCCTGTTTGAGTGTCATTAAATTCTCAACCTCTTCAATTTGAATTGAATTGAATTGGCTTGGATATGGGAGTTGCGGGCTTCTCAGCAAGTCGGCTCTCCTTAAATGCATTAGTGGAACTTGATTGTTGACCATCATTGGGTGTGATAATTATCTACGCCATTTCTGATGTGAAGCCAATGTTCAGCTTTCTAACCGTCCATTGACTTGGACAATCATAATTTAATTGACTATTTGACCTCAAATCAGGTAGGACTACCCGCTGAACTTAA	OTU1869
k__Fungi	p__Basidiomycota	c__Agaricomycetes	o__Agaricales	f__Tricholomataceae	g__Lepista	s__glaucocana	AACGCACCTTGCGCTCCTTGGTATTCCGAGGAGCATGCCTGTTTGAGTGTCATTAAATTCTCAACCTTTTCAGCTTTTACAAGTTGTATTGGCTTGGATGTGGAGGTTTTGCAGGCTTCTTAAGAAGTCAGCTCCTCTTAAATACATTAGCGGAACCTTTGTGGACCAGCTTTGGTGTGATAATTATCTACGCCATGGTTGTAAAGCAGCTTTATATGGGGTTCAGCTTCTAACAGTCCATTTACTTGGACAATTTCTGACATCTTGACCTCAAATCAGGTAGGACTACCCGCTGAACTTAA	OTU1870
k__Fungi	p__Basidiomycota	c__Agaricomycetes	o__Agaricales	f__Tricholomataceae	g__Tricholoma	s__vaccinum	AACGCACCTTGCGCTCCTTGGTATTCCGAGGAGCATGCCTGTTTGAGTGTCATGAAATTCTCAACCTTTTCGGCTTTTTCTAGCTGATTTAGGCTTGGATGTGGGAGTTTGCGGGCTTCTCTGAAGTCGGCTCTCCTTAAATGTATTAGTAGGGACCTCTGTTGCCTCAGCTCTTGGTGTGATAGTTATCTACGCCATTCTGCGAAGCAGCTTTAAAATGGGGTTACTGCTTTCTAACCGTCTCTTGTTGAGACAACTTCTGACAATTTGACCTCAAATCAGGTAGGACTACCCGCTGAACTTAA	OTU1874
k__Fungi	p__Monoblepharomycota	c__Monoblepharidomycetes	o__Monoblepharidales	NA	NA	NA	AACGCATCTTGCGCTTCTTGGTATTCCAGGAAGCATGCCTGTTTGAGTCTCAGTTGACTCTCTGATCGTTTCGGCGGTCAGGATCTGAACGGACCAGCGGTTTACCGCTCGCCGCTCTAAACGCATGCAGCCGGCCTCTAGAGTGTTGGACTCGGAATGGCTTGATAATGTCTTTTGACTTATTAGTTATCCGGATTCAGTGTCTCCTTAGGCCAAGGCGCCAGATTGTTTGTGCCTGCGAAAGCGGTGCATACACTCGACACCTTGAGCTCAAATCAGGCAAGACTACCCGCTGAACTTAA	OTU1877
k__Fungi	p__Basidiomycota	c__Agaricomycetes	o__Agaricales	f__Tricholomataceae	g__Clitocybe	s__ditopa	AACGCACCTTGCGCTCCTTGGTATTCCGAGGAGCATGCCTGTTTGAGTGTCATTAAATTCTCAACCTTTTCAGCTTTTTTTACAAAGTTGAATAGGCTTGGATATGGGGGTTGCGGGCTTCTCAGAAGTCGGCTCCTCTTAAATGCATTAGCAAAATCTTTGTGGACCAGCTCTGGTGTGATAATTATCTACGCCTTTGCCTGTTAACACATCTTTATAGGATTTAGCTTCTAACCGTCCATTGACTTGGACAATTTCTGACATTTTGACCTCAAATCAGGTAGGACTACCCGCTGAACTTAA	OTU1878
k__Fungi	p__Basidiomycota	c__Agaricomycetes	o__Cantharellales	f__Hydnaceae	NA	NA	AACGCACCTTGCGCTCCCTGGTATTCCGGGGAGCACGCCTGTTCGAGTGTCATGAAACTCTCAAATAAGATAGATTTATTTCTATCTCTGTTTGGATTTGGACTTTGCTGTGTCAATGCGGCTAGTCTTAAATATATTAGCTGATTCAAGTGAAGGTTTGGTTCTACTCAGCATGGTAATTATCTGGTGTTGAGGACAGTCTCAGGACTGGCCAGACTCTCTCTGTGAATTGCTTCTAGTCGTCTTTGGACAATTGCTTAATATCTGGCCTCGAATCAGGTGGGACTACCCGCTGAACTTAA	OTU1880
k__Fungi	p__Basidiomycota	c__Agaricomycetes	o__Polyporales	f__Fomitopsidaceae	g__Postia	NA	AACGCACCTTGCGCTCCTTGGTATTCCGAGGAGCATGCCTGTTTGAGTGTCATGGAATCATCAACTCTTATTTCTTTTTCAGAGATAAGAGCTTGGACTTGGAGGTCTTTGCTGGCTTTTTGTGCCGGCTCCTCTTGAATGCATTAGCTTGAACCTTTGCTGTATCGGCCTTGGTGTGATAATTGTCTACGCCGTGGCTGTGAGGCTCATTTTAAACGGGCTCAGCTTCCAATGGTCTGCTTGCGGACAACATCTCATTGACCTCTGACCTCAAATCAGGTAGGATTACCCGCTGAACTTAA	OTU1881
k__Fungi	p__Basidiomycota	c__Agaricomycetes	o__Agaricales	f__Psathyrellaceae	g__Coprinellus	s__disseminatus	AACGCACCTTGCGCTCCTTGGTATTCCGAGGAGCATGCCTGTTTGAGTGTCATTAAATTCTCAACCTCACCCGTTTTCTGAACGGTTCTCCGAGGCTTGGATGTGTGGGGGTTTGTGCAGGCTGCCTCAGCGCGGTCTGCTCCCCTGAAATGTATTAGCGAGATTCATATCTGAACCTCCGTCTATCGGTGTGATAATTATCTACGTCGTTGACTTGGTTCGGACTCGCTTCTAACCGTCCGCGAGGACAACATTACTTGACAATTTGACCTCAAATCAGGTAGGACTACCCGCTGAACTTAA	OTU1889
k__Fungi	p__Basidiomycota	c__Agaricomycetes	o__Polyporales	f__Polyporales_fam_Incertae_sedis	g__Climacocystis	s__borealis	AACGCACCTTGCGCTCCTTGGTATTCCGAGGAGCATGCCTGTTTGAGTGTCATGGTATTCTCAACCCTCCAAATCTTTGCGGAAATGGATGGGCTTGGATGTGGAGGTTTATGCTGGCTTCTATATGAGGTCGGCTCCTCTGAAATGCATTAGCACGAATCTTACTTAATGTGCCTCAGTGTGATAATTGTCTACGCTGTGGTCATGATGTATAATATATTTGCGCTTCTAACTGTCCTGTTGTGGGACAATTTCTTTGACATCTGACCTCAAATCAGGTAGGACTACCCGCTGAACTTAA	OTU1890
k__Fungi	p__Basidiomycota	c__Agaricomycetes	o__Trechisporales	f__Hydnodontaceae	g__Trechispora	s__invisitata	AACGCACCTTGCGCTCCTTGGTATTCCGAGGAGCATGCCTGTTTGAGTGTCTTGAAGTCATCAACCCCTCCCGTTTCGCACGGGGCGGGTTGGATGTGGGGGCTCTGCTGCCGTGAGGCGGCTCCCCTCAAATGCATCGGTTGGGCCTGTGGGTCGAACTCGACTGGGCGTTGTAACATCCTCGCTCGACAGAGAAGTTCCCCTCCTGCGCCCTTCCCCGACCTGCCTATCAGAGTGGCGGTCAAGCAAACAAACTTTGAAATCTGACCTCAAATCAGGTAGGACTACCCGCTGAACTTAA	OTU1891
k__Fungi	p__Basidiomycota	c__Agaricomycetes	o__Agaricales	f__Bolbitiaceae	g__Conocybe	s__enderlei	AACGCACCTTGCGCTCCTTGGTATTCCGAGGAGCATGCCTGTTTGAGTGTCATTAAATTCTCAATCTTCACAGCCTTGTGTTGTCTGAAGATTGGATGTGGGAGTGTATGTAGGACATTCTTTTGTGAAAGTTCTACTCTCCTGAAATGTATTAGCTGGAATGCCTTTGCAAAGCCAACTATCAGTGTGATAATTATCTATACTGGAGTTGCTGCATAAAGGGAATCTGCTTCTTAACTGTCTTACTGACAATATGAATCATTTTGACCTCAAATCAGGTAGGACTACCCGCTGAACTTAA	OTU1894
k__Fungi	p__Basidiomycota	c__Agaricomycetes	o__Agaricales	f__Agaricaceae	g__Coprinus	NA	AACGCACCTTGCGCTCCTTGGTATTCCGAGGAGCATGCCTGTTTGAGTGTCATTAAATTCTCAACCTCACCCATTTTGTCATGAAGTGGTGTGTAGGCTTGGATGTGGGGGCTTGCAGGTCCACTTTGCGTGGTCTGCTCCTCTGAAATGTATTAGTGGGTTGTGCCCCTAATCTATTGGTGTGATAATTATCTACGCCGTGGATGAGGTTGGCGACAATAGACCTGCTTCTAACCGTCCGACTCGGACATCATTTGACCCATTTGACCTCAAATCAGGTAAGACTACCCGCTGAACTTAA	OTU1895
k__Fungi	p__Monoblepharomycota	c__Monoblepharidomycetes	o__Monoblepharidales	NA	NA	NA	AACGCATCTTGCGCTTCTTGGTATTCCAGGAAGCATGCCTGTTTGAGTCTCAGTTGACTCTCTGACCGTTTCGGCGGCCAGGATTTGAACGGACCAGCGGTTAATCGCTCGCCGTTCTAAACACATGCAGCCGGCCTCTAGAGTGTTGGACTCGGAATGGCTTGATAATGTCTTTGACTTATTAGTTATCCGGATTCAGTGTCTCCTTAGGCCAAGGCGCCAGATTGTTTGTGCCAGCGAAAGCGGCGCTTACACTCGACACCTTGAGCTCAAATCAGGCAAGACTACCCGCTGAACTTAA	OTU1896
k__Fungi	p__Basidiomycota	c__Microbotryomycetes	o__Sporidiobolales	f__Sporidiobolaceae	g__Rhodotorula	NA	AACGCACCTTGCGCTCCCTGGTATTCCGGGGAGCATGCCTGTTTGAGTGTCATGAACTCTTCAACCCACCAGTTTCTTGTAGACTGAATGGTGTTTGGATTTTGAATGTTGCTGGTCCCTCGGGACGAAGCTCGTTCGTAATACATTAGCATCTCTAATTCGAAATCGGATTGACTCAGTGTAATAGACTATTCGCTGAGGACACCTTTGGGTGGCCGAAATAGAAACCAGTAGAAGCTTCTAACTCCTATAGTCAACTTTAGATTAGACCTCAGATCAGGCAGGATTACCCGCTGAACTTAA	OTU1897
k__Fungi	p__Basidiomycota	c__Agaricomycetes	o__Agaricales	f__Tricholomataceae	g__Lepista	s__irina	AACGCACCTTGCGCTCCTTGGTATTCCGAGGAGCATGCCTGTTTGAGTGTCATTAAATTCTCAACCCTTTCAGCTTTTGCGAGTTGGATTGGCTTGGATGTGGGGGTTTGCGGGCTTCTCAGAAGTCGGCTCCTCTTAAATGCATTAGCGGAACCTTTGTGGACCAGCTTTTGGTGTGATAATTATCTACGCCATGGTTGTGAAGCAGCTTTACATGGGGTTCAGCTTCTAACCGTCCATTGACTTGGACAACTTATGACATTTTGACCTCAAATCAGGTAGGACTACCCGCTGAACTTAA	OTU1898
k__Fungi	p__Basidiomycota	c__Agaricomycetes	o__Gomphales	f__Gomphaceae	NA	NA	AACGCATCTTGCGCTCCTTGGTATTCCGAGGAGCATGCCTGTTTGAGTGTCGTGAACCTCTCAATCCCGTTTCATTTTTGTGAAGTGGGTTTGGATTTGGACGCTGCCGTGGCTTGCGCTTCGGCTCGTCTTGAAATGCATCAGCTGGTCCGCCGCCCGAGTTCAACAACGGTGTGATAAGAAACGCTTCGTGACTGTGGCGCCGTGTTACGTTGGCTCGAGCGAGGGTCGCTTCCAATCGTCTTCGGACAAACTCATGTCATCTGACCTCAAATCAGGTAGGACTACCCGCTGAACTTAA	OTU1900
k__Fungi	p__Basidiomycota	c__Agaricomycetes	o__Agaricales	f__Psathyrellaceae	g__Coprinopsis	s__argentea	AACGCACCTTGCGCTCCTTGGTATTCCGAGGAGCATGCCTGTTTGAGTGTCATTAAATTCTCAACCTCACCTCTTTTGTGTGTAGGCTTGGATGTGGAGGGCTTGCAGGTCCGGCTCTCTCGAGTTGGTCTGCTCCTCTGAAATGCATTAGTGGGTTGTAGCCCCTCATCTATTGGTGTGATAATTATCTACGCCGTGGATCAGTGTTGGCAACAAATGAAGACCTGCTTCTAACCGTCCGACTCGGACAACCAATGACATTTTTGACCTCAAATCAGGTAAGACTACCCGCTGAACTTAA	OTU1901
k__Fungi	p__Monoblepharomycota	c__Monoblepharidomycetes	o__Monoblepharidales	NA	NA	NA	AACGCATCTTGCGCTTCTTGGTATTCCAGGAAGCATGCCTGTTTGAGTCTCAGTTGACTCTCTGACCGTTTCGGCGATCAGGATCTGAGCGGACCAGCGGTTTACCGCTCGCCGCTCTAAACGCATGCAGCCGGCCTCTAGAGTGTTGGACTCGGAATGGCTTGATAATGTCTTTGACTTATTAGTTATCCGGATTCAATGTCTCCTTAGGCCAAGGCGCCAGATTGTTTGTACCTGCGAAAGCGGTGCTTACACTCGACACCCTGAGCTCAAATCAGGCAAGACTACCCGCTGAACTTAA	OTU1902
k__Fungi	p__Basidiomycota	c__Agaricomycetes	o__Cantharellales	f__Cantharellales_fam_Incertae_sedis	g__Sistotrema	NA	AACGCACCTTGCGCTCCCTGGTATTCCGGGGAGCACGCCTGTTCGAGTGTCATGAAACTATCAAACAAGATAGATTTATTTCTTATCTCTGTTTGGATTTGGACTCTGCTGTGTCAATACGGCTAGTCCTAAATGTATTAGCTGGTCCAAGTGAAGGTTTGGTTCTACTCAGCATGATAATTATCTGATGTTGAGGACAGTCTCAGGACTGGCCATACTCTCTCTGGATTGCTTCTAATCGTCTTAGGACAATTGCTCAATATTTGACCTCGAATCAGGTGGGACTACCCGCTGAACTTAA	OTU1903
k__Fungi	p__Basidiomycota	c__Agaricomycetes	o__Agaricales	f__Psathyrellaceae	g__Psathyrella	s__candolleana	AACGCACCTTGCGCTCCTTGGTATTCCGAGGAGCATGCCTGTTTGAGTGTCATTAAATTCTCAACCTCACCAGTTTTGTAACGAGACAGGTGAAGGCTTGGATGTGGGGGTTTTGCAGGCTGCCTCAGTGCTGGTCTGCTCCCCTGAAATGCATTAGCGAGCTCATATTGAGTTTCCGTCTATTGGTGTGATAATTATCTACACCGTGGATTGGACTCATGCTTGCTTCTAACCGTCCGCAAGGACAATTTACTTTGACCAATTTGACCTCAAATCAGGTAGGACTACCCGCTGAACTTAA	OTU1904
k__Fungi	p__Basidiomycota	c__Agaricomycetes	o__Agaricales	f__Cortinariaceae	g__Cortinarius	s__ferrusinus	AACGCACCTTGCGCTCCTTGGTATTCCGAGGAGCATGCCTGTTTGAGTGTCATTAATATATCAACCTCTTTAGCTTTTGCTAGTTGAGTGTTGGATGTGGGGGGGTAATTTTTTGCTGGCCTCTTTTAAATGAGGTCAGCTCCCCTAAAATGCATTAGCGGAACATTTGTTGACCGTTCATTGGTGTGATAACTATCTACGCTATTGACGTTGAAACAGTTCAGCTTCTAATGGTCCATTGACTTTGGACAATTTTCATTAATGTGACCTCAAATCAGGTAGGACTACCCGCTGAACTTAA	OTU1905
k__Fungi	p__Monoblepharomycota	c__Monoblepharidomycetes	o__Monoblepharidales	NA	NA	NA	AACGCATCTTGCGCTTCTTGGTATTCCAGGAAGCATGCCTGTTTGAGTCTCAGTTGACTCTCTGACCGTTTCGGCGGCCAGGATCTGAACGGACCAGCGATTAATCGCTCGCCGCTCTAAACACATGCAGCCGGCCTCTAGAGTGTTGGACTCGGAATGGCTTGATAATGTCTTTGACTTATTAGTTATCCGAATTCAGCGTCTCCTTAGGCCAAGGCGCCAGATTGTTTGTGCCAGCGAAAGCGGCGCTTACACTCGACACCTTGAGCTCAAATCAGGCAAGACTACCCGCTGAACTTAA	OTU1907
k__Fungi	p__Basidiomycota	c__Agaricomycetes	o__Agaricales	f__Agaricaceae	g__Agaricus	s__fissuratus	AACGCATCTTGCGCTCCTTGGTATTCCGAGGAGCATGCCTGTTTGAGTGTCATTAAATTCTCAACTCTCTGATACTGTTTGGTAAAAGAGAGCTTGGACTATGGAGGCTTGCTGGCCACTCGTTTGAGGTCAGCTCCTCTGAAATGCATTAGCGGAACCGTTTGCGATCTGCCACAAGTGTGATAAATTATCTGCACTGGCGAGGGGATTGCTCTCAGTAATGTTCAGCTTCTAATTGTCTCTGTGAGACTACTTTTGAACGCTTGACCTCAAATCAGGTAGGACTACCTGCTGAACTTAA	OTU1908
k__Fungi	p__Basidiomycota	c__Agaricomycetes	o__Agaricales	f__Bolbitiaceae	g__Panaeolus	s__papilionaceus	AACGCACCTTGCGCTCTTTGGTATTCCGAAGAGCATGCCTGTTTGAGTGTCATTAAATTCTCAACCTCGTCGCTTTTGCGATGATGGCTTGGATGTGGAGGTTTCTGCAGGCTCAGGTCTGCTCCTCTCAAATGAATTAGTGGGTGCCCCGCGCAAACCTATCTATTGGTGTGATAATTATCTACGCCGTGGATTCTAGGATTGCTGTAAAAAGGTGTTTGCCCTGCTTCTAACCGTCCATTGACTTGGACAACTTGAACCATTTGACCTCAAATCAGGTAGGACTACCCGCTGAACTTAA	OTU1909
k__Fungi	p__Basidiomycota	c__Agaricomycetes	o__Agaricales	f__Crepidotaceae	g__Crepidotus	s__mollis	AACGCATCTTGCGCTCCTTGGTATTCCGAGGAGCATGCCTGTTTGAGTGTCATTAAATTCTCAACCTCTACCAGCTTTGCTGCTTGGTATTGGCTTGGATGTGGGGGGATTTCTGCAGGCTCTTTCACAGAGTCAGCTCCCCTGAAATGCATTAGCGGTGACCTTGATGGCCATTGGTGTGATAACTATCTACGCCATTGGATGTCGCGCTGTTCGCTGCTGCTAGCAGTCCATTGACTTGGACAAAGCAAATTATGACAATTTTGACCTCAAATCAGGTAGGACTACCCGCTGAACTTAA	OTU1911
k__Fungi	p__Basidiomycota	c__Agaricomycetes	o__Agaricales	f__Cortinariaceae	g__Cortinarius	s__violaceus	AACGCACCTTGCACTCCTTGGTATTCCGAGGAGTATGCCTGTTTGAGTGTCATTAATATATCAACCTCTTCAAGCTTTTGCTTGTCGAGTGTTTGGATTTGGGGTTGTGCTGGTCTTATTTTCTGAAGGTCAGCTCCCCTGAAATGTATTAGCAGAACAATTTGTTGACCGTTCATTAATGTGATAACTATCTACATTATTGATGTGTGAGGCAGTAGTTCAGCTTCTTAACAGTCCATTGACTTGGACAAATTTTCATTAATGTGACCTCAAATCAGGTAGGACTACCCGCTGAACTTAA	OTU1912
k__Fungi	p__Basidiomycota	c__Agaricomycetes	o__Agaricales	f__Tricholomataceae	g__Tricholoma	s__triste	AACGCACCTTGCGCTCCTTGGTATTCCGAGGAGCATGCCTGTTTGAGTGTCATGAAATTCTCAACCTTTTCAGCTTTTTCTGTTGATCAGGCTTGGATGTGGGAGTATGCGGGCTTCTCAGAAGTCGGCTCTCCTGAAATGCATTAGCGGGACCTTTGTTGCCTTGCTTTGGTGTGATAATTATCTACGCCATTTGTGAAGAGCAGCTTTATAAATGGGGTTCAGCTTCTAAAGGGTCTCTTTTGAGACAGCTTCTGACAATTTGACCTCAAATCAGGTAGGACTACCCGCTGAACTTAA	OTU1914
k__Fungi	p__Basidiomycota	c__Agaricomycetes	o__Agaricales	f__Tricholomataceae	g__Clitocybe	s__nebularis	AACGCACCTTGCGCTCCTTGGTATTCCGAGGAGCATGCCTGTTTGAGTGTCATTAAATTCTCAACCTTTCCAGTTTGTTATGAACGGGTCAGGCTTGGATGTGGGGGTTGCAGGCTTCTCAGAAGTCAGCTCCTCTTAAATACATTAGCAGTACCTTTGTGGACCAGCTTTGGTGTGATAATTATCTACGCCATGGTTGTGAAGCAGCTTTACATGGGGTTCAGCTTCTAACAGTCCATTGACTTGGACAATTTTTGACATTTTGACCTCAAATCAGGTAGGACTACCCGCTGAACTTAA	OTU1917
k__Fungi	p__Basidiomycota	c__Agaricomycetes	o__Agaricales	f__Cortinariaceae	g__Cortinarius	s__infractiflavus	AACGCACCTTGCGCTCCTTGGTATTCCGAGGAGCATGCCTGTTTGAGTGTCATTAATATATCAACCTCTTCAGCTTATGCTTGTTGAGTGTTGGATGTGGGGGGTAATTTTTTTTTGCTGGCTTCATATGAAGTCAGCTCCCCTGAAATGCATTAGCAGAACAATGTGTTGACTGTTCATTGGTGTGATAAATATCTACGCTATTGACGTCAGTCAGTTCAGCTTCTAACAGTCCATTGACTTGGACAAATTTTTCATTAATGTGACCTCAAATCAGGTAGGACTACCCGCTGAACTTAA	OTU1918
k__Fungi	p__Basidiomycota	c__Agaricomycetes	o__Agaricales	f__Psathyrellaceae	g__Coprinopsis	s__laanii	AACGCACCTTGCGCTCCTTGGTATTCCGAGGAGCATGCCTGTTTGAGTGTCATTAAATTCTCAACCTCACCAATTTTGTAATGAGATTGTGTGTGGCTTGGATGTGGAGGTTGCAGGTCCGCTTCAGTGGTCTGCTCTTCTGAAATGTATTAGTGGGTTTGGTCCCCTAATCTATTAGTGTGATAATTATCTACGCTGTGGATTGGGAGACGTTTGTGAACCTGCTTCTAACCGTCCCTTACAAGGACAATCATTGACATTTTTGACCTCAAATCAGGTAAGACTACCCGCTGAACTTAA	OTU1920
k__Fungi	p__Basidiomycota	c__Agaricomycetes	o__Trechisporales	f__Hydnodontaceae	g__Trechispora	NA	AACGCACCTTGCGCTCCTTGGTATTCCGAGGAGCATGCCTGTTTGAGTGTCTTGAAGTCATCAACCCTTCCCGTTTTTGTGCGGGATGCGGTTGGAGCTGGGGGCGTGCGGCCGCGAGGCCGCTCCCTTCAAATGCATCGGTTGGACCTGTGGGTCGAACTCGACTGGGCGTTGTACCATCCTCGCTCTCCCCGAGACGTTCCCCTTCCGTGTCCTTCCACGACCTGCTGTAGAGCGGCGGTCAAAAACCAAACTTTGAAATCTGACCTCAAATCAGGTAGGACTACCCGCTGAACTTAA	OTU1922
k__Fungi	p__Basidiomycota	c__Agaricomycetes	o__Trechisporales	f__Hydnodontaceae	g__Trechispora	s__invisitata	AACGCACCTTGCGCTCCTTGGTATTCCGAGGAGCATGCCTGTTTGAGTGTCTTGAAGTCATCAACCCCCTCCGTTTCGCACGGGGAGGGTTGGACGTGGGGGCTCTGCTGCCGTGAGGCGGCTCCCCTCAAATGCATCGGTTGGGCCTGTGGGTCGAACTCGACTGGGCGTTGTACCATCCTCGCTCGACAGAGACGTTCCCCTTCTGTGCCCTTCCCCGACCTGCCTATCAGAGTGGCGGTCAAGCAACAAACTTTGAAATCTGACCTCAAATCAGGTAGGACTACCCGCTGAACTTAA	OTU1923
k__Fungi	p__Basidiomycota	c__Agaricomycetes	o__Trechisporales	f__Hydnodontaceae	g__Trechispora	s__cohaerens	AACGCACCTTGCGCTCCTTGGTATTCCGAGGAGCATGCCTGTTTGAGTGTCTTGAAGTCATCAACCCCTCCCGTTTCTTGCGGGAATAGGGGATTGGAGTTGGGGGCCTGCTGCCGTGAGGCGGCTCCCCTCAAATGCATCGGTTGGACCTGTGGGTCGAACTCGACTGGGCGTTGTACCATCCTCGCTCGACCGAGAAGTTCCCCTTTTGGTGTCCTCCCACGACTTGCCTGTGGAGCGGCGGTCAATGTACTTTGAAATTCTGACCTCAAATCAGGTAGGACTACCCGCTGAACTTAA	OTU1924
k__Fungi	p__Monoblepharomycota	c__Monoblepharidomycetes	o__Monoblepharidales	NA	NA	NA	AACGCATCTTGCGCTTCTTGGTATTCCAGGAAGCATGCCTGTTTGAGTCTCAGTTGACTCTCTGACCGCTTCGGCGGCCAGGATCTGAGCGGACCAGCGGTAACGCTCGCCGCTCCAAACGCATGCAGCCGGCCTCTAGAGTGTTGGACTCGGATTGGCTTGATAATGTCTTGCGACTTATTAGCTGTTCCGGCTCCGCGTCTCCTTAGGTATAAGGCGCCAGACTGATCGTGCCGCGCAATCGGCACGCCCACTCGACACCTTGAGCTCAAATCAGGCAAGACTACCCGCTGAACTTAA	OTU1925
k__Fungi	p__Basidiomycota	c__Agaricomycetes	o__Agaricales	f__Tricholomataceae	g__Lepista	NA	AACGCACCTTGCGCTCCTTGGTATTCCGAGGAGCATGCCTGTTTGAGTGTCATTAAATTCTCAACCTTTTCAGCTTTTGCAAGTTGAATTTGGCTTGGATGTGGAGGTTGCGGGCTTCTCAGAAGTCGGCTCTTCTTAAATGCATTAGCGGAACCTTTGTGGACCAGCTTTGGTGTGATAATTATCTACGCCACTGTTGTGAAACAGCTTTACATGGGGTTCAGCTTCTAACTGTCCATTGACTTGGACAATTTTTGACATTTTGACCTCAAATCAGGTAGGACTACCCGCTGAACTTAA	OTU1926
k__Fungi	p__Basidiomycota	c__Agaricomycetes	o__Agaricales	f__Cortinariaceae	g__Cortinarius	s__boreidionysae	AACGCACCTTGCGCTCCTTGGTATTCCGAGGAGCATGCCTGTTTGAGTGTCATTAATATATCAACCTCTTCAGCTTTTTTGTTTGACGAGTGTTGGATGTGGGGGTTTGTTTTGCTGGGCTTTTTTATAAAGAGGTCAGCTCCCCTGAAATGCATTAGCGGAAACATTTGCAGATCGTTCATTGGTGTGATAATTATCTACGCTATTGACGTGAAGCAGTTCAGCTTCTAACAGTCCATTGACTTGGACAATTTTCATTAATGTGACCTCAAATCAGGTAGGACTACCCGCTGAACTTAA	OTU1932
k__Fungi	p__Basidiomycota	c__Agaricomycetes	o__Agaricales	f__Psathyrellaceae	g__Psathyrella	s__umbrina	AACGCACCTTGCGCTCCTTGGTATTCCGAGGAGCATGCCTGTTTGAGTGTCATTAAATTCTCAACTTCATCAGTTTTGTTATGAAATTGTGTGAAGCTTGGATATTGGGGGTTTGCAGAATGCGTTACAAGTGTACTGCTCCCCTTAAATGAATTAGCGAGTTCAAACTGGGCTCCGTCTATTGGTGTGATAATTATCTACGCCGTGGATTGGGCTTAGACTTGCTTCTAACCGTCTGAAAAGACAATTATTATTTTTTGAAAATTTGACCTCAAATCAGGTAGGACTACCCGCTGAACTTAA	OTU1939
k__Fungi	p__Basidiomycota	c__Agaricomycetes	o__Agaricales	f__Psathyrellaceae	g__Coprinopsis	s__strossmayeri	AACGCACCTTGCGCTCCTTGGTATTCCGAGGAGCATGCCTGTTTGAGTGTCATTAAATTCTCAACCTCACCAACTTTTGTTGTGTGAAGGCTTGGATTTGGAGGCGTGCAGGTCCACATTTTTTAGTGGTCTGCTCCTCTGAAATGTATTAGTGGGTTAGGCCCCCTCATCTATTGGTGTGATAATTATCTACGCCGTGGATTTGGGAAGCTTACATTAGACCTGCTTCTAACCGTCCTTACGGGGACAACATTTGACAATTTTGACCTCAAATCAGGTAAGACTACCCGCTGAACTTAA	OTU1940
k__Fungi	p__Basidiomycota	c__Agaricomycetes	o__Agaricales	f__Bolbitiaceae	g__Conocybe	s__mesospora	AACGCACCTTGCGCTCCTTGGTATTCCGAGGAGCATGCCTGTTTGAGTGTCATTAAATTCTCAATCTTCTACAGCTTTGTTAAGGCTAGTGAGATTGGAAGTGGGGGTTGTTGTGGGTTCACCTAACTGAATCTACTCCCCTAAAAACTATTAGCTGGAATGCCTTTGCAAAACCAACTATCAGTATGATAATTATCTATGCTGGAGTTGTTGTAAAAGGGAATCTGCTTTCAAACTGTCATCATGACAAAATGAATCAATTTGACCTCAAATCAGGTAGGACTACCCGCTGAACTTAA	OTU1942
k__Fungi	p__Basidiomycota	c__Agaricomycetes	o__Agaricales	f__Crepidotaceae	g__Crepidotus	s__applanatus	AACGCATCTTGCGCTCCTTGGTATTCCGAGGAGCATGCCTGTTTGAGTGTCATTAAATTCTCAACCATACCAACTTTGTTGGTTTTGGCTTGGACGTGGGGGGATTGTTTGCAGGCTTTCACAAGTCAGCTCCCCTGAAATGCATTAGCGGTGCCCTTTGTGGTCGTTACAGCTCTTGGTGTGATAACTATCTACGCCATCAGTTGACCATGGTTGTGCTGCTTCTAACGGTCTTCTTCAATGAGACAACACATGACAATTTTGGCCTCAAATCAGGTAGGACTACCCGCTGAACTTAA	OTU1944
k__Fungi	p__Basidiomycota	c__Agaricomycetes	o__Geastrales	f__Geastraceae	g__Geastrum	s__rufescens	AACGCATCTTGCGCTCCTTGGTATTCCGAGGAGCATGCCTGTTTGAGTGTCGTGAAATACTCTCGATTTCATTTTAATCTTTTGAAATCGGATTTGGGTGTTGTTGTGGGAATTACACGACTCATCCTAAATGCATTAGCGGTCTGCCTTGATCACGCGCAATGTGATAATAAAAAGCATTGTTAGGATCAAGACGGGTTGCTCCCAACCGTCGAAAGACAACGGGATATATGCGTCGTTTGACCCGCATATATATGTCGTTTGACCTCAAATCAGGTAGGATTACCCGCTGAACTTAA	OTU1945
k__Fungi	p__Basidiomycota	c__Microbotryomycetes	o__Kriegeriales	f__Kriegeriaceae	g__Phenoliferia	s__psychrophenolica	AACGCACCTTGCGCTCCCTGGTATTCCGGGGAGCATGCCTGTTTGAGTGTCATGAACTCTTCAACCCACCAGTTTCTAGTAGACTGCGTTGGTGTTTGGATTTTGAGCGTTGCTAGTCTGACTAGCTCGTTCGTAATACATTAGCATCTCTAATTCGAATTCGGATTGACTCAGTGTAATAGACTATTCGCTGAGGACACCTTTATTGGTGGCCGTACTAGAACCAGTAGAAGCTTCCAACTATTGTAGTCAACTTTAATTTAGACCTCAGATCAGGCAGGATTACCCGCTGAACTTAA	OTU1947
k__Fungi	p__Basidiomycota	c__Agaricomycetes	o__Agaricales	f__Bolbitiaceae	g__Panaeolus	s__cyanescens	AACGCACCTTGCGCTCGTTGGTATTCCGACGAGCATGCCTGTTTGAGTGTCATTAAATTCTCAACCTCATCGCTTTTGTGATGATGGCTTGGAAGTGGAGGTTTTTTGCAGGCTGAAAAGTCTGCTCCTCTCAAATGAATTAGTGGGTGCCCCGCGCAAACCTATCTATTGGTGTGATAATTATCTACGCCGTGGATCCTTAGGATTGCTGTAAAAAGGTGTTTGCCCTGCTTCTAACCGTCTTCGGACAACTTGAACCATTTGACCTCAAATCAGGTAGGACTACCCGCTGAACTTAA	OTU1948
k__Fungi	p__Basidiomycota	c__Agaricomycetes	o__Agaricales	f__Psathyrellaceae	g__Coprinopsis	NA	AACGCACCTTGCGCTCTTTGGTATTCCGAAGAGCATGCCTGTTTGAGTGTCATTAAATTCTCAACCTCACCAATTTTGTAATGAGATTGTGTGCTGGCTTGGATGTGGGGGTTTGCAGGTCCACTCTGTGGTCTGCTCCTCTGAAATGTATTAGTGGGTTTGGTCCCCTATCTATTGGTGTGATAATTATCTACGCCGTGGATGGGAAGGCTATTATGAACCTGCTTCTAACCGTCCTTCACTGGACAACATATGACATTTTTGACCTCAAATCAGGTAAGACTACCCGCTGAACTTAA	OTU1949
k__Fungi	p__Basidiomycota	c__Agaricomycetes	o__Agaricales	f__Cortinariaceae	g__Cortinarius	s__glaucopus	AACGCACCTTGCGCTCCTTGGTATTCCGAGGAGCATGCCTGTTTGAGTGTCATTAATATATCAACCTCTTCAACTTTTGTTTGTCGGGTGTTGGATTTGGGGGTCTTTTTTGCTGGTCTTTTTTTCTAAAGGTCAACTCCCCTGAAATGCATTAGCAGAACAATTTGTGAACTGTTCATTGGTGTGATAACTATCTACGCTATTGACGTGAAACAAGTTCAGCTTCTAACAGTCCATTGACTTGGACAATTTTTCATTAATGTGACCTCAAATCAGGTAGGACTACCCGCTGAACTTAA	OTU1950
k__Fungi	p__Basidiomycota	c__Agaricomycetes	o__Trechisporales	f__Hydnodontaceae	g__Trechispora	s__stevensonii	AACGCACCTTGCGCTCCTTGGTATTCCGAGGAGCATGCCTGTTTGAGTGTCTTGAAGTCATCAACCCCTACCGTTTCGTGCGGTCTGCGTGTTGGAGCTGGGGGCTTGCTGCCGAGAGGTGGCTCCCCTCAAATGCATCGGTTGGGCCTGTGGGTCGAACTCGATTGGGCGTTGTATTATCCTCGCTTTAACGAGATGTTCCCCTCTTTTGTGCCCCTCCACGACCTGCCTTATGAGTGGCGGTCAAGCAAACTTGAAATTCTGACCTCAAATCAGGTAGGACTACCCGCTGAACTTAA	OTU1953
k__Fungi	p__Basidiomycota	c__Agaricomycetes	o__Agaricales	f__Cortinariaceae	g__Cortinarius	s__violaceomaculatus	AACGCACCTTGCGCTCCTTGGTATTCCGAGGAGCATGCCTGTTTGAGTGTCATTAATATATCAACCTCTTCAAGCTTTTTTGCTTGTTGAATGTTGGATGTGGGGGTATTTTTTGCCGGTCTTTCCCCAGATCAGCTTCCCTGAAATGCATTAGTAGAACAAATTGTGGATCGTTCATTGGTGTGATAACTATCTACGCTATTGACGTGAAACAGGGTTCAGCTTCTAATAGTCCATTGACTTGGACAGAATTTTATTAATGTGACCTCAAATCAGGTAGGACTACCCGCTGAACTTAA	OTU1963
k__Fungi	p__Basidiomycota	c__Cystobasidiomycetes	o__Cystobasidiomycetes_ord_Incertae_sedis	f__Symmetrosporaceae	g__Symmetrospora	s__coprosmae	AACGCACCTTGCACTCTTTGGTATTCCGAAGAGTATGTCTGTTTGAGTGTCATGAAACTCTCAACCCCCTCATTTTGTAATGAAGTGAGTCGTGGGCTTGGATTATGGCTGTCTGTCGGCTTCATTGCCGGCTCAGCTGAAATACACGAGTAACCCAGTTTGAAAAACTGACGGCTTGACTCGGCGTAATAATTATTATCGCTGAGGACGTCTAACCTTCAAATCGTTAGTGGTGCTTCTAATGCAAATCATTTTAAGATTTAGACCTCAAATCAGTCAGGATTACCCGCTGAACTTAA	OTU1971
k__Fungi	p__Basidiomycota	c__Agaricomycetes	o__Agaricales	f__Cortinariaceae	g__Cortinarius	s__glaucopus	AACGCACCTTGCGCTCCTTGGTATTCCGAGGAGCATGCCTGTTTGAGTGTCATTAATATATCAACCTCTTCAACTTTTGTTTGTCGGGTGTTGGATTTGGGGGTCTTTTTTGCTGGTCTTGTATCCTACAGGTCAGCTCCCCTGAAATACATTAGCAGAACAATTTGTGAACCGTTCATTGGTGTGATAACTATCTACGCTATTGACGTGAAACAGGTTCAGCTTCTAACAGTCCATTGACTTGGACAACTTTTCATTAATGTGACCTCAAATCAGGTAGGACTACCCGCTGAACTTAA	OTU1976
k__Fungi	p__Basidiomycota	c__Agaricomycetes	o__Agaricales	f__Cortinariaceae	g__Cortinarius	s__rubrophyllus	AACGCACCTTGCGCTCCTTGGTATTCCGAGGAGCATGCCTGTTTGAGTGTCATTAATATATCAACCTCCTCAAGTTTTTACTTGTTGAGTGTTTGGATGTGGGGGTATTTTTTGCTGGTCTCTTATGAGGTCGGCTCCCCTAAAATGCATTAGCGGAACAATTTTGTTGACCGTTCATTGGTGTGATAACTATCTACGCTATTGACGTGAAGCATGTTCAGCTTCTAACAGTCCATTGACTTGGACAAATTTTCATTAATGTGACCTCAAATCAGGTAGGACTACCCGCTGAACTTAA	OTU1977
k__Fungi	p__Basidiomycota	c__Agaricomycetes	o__Agaricales	f__Psathyrellaceae	g__Coprinopsis	s__xenobia	AACGCACCTTGCGCTCCTTGGTATTCCGAGGAGCATGCCTGTTTGAGTGTCATTAAATTCTCAACCTCACCAATTTTGTTATGAAATTGTGTGTAGGCTTGGATGTGGGGGTTGCAGGTCCACTTTGTGGTCTGCTCCTCTGAAATGTATTAGTGGGTTTGGCCCCTAATCTATTGGTGTGATAATTATCTACGCCGTGGATTGGATGGCTATTTTAGACCTGCTTATAACCGTCCTTCACAGGACAACTCTTGACATTTTTGACCTCAAATCAGGTAAGACTACCCGCTGAACTTAA	OTU1979
k__Fungi	p__Basidiomycota	c__Agaricomycetes	o__Agaricales	f__Psathyrellaceae	g__Coprinellus	s__xanthothrix	AACGCACCTTGCGCTCCTTGGTATTCCGAGGAGCATGCCTGTTTGAGTGTCATTAAATTCTCAACCTCACCCGTTTTCTGAACGGGGTCGAGGCTTGGATGTGGGGGTTTGTGCAGGCTGCCTTCACTGGCGGTCTGCTCCCCTGAAATGCATTAGCGAGGTTCATGCTGAACTTCCGTCTATTGGTGTGATAATTATCTACGCCGTGGACGAGGATCAGACTCGCTTCTAACCGTCCGCGAGGACAATACCTTGACAATTTGACCTCAAATCAGGTAGGACTACCCGCTGAACTTAA	OTU1980
k__Fungi	p__Basidiomycota	c__Agaricomycetes	o__Agaricales	f__Cortinariaceae	g__Cortinarius	s__alpinus	AACGCACCTTGCGCTCCTTGGTATTCCGAGGAGCATGCCTGTTTGAGTGTCATTAATATATCAACCTCTTTAAATTTTGAGAGTGTTTGGATGTGGGGGGGTGTTTAATTTTGCTGGCCTTCTCCAAGGTCAGCTCCCCTGAAATGTATTAGCGGAACAATTTGTTGACCGTTCATTGGTGTGATAGCATATCTACGCTATTGACGTGAAGCAAGTTCAGCTTATAACAGTCCATTGACTTGGACAATTCTCTATTTATTAATGTGACCTCAAATCAGGTAGGACTACCCGCTGAACTTAA	OTU1984
k__Fungi	p__Basidiomycota	c__Agaricomycetes	o__Agaricales	f__Strophariaceae	g__Pholiota	s__gummosa	AACGCACCTTGCGCTCCTTGGTATTCCGAGGAGCATGCCTGTTTGAGTGTCATTAAATTCTCAATCTTACCAGCTTTTGTTGGAAAAGACTTGGATGTGGGGGGGAAAATTTTTGAAGGTTTCTCGCGGAACCTTCTCCCCTGAAATGCATTAGCTGGACGCTCGCGCGGACAGTCTATTGGTGTGATAACTATCTACGCCATTAGCTGACTGCCATTAGTAGCACCGCTTCTAACTGTCTTCGGACAATATATGACAATTTGACCTCAAATCAGGTAGGACTACCCGCTGAACTTAA	OTU1986
k__Fungi	p__Basidiomycota	c__Agaricomycetes	o__Agaricales	f__Psathyrellaceae	g__Coprinopsis	s__radiata	AACGCACCTTGCGCTCCTTGGTATTCCGAGGAGCATGCCTGTTTGAGTGTCATTAATTTCTCAACCTCACCAACTTTTTTGTTGTGTGAAGGCTTGGATGTGGGGGTTTGCAGGTCCGCTCTCGAGCGGTCTGCTCCTCTGAAATGTATTAGTGGGTTTAGTCCCCTAATCTATTGGTGTGATAATTATCTACGCCGTGGATTGGGAAGGCTGTTAATGAACTCGCTTCTAACCGTCCTCACGGACAACATTTGACAATTTTGACCTCAAATCAGGTAAGACTACCCGCTGAACTTAA	OTU1993
k__Fungi	p__Basidiomycota	c__Agaricomycetes	o__Agaricales	f__Psathyrellaceae	g__Coprinopsis	s__stercorea	AACGCACCTTGCGCTCTTTGGTATTCCGAAGAGCATGCCTGTTTGAGTGTCATTAAATTCTCAACCTCACCAATTTTCACGAATTGTGTGCGGCTTGGATGTGGGGGTTGCAGGTCCGCCTCGAGTGGTCTGCTCCTCTGAAATGCATTAGTGGGTTCCGTCTACTAATCTATTGGTGTGATAATTATCTACGCCGTGGATCTGGAGACATTAAAGGACTCGCTTCTAACCGTCCCTTACAAGGACAACTTTTGACAATTTTGACCTCAAATCAGGTAGGACTACCCGCTGAACTTAA	OTU1994
k__Fungi	p__Basidiomycota	c__Agaricomycetes	o__Agaricales	f__Psathyrellaceae	g__Coprinopsis	NA	AACGCACCTTGCGCTCCTTGGTATTCCGAGGAGCATGCCTGTTTGAGTGTCATTAAATTCTCAACCTCACCAATTTTGTAATGAGATTGTGTGCGGCTTGGATGTGGGGGTTTGCAGGTCCGCCTCGGTGGTCTGCTCCTCTGAAATGTATTAGTGGGTTTTGTCCCCTAATCTATTGGTGTGATAATTATCTACGCCGTGGGTTGGGAGACGCTTGTGAACCTGCTTCTAACCGTCCCTTACAAGGACAATCATTGACATTTTTGGCCTCAAATCAGGTAAGACTACCCGCTGAACTTAA	OTU1995
k__Fungi	p__Basidiomycota	c__Agaricomycetes	o__Agaricales	f__Cortinariaceae	g__Cortinarius	s__maculatocaespitosus	AACGCACCTTGCGCTCCTTGGTATTCCGAGGAGCATGCCTGTTTGAGTGTCATTAATATATCAACCTCTCTAGCTTATGCTTGTTGAGTGTTGGATGTGGGGGGGTATTTTTGCTGGCGTCTTTATGAAGTCAGCTCCCCTGAAATGCATTAGCGGGACAATTTGTTGACCGTTCATTGGCGTGATAAATATCTACGCTATTGACCGTCAGTCAGTTCAGCTTCTAACAGTCCATTGACTTGGACAAATGTTTCATTAATGTGACCTCAAATCAGGTAGGACTACCCGCTGAACTTAA	OTU1996
k__Fungi	p__Basidiomycota	c__Agaricomycetes	o__Trechisporales	f__Hydnodontaceae	g__Trechispora	s__subsphaerospora	AACGCACCTTGCGCTCCTTGGTATTCCGAGGAGCATGCCTGTTTGAGTGTCTTGAAGTCATCAACCCCTCCCGTTTCGTGCGGGTTTGGGTTGGATCTGGGGGCCTGCTGCCGTGAGGCGGCTCCCCTCAAATGCATCGGTTGGGCCTGTGGGTCGAACTCGTCTGGGTGTTGTATCAACCTCGCTCTAACGGGATGTTCCCCTTCCGTGCCCGACTCCGACCTGCCTTTGGAGTGGCGGTCAAGCTAAACTTTGAAAATCTGACCTCAAATCAGGTAGGACTACCCGCTGAACTTAA	OTU1999
k__Fungi	p__Neocallimastigomycota	NA	NA	NA	NA	NA	AACGCATCTTGCACTTTTCAGGTCTCCTGAAAAGTATACTTGTTTGAGTATCATAAACACACACCTCCAAGCTTGTCTTGGGATTTGAGACGTCAAGTTAGCTTGCTAACATGTGTCTTTTAATTGATATGTCTAGTGTTCTATTGGTAGCCTAGCTGCCTTTAGAAGCCTCCTCAATCAAATGTGAGATAAACATCGCACAAAGTAGTTGGTAGGTTAAGCTAGACTACGCTCAGAAACATTACTGTTTCAACTCTGAACTGTGATCTCAAATCAAGTAAGACTACCCGCTGAACTTAA	OTU2000
k__Fungi	p__Basidiomycota	c__Agaricomycetes	o__Agaricales	f__Strophariaceae	g__Pholiota	s__adiposa	AACGCACCTTGCGCTCCTTGGTATTCCGAGGAGCATGCCTGTTTGAGTGTCATTAAATTCTCAATCTTATTAGCTTTTGTTAATTAAGACTTGGATGTGGGGGGGAAAATTTTTTGAAGGTTTCTCGCGAGCCTTCTCCCCTAAAATGCATTAGCTGGTCGCTCGCGCGAACTGTCTATTGGTGTGATAATTATCTACGCCATTGACTAACTGCCATAGTAGCACCGCTTCTAATCGTCTTCGGACAATATATGACAATTTGACCTCAAATCAGGTAGGACTACCCGCTGAACTTAA	OTU2010
k__Fungi	p__Basidiomycota	c__Agaricomycetes	o__Agaricales	f__Inocybaceae	g__Inocybe	s__fuscidula	AACGCATCTTGCGCTCCTTGGTATTCCGAGGAGCATGCCTGTTTGAGTGTCATTCAACTTCTCAACCACATTCGTTCATTTGATTGTGGCTTGGATGATGGGGGTTTTTGTTTGCAGGCTTCTTAATTAATCTGAGAGGTCGGCTCCCCTGAAATGTATCAGTGGTATCTGAGGCTATTGCTATAGGTGTGATAATTATCTATGCCTTTGGTTGTGCCGCATGGAACTGCTTCCAACAAAGATGATCTTTTTGATGAATTTGACCTCAAATCAGGTAGGACTACCCGCTGAACTTAA	OTU2012
k__Fungi	p__Basidiomycota	c__Agaricomycetes	o__Hymenochaetales	f__Hymenochaetaceae	g__Inonotus	s__andersonii	AACGCACCTTGCGCCCCTTGGTTTTCCGAGGGGCATGCCTGTTTGAGTGTCATGTTTATCTCAATCTCCTTGTCTTCTTAATTGAAGTCTCGGGGCTTGGATTTGGAGGTCTTGCTGGCAGTACTGTCGGCTCCTCTTAAATGCATTAGCTGGACTTTGGTTCGCGTTACTGGTGTAATAAATTTATGTTCGCCAGACGCTTGCCTAACGGGTCTGCTTCTAATTGTCTTCGGACAAGGTCTTGACCTTCTTGACACCTTTGACCTCAAATCAGGTAGGACTACCCGCTGAACTTAA	OTU2013
k__Fungi	p__Basidiomycota	c__Agaricomycetes	o__Agaricales	f__Psathyrellaceae	g__Coprinellus	s__xanthothrix	AACGCACCTTGCGCTCCTTGGTATTCCGAGGAGCATGCCTGTTTGAGTGTCATTAAATTCTCAACCTCACCAGTTTTCTAAACTGTTCTTCGAGGCTTGGATGTGGGGGTTTGTGCAGGCTGCCTTTCTGGCGGTCTGCTCCCCTGAAATGCATTAGCGAGTTCATACTGAGCTCCGTCTATTGGTGTGATAATTATCTACGCCGTGGACGAGGTTCAGACTTGCTTCTAACCGTCCGCAAGGACAATACCTTGACAATTTGACCTCAAATCAGGTAGGACTACCCGCTGAACTTAA	OTU2018
k__Fungi	p__Basidiomycota	c__Agaricomycetes	o__Agaricales	f__Psathyrellaceae	g__Coprinellus	NA	AACGCACCTTGCGCTCCTTGGTATTCCGAGGAGCATGCCTGTTTGAGTGTCATTAAATTCTCAACCTCACCCGTTTTCTGAACGGTTCTCCGAGGCTTGGATGTGGGGGTTTGTGCAGGCTGCCTCAGCGCGGTCTGCTCCCCTGAAATGCATTAGCGAGTTCGTACTGAGCTCCGTCTATTGGTGTGATAATTATCTACGCCGTGGACAGGGTTTAGACTCGCTTCTAACCGTCCGCAAGGACAATACCTTTGACAATTTGACCTCAAATCAGGTAGGACTACCCGCTGAACTTAA	OTU2019
k__Fungi	p__Basidiomycota	c__Agaricomycetes	o__Agaricales	f__Agaricaceae	g__Agaricus	NA	AACGCATCTTGCGCTCCTTGGTATTCCGAGGAGCATGCCTGTTTGAGTGTCATTAAATTCTCAACTCTCTTATACTTTGTTGTAGAAGAGGGCTTGGATTGTGGAGGCTTGCTGGCCACTTGCTGGGGTCAGCTCCTCTGAAATGCATTAGCGGAACCGTTTGCGATCTGCCACAAGTGTGATAAATTATCTACACTGGCGAGGGGATTGCTCTCTGTTGTTCAGCTTCCAATCGTCTCAGGACAATTTTTCTGAATGCTTGACCTCAAATCAGGTAGGACTACCCGCTGAACTTAA	OTU2022
k__Fungi	p__Basidiomycota	c__Agaricomycetes	o__Agaricales	f__Strophariaceae	g__Deconica	s__phyllogena	AACGCACCTTGCGCTCCTTGGTATTCCGAGGAGCATGCCTGTTTGAGTGTCATTAAATTCTCAACCTCTCTAGTTTTTTTGACTAGTAGATGGCTTGGATTTGGGAGTAAATTTTTTGCGGGCTTTCACAAGTCGGCTCTCCTTAAATGTATTAGCCGGTGCCCTCTAACCGTCTATTGGTGTGATAATTATCTACGCCGTGGACTATTAGACTTTGGTTGCGCTGCTTATAATCGTCCTCTGGACAATAATGACATTTTTGACCTCAAATCAGGTAGGACTACCCGCTGAACTTAA	OTU2028
k__Fungi	p__Basidiomycota	c__Agaricomycetes	o__Agaricales	f__Cortinariaceae	g__Cortinarius	s__variicolor	AACGCACCTTGCGCTCCTTGGTATTCCGAGGAGCATGCCTGTTTGAGTGTCATTAATATATCAACCTCTTCAGCTTTTGCTCGTTGAGTGTTGGATGTGGGGGGTCTTTTTTTGCTGGTCTTCTCAGATCAGCTCCCCTGAAATACATTAGCGGAACAATTTGTGGATCGTTCATTGGTGTGATAACTATCTACGCTATTGACGTGAAGCAGGTTCAGCTTCTAACAGTCCATTGACTTGGACAAAAAATTTTATTAATGTGACCTCAAATCAGGTAGGACTACCCGCTGAACTTAA	OTU2029
k__Fungi	p__Ascomycota	c__Taphrinomycetes	o__Taphrinales	NA	NA	NA	AACGCACATTGCGCCCTCTGGTATTCCGGAGGGCATGCCTGTCTGAGTGTCGTTGAACTCCTCAAGCCTCTCTCTTCTTTATCGAAGAGGGAGTGTCTTTGGTGTTGGAGCGTGCGGTCAACTGCCTTCGGGCAATCCGCTGCTCTCAAATGGATTGGTGCGACCCGATGCTGCTAGGTCTCAACGTTCTAGGTTTACCCAACTCGTTGAATACGATCTGCGCGACTGGTGCTGCACCTTAAGCCCAACTTTAACACTCTTGACCTCAGATCAGGTAGGAATACGCGCTGAACTTAA	OTU2030
k__Fungi	p__Basidiomycota	c__Agaricomycetes	o__Agaricales	f__Psathyrellaceae	g__Coprinopsis	s__filamentifera	AACGCACCTTGCGCTCCTTGGTATTCCGAGGAGCATGCCTGTTTGAGTGTCATTAATTTCTCAACTTCATTAGCTTTTGCGAGCGAATGAAGCTTGGATGTGGAGGTGTGCAGGTCTACGCTGATGCGTGGTCTGCTCCTCTGAAATGTATTAGTGGGTTAGGCTCCTAATCTATTGGTGTGATAATTATCTACGCCGTGGACTAGGATGCTTGTATAGACCCGCTTCTAACCGTCCGCAAGGACAACTTATGACAATTTTGACCTCAAATCAGGTAGGACTACCCGCTGAACTTAA	OTU2031
k__Fungi	p__Basidiomycota	c__Agaricomycetes	o__Agaricales	f__Psathyrellaceae	g__Coprinellus	s__verrucispermus	AACGCACCTTGCGCTCCTTGGTATTCCGAGGAGCATGCCTGTTTGAGTGTCATTAAATTCTCAACCTCACCAGTTTTCTGAACTGCGTCGAGGCTTGGATGTGGGGGTTTGTGCAGGCTGCCTCAGCGCGGTCTGCTCCCCTGAAATGCATTAGCGAGGTTCATACTGAGCTTCCGTCTATTGGTGTGATAATTATCTACGCCGTGGACAGGGTTCAGACTCGCTTCTAACCGTCCCTCGGGACAATACCCTTGACAATTTGACCTCAAATCAGGTAGGACTACCCGCTGAACTTAA	OTU2033
k__Fungi	p__Basidiomycota	c__Agaricomycetes	o__Agaricales	f__Entolomataceae	g__Entoloma	NA	AACGCACCTTGCGCTCCTTGGTATTCCGAGGAGCATGCCTGTTTGAGTGTCGTGAAATTCTCAACCTGCCGTACTTTCACAAGTTCGTTAGGCTTGGATTATGGGACTTGCTGGTTTTTCCAAAATCAGCTCTCCTTAAATGCATTAGCATAATCTCTGCTGACCATCTTTGGTATGATAATTATCTATATCATTGAGAGTTAGTTTTCCGCCTTGGAAGGATTTTGCTTCTAATTGTCTTTGCAGACAACTTGACAATTTGACCTCAAATCAGGTAGGACTACCCGCTGAACTTAA	OTU2039
k__Fungi	p__Basidiomycota	c__Agaricomycetes	o__Agaricales	f__Entolomataceae	g__Entoloma	s__juncinum	AACGCACCTTGCGCTCCTTGGTATTCCGAGGAGCATGCCTGTTTGAGTGTCATGAAATTCTCAACCTCTCTAGTTTTTTTTAAAGACTAGTTAGGCTTGGATTTGGAGGTTGCTGGCTCGTTCAGCTCTTCTTAAATATATTAGCGAAGATCTTTGCTGCTCATCATTGGTATGATAATTATCTATATCATTGATAAACAGTGTCCTTCACGGGAGAGCTCTTGCTTCTAATCGTCTTTCTAAGACAATTTGACAACTTTTGACCTCAAATCAGGTAGGACTACCCGCTGAACTTAA	OTU2040
k__Fungi	p__Basidiomycota	c__Agaricomycetes	o__Hymenochaetales	f__Hymenochaetaceae	g__Inonotus	s__andersonii	AACGCACCTTGCGCCCCTTGGTTTTCCGAGGGGCATGCCTGTTTGAGTGTCATGTTTATCTCAATCTCCTTGTCTTCTTAGTTGAAGTCTCGGGGCTTGGATTTGGAGGTCTTGCTGGCAGTTCTGTCGGCTCCTCTTAAATGCATTAGCTGGACTTTGGTTCGCGTTACTGGTGTAATAGATTTATGTTCGCCAGACGCTTGCCTAACAGGTCTGCTTCTAATCGTCTTCGGACAAGGTCTTGACCTTCTTGACACTTTTGACCTCAAATCAGGTAGGACTACCCGCTGAACTTAA	OTU2042
k__Fungi	p__Basidiomycota	c__Agaricomycetes	o__Agaricales	f__Entolomataceae	g__Entoloma	s__byssisedum	AACGCACCTTGCGCTCCTTGGTATTCCGAGGAGCATGCCTGTTTGAGTGTCGTGAAATTCTCAACCTCTCTGGTTTTTATAAGCCAGTTAGGCTTGGATATTGGAGGTTGCTGGCTTCTCAGAAGTCAGCTCTTCTTAAATATATTAGCAAAGTCTTTGCTGACCATCTTTGGTATGATAATTATCTATATCATTGAGAATCAGCTTCCGTCTCGGAAGGACTTTGCTTCTAATGGTCTATATAGACAACTTGACAATTTGACCTCAAATCAGGTAGGACTACCCGCTGAACTTAA	OTU2047
k__Fungi	p__Basidiomycota	c__Agaricomycetes	o__Gomphales	f__Gomphaceae	NA	NA	AACGCATCTTGCGCTCCTTGGTATTCCGAGGAGCATGCCTGTTTGAGTGTCGTGAACCTCTCGACCCTAGACTTTCATTAGACTTGGGGCGGATTTGGATGTTGTGGGGTCCCTCTGGGAGTCCGCTCGTCTTGAAATGTATTAGCGGTCTCTAATGCCCATGTCTTAATGGCGGCGTGATAGGTATATGCTTTGAAACGTCGCGATGTGACTGGTGTAATGGACGCTTCTAATGGTCTTAGGACGATATTCATGTCATCTGACCTCAAATCAGGTAGGACTACCCGCTGAACTTAA	OTU2051
k__Fungi	p__Basidiomycota	c__Agaricomycetes	o__Agaricales	f__Entolomataceae	g__Entoloma	s__korhonenii	AACGCACCTTGCGCTCCTTGGTATTCCGAGGAGCATGCCTGTTTGAGTGTCGTGAAATTCTCAACCTCTCTAGTTTTTATAAGCTAGTTAGGCTTGGATTTTGGAGGTTGCTGGCTTCTCAGAAATCAGCTCTTCTTAAATATATTAGCAAAGTCTTTGCTGACCATCTTTGGTATGATAATTATCTATATCATTGAGAATCAGCTTCCGTCTCGGAAGGATTTTGCTTCTAATGGTCTATATAGACAACTTGACAATTTGACCTCAAATCAGGTAGGACTACCCGCTGAACTTAA	OTU2055
k__Fungi	p__Basidiomycota	c__Agaricomycetes	o__Agaricales	f__Psathyrellaceae	g__Coprinellus	NA	AACGCACCTTGCGCTCGTTGGTATTCCGACGAGCATGCCTGTTTGAGTGTCATTAAATTCTCAACCTCACCAGTTTTGTTATGAGACTGTGTAAGGCTTGGATGTGGGGGTTTGTGCAGGCTGCCTCAGCGCGGTCTGCTCCCCTGAAATGCATTAGCGAGTTCAAACTGAGCTCCGTCTATTGGTGTGATAATTATCTACGCCGTGGATGGTTCTTAGACTTGCTTCTAACCGTCCGCAAGGACAACTCTTGACAATTTGACCTCAAATCAGGTAGGACTACCCGCTGAACTTAA	OTU2059
k__Fungi	p__Basidiomycota	c__Agaricomycetes	o__Agaricales	f__Pluteaceae	g__Pluteus	s__roseipes	AACGCACCTTGCGCTCCTTGGTATTCCGAGGAGCATGCCTGTTTGAGTGTCATTAAATCATCAACCCCCCACTCCCTTGTGGTATGGGGCGCTTGGACTTGGAGATTGCAGGCCCACTAGCTGTGCCAGCTCCTCTGAAATGCATTAGCAGAGCCCATCGTGCATCTGTGGCTTGGTGTGATAGTAAATCTACACCTAGCAATGTTGTGCATCGAATCTGCTGCCAGTCGTCCGCTTACTGGACAACACATTGACCATTTGACCTCAAATCAGGTAGGATTACCCGCTGAACTTAA	OTU2063
k__Fungi	p__Basidiomycota	c__Agaricomycetes	o__Boletales	f__Serpulaceae	g__Serpula	s__lacrymans	AACGCACCTTGCGCTCCTTGGTATTCCGAGGAGCATGCCTGTTTGAGTGTCATTAAATTCTCAACCCCATCAATTTGTTTTGATTGTGGGCTTGGATTGTGGGGGCTTGCTGGTGGACTCTTGTTCATCGGCTCCTCTGAAATGTATTAGCAAAGGTTGATGTGCGAACCAGTGTCTCGGTGTGATAATGATCATCGTGTCTGACGTGCAGTGTTCCTGTGCTTACAGTCGTTGTCGCAAGACAACATTTTTGAACCTTTGACCTCAAATCAGGTAGGATTACCCGCTGAACTTAA	OTU2068
k__Fungi	p__Basidiomycota	c__Agaricomycetes	o__Russulales	f__Bondarzewiaceae	g__Heterobasidion	s__irregulare	AACGCACCTTGCGCCCTTTGGTATTCCGAAGGGCACGCCTGTTTGAGTGTCGTGAAATTCTCAACCCTGCGCTTTTCTTGTGAAAGCGCGTGGGCTTGGACTTGGAGGCTTTGCTGGTCCTCGCGGATCGGCTCCTCTCAAATGCATTAGCGAGACCCTTGTGGTGCCGCCCCCGGTGTGATAATTGTCTACGCCGTGGGTACACCGCGATTGTGGGGGACCTGCTTCCAACCGTCGAAAGACAAACTTCATCGAAACTTGACCTCAAATCAGGCGGGACTACCCGCTGAACTTAA	OTU2070
k__Fungi	p__Basidiomycota	c__Agaricomycetes	o__Polyporales	f__Meruliaceae	g__Ceraceomyces	s__serpens	AACGCACCTTGCGCTCCTTGGTATTCCGAGGAGCATGCCTGTTTGAGTGTCATGGAATTCTCAACCCAAAGAATTTTTTTTTATTTTGCGGGCTTGGACTTGGAGGCTTGTGTCGGCTCTAGCTCAGTCGACTCCTCTAAAATGTATTAGCGTGAATCTTACGGATCGCCTTCAGTGTGATAATTATCTGCGCTGTGGCTGTGAAGTATTTAATTGACTCATGCTTACAATCGTCTCTTGGGAGACAGTTAATATGACATCTGGCCTCAAATCAGGTAGGACTACCCGCTGAACTTAA	OTU2071
k__Fungi	p__Basidiomycota	c__Agaricomycetes	o__Agaricales	f__Lyophyllaceae	NA	NA	AACGCACCTTGCGCTCCTTGGTATTCCGAGGAGCATGCCTGTTTGAGTGTCATTAAATTCTCAACCTCTTCAGCTTTTGCGAGCTTGATGAGGCTTGGATGTGGGTGTTGCGGGCTTCTCAGAAGTCAGCTCTCCTGAAATGCATTAGTGAGACCTCCGTTGACCGTCTCTGGTGTGATAATTATCTACGCCACAGTTGGTTAGCTTTTAATGTGGGGCGCTTGCTCATAACCGTCTTAACAAGACAAATCTTGACAATTTGACCTCAAATCAGGTAGGACTACCCGCTGAACTTAA	OTU2076
k__Fungi	p__Basidiomycota	c__Agaricomycetes	o__Agaricales	f__Cortinariaceae	g__Cortinarius	s__cinnamomeus	AACGCACCTTGCGCTCCTTGGTATTCCGAGGAGCATGCCTGTTTGAGTGTCATTAATATATCAACCTCCTCAGGTTTTTGACTTGTCGAGTGTTTGGATGTGGGGGTCTTTTGCTGGTCTCTTTTGAGGTCGGCTCCCCTAAAATGCATTAGCGGAACAATTTGTTGACCCGTTCATTGGTGTGATAACTATCTACGCTTTTGAGGTGAAACAGGTTCAGCTTCTAACAGTCCATTGATTTGGACAAATTTTCATTAATGTGACCTCAAATCAGGTAGGACTACCCGCTGAACTTAA	OTU2086
k__Fungi	p__Basidiomycota	c__Cystobasidiomycetes	o__Cystobasidiales	f__Cystobasidiaceae	g__Cystobasidium	s__pinicola	AACGCACCTTGCACTCTTTGGTATTCCGAAGAGTATGTCTGTTTGAGTGTCATGAAACTCTCAACCCCCCTATTTTGTAATGAGATGGGCGTGGGCTTGGATTATGACTGCTGTCGGCGTAATTGCCGGCTCAGTTGAAATACACGAGCAACCCATTTGAAATAAACGGCTTGACTCGGCGTAATAATTATTTCGCTGAGGACGTTTTCTTCAAAAGTTAGAGGTGCTTCTAATGCGCTATTACAGCACTTTAAATTTTAGACCTCAAATCAGTCAGGACTACCCGCTGAACTTAA	OTU2088
k__Fungi	p__Basidiomycota	c__Agaricomycetes	o__Agaricales	f__Strophariaceae	g__Stropharia	s__aeruginosa	AACGCACCTTGCGCTCCTTGGTATTCCGAGGAGCATGCCTGTTTGAGTGTCATTAAATTCTCAACCTTTATCAGTTTTACTGGTGAATGGCTTGGATGTGGGAGTTGCTGGTTTCATCTTTTTGAAATCAGCTCTTCTGAAATGCATTAGCTGGTTGCCTTGTGCAAACATGTCTATTGGTGTGATAATTATCTACGCCGTGGACTTGCATGAATGAGCACTGCTTATAATCGTCTGTAAAGACAATTTATGACAATTTGACCTCAAATCAGGTAGGACTACCCGCTGAACTTAA	OTU2098
k__Fungi	p__Basidiomycota	c__Agaricomycetes	o__Agaricales	f__Psathyrellaceae	g__Lacrymaria	s__subcinnamomea	AACGCACCTTGCGCTCCTTGGTATTCCGAGGAGCATGCCTGTTTGAGTGTCATTAAATTCTCAACTTCAACAACTTTGTTGTTGAGGCTTGGATGTGGGGGTTTTTTGCAGGTCTGCCTTAATTGTGCGGTCTGCTCCCCTGAAATGTATTAGCGGGTTGGCTTCCCTCTATCAGTGTGATAATTATCTACGCTGTGGATGGGTTTTGCTTTCAGACCAGCTTCTAATCGTCCTTTCAAAGGACAATCTATTGACATTTTTGACCTCAAATCAGGTAGGACTACCCGCTGAACTTAA	OTU2101
k__Fungi	p__Basidiomycota	c__Agaricomycetes	o__Agaricales	f__Tricholomataceae	g__Rugosomyces	s__naucoria	AACGCACCTTGCGCTCCTTGGTATTCCGAGGAGCATGCCTGTTTGAGTGTCATTAAATTAAATCAAACCTTTTATCTTTTATAGTTGAAGGTTTGGATTATGGGGGTTGCAGGCTTTTCAAAAGTCAGCTCCTCTTAAAAGCATTAGCAGAAGTCCTTTGGTTAATTCTGGTGTGATAATTATCTACGCCATAGTCGACCACTCTAAGAGGCTTTGCTTCTAACTGTCCTTTATAAATGGGACAACCTTTGACCAATTTGACCTCAAATCAGGTAGGACTACCCGCTGAACTTAA	OTU2102
k__Fungi	p__Basidiomycota	c__Agaricomycetes	o__Agaricales	f__Inocybaceae	g__Inocybe	s__vulpinella	AACGCATCTTGCGCTCCTTGGTATTCCGACGAGCATGCCTGTTTGAGTGTCATCAAGTTCTCAACCTCATTATTGATTTAATGTGGCTTTGGATGTGGAGGTTTTTGCAGGCTTTTCAAAGTCGGCTCCTCTGAAATGAATTAGTGGTATCTGAGCAGTAGAACTACTATGGGTGTGATAAATTTGTCTATGCCCTTGGTATACTGCATGAACAGATTGCACTGCTTCTAACAAGTGGAAACACATTTTTGACAAATTTGACCTCAAATCAGGTAGGACTACCCGCTGAACTTAA	OTU2103
k__Fungi	p__Basidiomycota	c__Agaricomycetes	o__Agaricales	f__Entolomataceae	g__Entoloma	s__infula	AACGCACCTTGCGCTCCTTGGTATTCCGAGGAGCATGCCTGTTTGAGTGTCATGAAATTCTCAACCTTTCTAGCTTTTGCAGCTGGTCAGGCTTGGATTTTGGAGGTTGCTGGCTCATCATGAATCAGCTCTTCTTAAATATATTAGCAAAGACCTTTGCTGACCATCTTTGGTATGATAATTATCTATATCATTGATAACCAGCTTCCTTTATGGAGAGGTCTTGCTTCTAATAGTCGTTTGACAATTTGACAATTTTGACCTCAAATCAGGTAGGACTACCCGCTGAACTTAA	OTU2106
k__Fungi	p__Basidiomycota	c__Pucciniomycetes	o__Platygloeales	f__Platygloeaceae	NA	NA	AACGCACCTTGCGCCCTTTGGTATTCCGAAGGGCACACCTGTTTGAGTGTCATTAATCTCTCAACCCTAGCATTTTTTAATTAAATTGCTAGTGGCTGGATGTTGAGTGTTGCTGGACTTTGAGTTCAGCTCGCTTTAAATTTATGAGCAGGCTCCTACCTTTTCGGACTGACTCAACGTGATAAGAAATTTCGTTGAGGACGCTTCACAGCGGCCGAATTTTAGGGAAATGCCGCTACTAGTTGACCCTTATATTTTAGACCTCAAATCAGGTGGGACTACCCGCTGAACTTAA	OTU2107
k__Fungi	p__Basidiomycota	c__Agaricomycetes	o__Agaricales	f__Cortinariaceae	g__Cortinarius	s__argutus	AACGCACCTTGCGCTCCTTGGTATTCCGAGGAGCATGCCTGTTTGAGTGTCATTAATATATCAACCTCTTCAGCTTTTGCTTGTTGAGTGTTGGATGTGGGGGTCTTTTTTTTGCTGGTCTTCTAAGGTCAGCTCCCCTGAAATGCATTAGCGGAACAATTTGTGGACCGTTCATTGGTGTGATAACTATCTACGCTATTGACGTAAAGCAGTTCAGCTTCCTAACAGTCCATTGACTTGGACAAATTTTCATTAATGTGACCTCAAATCAGGTAGGACTACCCGCTGAACTTAA	OTU2111
k__Fungi	p__Basidiomycota	c__Agaricomycetes	o__Trechisporales	f__Hydnodontaceae	g__Trechispora	NA	AACGCACCTTGCGCTCCTTGGTATTCCGAGGAGCATGCCTGTTTGAGTGTCTCGAAATCATCAACCCCTACCGCTTTTGCGGGAAGAGTTGGAGCTGGGGCGTGCTGCCGTCACAAGCGGCTCCCCCGAAATGCATCGGTTTGGCCTGTGGGTCGGACTCGACTGGGCGTTGTATCATCCTCGCTCTACCGAGAAGTTCCCCTATCGTGCCGCAACCCCGACCTGCCTATCGAGCGGCGGTCACTTTACTTTGAAATCTGACCTCAAATCAGGTAGGACTACCCGCTGAACTTAA	OTU2115
k__Fungi	p__Basidiomycota	c__Agaricomycetes	o__Polyporales	f__Cerrenaceae	g__Cerrena	s__aurantiopora	AACGCACCTTGCGCCCCTTGGTATTCCGAGGGGCATGCCTGTTTGAGTGTCATGGTATTCTCAATACCCTAAATCTTTGCAGATGAGGGTGTATTGGATTTGGAGGTTTTTGCAGGCAATATTCATTGTCAGCTCCTCTTAAATACATTAGCAGAGATATTACTGCTACTCTCCAGTGTGATAATTGTCTACACTGTTAGTAGTGCGGTATAATCAAAGTCTTTGCTTCTAATCGTCTTCGGACAATTCTTTGACATCTGACCTCAAATCAGGTAGGACTACCCGCTGAACTTAA	OTU2116
k__Fungi	p__Basidiomycota	c__Agaricomycetes	o__Agaricales	f__Entolomataceae	g__Entoloma	s__korhonenii	AACGCACCTTGCGCTCCTTGGTATTCCGAGGAGCATGCCTGTTTGAGTGTCGTGAAATTCTCAACCTCTCTAGTTTTTATAAGCTAGTTAGGCTTGGATATTGGAGGTTGCTGGCTTCTCAGAAATCAGCTCTTCTTAAATACATTAGCAAAGTCTTTGCTGACCATCTTTGGTATGATAATTATCTATATCATCGACAATCAGCTTCCGTCTCGGAAGGATTTTGCTTCTAATGGTCTATAATAGACAACTTGACAATTTGACCTCAAATCAGGTAGGACTACCCGCTGAACTTAA	OTU2118
k__Fungi	p__Ascomycota	c__Eurotiomycetes	o__Chaetothyriales	f__Herpotrichiellaceae	g__Exophiala	NA	AACGCACATTGCGCCCTTTGGTATTCCGAAGGGCATGCCTGTTCGAGCGTCATTTATCACCCCTCAAGCCTTCCGGCTTGGTGTTGGACGGTCTGGTCGAGCCTGCCTCGACCCCTCCCAAAGACAATGACGGCGGCCTGGTTGGACCCCCGGTACATGGAGCTTCTTCATTGAGCACGTATCGGTTTCAAGGCGTCCCCGGGACCCGGTCTCCTCCCTCCCGTCCGCGGAAGGGAGACCCCCCCTTTTTTCTAAGGTTGACCTCGGATCAGGTAGGAATACCCGCTGAACTTAA	OTU2124
k__Fungi	p__Basidiomycota	c__Agaricomycetes	o__Polyporales	f__Phanerochaetaceae	g__Phanerochaete	s__sordida	AACGCACCTTGCGCTCCCTGGTATTCCGGGGAGCATGCCTGTTTGAGTGTCATGGTATTCTCAACCTTCGTAACTTTTGTTATCGAAGGCTTGGATTTGGAGGTTGTGCTGGCTTCTCGTCAAGTCGGCTCCTCTTAAAAGCATTAGCGTGAGTGTAACGGATCGCTTCGGTGTGATAATTATCTGCGCCGTGGTCGTGAAGTAACACAAGCTTGCGCTTCTAACCGTCCTTCAGCTGGACAAATTTACTCTGACATCTGACCTCAAATCAGGTAGGACTACCCGCTGAACTTAA	OTU2137
k__Fungi	p__Basidiomycota	c__Agaricomycetes	o__Agaricales	f__Inocybaceae	g__Inocybe	s__flocculosa	AACGCATCTTGCGCTCCTTGGTATTCCGAGGAGCATGCCTGTTTGAGTGTCATTTAAACTCTCAAACCACATCATTCGTTTGACGTGGCTTTGGACGTGGGGGTTGCCGGCTTTCTTCTCAGAGAGGCCTGCTCCTCTGAAATGCATTAGTGGTATCTGAAGTGGAAAACCGCTAGGTGTGATAATACTGTCTATGCCTTTGGTTTATGCCGCATGTGCTGCTTCCAACCGCACATTTTTTGTGCTTTTGACAAACTTGACCTCAAATCAGGTAGGACTACCCGCTGAACTTAA	OTU2144
k__Fungi	p__Ascomycota	c__Taphrinomycetes	o__Taphrinales	NA	NA	NA	AACGCACATTGCGCCCTCTGGTATTCCGGAGGGCATGCCTGTCTGAGTGTCGTTGAACCCCTCCAGCCTCCCCCTTTCCTTGCGACGGGTGGGAGTGTCTGCGGTGCTGGGGCGTGCGTGCCGTCTCGGCGGCCCGCTGCCCTCAAATGGATTGGTGCGGCCCGATGCTGCTAGGTCTCAACGTTCTAGGTCTACCCATCTCGTTGAATCCGACCTGCGCGACTGGAGCTGCACTTTAAGCCCCAAAACTCAACTCTTGACCTCAGATCAGGTAGGAATACGCGCTGAACTTAA	OTU2155
k__Fungi	p__Basidiomycota	c__Agaricomycetes	o__Agaricales	f__Strophariaceae	g__Pholiota	NA	AACGCACCTTGCGCTCCTTGGTATTCCGAGGAGCATGCCTGTTTGAGTGTCATTAAATTCTCAACCTTATTAGCTTTTGCTGGTAATGGCTTGGACTTGGGGGTTATTTGCTGGCTTCTTCATGAGATCAGCTCCCCTTAAATGCATTAGCTGGTTGTCTTTGACTTGTCTATTGGTGTGATAATTATCTACGCCGTGGGCTTGTCTGCTTAGCACCGCTTCTAACTGTCTGTTGACTCGGACACTTTATGACAATTTGACCTCAAATCAGGTAGGACTACCCGCTGAACTTAA	OTU2156
k__Fungi	p__Basidiomycota	c__Agaricomycetes	o__Agaricales	f__Entolomataceae	g__Clitopilus	s__scyphoides	AACGCACCTTGCGCTCCTTGGTATTCCGAGGAGCATGCCTGTTTGAGTGTCATTAAATTCTCAACTATACAAGTTTTTACAACTTTGTTTAGCTTGGATCTTGGGATTTGCGGGCTTTTCACGAGTCGGCTATCCTTAAATGCCATTAGCAGAGCTTTTGCCGCTAACCCCCTGGTGTGATAATTATCTACCCCATTGAGTTGCGACATCTCGAGGCTTAGCTTCTAATCGTCCTCAGGGACAATACTTTGACAATCTGACCTCAAATCAGGTAGGACTACCCGCTGAACTTAA	OTU2161
k__Fungi	p__Basidiomycota	c__Agaricomycetes	o__Agaricales	f__Psathyrellaceae	g__Coprinellus	s__hiascens	AACGCACCTTGCGCTCCTTGGTATTCCGAGGAGCATGCCTGTTTGAGTGTCATTAAATTCTCAACCTCACCAGTTTTGTCATGAGACTGTGTAAGGCTTGGATGTGGGGGTTTTTGCAGGCTGCCTCTGTGCGGTCTGCTCCCCTGAAATGCATTAGCGAGTTCACTAAGCTCCGTCTATTGGTGTGATAATTATCTACGCCGTGGAATGGGTTTAGACTTGCTTCTAACCGTCTGCAAAGACAACTTTTTGACAATTTGACCTCAAATCAGGTAGGACTACCCGCTGAACTTAA	OTU2170
k__Fungi	p__Basidiomycota	c__Cystobasidiomycetes	o__Cystobasidiomycetes_ord_Incertae_sedis	f__Buckleyzymaceae	g__Buckleyzyma	s__aurantiaca	AACGCACCTTGCACTCTTTGGTATTCCGAAGAGTATGTCTGTTTGAGTGTCATGAAACTCTCAACCCCCTTATTTTGTAATGATATAAGTGTGGGCTTGGTTCATGGTTGTTGAAGGCTTAACAGTCTTCTCAACTGAAATACACGAGCTACCTATTTTATAATAGACGGTTTGACTCGGCGTAATAACTATTTCGCTGAGGACGTCCTTTTATAATAGTAAATGGTGCTTCTAATTTAACATCAATTTAAGATTTAGACCTCAAATCAGTCAGGACTACCCGCTGAACTTAA	OTU2171
k__Fungi	p__Basidiomycota	c__Agaricomycetes	o__Polyporales	f__Meruliaceae	g__Scopuloides	s__hydnoides	AACGCACCTTGCGCTCCTTGGTATTCCGAGGAGCATGCCTGTTTGAGTGTCATGGTATTCTCAACTCTACAAAGCTTTTGCAATGAAGAGTTGGATTTGGAGGCTTGTGTTGGCTCGAAAGAGTTGACTCCTCTGAAATGCATTAGTGTGAGCCTTTACGGATCGCCTCCAGTGTGATAATGTCTACGCTGTGGTGTTGAAGTATTTCTAGTGTTCATGCTTCTAATCGTCCTCTTGGGACAATCATTTGACAATCTGACCTCAAATCAGGTAGGACTACCCGCTGAACTTAA	OTU2175
k__Fungi	p__Basidiomycota	c__Agaricomycetes	o__Agaricales	f__Entolomataceae	g__Clitopilus	s__prunulus	AACGCACCTTGCGCTCCTTGGTATTCCGAGGAGCATGCCTGTTTGAGTGTCATTAAATTCTCAACCCTACAAGTTCTTTTCGAACCTGTATGGCTTGGATCATGGGAACTGCGGGCTTGGATAAAGTCGGCTTTCCTTAAATGTATTAGCAGAACTTTTGTTGCTAACCTCTGGTGTGATAATTATCTACGCTATTGAGAGGCGACATGTTAAAGTACTGCTTCTAATCGTCTGTCACGGACAACATTTGACAATCTGACCTCAAATCAGGTAGGACTACCCGCTGAACTTAA	OTU2183
k__Fungi	p__Basidiomycota	c__Agaricomycetes	o__Gomphales	f__Gomphaceae	g__Ramaria	s__decurrens	AACGCATCTTGCGCTCCTTGGTATTCCGAGGAGCATGCCTGTTTGAGTGTCGTGAAATAACATCGATCCCAGCCTCTTGCGAGGCGAAGGGTCGGATTTGGATGTTGCAGTCCTTTATACAAGGTCTGCTCGTCTTGAAATGCATTAGCGTTCCGTCGCGAGATCGGTCACAACGGTGTGATAAGTCTACTTCTGGCGCCGTTCCGCGTCTCGCGTGTAAGGATGCTTCTAATCGTCTTAGGACAATTTCATGTCGTCTGACCTCAAATCAGGTAGGACTACCCGCTGAACTTAA	OTU2191
k__Fungi	p__Basidiomycota	c__Agaricomycetes	o__Agaricales	f__Psathyrellaceae	g__Coprinellus	s__ephemerus	AACGCACCTTGCGCTCCTTGGTATTCCGAGGAGCATGCCTGTTTGAGTGTCATTAAATTCTCAACCTTACCAGTTTTGTTATGAGACTGTGTAAGGCTTGGATGTGGGGGTTTTTGCAGGCTACCTAGTGTGGTCTGCTCCCCTGAAATGCATTAGCGAGTTCACTAAGCTCTGTCTATTGGTGTGATAATTATCTACGCCGTGGAAGGAACTTAGACTTGCTTCTAACCGTCTGCAAAGACAACTTTTGACAATTTGACCTCAAATCAGGTAGGACTACCCGCTGAACTTAA	OTU2197
k__Fungi	p__Basidiomycota	c__Agaricomycetes	o__Agaricales	f__Inocybaceae	g__Inocybe	s__amblyospora	AACGCATCTTGCGCTCCTTGGTATTCCAAGGAGCATGCCTGTTTGAGTGTCATTCAAGTTCTCAACCGCACCAGATTGCGGCTTGGAAATGGAGGAACTTTTTTTGCAGGCTTCTACAAAAGTCTGCTCCTCTGAAATAAATTAGTGGTGTCTTTGAGGCTTACTACTAGTACAGGTGTGATAAAACTATCTATGCCTCTAGTATGCTTCGCATATTGCTGCTTCTAAAACATAATAGAAAACCTTTGATGAATTTGACCTCAAATCAGGTAGGACTACCCGCTGAACTTAA	OTU2200
k__Fungi	p__Basidiomycota	c__Agaricomycetes	o__Agaricales	f__Inocybaceae	g__Inocybe	s__flocculosa	AACGCATCTTGCGCTCCTTGGTATTCCGAGGAGCATGCCTGTTTGAGTGTCATTTAACTTCTCAACCAACATCAGATGATGTTGGCTTGGATGTGGGGGTTGTTTTTGCAGGCTTTTTCTTGTTAGAAGGTCGGCTCCCCTGAAATGGATTAGTGGTATCTGAGGCTACTACTGTGGGTGTGATAACTATCTATGCCTTTGGTATGCCGCATGAACAGATTACACTGCTTCTAACAAAACAAAATTTGATAAATTTGACCTCAAATCAGGTAGGACTACCCGCTGAACTTAA	OTU2201
k__Fungi	p__Basidiomycota	c__Agaricomycetes	o__Boletales	f__Serpulaceae	g__Serpula	s__himantioides	AACGCACCTTGCGCTCCTTGGTATTCCGAGGAGCATGCCTGTTTGAGTGTCATTAAATTCTCAACCCCATCGATTTGTTTCGGTTGTGGGATTGGATTGTGGGGGTTTGCTGGTGGACTTCTTGTCCGTCGGCTCCTCTGAAATGTATTAGCAAAGGTTGATGTGCGAACCAGTGTCTCGGTGTGATAATGATCATCGTGCCTGACGTGCAGTGTCCTGTGCTTACAGTCGTCGTAAGACAACGTTTTGAACCTTTGACCTCAAATCAGGTAGGATTACCCGCTGAACTTAA	OTU2202
k__Fungi	p__Basidiomycota	c__Agaricomycetes	o__Agaricales	f__Entolomataceae	g__Clitopilus	NA	AACGCACCTTGCGCTCCTTGGTATTCCGAGGAGCATGCCTGTTTGAGTGTCATTAAATTCTCAACTATATCAGTTTTTACAAACTGTATGGCTTGGATCTTGGGATTTGCGGGCTTTTAACGAGTCGGCTATCCTTAAATGTATTAGCAGAGCTTTTGTCGCTAACTAACCTCTGGTGTAATAATTATCTACGCCATTGCAAGGCAACATATTGAGGGCTTAGCTTCTAATCGTCCTTACCGGACAATACTTGACAATCTGACCTCAAATCAGGTAGGATTACCCGCTGAACTTAA	OTU2206
k__Fungi	p__Basidiomycota	c__Agaricomycetes	o__Agaricales	f__Bolbitiaceae	g__Conocybe	s__zeylanica	AACGCACCTTGCGCTCCTTGGTATTCCGAGGAGCATGCCTGTTTGAGTGTCATTAAATTCTCAATCTCTACAACTTTTGTTGTTAGCAGGTTGGATGTGGGGGTTTATTGTGGGCGTTACAACCTACTCCCCTGAAATGAATTAGCTGGAATGCCTCGGCAAATCCAACTATCAGTGTGATAAATATCTTACTGTGGTTGTTGCTTTTGAGGGTATCCGCTTCTCAACTGTCTGCAAAGACAACTTGAATCATTTTGACCTCAAATCAGGTAGGACTACCCGCTGAACTTAA	OTU2208
k__Fungi	p__Basidiomycota	c__Agaricomycetes	o__Agaricales	f__Cortinariaceae	g__Cortinarius	s__varius	AACGCACCTTGCGCTCCTTGGTATTCCGAGGAGCATGCCTGTTTGAGTGTCATTAATATATCAATCTCTTCAGCTTTTGGCTTGTTGAGTGTTGGATGTGGGGGTCTTTTTTTGCTGGTCTTCTCAGATCAGCTCCCCTGAAATGCATTAGCGGAACAATTTGTGGACCGTTCATTGGTGTGATAACTATCTACGCTATTGACGCAAAGCAGTTCAGCTTCTAACAGTCCATTGACTTGGACAAATTTTCATTAATGTGACCTCAAATCAGGTAGGACTACCCGCTGAACTTAA	OTU2232
k__Fungi	p__Basidiomycota	c__Agaricomycetes	o__Agaricales	f__Entolomataceae	g__Entoloma	s__alvarense	AACGCACCTTGCGCTCTTTGGTAATCCGAAGAGCATGCCTGTTTGAGTGTCATGAAATTCTCAACCTTTCAAGCTTTTTTAAAAAAGCTTTAGTTAGGCTTGGATCTTGGAAGCTTGCTGGCTCTTGTAGCTCAGCTCTTCTTAAATGCATTAGCGAGATTAATCACTAAATCATCTTTGATATGATAATTATCTATATCATCAATGAACCAGTGTTTTTTTCTTCTTGCTTCTAAATCTGTATATTGAATCATTTGACCTCAAATCAGGTAGGACTACCCGCTGAACTTAA	OTU2233
k__Fungi	p__Basidiomycota	c__Agaricomycetes	o__Agaricales	f__Cortinariaceae	g__Cortinarius	s__helobius	AACGCACCTTGCGCTCCTTGGTATTCCGAGGAGCATGCCTGTTTGAGTGTCATTAATATATATCAACCCTCTCTCTTGTAGTGAGTGGTTTGGATGTGGGGGTTTTGCTGGCCTCTTTGAAAAAAGGGCTCAGCTCTCCTGAAATGCATTAGCAGAACAAACCTGTTCATTGGTGTGATAACTATCTGCGCCATTGAATGTGAGGGGCAGTTCAGCTTTCTAACAGTCCTTCGTTGGACAATTCATCATTAATGTGACCTCAAATCAGGTAGGACTACCCGCTGAACTTAA	OTU2243
k__Fungi	p__Basidiomycota	c__Agaricomycetes	o__Polyporales	f__Fomitopsidaceae	g__Antrodia	s__serialis	AACGCACCTTGCGCTCCTTGGTATTCCGAGGAGCATGCCTGTTTGAGTGTCATGGAATTCTCAACTTCATTTGCTTTTGTGAATGAAGCTTGGACTTGGAGGTATTGCTGGCCGTACGGTCGGCTCCTCTTGAATTTATTAGCTCGAGCCTTTGTGGATCAGCTTCGGTGTGATAATTGTCTACGCCGTTCTGTGAAGCATAACTATGGGATTCGGCTTCCAATAGTCCTTCACTGGACAATATCTTTGACCTTTGACCTCAAATCAGGTAGGATTACCCGCTGAACTTAA	OTU2245
k__Fungi	p__Basidiomycota	c__Agaricomycetes	o__Geastrales	f__Geastraceae	g__Geastrum	NA	AACGCATCTTGCGCTCCTTGGTATTCCGAGGAGCATGCCTGTTTGAGTGTCGTGAATAACTCTCAATTTCAAATATTTTAGAATATCTGACATTGGACTTGGGCGTTGTCGTGTTTCTACGACTCGTCCTAAATGCATTAGCGATCTGCCCTGATCACACACAATGTGATAAGTAAAAAAATAAAGCATTGTTATGGTTGGGTTTGAAAGATGGCTTCTAATCGTCGTAATGACAAATGAAAGACCATGTGGTTTGACCTCAAATCAGGCAGGACTACCCGCTGAACTTAA	OTU2247
k__Fungi	p__Basidiomycota	c__Agaricomycetes	o__Polyporales	f__Meripilaceae	g__Physisporinus	NA	AACGCACCTTGCGCTCCTTGGTATTCCGAGGAGCATGCCTGTTTGAGTGTCATGGTATTCTCAATCCCCTCAACCTTTGCTGGATGAGGTGGTATTGGACTTGGAGGTTTTTGCTGGCACCCTCAGTGAGGTCAGCTCCTCTTAAATGCATCAGTGTGAATCCCGCTTCATGCTCAGTGTGATAATTATCTGCACTGTTTTTGGGCGTGGCAACTTCATGCTTCCAACCGTCGCGAGACAAACCTTTTGACATCTGACCTCAAATCAGGTAGGACTACCCGCTGAACTTAA	OTU2248
k__Fungi	p__Basidiomycota	c__Agaricomycetes	o__Agaricales	f__Agaricaceae	g__Chlorophyllum	s__olivieri	GAAATGCGATAAGTAATGTGAATTGCAGAATTCAGTGAATCATCTAATCTTTGAACGCACCTTGCGCTCCTTGGTATTCCGAGGAGCATGCCTGTTTGAGTGTCATTAAATTCTCAACTCCTCCAGCTGTTGCAGCTGGGCTGGGGCTTGGATTGTGGAGGGATTGCTGGTGGATTATCAGCTCCTCTGAAAAGCATTAGTGGAACTGGTTTGCAATCCATCACGGGTGTGATAATTATCTATGCCTGTGGGTTGCTCTCTGTGTGTTCTGCTGCCAACATTGTCTTGGACAAAATTTTTGACGATTTGACCTCAAATCAGGTAGGACTACCCGCTGAACTTAAGCATATCAATAAGC	OTU2252
k__Fungi	p__Basidiomycota	c__Agaricomycetes	o__Agaricales	f__Psathyrellaceae	g__Homophron	s__cernuum	AACGCACCTTGCGCTCCTTGGTATTCCGAGGAGCATGCCTGTTTGAGTGTCATTAAACTCTCAACCTCTTCAGCTTTTGTTGTTGAGGCTTGGATGTGGGGGTTTTGCAGGTCTGCCTTAACTGTGCGGTCTGCTCCCCTGAAATGTATTAGCGGGTTGGCTTCCGTCTATTGGTGTGATAATTATCTACGCCGTGGATGGGTTTGGCTTTCAGACCAGCTTCTAACTGTCCTTTGGACAACTCTTGACATTTTTGACCTCAAATCAGGTAGGACTACCCGCTGAACTTAA	OTU2258
k__Fungi	p__Basidiomycota	c__Agaricomycetes	o__Agaricales	f__Psathyrellaceae	g__Coprinellus	s__brevisetulosus	AACGCACCTTGCGCTCCTTGGTATTCCGAGGAGCATGCCTGTTTGAGTGTCATTAAATTCTCAACCTCACCAGTTTTTTCTGTGTGAAGGCTTGGATGTGGAGGTTTCTGCAGGCTGCCTCAGCGCGGTCTGCTCCTCTGAAATGCATTACGCGAGTTTCACTAAGCTCCGTCTATTGGTGTGATAATTATCTACGCCGTGGAAGGGGTTTAGACTTGCTTCTAACCGTCCGCAAGGACAGCACTTTGACAATTTGACCTCAAATCAGGTAGGACTACCCGCTGAACTTAA	OTU2267
k__Fungi	p__Basidiomycota	c__Agaricomycetes	o__Polyporales	f__Meruliaceae	g__Gyrophanopsis	NA	AACGCACCTTGCGCTCCTTGGTATTCCGAGGAGCATGCCTGTTTGAGTGTCATGGTATTCTCAACTCTGACTTGTTTCTGACGAGTTGGTGTTGGATGTGGAGGTCTGCCGGTGCTCACCATCGGCTCCTCTGAAATGCATTAGTATGGATGTTTATCTGGCGTTCCTTCAGTGTGATAATTGTCTACGCTGTGGGTGCCGGGTTTTGCAAAGTCCGTGCTTCGAACCGTCCCTTGGGACAACTTTTGACATCTGACCTCAAATCAGGTAGGACTACCCGCTGAACTTAA	OTU2268
k__Fungi	p__Basidiomycota	c__Agaricomycetes	o__Agaricales	f__Strophariaceae	g__Deconica	s__montana	AACGCACCTTGCGCTCCTTGGTATTCCGAGGAGCATGCCTGTTTGAGTGTCATTAAATTCTCAACCTCTCTAGTTTTTATTAACTAGTAGATGGCTTGGATGTGGGGGTTTATTTTGCCGGCTTTCACAAGTCAGCTCCCCTTAAATGTATTAGCCGGTGCCCTCTAACCGTCTATTGGTGTGATAATTATCTACGCCGTGGACTTGGTTGCATTGCTTCTAACTGTCCTTTATGGACAATATAATGACATTTTGACCTCAAATCAGGTAGGACTACCCGCTGAACTTAA	OTU2270
k__Fungi	p__Basidiomycota	c__Agaricomycetes	o__Polyporales	f__Meripilaceae	NA	NA	AACGCACCTTGCGCTCCTTGGTATTCCGAGGAGCATGCCTGTTTGAGTGTCATGGTATTCTCAATTCCCTCAACCTTTGTTGGATGGGGTGATATTGGACTTGGAGGCTTTTGCTGGCATCTTAGTGAAGTCAGCTCCTCTTAAATGCATCAGTGTGAGTCCCACTTCATGCTCAGTGTGATAATTATCTGCACTGTTTTTGGGTGTGGCAACTTCATGCTTCCAACTGTCGCAAGACAAACCTTTTGACATCTGACCTCAAATCAGGTAGGACTACCCGCTGAACTTAA	OTU2271
k__Fungi	p__Basidiomycota	c__Agaricomycetes	o__Hymenochaetales	f__Schizoporaceae	g__Xylodon	s__borealis	AACGCACCTTGCGCTCCTTGGTATTCCGAGGAGCATGCCTGTTTGAGTGTCGTGAAATCATCAACTCCCTTTGCTTTTTGGCGAAGGTGAGCTTGGATTTGGGGACTTTGCTGGCCTTTACGGGTTCTGGCTTCCCTTGAATGCATTAGCTAGTAATTGATTTGCAGCATATATGCGGTGTGATAATGTCTTCACTGTGTAGCTCAAGTCGACTGGCTTCTAATCGTCCTTCGCGGGACAACATTTTGATCATTAGACCTCAAATCAGGTAGGACTACCCGCTGAACTTAA	OTU2274
k__Fungi	p__Basidiomycota	c__Agaricomycetes	o__Agaricales	f__Psathyrellaceae	g__Coprinopsis	s__cinerea	AACGCACCTTGCGCTCCTTGGTATTCCGAGGAGCATGCCTGTTTGAGTGTCATTAAATTCTCAACCTCACCAACTTTGTTGTGTGCAGGCTTGGATGTGGGGGTTGCAGGTCCACTCTCGTGGTCTGCTCCTCTGAAATGTATTAGTGGGTTGTGCCCCTAATCTATTGGTGTGATAATTATCTACGCCGTGGATTGGGTTGGTTACTTGAAGACCTGCTTCTAACCGTCCCTTGGACAACTTTTGACAATTTTGACCTCAAATCAGGCAAGACTACCCGCTGAACTTAA	OTU2276
k__Fungi	p__Chytridiomycota	NA	NA	NA	NA	NA	AACGCACATTGCACTCTGTTTACGCAGAGTATGCCTGTTTGAGAATCTATAGTATTCATTCCTCTAGGTCTCTTTGGAGGTCTGGGGGAGATTTGAGGCGTCTCGGTTAATCGAGTGCTTTTAAAACTATTGCTGTCTAATGCTGTTGGCAGAAAGTATGTGTCTGAAACCTTGGTTTCTCTAATGCTGAAGCTGGCGGCTCTATTGGGCACTCACCTATTAAAGTTTTGCCTTTGGGTAGAGCTTGAACCAATGGTCTCAAATCAGGCAGGAGGACCCGCTGAACTTAA	OTU2279
k__Fungi	p__Basidiomycota	c__Agaricomycetes	o__Agaricales	f__Psathyrellaceae	g__Coprinopsis	NA	AACGCACCTTGCGCTCCTTGGTATTCCGAGGAGCATGCCTGTTTGAGTGTCATTAAATTCTCAACCTCACCAGTTTTGCTGTGTGATGGCTTGGATGTGGGGGTTGCAGGTCCACTCTGTGGTCTGCTCCTCTAAAATGTATTAGTGGGTTGAGCCCCTAATCTATTGGTGTGATAATTATCTACGCCGTGGATTGGAAGGCTATCATAGACCTGCTTCTAACCGTCCCTCACAGGACAACTTTGACATTTTTGACCTCAAATCAGGTAAGACTACCCGCTGAACTTAA	OTU2286
k__Fungi	p__Basidiomycota	c__Agaricomycetes	o__Agaricales	NA	NA	NA	AACGCACCTTGCGCTCCTTGGTATTCCGAGGAGCATGCCTGTTTGAGTGTCATTAAATTCTCAACCCTTTCAGTCTTGCTGATAAGAGGTTTGGATGTGGGAGTTGCGGGCTTCTATAAAAGTCGGCTCTTCTTAAATGCATTAGTGAAACCTTTTATTGATCATCTCTGGTGTGATAATTATCTACGCCATTGATTATACGAGGTTCTGCTTCCTAATCGTCCTTTTATTAGGACAATTTCATTGACCATTTGACCTCAAATCAGGTAGGACTACCCGCTGAACTTAA	OTU2288
k__Fungi	p__Basidiomycota	c__Agaricomycetes	o__Agaricales	f__Entolomataceae	g__Entoloma	NA	AACGCACCTTGCGCTCTTTGGTAATCCGAAGAGCATGCCTGTTTGAGTGTCATGAAATTCTCAACCTTTCAAGCTTTTTTCAAAGCTAGTTAGGCTTGGATCTTGGAGGTTTGCTGGCTCTAGTAGCTCAGCTCTTCTTAAATGCATTAGCGAGATTAATCACTAAATCATCTTTGATATGATAATTATCTATATCATCAGTGAAACAGTGTTTTTTTTCTCTTGCTTCTAATCTATCTCTATTGAATCATTTGACCTCAAATCAGGTAGGACTACCCGCTGAACTTAA	OTU2294
k__Fungi	p__Ascomycota	c__Eurotiomycetes	o__Chaetothyriales	NA	NA	NA	AACGCACATTGCGCCCTTTGGTATTCCGAAGGGCATGCCTGTTCGAGCGTCATTATCCCCCCTCAAACCTCGGGTTTGGTGTTGGACCAAGTCCCCACGAACGACCGCACCGGTCGCGCACGGGACCGGTCTCAAAGACAATGACGGCGTCTGCGGGACCCCCGGTACAACGAGCTTTCCGTGTCTACACGGGACGAGCACGTACCGTCGGTGTCGCGTGGACCCCGGTCGCCTTTTTTATTTTATCAGGTTGACCTCGGATCAGGTAGGAATACCCGCTGAACTTAA	OTU2302
k__Fungi	p__Basidiomycota	c__Agaricomycetes	o__Agaricales	f__Inocybaceae	g__Inocybe	s__flocculosa	AACGCATCTTGCGCTCCTTGGTATTCCGAGGAGCATGCCTGTTTGAGTGTCATTTAAACTCTCAAACCACATCATTCATTTGACGTGGCTTTGGACGTGGGGGTTGCTGGCTTTCTTCTCAGAGAGGCCTGCTCCCCTGAAAAGCATTAGTGGTATCTGGAGTGGAAAACTGCTAGGTGTGATAATACTGTCTATGCCTTTGGTTATGCCACAATGTGCTGCTTCCAACCACACATTTTTTTTTGACAAACTTGACCTCAAATCAGGTAGGACTACCCGCTGAACTTAA	OTU2303
k__Fungi	p__Basidiomycota	c__Agaricomycetes	o__Atheliales	f__Tylosporaceae	g__Amphinema	NA	AACGCACCTTGCGCTCCTTGGTATTCCGAGGAGCATGCCTGTTTGAGTGTCATTAAATCATCAACCCCACCGATTTGTTTCGGCTTGGGGCTTGGACTTGGAGCGTGCTGGCGAAGGTCGGCTCCTCTTTAAATGCATCAGCGGAAGAATGCATCTTTTTTCCCTTCAGCGTGATAATCCTGTTGCGCTGTGTGTGGGTCAAAGGTGTTCCGCTTATAATCGTCCTTCGGACAAACGAACCCATCTATTTTTGACCTCAAATCAGGTAGGACTACCCGCTGAACTTAA	OTU2307
k__Fungi	p__Basidiomycota	c__Agaricomycetes	o__Atheliales	f__Pilodermataceae	g__Piloderma	s__byssinum	AACGCACCTTGCGCTCCTTGGTATTCCGAGGAGCATGCCTGTTTGAGTGTCATTAAATTCTCAAACTCTGATTGATTTGTTTCAATCGGAGGTTTGGATTTGGAGCGTGCCGGCGTCAAGTCGGCTCCTCTTGAATGCATCAGCGGAATCCCATTCATTTCGGACGTCAGTGTGATAATCATGTTGCGCTGTCTTTGCGATCTTGAAAGCCCGCTCACAATGGTCTTCGGACAAACCTCACATATCATATTTGACCTCAAATCAGGTAGGACTACCCGCTGAACTTAA	OTU2311
k__Fungi	p__Basidiomycota	c__Agaricomycetes	o__Agaricales	f__Inocybaceae	g__Inocybe	NA	AACGCATCTTGCGCTCCTTGGTATTCCAAGGAGCATGCCTGTTTGAGTGTCATTTAACTTCTCAACCACATCAGATTGATGTTGGCTTGGATGTGGGGGTTGTTTTTGCAGGCTTTCTGTAGAAGGTCGGCTCCCCTGAAATGGATTAGTGGTATCTGAGGCTACTACTGTAGGTGTGATAACTATCTATGCCTTTGGTATGCCGCATGAACAGATTACACTGCTTCTAACAAAACAAATTTTGATAAATTTGACCTCAAATCAGGTAGGACTACCCGCTGAACTTAA	OTU2313
k__Fungi	p__Basidiomycota	c__Agaricomycetes	o__Agaricales	f__Strophariaceae	g__Deconica	NA	AACGCACCTTGCGCTCCTTGGTATTCCGAGGAGCATGCCTGTTTGAGTGTCATTAAATTCTCAACCTCTCTAGTTTTTATTAACTAGTAGATGGCTTGGACTTGGAGGTTGCAGGCTTTCACAAGTCAGCTCCTCTTAAATGTATTAGCCGGTGCCCTTCTAACCGTCTATTGGTGTGATAATTATCTACGCCGTGGATTACTGGAGGTTGCATTGCTTCTAATCGTCTTTGGACAATATTAATGACCATTTGACCTCAAATCAGGTAGGACTACCCGCTGAACTTAA	OTU2315
k__Fungi	p__Basidiomycota	c__Agaricomycetes	o__Polyporales	f__Ganodermataceae	g__Ganoderma	NA	AACGCACCTTGCGCTCCTTGGTATTCCGAGGAGCATGCCTGTTTGAGTGTCATGAAATCTTCAACCTATAAGCTTTTGTGGTTTGTAGGCTTGGACTTGGAGGCTTGTCGGCCTTGATCGGTCGGCTCCTCTTAAATGCATTAGCTTGATTCCTTGCGGATCGGCTCTCGGTGTGATAATATCTACGCCGCGACCGTGAAGCGTTTGGCGAGCTTCTAACCGTCTCACTTGAGAGACAACTTTATGACCTCTGACCTCAAATCAGGTAGGACTACCCGCTGAACTTAA	OTU2317
k__Fungi	p__Basidiomycota	c__Agaricomycetes	o__Hymenochaetales	f__Schizoporaceae	g__Hyphodontia	s__arguta	AACGCACCTTGCGCTCCTGGACTTGTTTCAGGAGCATGCCTGTTTGAGTGTCATGAAATCATCAACCACGATGCTTCTTTAGTGTCGCTGGCTTGGACTTGGGGATCTGCTGGCTTGTCAAGAGTCGGCTTCCCTTGAATGCATTAGTCGGGTGCCTTGCTCGAGAAGTGTGATAATTATCATTCACTGATCGTCGAGGAGCTTTGTCTCGGCTTCTAACCGCATTGGAAACGATGCAATTTTGACACATCTGACCTCAAATCAGGTAGGACTACCCGCTGAACTTAA	OTU2323
k__Fungi	p__Basidiomycota	c__Agaricomycetes	o__Atheliales	f__Tylosporaceae	g__Tylospora	s__fibrillosa	AACGCACCTTGCGCCCCTTGGTATTCCGAGGGGCATGCCTGTTTGAGTGTCATTAAATCCTCAACCGCGCCGATTGATTTTCGGTGGGGCTTGGACTTTGGAGCGTGCTGGCGAAGGTCGGCTCCTCTTTAAATGCATCAGCGGAAGAAACCTTTGTCTTTCCCGCCTTCGGTGTGATAATTGTGTTGCGCCGTGGTGGAACTTCAACGATCCGCTTACAATGGTCTTCGGACGAAACCTCATGTCATCTTGACCTCAAATCAGGTAGGACTACCCGCTGAACTTAA	OTU2326
k__Fungi	p__Basidiomycota	c__Agaricomycetes	o__Polyporales	f__Meripilaceae	g__Rigidoporus	s__sanguinolentus	AACGCATCTTGCGCTCCTTGGCATTCCGAGGAGCATGCCTGTTTGAGTGTCATGGTATTCTCAATTCTCTTGGTTTCTGCCAAGATGATATTGGACTTGGAGGCTATTGCTGGCATCGTTTCAGAAGCCAGCTCCTCTTAAATGAATCAGTGTGAACATTCACTTCATACTTGGTGTGATAATTATCTGCACTATGTCTGAGTGATAGAGTTTCATGCTTCGAATCGTCGCGAGACACTATTTTGACTTCTGACCTCAAATCAGGTAGGATTACCCGCTGAACTTAA	OTU2327
k__Fungi	p__Basidiomycota	c__Agaricomycetes	o__Agaricales	f__Inocybaceae	g__Inocybe	s__subcarpta	AACGCATCTTGCGCTCCTTGGTATTCCGAGGAGCATGCCTGTTTGAGTGTCATCAAGTTCTCAACCACCATGTTTGTGTGTGTGGCTTGGATTTGGGGGTATATGTTTTGCAGGCTTTATAAAGTCAGCTCCCCTGAAAAGCATTAGTGGTATCTGAGCAAAAACTACTATAGGTGTGATAACTATCTATGCCTTGGTATATAATGCATGAACAGACTACACTGCTTGCAAACTTTGAAATTGACCAATTTGACCTCAAATCAGGTAGGACTACCCGCTGAACTTAA	OTU2328
k__Fungi	p__Basidiomycota	c__Agaricomycetes	o__Agaricales	f__Cortinariaceae	g__Cortinarius	s__vernus	AACGCACCTTGCGCTCCTTGGTATTCCGAGGAGCATGCCTGTTTGAGTGTCATTAATATATATCAACCTTCTCTCTTTGTAGTGAGTGGTTTGGATGTGGGGGTTTGCTGGCCTCTTTAAAAAAAGGGTTCAGCTCTCCTGAAATGCATTAGCAGAACAACCTGTTCATTGGTGTGATAACTATCTGCGCCATTGAATGTGAAGGGGCAGTTCAGCTTTCTAACAGTCCTTGGACAATTCATTATTAATGTGACCTCAAATCAGGTAGGACTACCCGCTGAACTTAA	OTU2335
k__Fungi	p__Basidiomycota	c__Agaricomycetes	o__Hymenochaetales	f__Schizoporaceae	g__Xylodon	s__sambuci	AACGCACCTTGCACTCCTTGGTATTCCGAGGAGTATGCCTGTTTGAGTGTCTGACTTTCATCAATCCTCCTTTACTTTTGTAATGGTTGGCTTGGATTTGGGGATTGCTGGGCCTTGTGTCTGGCTTCCCTTGAATGCATTAGTTGAATTGACTTGCAACGCTATGTGTGGTGTGATAATATCTTCACTGCATAGTTGTAATGAAGTTTGGCTTATAACCGTCTTTCATTAGACAATCCTTTGACCATTAGACCTCAAATCAGGTAGGACTACCCGCTGAACTTAA	OTU2336
k__Fungi	p__Basidiomycota	c__Agaricomycetes	o__Polyporales	f__Polyporaceae	g__Trametes	s__hirsuta	AACGCACCTTGCGCTCCTTGGTATTCCGAGGAGCATGCCTGTTTGAGTGTCATGAAATTCTCAACCCATAAATCCTTGTGATCTATGGGCTTGGATTTGGAGGCTTGCTGGCCCTAGCGGTCGGCTCCTCTTGAATGCATTAGCTTGATTCCGTGCGGATCGGCTCTCAGTGTGATAATTGTCTACGCTGTGACCGTGAAGCGTTTTGGCAAGCTTCTAACCGTCCATTAGGACAATTTTATAACATCTGACCTCAAATCAGGTAGGACTACCCGCTGAACTTAA	OTU2344
k__Fungi	p__Basidiomycota	c__Agaricomycetes	o__Agaricales	f__Pluteaceae	g__Pluteus	s__atropungens	GAAATGCGATAAGTAATGTGAATTGCAGAATTCAGTGAATCATCGAATCTTTGAACGCACCTTGCGCTCCTTGGTATTCCGAGGAGCATGCCTGTTTGGGTGTCATTAAATTCTCAATCCCCTTCAATTTTGTATTGTTGGGTGATGGACTATGGGAGCCTGCTGGCATTGCTCAGCTCTCCTCAAATGTATTAGCAGGGTAATATGCCATCTGTGCTTGGTATGATATTTATCTATACCTCATGTGCTCATGTCTTACTTGCTTCAAACTGTTGCTTCAAGCAACACTTTTTGACCATTTGACCTCAAATCAGGTAGGACTACCCGCTGAACTTAAGCATATCAATAAGC	OTU2352
k__Fungi	p__Basidiomycota	c__Agaricomycetes	o__Agaricales	f__Psathyrellaceae	g__Psathyrella	s__pygmaea	AACGCACCTTGCGCTCCTTGGTATTCTGAGGAGCATGCCTGTTTGAGTGTCATTAAATTCTCAACTTCATCACTTGTGTTGAAGCTTGGATGTGGGGGTTGTGCAGAATGCGTAACGGTGGTCTGCTCCCCTTAAATGAATTAGCGAGTTCAAACTGAGCTCTGTCTATTGGTGTGATAATTATCTACGCCGTGGATTGGACTTAGACTTGCTTCTAATCGTCCGCAAGGACAATACTTTGACAATTTGACCTCAAATCAGGTAGGACTACCCGCTGAACTTAA	OTU2353
k__Fungi	p__Basidiomycota	c__Agaricomycetes	o__Agaricales	f__Inocybaceae	g__Inocybe	s__cervicolor	AACGCATCTTGCGCTCCTTGGTATTCCGAGGAGCATGCCTGTTTGAGTGTCATTAATATCTCAACCACATATTTTGATGTGTGGCTTGGACTTGGAGGAAACGTGCAGGCTCTGACTCTTGTAGTCTGCTCCTCTGAAAAACATAAGCGGTACCTATATTGGGACTTTGGCTAGGTGTGATACACATCTGCATCTAATCGAGGTTAGCCCGTTGGTCATGCTGCTGATCATTACAACTTGATGAACTTGACCTCAAATCAGGTAGGACCACCCGCTGAACTTAA	OTU2356
k__Fungi	p__Basidiomycota	c__Agaricomycetes	o__Polyporales	f__Ganodermataceae	g__Ganoderma	NA	AACGCACCTTGCGCTCCTTGGTATTCCGAGGAGCATGCCTGTTTGAGTGTCATGAAATCTTCAACCTACAAGCCTTGCGGTTTGTAGGCTTGGACTTGGAGGCTTGTCGGCCCTTGGTCGGCTCCTCTTAAATGCATTAGCTTGATTCCTTGCGGATCGGCTCTCGGTGTGATAATGTCTACGCCGCGACCGTGAAGCGTTTGGCGAGCTTCTAACCGTCTTCGCTTGAAGACAGCTTTATGACCTCTGACCTCAAATCAGGTAGGACTACCCGCTGAACTTAA	OTU2357
k__Fungi	p__Ascomycota	c__Eurotiomycetes	o__Chaetothyriales	f__Herpotrichiellaceae	g__Exophiala	NA	AACGCACATTGCGCCCTTTGGTATTCCGAAGGGCATGCCTGTTCGAGCGTCATTATCACCCCTCAAGCCCTCGGCTTGGTGTTGGACGGTTTGGTGGAGGCCCCCTCGGGGGCTCCTGCCCCTCCCAAAGACAATGACGGCGGCCTCGTTGGACCCCCGGTACACTGAGTTCTTCACGGGACACGTATCGGACACATGGGTTTACGGGACACGGTCTGCCTCCCCTCAGGGAGAATCTTTCTAAGGTTGACCTCGGATCAGGTAGGGATACCCGCTGAACTTAA	OTU2358
k__Fungi	p__Ascomycota	c__Dothideomycetes	o__Pleosporales	f__Pleosporaceae	g__Bipolaris	NA	AACGCAAGTTGCGCCCCAAGCCTTCTGGCCGAGGGCACGTCTGCCTGGGTGTCACAAATCGTCGTCCCTCACCATCCTTTGCTGATGCGGGACGGAAGCTGGTCTCCCGTGTGTTACCGCACGCGGTTGGCCTAAATCCGAGCCAAGGACGCCTGGAGCGTACCGACATGCGGTGGTGAACTTGATCCATTACATTTTATCGGTCGCTCTTGTCCGGAAGCTGTAGATGACCCAAAGTCCATATAGCGACACCAGGTCAGGCGGGATTACCCGCTGAGTTTAA	OTU2364
k__Fungi	p__Basidiomycota	c__Agaricomycetes	o__Atheliales	f__Pilodermataceae	g__Piloderma	s__bicolor	AACGCACCTTGCGCTCCTTGGTATTCCGAGGAGCATGCCTGTTTGAGTGTCATTAAATTCTCAACTCCGATCGATTTGTTTCGACCTCGGAGCTTGGACTTTGGAGTGTGCTGGCGTCGGTCGGCTCCTCTCAAATGCATCAGCGGAATCTAACGTTTCGGACGTCAGTGTGATAATCACGTTGCGCTGTCAACCGATCCTGAAAGGCCCGCTCATAATGGTCTTCGGACAACTTCATATCAAATTTGACCTCAAATCAGGTAGGACTACCCGCTGAACTTAA	OTU2365
k__Fungi	p__Ascomycota	c__Pezizomycetes	o__Pezizales	f__Pyronemataceae	g__Boubovia	NA	AACGCACATTGCGCCTTATGGTAGTCCGTAAGGCATGCCTGTTCGAACGTCATCAAACCCCTCGAGTCCTCTGGCTTTATGTCACAGGAGTCTCGGTCTTACCCATGGCGGAGGCGCAAGTCTCCACCTGGGCGAATTCCATTGTGCTGATCCACGGGTCGCCAAAGCGTAGTAAGCCTAAACAGCTCTCGCCTGGCATAAGATCTTGTCTGGTATCACGCCATGAACCCCATTATTCTAAGAGTTTGACTTCGGATCAGGTAGGGATACCCGCTGAACTTAA	OTU2367
k__Fungi	p__Mucoromycota	c__Mucoromycetes	o__Mucorales	f__Rhizopodaceae	g__Rhizopus	s__arrhizus	AACGCAGCTTGCACTCTATGGTTTTTCTATAGAGTACGCCTGCTTCAGTATCATCACAAACCCACACATAACATTTGTTTATGTGGTGATGGGTCGCATCGCTGTTTTATTACAGTGAGCACCTAAAATGTGTGTGATTTTCTGTCTGGCTTGCTAGGCAGGAATATTACGCTGGTCTCAGGATCTTTTTTTTTGGTTCGCCCAGGAAGTAAAGTACAAGAGTATAATCCAGTAACTTTCAAACTATGATCTGAAGTCAGGTGGGATTACCCGCTGAACTTAA	OTU2370
k__Fungi	p__Basidiomycota	c__Agaricomycetes	o__Geastrales	f__Geastraceae	g__Geastrum	s__granulosum	AACGCATCTTGCGCTCCTTGGTATTCCGAGGAGCATGCCTGTTTGAGTGTCGTGAATACTCTCAATTTCAATCTTTTTGTTTGAAATTGGATTTGGATGTTGTTGTTGACGCATTAACGACTCGTCCTAAATACATTAGCGATCTGGCTTGATCACACACAATGTGATAAATTATTTCATCATTGTTATACTCAAGTCATGACTGCTTCTAACCGTCGAAAGACACCGCATATATATGCATGTCATTTGACCTCAAATCAGGTAGGACTACCCGCTGAACTTAA	OTU2371
k__Fungi	p__Basidiomycota	c__Agaricomycetes	o__Agaricales	f__Cortinariaceae	g__Cortinarius	s__bovinus	AACGCACCTTGCGCTCCTTGGTATTCCGAGGAGCATGCCTGTTTGAGTGTCATTAATATATATCATCCCTCTTCTTGAGTGGTTTGGATGTGGGGGTTTGCTGGCCTCTTTTGAGAGGTTCAGCTCTCCTGAAATGCATTAGCGGAACGGCTTGTCCATTCATTGGTGTGATAACTATCTACGCTACTGAGTGTGAGGCAGTTCAGCTTCCTAACAGTCCTTTGGACAATCTTATCCATTTTATGTGACCTCAAATCAGGTAGGACTACCCGCTGAACTTAA	OTU2377
k__Fungi	p__Basidiomycota	c__Agaricomycetes	o__Agaricales	f__Agaricaceae	g__Coprinus	s__cordisporus	AACGCACCTTGCGCTCCTTGGTATTCCGAGGAGCATGCCTGTTTGAGTGTCATTAAATTCTCAACTCTACCAGTTTTCTGTGTAGAGCTTGGATATGGAGGTCGTGCAGAGCGCTCACGCGTCCTGCTCCTCTAAAATGGATTAGCGAGTTCACTGGACTCCGTCTATTGGTGTGATAATTATCTACGCCGTGGATTGGGTTTAGACTTGCTTCTAACCGTCCGCAAGGACAACTCTTGACAATTTGACCTCAAATCAGGTAGGACTACCCGCTGAACTTAA	OTU2378
k__Fungi	p__Basidiomycota	c__Agaricomycetes	o__Hymenochaetales	f__Schizoporaceae	g__Hyphodontia	NA	AACGCACCTTGCGCTCCTGGACTTGTTTCAGGAGCATGCCTGTTTGAGTGTCATGAAATCATCAACCACGATGCCTTTGTGTGTCGCGGCTTGGAGTTGGGGATCTGCTGGCGCAAGTCGGCTTCCCTTGAATGCATTAGTCGGGCGCTCTCGCTCCGAGAAGTGTGATAAACTATCATTCACTGATCGGCGAGGGGCTATGTCCGGGCTTCTAACCGCATGAATGCATGCACTTTGACATATCTGACCTCAAATCAGGTAGGACTACCCGCTGAACTTAA	OTU2391
k__Fungi	p__Basidiomycota	c__Agaricomycetes	o__Hymenochaetales	f__Schizoporaceae	g__Xylodon	s__asperus	AACGCACCTTGCGCTCCTTGGTATTCCGAGGAGCATGCCTGTTTGAGTGTCGTGAAATTATCAACTCCCTTTCTTTATTGAAGGGTGAGCTTGGACTTGGGGATTGCTGGTTTTCAATCGGCTTCCCTTGAATGCATTAGCTGGAATTTAATTCGCAGCATATATGCGGTGTGATAATGTCGTCACTGTGTAGCTCGGATTGTCTAGCTTCTAATCGTCCTTCACGGGACAATTTGATCAATTTGGCCTCAAATCAGGTAGGACTACCCGCTGAACTTAA	OTU2399
k__Fungi	p__Basidiomycota	c__Agaricomycetes	o__Agaricales	f__Cortinariaceae	g__Cortinarius	s__scandens	AACGCACCTTGCGCTCCTTGGTATTCCGAGGAGCATGCCTGTTTGAGTGTCATTAATATAAACTCAACCCTTCTCTTGTTGAAGGGTTTGGATGTGGGGGTTTTGCTGGCCTTCTCAAAGAGGTTCAGCTCCCCTGAAATGCATTAGCAGAACGACCTTGCTCATTGGTGTGATAACTATCTACGCTTATGACTGTGAGGGGCAGTTCAGCTTTCTAACAGTCCATGGACAATTCATCATTAATGTGACCTCAAATCAGGTAGGACTACCCGCTGAACTTAA	OTU2400
k__Fungi	p__Basidiomycota	c__Agaricomycetes	o__Agaricales	f__Cortinariaceae	g__Cortinarius	s__citrinus	AACGCACCTTGCGCTCCTTGGTATTCCGAGGAGCATGCCTGTTTGAGTGTCATTAATATTATCAACCTCTTTGGTTGGATGTGGGTTTGCTGGCCTTCTTGAGGTCAGCTTCCCTTAAATGCATTAGCTGACAATATTTTGCCAACTGTTCATTAGTGTGATAATTATCTATGCTATTGAATATCAGGGAATCTTCAGCTTCTAACAGTCCATTGAGTTGGACAATTTCATTATTTATTAATGTGACCTCAAATCAGGTAGGACTACCCGCTGAACTTAA	OTU2407
k__Fungi	p__Basidiomycota	c__Agaricomycetes	o__Atheliales	f__Tylosporaceae	NA	NA	AACGCACCTTGCGCTCCTTGGTATTCCGAGGAGCATGCCTGTTTGAGTGTCATTAAATCCTCAACCCCGTCCGTCGGTCAGGGCTTGGACTTTGGAGCGTGCTGGCGAAGGTCGGCTCCTCTTTAAATGCATCAGCGGAGAAAAACAAACCTTTTCCCCCCCTTCAGCGTGATAACTGCGTTGCGCTGTGGTCGCGGAAAGGGTCCGCTCATAATTGTCCTCGGACAAACACCAAATCTGTTTTGACCTCAGATCAGGTAGGACTACCCGCTGAACTTAA	OTU2410
k__Fungi	p__Basidiomycota	c__Agaricomycetes	o__Agaricales	f__Inocybaceae	g__Inocybe	s__amicta	AACGCATCTTGCGCTCCTTGGTATTCCGAGGAGCATGCCTGTTTGAGTGTCATTAAAAGTTCTCAACCATTCTGGTTTTTTTCCAGTGTGGCTTGGATTTGAGGGGTTTTGCAGGCTTTTGAACTGAAGTCGGCTCCCTTGAAAAGGATTAGTGGTATCTGAGCAGAAGCCACCATGGGCGTGATAATTATCTATGTCTTGGTGAATGCCTGACCACAATAAGTGTTGTGTTTTGACGAATTTGACCTCAAATCAGGTAGGACTACCCGCTGAACTTAA	OTU2416
k__Fungi	p__Basidiomycota	c__Agaricomycetes	o__Hymenochaetales	f__Schizoporaceae	NA	NA	TGAACGCACCTTGCGCTCCTTGGTATTCCGAGGAGCATGCCTGTTTGAGTGTCGTGAAATTATCAACTCTCTTACTTTATTGTGAGATGAGCTTGGACTTGGGGATTGCTGGTGTAAATCAGCTTCTCTTGAATGCATTAGCTGGAATTTAGTTCGCAGCATATATGCGGTGTGATAATGTCGTCACTGTGTAGCTCGAATTGTCTGGCTTCTAATCGTCCTTCACGGGACAATTTGATCATTTTGACCTCAAATCAGGTAGGACTACCCGCTGAACTTAAGCA	OTU2418
k__Fungi	p__Basidiomycota	c__Agaricomycetes	o__Agaricales	f__Cortinariaceae	g__Cortinarius	s__elotoides	AACGCACCTTGCGCTCCTTGGTATTCCGAGGAGCATGCCTGTTTGAGTGTCATTAATATCTATCAACCTCTATGGTTGGATGTGGGTTTGCTGGTCCTTCTTGAGGTCAGCTCCCCTTAAATGCATTAGCGGACAACATTTTGCCAACTGTTCATTGGTGTGATAATTATCTACGCTATTGACGTGAAGCAAAGTTCAGCTTATAGCAGTCCATTGACTTGGACAAATTTATTTTATTAATGTGACCTCAAATCAGGTAGGACTACCCGCTGAACTTAA	OTU2419
k__Fungi	p__Basidiomycota	c__Agaricomycetes	o__Agaricales	f__Pluteaceae	g__Pluteus	s__rangifer	AACGCACCTTGCGCTCCTTGGCATTCCGAGGAGCATGCCTGTTTGAGTGTCATTAAATTCTCAATCCCTTCAATCTTGTGTTGTTTGGTGATTGGATTATGGGGGTTTGCTGGCCTTGTTCAGCTCCCCTTAAAAGCATTAGCAGGACATTATGCCATCTGTGCTTTGTATGATATTTATCTATACACTGTACTTATTGTGCACAACTGCTTCTAACTGTCACTTCTGACATTTGACCAATTTGACCTCAAATCAGGTAGGACTACCCGCTGAACTTAA	OTU2420
k__Fungi	p__Basidiomycota	c__Agaricomycetes	o__Agaricales	f__Cortinariaceae	g__Cortinarius	s__fragrantissimus	AACGCACCTTGCGCTCCTTGGTATTCCGAGGAGCATGCCTGTTTGAGTGTCATTAATATATCAACCTTCTCTTGTTGAGTGGTTTGGATGTGGGGGTTTGCTGGCCTCTTAAAAGGTTTTAGCTCTCCTGAAATGCATTAGCGGAACAACCCTGTTCATTGGTGTGATAACTATCTACGCTATTGAATGTGAAGGGCAGTTTGGCTTTCTAACAGTCCTTCTTGGACAGCTCATCATTAATGTGACCTCAAATCAGGTAGGACTACCCGCTGAACTTAA	OTU2426
k__Fungi	p__Basidiomycota	c__Agaricomycetes	NA	NA	NA	NA	AACGCACCTTGCGCTCCTTGGTATTCCGAGGAGCATGCCTGTTTGAGTGTCATTAAATTCTCAACCCTCTCGATTTGCGTCGAGGGTGGCTTGGACTTGGAGGCTGCCGGCGTCTGTCGGCTCCTCTTAAATGCATTAGCGAATTGATAGCTTTGCGGTTGGTGTGATAATTATCTACGCCTTCAAGCCGCTCTGTAGCTTCGCTTCTAACCGTCCTTGCGGACAACTTTATCATTGACTTTGACCTCAAATCAGGTAGGACTACCCGCTGAACTTAA	OTU2429
k__Fungi	p__Basidiomycota	c__Agaricomycetes	o__Agaricales	f__Pluteaceae	g__Pluteus	s__spegazzinianus	TTTGAACGCACCTTGCGCTCCTTGGCATTCCGAGGAGCATGCCTGTTTGAGTGTCATTAAATTCTCAATCCCTACAATCTTGTGTTGTCAGGTGATTGGATTATGGGGGCTTGCTGGCCTTGTTCAGCTCCCCTTAAAAGCATTAGCAGGACATTATGCCATCTGTGCTTTGTATGATATTTATCTATACACTGTACTTGTTGTGCACAACTGCTTCCAACTGTCATCTGACATTTGACCAATTTGACCTCAAATCAGGTAGGACTACCCGCTGAACTTAAGCATA	OTU2431
k__Fungi	p__Basidiomycota	c__Agaricomycetes	o__Agaricales	f__Cortinariaceae	g__Cortinarius	NA	AACGCACCTTGCGCTCCTTGGTATTCCGAGGAGCATGCCTGTTTGAGTGTCATTAATATATCAACCTTCTCTTGTTGAGTGGTTTGGATGTGGGGGTTTGCTGGTCTCCTAAAGGGTTCAGCTCCCCTGAAATGCATTAGCAGAACAACCTTGTTCATTGGTGTGATAACTATCTACGCTATTGAATGCGAGGGGGCAGTTCAGCTTTCTAACAGTCCTCGGACAATTTCATCATTAATGTGACCTCAAATCAGGTAGGACTACCCGCTGAACTTAA	OTU2433
k__Fungi	p__Basidiomycota	c__Agaricomycetes	o__Agaricales	f__Cortinariaceae	g__Cortinarius	s__odorifer	AACGCACCTTGCGCTCCTTGGTATTCCGAGGAGCATGCCTGTTTGAGTGTCATTAATATATATCAACCTTTGGTTGGATGTGGGTTTGCTGGCCTCTTAAGGTCAGCTCCCCTTAAATGCATTAGCGGACAATATATTGCCAACTGTTCATTGGTGTGATAATTTATCTACACTATTAACCTGACGCAATGTTCAGCTTCTAACGGTCCATTGACTTGGACAAATTTATTTTATTAATGTGACCTCAAATCAGGTAGGACTACCCGCTGAACTTAA	OTU2438
k__Fungi	p__Ascomycota	c__Pezizomycetes	o__Pezizales	f__Pyronemataceae	g__Tarzetta	s__gregaria	AACGCACATTGCGCCCTCCGGCATTCCGGGGGGCATGCCTGTTCGAGCGTCATCAAAAACTTCAAGCACAAGGTGGTTCGTCGTCGAACCCCTTTGTCTTGGTCTTGGGCCTGAGGAGTTCAAATCCTCTGCCTGCAATCCAGTGGCAGATGTCCTGCGTAGCAAGAGCGTGATAAAAAATGTCGGTCGCTGTTGGTATCGGGAAGATTTCGCCAAAACCCCCATGCTTTTTCAAGTTTTGACCTCGGATCAGGTAGGGATACCCGCTGAACTTAA	OTU2440
k__Fungi	p__Basidiomycota	c__Agaricomycetes	o__Agaricales	f__Inocybaceae	g__Inocybe	s__proximella	AACGCATCTTGCGCTCCTTGGTATTCCGAGGAGCATGCCTGTTTGAGTGTCATCAAGTTCTCAACCATACCTCGGTGTGGCTTGGATCTGGGGGTTTTTGCAGGCTTCAAAGAAAGTCGGCTCCCCTGAAAAGCATTAGCGGTGTCCGAGTACCTTTGGTGTGATAAATATCTATGCCTTGGTGTATACGATGCATGCTGCTTCTGAACTTGCGTCTTGCGCATTTTATTGACAAATTTGACCTCAAATCAGGTAGGATTACCCGCTGAACTTAA	OTU2446
k__Fungi	p__Basidiomycota	c__Agaricomycetes	o__Agaricales	f__Inocybaceae	g__Inocybe	s__mixtilis	AACGCATCTTGCGCTTCTTGGTATTCCAAGGAGCATGCCTGTTTGAGTGTCATTAAAGTTCTCAAAACCCACATGCTTGTCATGTGGAATTTTGGATATGGGGGTTTGCAGGCTTTTTAAAGTCGGCTCCTCTGAAATGTATCAGTGGTATCTGTGTGGACTACAGGTGTGATAAATAAAATCTATGCCTTGCCCCTCACCGTGCTGCTTCTTCTGACGAGTTGGGATTGACAAATTTGACCTCAAATCAGGTAGGACTACCCGCTGAACTTAA	OTU2448
k__Fungi	p__Basidiomycota	c__Agaricomycetes	o__Atheliales	f__Tylosporaceae	g__Amphinema	s__byssoides	AACGCACCTTGCGCTCCTTGGTATTCCGAGGAGCATGCCTGTTTGAGTGTCATTAAATCCTCAACCCCACCGATTTGTTTCGGGGGGATTGGACTTGGAGTGTGCTGGCGAAGGTCGGCTCCTCTTTAAATGCATCAGTGGAGAAGAAACTCGCCCCAGTGTGATAATCCTGTTGCGCTGTGGTGGGGTGAAAAGTCCGCTTCCAACCGTCCTCCGGGACAAGACATCATCTCAATTTGACCTCAAATCAGGTAGGACTACCCGCTGAACTTAA	OTU2451
k__Fungi	p__Ascomycota	c__Lichinomycetes	o__Lichinales	f__Lichinaceae	g__Phylliscum	NA	AACGCACATTGCGCCCTTTGGTATTCCGAAGGGCATGCCTGTTCGAGCGTCATTATCACCCCTCAAGCTCCGGCTTGGTGTTGGGCCTGGTCTTTCAGTAGACCGGCCTCAAAGATAGTGACGGCGTCCCAGATGGAACCGGTACGAGGAGCTTCTAATCAAGCATGTACGCGGCGTGAATCTGCGGGCGGCGGTCTTTAACCACTACTCTTCGGAGTACTTTTTTTTTAAAGTGTTGACCTCGGATCAGGTAGGGATACCCGCTGAACTTAA	OTU2452
k__Fungi	p__Basidiomycota	c__Agaricomycetes	o__Atheliales	f__Tylosporaceae	g__Amphinema	s__byssoides	AACGCACCTTGCGCTCCTTGGTATTCCGAGGAGCATGCCTGTTTGAGTGTCATTAAATTCTCAACCCCACCGATTTGCTTCGGGGGGATTGGACTTGGAGCGTGCTGGCGAAGGTCGGCTCCTCTTTAAATGCATCAGTGGAGAGAAACTTGCCCCAGTGTGATAATCCTGTTGCGCTGTGGTGGGTGAAAGTCTGCTTCCAACCGTCCCTCCGGGGACATATGTCATCTTATTTTGACCTCAAATCAGGTAGGACTACCCGCTGAACTTAA	OTU2463
k__Fungi	p__Ascomycota	c__Dothideomycetes	o__Tubeufiales	f__Tubeufiaceae	g__Helicoma	NA	AACGCACATTGCGCCCCTCGGTATCCCGGGGGGCATGCCTGTTCGAGCGTCATTTCTACCACTCAAGCTTAGCTTGGTATTGGGTATCGTTTACCTTGTTTATAATGAAGAAGGGTCCTAACGTGCCTTAAATAGAGACGGCGATTTAACCCCCAGCTTAGAGTGTAGCAGTAAAACATTTTCACTCTTAAGTCTTTTTGGGGCGTTGTCTACCGCATAGTTTTATTACTACAGTTTGACCTCGGATCAGGCAGGGATACCCGCTGAACTTAA	OTU2466
k__Fungi	p__Basidiomycota	c__Agaricomycetes	o__Atheliales	f__Tylosporaceae	g__Amphinema	s__byssoides	AACGCACCTTGCGCTCCTTGGTATTCCGAGGAGCATGCCTGTTTGAGTGTCATTAAATTCTCAACCCCACCGATTTGTTTTGGGGGGATTGGACTTGGAGTGTGCTGGCGAAGGTCGGCTCCTCTTTAAATGCATCAGTGGAGAGAAACTTGCCCCAGTGTGATAATCCTGTTGTGCTGTGGTGGGTGAAAGTCTGCTTTCAACTGTCCTCCGGGACGATACACCATCTTATTTTGACCTCAAATCAGGTAGGACTACCCGCTGAACTTAA	OTU2469
k__Fungi	p__Basidiomycota	c__Agaricomycetes	o__Atheliales	f__Tylosporaceae	g__Amphinema	s__byssoides	AACGCACCTTGCGCTCCTTGGTATTCCGAGGAGCATGCCTGTTTGAGTGTCATTAAATCCTCAACCCCACCGATTTGTTTCGGGGGGATTGGACTTGGAGCGTGCTGGCGAAGGTCGGCTCCTCTTTAAATGCATCAGTGGAGAGAAACTTGCCCCAGTGTGATAATCCTGTTGCGCTGTGGTAGGTGGAAAGTCCGCTTCTAACCGTCCTTCACGGGGACAAACATCTCAATTTGACCTCAAATCAGGTAGGACTACCCGCTGAACTTAA	OTU2472
k__Fungi	p__Ascomycota	c__Pezizomycetes	o__Pezizales	f__Pyronemataceae	g__Otidea	s__leporina	AACGCACATTGCGCCTCATGGTATCCCATGGGGCATGCCTTCCGGAGCGTCGGGAAAACCCCCTTCAAGCATTTTTTTTGCTTGGTTGTGGAGGCTGAGCGTTGCCTGCGTGCACGTTTGCCTTCGAAATTCATTGGCGGACTGTTTCATGTTCCATTTGGCGTTATAGGATAACTCTTTCGCTTGGACTTATGAGGCTGTTCAGCCCAGAAATAACCCCCCATTATTCCGGAACGACCTCAATTAGGTAAGGATACCCGCTGAACTTAA	OTU2475
k__Fungi	p__Ascomycota	c__Sordariomycetes	o__Xylariales	f__Xylariaceae	g__Lopadostoma	s__fagi	AACGCACATTGCGCCCACTAGTATTCTGGTGGGCATGCCTGTTCGAGCGTCATTTCGACCCCTAAGCCTTAGTTGTTTAGCGTTGGGAGGTTGCATATCCGCGGTCTAGCCGTGGCGCAACTCCTTAAATTTCGTGGCAGGGCTCGTGTCGCCTTGAAGTGTAGTAATTATGTTCTCACTTTTAAAAGGCGGTCACGCGGCACAGCCAAGTGAAACCTTTTATATATAATGGTTGACCTCGGATCAGGTAGGAATACCCGCTGAACTTAA	OTU2477
k__Fungi	p__Ascomycota	c__Eurotiomycetes	o__Chaetothyriales	f__Herpotrichiellaceae	g__Rhinocladiella	NA	AACGCACATTGCGCCCTTTGGTATTCCGAAGGGCATGCCTGTTCGAGCGTCATTATCACCTCTCAAGCTTCGGCTTGGTGTTGGGCTAGGTCTCTTACCAGACCGGCCTCAAAGACAGTGACGGCGTCCCAGATGGAACCGGTACGAGGAGCTTTTAACCAAGCATGTACGCGGCGTGAATCTGCGGGCGACGGTCTTTAACCACTACTCTTCGGAGTACTTTCTTTAAGTGTTGACCTCGGATCAGGTAGGGATACCCGCTGAACTTAA	OTU2480
k__Fungi	p__Basidiomycota	c__Agaricomycetes	o__Atheliales	f__Tylosporaceae	g__Amphinema	s__byssoides	AACGCACCTTGCGCTCCTTGGTATTCCGAGGAGCATGCCTGTTTGAGTGTCATTAAATTCTCAACCCCACCGATTTGCTTTGGGGGGATTGGACTTGGAGCGTGCTGGCGAAGGTCGGCTCCTCTTTAAATGCATCAGTGGAGAGAAACTCGCCCCAGTGTGATAATCCTGTTGCGCTGTGGTGGGCGAAAGTCTGCTTCCAACCGTCCTCCGGGACATACACCATCTTATTTTGACCTCAAATCAGGTAGGACTACCCGCTGAACTTAA	OTU2483
k__Fungi	p__Ascomycota	c__Eurotiomycetes	o__Chaetothyriales	f__Chaetothyriales_fam_Incertae_sedis	g__Sarcinomyces	s__crustaceus	AACGCACATTGCGCCCCCTGGTATTCCGGGGGGCATGCCTGTTCGAGCGTCATTACACCACTCAAGCTATGCTTGGTATTAGGCCCTCGCCCCCGGTCAAAGGGGGCGTGCCTCAAACACCTCGGCGAAGTCTCATCGGCTTTGGGCGCAGTAGAATTTACTCAAAACGCTCGTGGAGTCTGGTGGAACTTTTGCCGCAAAACCGCGTCGAAAGACACATTTTTTAAAGGTTGACCTCGGATCAGGTAGGGATACCCGCTGAACTTAA	OTU2492
k__Fungi	p__Ascomycota	c__Dothideomycetes	o__Venturiales	f__Sympoventuriaceae	g__Ochroconis	NA	AACGCACATTGCGCCTCTCGGTATTCCGGGAGGCACGCCTGTTCGAGCGCCATTACACACCCCAAGCTGTGCTTGATGTTGGACGCTGTCTGTTACAGGACAGGTCTGGAACGCGTGGGCGCCGCCGCCGGACCACGAGCGTAGCAAGACGCAAGTCATCGCTCTGTGGACTCTGGTGGGCGGTCGTCGAGGTGGCGGGTAAGACCGACACCGAAAACACTTTACAAAGTTTGGCCTCGGATCAGGCGGGGATACCCGCTGAACTTAA	OTU2495
k__Fungi	p__Ascomycota	c__Orbiliomycetes	o__Orbiliales	f__Orbiliaceae	g__Retiarius	NA	AACGCACATTGCGCCTCTTGGTATTCCGAGGGGCATGTCTGTTTGAGCGTCAGTACACACCTCCTTTGAGATTTCGTCATCTCCCAGGGTCTTGGGATGCGGTCCGCGCCTCGGTGCGATCGCTCCCTAATGTGGCACGCTTGCGGGCTCCCGGCCAGATGTCAACGTAGTAAATTTCAAACTCGTTCCCAACTGTCGAAGGGCCTCGCCTGATTCAAACTCTTATGGTTTGACCTCAGATCAGACAAGGATACCCGCTGAACTTAA	OTU2496
k__Fungi	p__Ascomycota	c__Dothideomycetes	o__Venturiales	f__Sympoventuriaceae	g__Ochroconis	NA	AACGCACATTGCGCCTCTCGGTATTCCGGGAGGCACGCCTGTTCGAGCGCCATTACACACCCCAAGCTGAGCTTGATGTTGGACGCTGTCTGTTACAGGACAGGTCTGGAACGCGTGGGCGCCGCCGCCGGACCACGAGCGTAGCAAGACGCAAGTCATCGCTCTGTGGACTCTGGTGGGCGGTCGTCGAGACGTTGGGTAACACCGACATCGAAACACTTATACAAGTTTGGCCTCGGATCAGGCGGGGATACCCGCTGAACTTAA	OTU2498
k__Fungi	p__Ascomycota	c__Eurotiomycetes	o__Chaetothyriales	f__Trichomeriaceae	g__Bradymyces	NA	AACGCACATTGCGCCCACTGGTATTCCGGTGGGCATGCCTGTTCGAGCGTCATTATCCTCCTTCAAAACTCCTGTTTTGGTGTTGGGCCGCGTTGGTCACCCCCGACCAACGGGCCTCAAAGACAATGACGGCGTCCGTGGGACCCTCTTCGCAACGAGCTTTCATTAGCACGCGTCGAGTCTAAAGGGCCTTCCGGGCCGGCCACCTAGTTTATCTATTTTACAAGGTTGACCTCGGATCAGGTAGGAATACCCGCTGAACTTAA	OTU2505
k__Fungi	p__Ascomycota	c__Sordariomycetes	o__Glomerellales	f__Plectosphaerellaceae	g__Gibellulopsis	s__piscis	AACGCACATGGCGCCTTCCAGTATCCTGGGAGGCATGCCTGTCCGAGCGTCGTTTCAACCCTCGAGCCCCCGTGGCCCGGCGTTGGGGATCTGCCCAGGCAGTCCCCGAAAACCAGTGGCGGACCCGTCGGGCCCTTCCTTTGCGTAGTAATATCTGCCTCGCATCGGGAGCCCTCGGGCTATCCGGCCTCTAAACCCCCCTCAAGCCCGCTCCGGCGGCACCAAGGTTGACCTCGGATCAGGTAGGAATACCCGCTGAACTTAA	OTU2506
k__Fungi	p__Ascomycota	c__Sordariomycetes	o__Hypocreales	f__Hypocreales_fam_Incertae_sedis	g__Acremonium	s__rutilum	AACGCACATTGCGCCCGCTAGTATTCTGGCGGGCATGCCTGTCTGAGCGTCATTTCACCAATCCCCCTGGGCTTCTTGTCCCGGGGGCTGTTGGGGATCGCCGAGCGTCCACTCGGCGTCCCCTAAACCTAGTGGCAGCCTCGCCGCGGCCTCCCCTGCGTAGTAAAACACTCTCGCAGGCGGAACCACAGCGAAGGGTCGCCGTAAAACCCCCAACTTCTTAATGGTTGACCTCAGATCAGGTAGGAATACCCGCTGAACTTAA	OTU2507
k__Fungi	p__Rozellomycota	NA	NA	NA	NA	NA	AACGCAACTTGCACTCTTGGCGTAAGTCAAGAGTATACCTGTTTGAGAATTGTATCCTCTTCACACACTTGCTGTGTGGATGTGATCATCACGAAAGTGTTGATTTAAATGAAGGAGAGGAGCGTCGAGTATGCACCAAGGTGCCTCGTGTGATAGAGACCTCTGGGTCTACTCACTGGGCCACTAAGGAGCTGCTTGGCACATGCCCCTCTATAAACTTCTACTTTTCAATCTCAAATCAGGTAAGGCTACCCGCTGAACTTAA	OTU2508
k__Fungi	p__Ascomycota	c__Eurotiomycetes	o__Chaetothyriales	f__Chaetothyriales_fam_Incertae_sedis	g__Sarcinomyces	NA	AACGCACATTGCGCCCCCTGGTATTCCGGGGGGCATGCCTGTTCGAGCGTCATTACACCACTCAAGCTCTGCTTGGTATTAGGCCATCGCCCCCCCTCCGCGGTGGGTGTGCCTCAAACACCTCGGCGAAGTCACATCGGCTTTGGGCGCAGTAGATTTACTCAACACGCTCGTGGAGTCCGATGGGCCTTCCGCCGTCAAAACCGTCGCAAGACACTTCTCAAGGTTGACCTCGGATCAGGTAGGGATACCCGCTGAACTTAA	OTU2510
k__Fungi	p__Ascomycota	c__Sordariomycetes	o__Xylariales	f__Xylariaceae	g__Daldinia	s__raimundi	AACGCACATTGCGCCCATTAGTATTCTAGTGGGCATGCCTATTCGAGCGTCATTTCAACCCTTAAGCCTTAGTTGCTTAGCGTTGGGAGTCTGCGCTGTACTTGTTACGGCGCAGTTCCTCAAAGTGATTGGCGGAGTTAGGGCATACTCTAAGCGTAGTAATATTTCTTCTCGCTTCTGTAGTTGTCCTGGCGGCTTGCCGTTAAACCCCTATATTTTCTAGTGGTTGACCTCGGATTAGGTAGGAATACCCGCTGAACTTAA	OTU2513
k__Fungi	p__Ascomycota	c__Dothideomycetes	o__Pleosporales	f__Pleosporaceae	g__Bipolaris	NA	AACGCACATTGCGCCCTTTGGTATTCCAAAGGGCATGCCTGTTCGAGCGTCATTTGTACCTTCAAGCTTTGCTTGGTGTTGGGCGTTTTTGTCTCCCTCTTTCTGGGGAGACTCGCCTTAAAACGATTGGCAGCCGGCCTACTGGTTTCGGAGCGCAGCACATTTTTTGCGCTTTGTATCAGGAGAAAAGGACGGTACTCCATCAAGACCTCTACATTTTTAACTTTTGACCTCGGATCAGGTAGGGATACCCGCTGAACTTAA	OTU2514
k__Fungi	p__Ascomycota	c__Sordariomycetes	o__Xylariales	f__Xylariaceae	g__Hypoxylon	s__macrocarpum	AACGCACATTGCGCCCATTAGTATTCTAGTGGGCATGCCTATTCGAGCGTCATTTCAACCCTTAAGCCCCTGTTGCTTAGCGTTGGGAGACTGAGCCCCCCCCCCCGGGGGCCCAGCTCCTTAAAAGTAGTGGCGATGTCGTGGCACATCCTAAGCGTAGTAATTTTCTTCTCGCTTCTGTGATTGTCGCGGCTATCTGCCGTAAAACCCCCTATATTTCTAGTGGTTGACCTCGGATTAGGTAGGAATACCCGCTGAACTTAA	OTU2515
k__Fungi	p__Ascomycota	c__Dothideomycetes	o__Pleosporales	f__Pleosporaceae	g__Bipolaris	NA	AACGCACATTGCGCCCTTTGGTATTCCAAAGGGCATGCCTGTTCGAGCGTCATTTGTACCTTCAAGCTTTGCTTGGTGTTGGGCGTTTTTTGTCTCCCTCTTTCTGGGAGACTCGCCTTAAAACGATTGGCAGCCGGCCTACTGGTTTCGGAGCGCAGCACATATTTTGCGCTTTGTATCAGGAGAAAAGGACGGTAATCCATCAAGACTTCTACATTTTTAACTTTTGACCTCGGATCAGGTAGGGATACCCGCTGAACTTAA	OTU2516
k__Fungi	p__Basidiomycota	c__Agaricomycetes	o__Agaricales	f__Inocybaceae	g__Inocybe	s__mixtilis	AACGCATCTTGCGCTTCTTGGTATTCCAAGGAGCATGCCTGTTTGAGTGTCATTAAAGTTCTCAAAACCCACATGGTGGAATTTTGGATATGGGGGTTGCAGGCTTTTTGAAGTCGGCTCCTCTGAAATGTATCAGTGGTATCTGTGTGGAACTACAGGTGTGATAAATGAAATCTATGCCTCGTCTCTCACTGTGCTGCTTCTGGCGGAGTTGGATTGACAAATTTGACCTCAAATCAGGTAGGACTACCCGCTGAACTTAA	OTU2520
k__Fungi	p__Basidiomycota	c__Agaricomycetes	o__Polyporales	NA	NA	NA	AACGCACCTTGCACTCTCTGGTATTCCGGAGAGTATGCCTGTTCGAGTGTCGTGAAGTTCTCAAACTCTCAGCTTTGCGGCTGACCGTTTGGAGTTGGAGCCTGTCGGCGAGAGTCGACTGCTCTGAAATGTATTAGCCATTACCACGATCGGCTGAAGTGTAATAAATCTTTGTTCACTAACGCTAGTCTACGGTGAAGGCTCATAGAAACCCACTTTATTCACCTTTGACCTCGAATCAGGTAGGATTACCCGCTGAACTTAA	OTU2521
k__Fungi	p__Basidiomycota	c__Tremellomycetes	o__Tremellales	NA	NA	NA	AACGCACCTTGCGCCCTCTGGTATTCCGGAGGGCATGCCTGTTTGAGTGTCATGAAGACTTCAACCCCTCGGGTTTTTCCCGAGGAGGCTGGACTTGGGCGCCTGCCATTCACTTGGCTCGCCTCAAATGTGTCAGTGGTAATCGGACCAATGACCGGAGTAATAAGTTTCTCTGGCCTGTCGGTCGTCGATGGCTGCTTCCAACCCGCCCTCGGGCATCTATGACTCTGACCTCAAATCAGGTAGGACTACCCGCTGAACTTAA	OTU2524
k__Fungi	p__Ascomycota	c__Eurotiomycetes	o__Chaetothyriales	f__Trichomeriaceae	g__Bradymyces	NA	AACGCACATTGCGCCCACTGGTATTCCGGTGGGCATGCCTGTTCGAGCGTCATTATCCTCCTTCAAAACTCCTGTTTTGGCGTTGGGCCGCGTTGGTCACCTCCGACCAACGGGCCTTAAAGACAATGACGGCGTCCGTGGGACCCTCTTCGCAACGAGCTTTCATTAGCACGCGTCGAGTCTAAAGGACCTTCTGCGCCGGCCACCTTTATCTATTTTACAAGGTTGACCTCGGATCAGGTAGGAATACCCGCTGAACTTAA	OTU2525
k__Fungi	p__Ascomycota	c__Sordariomycetes	o__Xylariales	f__Xylariaceae	g__Daldinia	s__decipiens	AACGCACATTGCGCCCATTAGTATTCTAGTGGGCATGCCTATTCGAGCGTCATTTCAACCCTTAAGCCTAGCTGCTTAGTGTTGGGAACCTGCCCCGTAGCTACGGGGCAGCTCCCTAAAGTCATCGGCGGAGTTAGGGCATACTCTAAGCGTAGTACTATTCTTCTCGCTTCTGTAGTTGTCCTGGCGGCTTGCCGTTAAACCCCCTATATTTTTTCTAGTGGTTGACCTCGGATTAGGTAGGAATACCCGCTGAACTTAA	OTU2526
k__Fungi	p__Ascomycota	c__Eurotiomycetes	o__Chaetothyriales	f__Trichomeriaceae	g__Knufia	NA	AACGCACATTGCGCCCACTGGTATTCCGGTGGGCATGCCTGTTCGAGCGTCATTATCCTCCCTCGAACCCCGGGTTCGGTGTTGGGCCCACGCTTCTTGACCGAAACTGGCCTCAAAGATAATGACGGCGTCCGCGGGACCCTCGGTGCAACGAGCTTTTAGGAGCACGCGCCGAGTTTTCAAGGACCCTCGGGGCCGGTCGTACCCCACAAATTTTTACAAGGTTGACCTCGGATCAGGTAGGAATACCCGCTGAACTTAA	OTU2528
k__Fungi	p__Ascomycota	c__Eurotiomycetes	o__Eurotiales	f__Aspergillaceae	g__Aspergillus	s__conicus	AACGCACATTGCGCCCTCTGGTATTCCGGGGGGCATGCCTGTCCGAGCGTCATTGCTGCCCTCAAGCACGGCTTGTGTGTTGGGCCCCCGTCCCGGTTCTCCAGCCGGGACGGGCCCGAAAGGCAGCGGCGGCACCGTGTCCGGTCCTCGAGTGTATGGGGCTCTGTCACCCACTCGTGTAGGTCCGGCCGGCGGCTAGCCTCAACCAAACTTTTTTAACCAGGTTGACCTCGGATCAGGTAGGGATACCCGCTGAACTTAA	OTU2531
k__Fungi	p__Ascomycota	c__Pezizomycetes	o__Pezizales	f__Pyronemataceae	g__Cheilymenia	s__theleboloides	GAAATGCGATAAGTAATGTGAATTGCAGAATTCAGTGAATCATCGAATCTTTGAACGCACATTGCGCCTCCTGGTATTCCGGGAGGCATGCCTGTTCGAGCGTCATTATAATCTACTCAAGCATTTTTTTGTTTGGTATTGGGAGATGAGAGTCATTATTGATACTCACTCTTGAAATAAAAAGGCGTAGTGCCATATGTGCCACAGCGTAGTAAGTTTTCTTTCGCTATTGGTTACTATAGTAATACTGCCAAAAACCCCCTTATTTTTCTTAGATTGACCTCGAATCAGGTAGGGATACCCGCTGAACTTAAGCATATCAATAAGC	OTU2538
k__Fungi	p__Ascomycota	c__Eurotiomycetes	o__Chaetothyriales	f__Herpotrichiellaceae	g__Rhinocladiella	NA	AACGCACATTGCGCCCTTTGGTATTCCGAAGGGCATGCCTGTTCGAGCGTCATTATCACCCCTCAAGCCCCGGCTTGGTGTTGGGCTCTCGGTGGTCGTCCCCGACCACCGGCCTCAAAGATAGTGACGGCGTCCCAGAGGGAACCGGTACGAGGAGCTTTCACGAGCATGTACGCGGGACGACTCTGCGGGCGACGGTCTTTTTTTTACTCTATACAAGTGTTGACCTCGGATCAGGTAGGAATACCCGCTGAACTTAA	OTU2542
k__Fungi	p__Ascomycota	c__Dothideomycetes	o__Mytilinidiales	f__Mytilinidiaceae	NA	NA	AACGCACATTGCGCCCCTCGGTATCCCGGGGGGCATGCCTGTTCGAGCGTCATTTCTACCACTCAAGCTTAGCTTGGTTTTTGGGCACCGTTATTATTGTTTATAGTGTTAAACTTGCAATGACAACGCGCCTTAAATGCAGAATTATGGTTTAGCCTTATAAATAAAGCGTAGCAGTAATTTGCGCTTCTATTAGGGTCTTAATCAAGAAGAAACGACAGTTTGACCTCGGATCAGGCAGGGATACCCGCTGAACTTAA	OTU2544
k__Fungi	p__Ascomycota	c__Eurotiomycetes	o__Chaetothyriales	f__Trichomeriaceae	g__Knufia	NA	AACGCACATTGCGCCCACTGGTATTCCGGTGGGCATGCCTGTTCGAGCGTCATTATCCTCCCTCAAACCTCGGGTTTGGTGTTGGGCACAAGTTGGGTCGACCAACTGGCCTCAAAGACAATGACGGCGTCCGCGGGACCCTCGGTGCAACGAGCTTTTAGGAGCACGCGTCGAGTTTAAAGGACCCTCCGGGCCGGTCTAAACCTCTAAATTTTTCTCAGGTTGACCTCGGATCAGGTAGGAATACCCGCTGAACTTAA	OTU2550
k__Fungi	p__Ascomycota	c__Eurotiomycetes	o__Chaetothyriales	f__Herpotrichiellaceae	g__Rhinocladiella	NA	AACGCACATTGCGCCCTTTGGTATTCCGAAGGGCATGCCTGTTCGAGCGTCATTATCACCCCTCAAGCCCCGGCTTGGTGTTGGGCTCTCGGTGGTCGGGGACGACCACCGGCCTCAAAGATAGTGACGGCGTCCCAGAGGGAACCGGTACGAGGAGCTTTCACGAGCATGTACGCGGGACGACTCTGCGGGCGACGGTCTTTTTTTTACTTTATACAAGTGTTGACCTCGGATCAGGTAGGAATACCCGCTGAACTTAA	OTU2551
k__Fungi	p__Ascomycota	c__Sordariomycetes	o__Xylariales	f__Diatrypaceae	g__Anthostoma	s__turgidum	AACGCACATTGCGCCCACTAGTATTCTGGTGGGCATGCCTGTTCGAGCGTCATTTCGACCCCTAAGCCTTAGTTGTTTAGCGTTGGGGGCTTGCGTCCTCGCGGCGCAACCCCTTAAATTTCGTGGCAGGGCTCGCGTCGCCTTGAAGTGTAGTAATTATGTTCTCACTTTTAGGGGGTGTTCGCGCGGCACAGCCAAGTGAAACCTTATATATCTAGTGGTTGACCTCGGATCAGGTAGGAATACCCGCTGAACTTAA	OTU2554
k__Fungi	p__Ascomycota	c__Sordariomycetes	o__Xylariales	f__Xylariaceae	g__Daldinia	s__vernicosa	AACGCACATTGCGCCCGCTAGTATTCTAGCGGGCATGCCTGTCCGAGCGTCATTTCAACCCTTAAGCCTAGCTGCTTAGTGTTGGGAATCTGCCCTGTACCTACAGCGCAGTTCCTCAAAGTAATCGGCGGAGTTAGGGCATACTCTAAGCGTAGTAATATTTCTTCTCGCTTCTGTAGTTGTCCTGGCGGCTTGCCGTTAAACCCCTATATTTCTAGTGGTTGACCTCGGATCAGGTAGGAGTACCCGCTGAACTTAA	OTU2555
k__Fungi	p__Ascomycota	c__Lecanoromycetes	o__Lecanorales	f__Psilolechiaceae	NA	NA	AACGCACATTGCGCCCCTCGGTATTCCGGGGGGCATGCCTGTTCGAGCGTCATTACACCCCTCAAGCGTAGCTTGGTATTGGGCGTCGTCATCCTGCGGGGGACGTGCCCCAAAATCAGTGGCGGTCCGGTGCGACTTCAAGCGTAGTAAATCTATCCCGCTTTGGAAGCCTTCGCCCCGCGGCCTGCCAGCAACCTTCACCATCGTGAAATTTTCAATGATTGACCTCGGATCAGGTAGGGATACCCGCTGAACTTAA	OTU2556
k__Fungi	p__Ascomycota	c__Sordariomycetes	o__Xylariales	f__Xylariaceae	g__Daldinia	s__childiae	AACGCACATTGCGCCCATTAGTATTCTAGTGGGCATGCCTATTCGAGCGTCATTTCAACCCTTAAGCCCAAGTTGCTTAGCGTTGGGAATCTGCCCTGTATTACGGGGCAGTTCCCTAAAGTTATCGGCGGAGTTAGGGCATACTCTAAGCGTAGTACTATTATTCTCGCTTCTGCAGTTGTCCCGACGGCTTGCCGCTAAACCCCTATATTTTCTAGTGGTTGACCTCGGATTAGGTAGGAATACCCGCTGAACTTAA	OTU2557
k__Fungi	p__Ascomycota	c__Eurotiomycetes	o__Chaetothyriales	f__Herpotrichiellaceae	NA	NA	AACGCACATTGCGCCCTTTGGTATTCCGAAGGGCATGCCTGTTCGAGCGTCATTATCACCCCTCCAGCCCCGGCTTGGTGTTGGGCTCTGGGTGGTCGTCCCCGACCACCGGCCTCAAAGATAGTGACGGCGTCCCAGAGGGAACCGGTACGAGGAGCTTTCACGAGCATGTACGCGGGACGACTCTGCGGGCGACGGTCTCTTCAAACTTTATACAAGTGTTGACCTCGGATCAGGTAGGAATACCCGCTGAACTTAA	OTU2560
k__Fungi	p__Ascomycota	c__Eurotiomycetes	NA	NA	NA	NA	AACGCACATTGCGCCCTTTGGTATTCCGAAGGGCATGCCTGTTCGAGCGTCATTATCAACCCTCAAGCCTTGCTTGTCATTGGACTCTGTCGCTGGTAACACGCGACAGGTCTAAAAGAGAATGACGGCGTCTGTTCGACCCTAGATGCAACGAGCTTTTAATGGCACGCATTTAAAGGGTTAGCGGGCCCGGTCTGAACCACTATTTTTTCTTCAAAAGGTTGACCTCGGATCAGGTAGGAATACCCGCTGAACTTAA	OTU2562
k__Fungi	p__Ascomycota	c__Eurotiomycetes	o__Eurotiales	f__Aspergillaceae	g__Penicillium	NA	AACGCACATTGCGCCCTCTGGTATTCCGGAGGGCATGCCTGTCCGAGCGTCATTGCTGCCCTCCAGCCCGGCTGGTGTGTTGGGCCCCGCCCCCCTTCCCGGGGGGGCGGGCCCGAAAGGCAGCGGCGGCACCGCGTCCGGTCCTCGAGCGTATGGGGCTTTGTCACCCGCTCTTGTAGGCCCGGCCGGCGTCAGCCGACCCCCTCAATCTATTTTTTCAGGTTGACCTCGGATCAGGTAGGGATACCCGCTGAACTTAA	OTU2565
k__Fungi	p__Ascomycota	c__Dothideomycetes	o__Pleosporales	f__Sporormiaceae	NA	NA	AACGCACATTGCGCCCTTTGGTATTCCTTAGGGCATGCCTGTTCGAGCGTCATTTAACCCCTCAAGCTCAGCTTGGTGTTGGGCGACTGTCCCGCATCCCCCTATATCGGGGGCCCGGGACTCGCCTCAAATCGATTGGCGGCCGGTACGTTGGCTTCGAGCGCAGCAGAAACGCGAACTCGTGGCCTGGCGCGCTGGCTCCCAGAAGCCTATATCTTATTTTTGACCTCGGATCAGGTAGGGATACCCGCTGAACTTAA	OTU2572
k__Fungi	p__Ascomycota	c__Eurotiomycetes	NA	NA	NA	NA	AACGCACATTGCGCCCTCTGGTATTCCGGAGGGCATGCCTGTTCGAGCGTCATTATCAACCCTCAAGCCCCGGCTTGGTGTTGGAGGCCCGGCGAGGTTCTGAACCTGGCCGCTCCGAAAGATAACGACGGCGTCCGGCGGACCCCTGGTACAATGAGCTTTCCAAGCACGTATCGGTCGCGGTCCCCGGGGGCTGGTCTATAACCCATATTTTACAAGGTTGACCTCGGATCAGGTAGGGATACCCGCTGAACTTAA	OTU2573
k__Fungi	p__Ascomycota	c__Dothideomycetes	o__Pleosporales	f__Pleosporaceae	g__Curvularia	s__inaequalis	AACGCACATTGCGCCCTTTGGTATTCCAAAGGGCATGCCTGTTCGAGCGTCATTTGTACCCTCAAGCTTTGCTTGGTGTTGGGCGTTTTTTTGTCTTTGGTTGCCAAAGACTCGCCTTAAAACGATTGGCAGCCGGCCTCCTGGTTTCGCAGCGCAGCACATTTTTGCGCTTGCAATCAGCAACAGAGGGCGGCACTCCATCAAGACTCCATTTTCACGTTTGACCTCGGATCAGGTAGGGATACCCGCTGAACTTAA	OTU2577
k__Fungi	p__Ascomycota	c__Eurotiomycetes	o__Chaetothyriales	f__Herpotrichiellaceae	g__Rhinocladiella	NA	AACGCACATTGCGCCCTTTGGTATTCCGAAGGGCATGCCTGTTCGAGCGTCATTATCACCCCTCAAGCCCCGGCTTGGTGTTGGGCTCTCGGTGGTCGTCCCCGACCACCCGTCTCAAAGATAGTGACGGCGCCCCAGAGGGAACCGGTACGAGGAGCTTTCACGAGCATGTACGCGGGACGACTCTGCGGGCGACGGTCTTTTTAACCTTTTTTAAGTGTTGACCTCGGATCAGGTAGGAATACCCGCTGAACTTAA	OTU2578
k__Fungi	p__Ascomycota	c__Dothideomycetes	o__Pleosporales	f__Sporormiaceae	NA	NA	AACGCACATTGCGCCCTTTGGTATTCCTTAGGGCATGCCTGTTCGAGCGTCATTTAACCCCTCAAGCTCAGCTTGGTGTTGGGCGACTGTCCCGCATCCCCCCCGCCCGGGGGCCTGGGACTCGCCTCAAATCGATTGGCGGCCGGTACGTTGGCTTCGAGCGCAGCAGAAACGCGAACTCGGGGCCTGGCGGGCTGGCTCCCACAAGCATATATCTTATTTTTGACCTCGGATCAGGTAGGGATACCCGCTGAACTTAA	OTU2583
k__Fungi	p__Ascomycota	c__Dothideomycetes	o__Dothideales	f__Dothideaceae	g__Rhizosphaera	s__macrospora	AACGCACATTGCGCCCCTTGGTATTCCGAGGGGCATGCCTGTTCGAGCGTCATTACACCACTCAAGCACTGCTTGGTATTGGGCACCCGTCCGCCGAAAGGCGGGCGTGCCTCGAAGACCTCGGCGGGGTCTAATCGGCTTCGGGCGTAGTAGAGTTAAATCAAAACGTCTTATAAGTCTGGTTAGAACCCATTGCCGTAAAACCTTTTATTTTCTAGGTTGACCTCGGATCAGGTAGGGATACCCGCTGAACTTAA	OTU2586
k__Fungi	p__Ascomycota	c__Eurotiomycetes	o__Eurotiales	f__Aspergillaceae	g__Penicillium	s__catenatum	AACGCACATTGCGCCCTCTGGTATTCCGGAGGGCATGCCTGTCCGAGCGTCATTGCTGCCCTCAAGCACGGCTTGTGTGTTGGGCCCCGTCCTCCGCTCCCGGGGGACGGGCCCGAAAGGCAGCGGCGGCACCGCGTCCGGTCCTCGAGCGTATGGGGCTTTGTCACCCGCTCTGTAGGCCCGGCCGGCGCTTGCCGATCAACCAAACTTTTTTCCAGGTTGACCTCGGATCAGGTAGGGATACCCGCTGAACTTAA	OTU2589
k__Fungi	p__Ascomycota	c__Pezizomycetes	o__Pezizales	f__Pyronemataceae	g__Trichophaea	NA	AACGCACATTGCGCCTCCTGGTATTCCGGGAGGCATGCCTGTTCGAGCGTCATTAAATACCTCTCAAGCAAATTTGCTTGGTCGTGGAAGATGAGTATGCTTGCATTCTCCCTTCTGAAATTCAAAGGCGGATGATCTCATATCCCCAGGTGTAGTAAGTTTATCTTTTCGCTTGGTGTGTGTGATTGTCCTGCCGTTGACCCCCATTTTTTTTCAAGGTTGACCTCGGATCAGGTAGGGATACCCGCTGAACTTAA	OTU2590
k__Fungi	p__Ascomycota	c__Eurotiomycetes	o__Verrucariales	f__Verrucariaceae	g__Atla	NA	AACGCACATTGCGCCCTTTGGTATTCCGAAGGGCATGCCTGTTCGAGCGTCATTATCAACCCTCAAGCCCGGCTTGTCGTTGAATCCCACCGGTGGCGACGCCGGTGGATTCCAAAGATAGTGGCAGAGTCCCCGGACCCTGGATGCAGCGAGCTTTCTCCAGCACGCGTCCCGGCGGTCGGTGGCCTCCGTCTCAACCCCTGAATCTTTTTCAATCTGGTTGACCTCGGATCAGGTAGGGATACCCGCTGAACTTAA	OTU2591
k__Fungi	p__Ascomycota	c__Eurotiomycetes	o__Chaetothyriales	NA	NA	NA	AACGCACATTGCGCCCTTTGGTATTCCGAAGGGCATGCCTGTTCGAGCGTCATTATCAACCATCAAGCCTGGCTTGTCGTTGGACCCCCTTGTCGTCGAGAGCCGACAGGTCCGAAAGATAATGACGGTGTCGTGTTTGACCCTAGATGCAACGAGCTTTTACAGCACGCATCGAAGTGGTTGGCCGGCCCGGTCCTTCAAACCCCCCATTTAATAAGGTTGACCTCGGATCAGGTAGGAATACCCGCTGAACTTAA	OTU2592
k__Fungi	p__Ascomycota	c__Eurotiomycetes	o__Chaetothyriales	f__Herpotrichiellaceae	g__Capronia	NA	AACGCATATTGCGCCCTTTGGTATTCCGAAGGGCATGCCTGTTCGAGCGTCATTATCACCTCTCAAGCCTGGCTTGCTGTTGGACTTTTAGGTCATGCTTTAGCTAAGACCGGTCCCAAAGATAATGACGGCGTCTGTGAGGACCCCAGTACAATGAGCTTTTATAGCACGTACTAGGCGGAAGTCCAGGCCCGGTCTTACTTATATTTTTATCAAGGTTGACCTCGGATCAGGTAGGAATACCCGCTGAACTTAA	OTU2593
k__Fungi	p__Ascomycota	c__Dothideomycetes	o__Dothideales	f__Aureobasidiaceae	g__Kabatiella	NA	AACGCACATTGCGCCCCTTGGTATTCCGAGGGGCATGCCTGTTCGAGCGTCATTTCACCAATCAAGCAATGCTTGGTATTGGGCGTCCGGCCCCGCCCAGCGGCGGCCGCGCCCCAAACCCTTCGGCGAAGTCTCACCGGCTTTGGGCGTAGTAGAATTCATTCAATAACGTCCAATCCGGCGGGCCTTTTGCCGTCAAACCACCATATTTTTTCAGGTTGACCTCGGATCAGGTAGGGATACCCGCTGAACTTAA	OTU2594
k__Fungi	p__Ascomycota	c__Pezizomycetes	o__Pezizales	f__Pyronemataceae	g__Trichophaea	s__pseudogregaria	AACGCACATTGCGCCTCCTGGTATTCCGGGAGGCATGCCTGTTCGAGCGTCATTAAATACCTCTCAAGCAGATTTGCTTGGTCTTGGAAGATGAGTTTGCTTGCATTCTCCCTTCTGAAATTCAAAGGCGGATGATCTCATATCCCCAGGCGTAGTAAGATTATCTTTTCGCATGGTGTGTGAGATAGTCCAGCCGTCGACCCCCAATTTTTTCAAGGTTGACCTCGGATCAGGTAGGGATACCCGCTGAACTTAA	OTU2595
k__Fungi	p__Ascomycota	c__Dothideomycetes	o__Pleosporales	f__Didymosphaeriaceae	g__Spegazzinia	s__radermacherae	AACGCACATTGCGCCCCTCGGTATTCCGTGGGGCATGCCTGTTCGAGCGTCATTTCAAGGCTCAAGCTTCACTGCTTGGTGTTGGGCGTCTGTCCCGCGCTCCGCGCGTGGACTCGCCCCAAAGACATTGGCAGCCCAGGCCGTCCGACCCGCCCGCAGCACATTGCGTCTGGCGAGTCGACGGCGGCCCCGGCATCCAGCAAGCTCCTCTCACCGTCTTGACCTCGGATCAGGTAGGGATACCCGCTGAACTTAA	OTU2596
k__Fungi	p__Ascomycota	c__Eurotiomycetes	o__Chaetothyriales	NA	NA	NA	AACGCACATTGCGCCCTTTGGTATTCCGAAGGGCATGCCTGTTCGAGCGTCATTATCAACTATCAAGCCTGGCTTGTCGTTGGACTCCTTTGTCGTCGAGAGCCGACAGGTCCGAAAGATAATGACGGTGTCGTGTTTGACCCTAGATGCAACGAGCTTTTATAGCACGCATTGATGTGGTCGGGCGGCCCGGTCTTAAACCCCCCATTTTCTTAAGGTTGACCTCGGATCAGGTAGGAATACCCGCTGAACTTAA	OTU2599
k__Fungi	p__Ascomycota	c__Dothideomycetes	o__Pleosporales	f__Pleosporaceae	g__Bipolaris	s__brizae	AACGCACATTGCGCCCTTTGGTATTCCAAAGGGCATGCCTGTTCGAGCGTCATTTGTACCCTCAAGCTTTGCTTGGTGTTGGGCGTTTTTGTCTCGGGTCCGCCCCGAGACTCGCCTTAAAATCATTGGCAGCCGGCCTACTGGTTTCGGAGCGCAGCACATTTTTGCGCTTTGTCCAGTCGTGGTCTTGCGTCCATGAAGCGAATATTTTTCAACGTTTGACCTCGGATCAGGTAGGGATACCCGCTGAACTTAA	OTU2602
k__Fungi	p__Ascomycota	c__Eurotiomycetes	o__Chaetothyriales	NA	NA	NA	AACGCATATTGCGCCCTTTGGTATTCCGAAGGGCATGCCTGTTCGAGCGTCATTATTACCCCTCAAGCTCGGCCTGCTGTTGAATCTTGGTTATACTTTCGTTGTAACCGATTCTAAAGATAGTGACGGCGTCTGTGAAAACCCTGGTACACGGAGCTTTTTATAGCATGTACTCGACGGAATTCCAGACCCGGTCTTACCCAGAATTTTAATCAAGGTTGACCTCGGATCAGGTAGGAGTACCCGCTGAACTTAA	OTU2603
k__Fungi	p__Ascomycota	c__Eurotiomycetes	o__Verrucariales	f__Verrucariaceae	g__Atla	NA	AACGCACATTGCGCCCTTTGGTATTCCGAAGGGCATGCCTGTTCGAGCGTCATTATCAACCCTCAAGCCCGGCTTGTCGTTGAATTCCACCGGTGGCGACGCCGGTGGATTCGAAAGATAGTGGCAGAGTCCCCGGACCCTGGATGCAGCGAGCTTTCTCCAGCACGCGTCCCGGCGGTCGGTGGGCTCCGTCTCAACCCCTGAAATTTTCAATCTGGTTGACCTCGGATCAGGTAGGGATACCCGCTGAACTTAA	OTU2604
k__Fungi	p__Ascomycota	c__Eurotiomycetes	o__Chaetothyriales	f__Herpotrichiellaceae	NA	NA	AACGCACATTGCGCCCTTTGGCACTCCGAAGGGCATGCCTGTTCGAGCGTCATTATCAACCATCAAGCCTGGCTTGTCGTTGGACCCTTTGTCGGTGAGACACCCGACAGGTCCGAAAGATAGTGACGGTGTCGTGTTTGACCCTAGATGCAACGAGCTTTTATAGCACGCATTGAAGTGGTCGGTCGGCCCGGTCTTTACCATCAAATTTCTCAAGGTTGACCTCGGATCAGGTAGGAATACCCGCTGAACTTAA	OTU2607
k__Fungi	p__Ascomycota	c__Eurotiomycetes	o__Verrucariales	f__Verrucariaceae	g__Polyblastia	s__moravica	AACGCACATTGCGCCCTTTGGTATTCCGAAGGGCATGCCTGTTCGAGCGTCATTATCAACCCTCAAGCCCGGCTTGCTGTTGGGTCCCACCGTCGGCGACGGCGGTGGACCCGAAAGATAATGGCAGAGTCTGCGAGACCCTGGATGCAGCGAGCTTCCTCAGCACGCATCGTAACGGCCTCGGGGGCGCTGTCTCAACCAACAAAACATTTTATCTGGTTGACCTCGGATCAGGTAGGGATACCCGCTGAACTTAA	OTU2612
k__Fungi	p__Ascomycota	c__Pezizomycetes	o__Pezizales	f__Sarcosomataceae	g__Plectania	s__melastoma	AACGCACATTGCGCCTTCTGGTATTCCGGGAGGCATGCCTGTTCGAGCGTCATCAAACACATCCTCAAGCAATTTTGCTTGGTCTTGGAGGAAGATGTCAACATCTCCTCTCAAATACCTCAGCGGAAACCTCTGCAGCATCAGGTGTGATAATAGCTTTTCACTTGGTGACTGTGGTTATGTTCTTGCTGTCAAGAGCCCCCCAGCTTCTATAAGTTTGACCTCGGATCAGGTAGGGATACCCGCTGAACTTAA	OTU2613
k__Fungi	p__Ascomycota	c__Eurotiomycetes	o__Verrucariales	f__Verrucariaceae	g__Polyblastia	s__moravica	AACGCACATTGCGCCCTTTGGTATTCCGAAGGGCATGCCTGTTCGAGCGTCATTATCAACCCTCAAGCCCGGCTTGCTGTTGGGTCCCACCGTCGGCGACGGCGGTGGACCCGAAAGATTAATGGCAGAGTCCGCGGGACCCTGGATGCAGCGAGCTTCTTCAGCACGCATCGTAAGGGCTTTGCGGGCGCTGTCTCAACCACCAAAATTTCATCTGGTTGACCTCGGATCAGGTAGGGATACCCGCTGAACTTAA	OTU2614
k__Fungi	p__Ascomycota	c__Eurotiomycetes	o__Verrucariales	f__Verrucariaceae	g__Polyblastia	NA	AACGCACATTGCGCCCTTTGGTATTCCGAAGGGCATGCCTGTTCGAGCGTCATTATCAACCCTCAAGCCCGGCTTGCTGTTGGGTCCCACCGTCGGCGACGGCGGTGGACCCGAAAGATAATGGCAGAGTCCGCGGGACCCTGGATGCAGCGAGCTTCTTCAGCACGCATCGTAAGGGCCTCGCGGGCGCTTGTCTCAACCAACAAAATTTCATCTGGTTGACCTCGGATCAGGTAGGGATACCCGCTGAACTTAA	OTU2615
k__Fungi	p__Ascomycota	c__Eurotiomycetes	o__Chaetothyriales	f__Epibryaceae	g__Epibryon	s__interlamellare	AACGCACATTGCGCCCTTTAGTATTCTGAAGGGCATGCCTGTTCGAGCGTCATTATCACTAATCAAGCCTGGCTTGCTGTTGGACCTCTTGTCGTTAAAGCGACAGGTCCTAAAGATAATGACGGTTGTTAATTAGACCCCAGATGCAACGAGCTTTCATTAGCACGCATGATAGGTGGCCTTTTTAACCCGGTCTTTTTTAACCAATTTTACAAGGTTGACCTCGGATCAGGTAGGAATACCCGCTGAACTTAA	OTU2616
k__Fungi	p__Ascomycota	c__Sordariomycetes	o__Xylariales	f__Hypoxylaceae	g__Jackrogersella	s__cohaerens	AACGCACATTGCGCCCATTAGTACTCTAGTGGGCATGCCTATTCGAGCGTCATTTCGACCATTAAGCCCTGCAGCTTAGCGTTGGGAGACTACGCCCCCGCGGCGTAGCTCCTCAAAGTCAGTGGCGGAGCCGGAGCACACTCTGAGCGTAGTAGACCTATCTCGCTTCTGCGGTTGCCCCGGCCTCCTGCCGTAAAACCCCCTATACTTCTAGTGGTTGACCTCGGATTAGGTAGGAATACCCGCTGAACTTAA	OTU2617
k__Fungi	p__Ascomycota	c__Eurotiomycetes	o__Chaetothyriales	f__Herpotrichiellaceae	g__Capronia	NA	AACGCATATTGCGCCCTTTGGTATTCCGAAGGGCATGCCTGTTCGAGCGTCATTATCACCTCTCAAGCCTGGCTTGCTGTTGGACTTTAGGTCTTGCTTAGGCATGACCGGTCCCAAAGATAATGACGGCGTCTGTGAGGACCCCAGTACATTGAGCTTTTATTAGCACGTACTAGGTGGGAATCTAGGCCCGGTCTTAACTATAATTTTCTTAAGGTTGACCTCGGATCAGGTAGGAATACCCGCTGAACTTAA	OTU2619
k__Fungi	p__Ascomycota	c__Eurotiomycetes	o__Verrucariales	f__Verrucariaceae	g__Polyblastia	s__moravica	AACGCACATTGCGCCCTTTGGTATTCCGAAGGGCATGCCTGTCCGAGCGTCATTATCAACCCTCAAGCCCGGCTTGCTGTTGGGTCCCACCGTCGGCGACGGCGGTGGACCCGAAAGATAGTGGCAGAGTCTGCGAGACCCTGGATGCAGCGAGCTTCCTCAGCACGCATCGTAACGGTCTCGCGGCGCTGTCTCAACCACCACAAATTTTATCTGGTTGACCTCGGATCAGGTAGGGATACCCGCTGAACTTAA	OTU2622
k__Fungi	p__Ascomycota	c__Sordariomycetes	o__Xylariales	f__Xylariaceae	g__Annulohypoxylon	NA	AACGCACATTGCGCCCATTAGTACTCTAGTGGGCATGCCTATTCGAGCGTCATTTCGACCATTAAGCCCTGTAGCTTAGCGTTGGGAGCCTACGCCCTTGCGGCGTAGCTCCTCAAAGTCAGTGGCGGAGTTGGAGCACACTCTAAGCGTAGTAAACTTATCTCGCTTCTGTAGTTGCCCCGGCTGCCTGCCGTAAAACCCCCTATATTTCTAGTGGTTGACCTCGGATTAGGTAGGAATACCCGCTGAACTTAA	OTU2625
k__Fungi	p__Ascomycota	c__Eurotiomycetes	o__Verrucariales	f__Verrucariaceae	g__Polyblastia	s__moravica	AACGCACATTGCGCCCTTTGGTATTCCGAAGGGCATGCCTGTTCGAGCGTCATTATCAACCCTCAAGCCCGGCTTGCTGTTGGGTCCCACCGTCGGCGACGGCGGTGGACCCGAAAGATAATGGCAGAGTCTGCGAGACCCTGGATGCAGCGAGCTTCTTCAGCACGCATCGTAACGGCCTCGGGGGCGCTGTCTCAACCAACAAAATTTCATCTGGTTGACCTCGGATCAGGTAGGGATACCCGCTGAACTTAA	OTU2626
k__Fungi	p__Ascomycota	c__Eurotiomycetes	o__Verrucariales	f__Verrucariaceae	g__Polyblastia	s__moravica	AACGCACATTGCGCCCTTTGGTATTCCGAAGGGCATGCCTGTTCGAGCGTCATTATCAACCCCTCAAGCCCGGCTTGCTGTTGGGTCCCACCGTCGGCGACGGCGGTGGACCCGAAAGATAATGGCAGAGTCTGCCGGACCCTGGATGCAGCGAGCTTCTTCAGCACGCATCGTAACGGTCACGCGGGCGCTGTCTCAACCAACAAAATTTTATCTGGTTGACCTCGGATCAGGTAGGGATACCCGCTGAACTTAA	OTU2627
k__Fungi	p__Ascomycota	c__Eurotiomycetes	o__Verrucariales	f__Verrucariaceae	g__Polyblastia	s__moravica	AACGCACATTGCGCCCTTTGGTATTCCGAAGGGCATGCCTGTTCGAGCGTCATTATCAACCCTCAAGCCCGGCTTGCTGTTGGGTCCCACCGTCGGCGACGGCGGTGGACCTGAAAGATAATGGCAGAGTCTGCGAGACCCTGGATGCAGCGAGCTTCCTCAGCACGCATCGTAACGGCCTCGGGGGCGCTGTCTCAACCAACAAAATTTTATCTGGTTGACCTCGGATCAGGTAGGGATACCCGCTGAACTTAA	OTU2629
k__Fungi	p__Ascomycota	c__Eurotiomycetes	o__Chaetothyriales	f__Herpotrichiellaceae	g__Sorocybe	s__oblongispora	AACGCACATTGCGCCCTTTGGTATTCCGAAGGGCATGCCTGTTCGAGCGTCATTATCAACCATCAAGCCTGGCTTGTCGTTGGGCCCTATTGTCGTCGAGAGCCGACAGGTCCGAAAGATAATGACGGTGTCGTGTTTGACCCTAGATGCAACGAGCTTTCATAGCACGCATTGAAGTGGTCGGCCGGCCCGGTCTTAAACCCCCCATTTTCTAAGGTTGACCTCGGATCAGGTAGGAATACCCGCTGAACTTAA	OTU2630
k__Fungi	p__Ascomycota	c__Eurotiomycetes	o__Eurotiales	f__Aspergillaceae	g__Penicillium	s__penicillioides	AACGCACATTGCGCCCCCTGGTATTCCGGGGGGCATGCCTGTCCGAGCGTCATTGCTGCCCTCAAGCCCGGCTTGTGTGTTGGGTCCTAGTCCTTAGGGACAGGCCCGAAAGGCAATGGCAGTACCGCGTCCGGTCCTCGAGCGTATGGGGCTTTGTCACCCGCTCTGTAGGCCCGGCCGGCGCTCCGCCGACCAACCAAAAAAACTATTTTTCAGGTTGACCTCGGATCAGGTAGGGATACCCGCTGAACTTAA	OTU2631
k__Fungi	p__Ascomycota	c__Eurotiomycetes	o__Chaetothyriales	f__Herpotrichiellaceae	g__Capronia	NA	AACGCACATTGCGCCCTTTGGTATTCCGAAGGGCATGCCTGTTCGAGCGTCATTATCACCTCTCAAGCCTGGCTTGCTGTTGGACTTTAGTTAAGCTTTTAGCTACAACTGGTCCTAAAGATAATGACGGCGTCTGTGAGGACCCCAGTACACTGAGCTTTTCAAGCACGTATTAGGCGGGAGTCCAGGCCCGGTCTTACTTATTTTATTACTAAGGTTGACCTCGGATCAGGTAGGAATACCCGCTGAACTTAA	OTU2634
k__Fungi	p__Ascomycota	c__Eurotiomycetes	o__Chaetothyriales	f__Herpotrichiellaceae	g__Capronia	NA	AACGCACATTGCGCCCTTTGGTATTCCGAAGGGCATGCCTGTTCGAGCGTCATTATCACCTCTCAAGCCTGGCTTGCTGTTGGACTTTAGGTCTTGCTTCGGCATGACCGGTCCCAAAGATAATGACGGCGTCTGTGAGGACCCCAGTACATTGAGCTTTTATTAGCACGTATTAGGTGGAAGTCCAGGCCCGGTCTTAACTATATTTTAACAAGGTTGACCTCGGATCAGGTAGGAATACCCGCTGAACTTAA	OTU2637
k__Fungi	p__Ascomycota	c__Eurotiomycetes	o__Verrucariales	f__Verrucariaceae	NA	NA	AACGCACATTGCGCCCTTTGGTATTCCGAAGGGCATGCCTGTTCGAGCGTCATTATCAACCCTCAAGCCCGGCTTGCTGTTGGGTGGCACTGTTGGCGACGACGGTGGACCCGAAAATCAACGGCAGAGTCTGCGAGACCCTGGATGCAGCGAGCTTGTTCAGCACGCATCGCAGCGGTCTCGCGGCTCCGTCGTTACCGACAAAAATTTATCTGGTTGACCTCGGATCAGGTAGGGATACCCGCTGAACTTAA	OTU2639
k__Fungi	p__Ascomycota	c__Eurotiomycetes	o__Verrucariales	f__Verrucariaceae	g__Polyblastia	s__albida	AACGCACATTGCGCCCTTTGGCATCCCGAAGGGCATGCCTGTTCGAGCGTCATTATCAACCCCTCAAGCCCGGCTTGTCGTTGGATCCCACCGTCGTCCCCCGGCGGTGGACCCGAAAGATAGTGGCAGAGCCCGTGGGACCCTGGATGCAGCGAGCTTCTTCAGCATGCACCCGGACGGTCTCCCGGCTCGGTCTGAACCATCAATTTCATCTGGTTGACCTCGGATCAGGTAGGGATACCCGCTGAACTTAA	OTU2640
k__Fungi	p__Ascomycota	c__Eurotiomycetes	o__Verrucariales	f__Verrucariaceae	g__Thelidium	s__decipiens	AACGCACATTGCGCCCTTTGGTATTCCGAAGGGCATGCCTGTTCGAGCGTCATTATCAACCCTCAAGCCCGGCTTGCTGTTGGGTGGCACCGCTGGCGACGACGGTGGACCCGAAAATCAATGGGCAGAGTCTGCGAGACCCTGGATGCAGCGAGCTTGTTCAGCACGCATCGCAGCGGCCTCGCGGCTCCGTCGTAACCGACAAAAATTTATCTGGTTGACCTCGGATCAGGTAGGGATACCCGCTGAACTTAA	OTU2642
k__Fungi	p__Ascomycota	c__Eurotiomycetes	o__Verrucariales	f__Verrucariaceae	g__Polyblastia	s__moravica	AACGCACATTGCGCCCTTTGGTATTCCGAAGGGCATGCCTGTTCGAGCGTCATTATCAACCCTCAAGCCCGGCTTGCTGTTGGGTCCCACCGTCGGCGACGGCGGTGGACCCGAAAGATAATGGCAGAGTCTACGAGACCCTGGATGCAGCGAGCTTCCTCAGCACGCATCCTAAGGACCTCGGGGGCGCTGTCTTAACCAATAAATTTTATCTGGTTGACCTCGGATCAGGTAGGGATACCCGCTGAACTTAA	OTU2643
k__Fungi	p__Ascomycota	c__Dothideomycetes	o__Pleosporales	f__Pleosporaceae	g__Stemphylium	s__beticola	AACGCACATTGCGCCCTTTGGTATTCCAAAGGGCATGCCTGTTCGAGCGTCATTTGTACCCTCAAGCTTTGCTTGGTGTTGGGCGTCTTTTTGTCTCTCGCGAGACTCGCCTTAAAATGATTGGCAGCCGACCTACTGGTTTCGGAGCGCAGCACAATTCTTGCACTTTGAATCAGCCCTGGTTGAGCATCCATCAAGACCACATTTTTTTAACTTTTGACCTCGGATCAGGTAGGGATACCCGCTGAACTTAA	OTU2644
k__Fungi	p__Ascomycota	c__Eurotiomycetes	o__Verrucariales	f__Verrucariaceae	g__Verrucaria	NA	AACGCACATTGCGCCCTTTGGTATTCCGAAGGGCATGCCTGTTCGAGCGTCATTATCAACCCTCAAGCCCGGCTTGCAGTTGGATCTCACCGCTGGCGACGGCGGTGGATCCGAAAGATAGTGGCAGAGTCTGCGAGACCCTGGATGCAGCGAGCTTCTTCAGCACGCATCTCGGCAAGTCACGCGGCTCGGTCTTAACCGATCACATTTCATCTGGTTGACCTCGGATCAGGTAGGGATACCCGCTGAACTTAA	OTU2645
k__Fungi	p__Ascomycota	c__Eurotiomycetes	o__Verrucariales	f__Verrucariaceae	g__Polyblastia	s__borealis	AACGCACATTGCGCCCTTTGGTATTCCGAAGGGCATGCCTGTTCGAGCGTCATTATCAACCCTCAAGCTCGGCTTGCAGTTGGCTCCCACCGGCGGCGACTCCGGCGGACCCAAAAGATAACGGCAGAGTCAGAGAGACCCCTGGATGCAGCGAGCTTCTCAGCATGCACCTCAACGGTCTCTCCGGCCCAGTCTTAACCAATTTGTTTCATCTGGTTGACCTCGGATCAGGTAGGGATACCCGCTGAACTTAA	OTU2646
k__Fungi	p__Ascomycota	c__Eurotiomycetes	o__Verrucariales	f__Verrucariaceae	g__Polyblastia	s__moravica	AACGCACATTGCGCCCTTTGGTATTCCGAAGGGCATGCCTGTTCGAGCGTCATTATCAACCCTCAAGCCCGGCTTGCTGTTGGGTCCCACCGTCGGCGACGGCGGTGGACCCGAAAGATAATGGCAGAGTCTACGAGACCCTGGATGCAGCGAGCTTCCTCAGCACGCATCGTAAGGGCCTCGGGGCGCTGTCTTAACCGATAAAATTTCATCTGGTTGACCTCGGATCAGGTAGGGATACCCGCTGAACTTAA	OTU2647
k__Fungi	p__Ascomycota	c__Eurotiomycetes	o__Verrucariales	f__Verrucariaceae	g__Verrucaria	s__latebrosa	AACGCACATTGCGCCCTTTGGTATTCCGAAGGGCATGCCTGTCCGAGCGTCATTATCAACCCTCAAGCCCGGCTTGCCGTTGGATCTCACCGCTGGTGACGGCGGTGGATCCGAAAGATAGTGGCAGAGTCTGCGAGACCCTGGATGCAGCGAGCTTTTTCAGCACGCATCCCGGCAGTCACGCGGCTCGGTCTTAACCGATCACATTTCATCTGGTTGACCTCGGATCAGGTAGGAATACCCGCTGAACTTAA	OTU2649
k__Fungi	p__Ascomycota	c__Dothideomycetes	o__Dothideales	f__Dothideaceae	g__Endoconidioma	s__populi	AACGCACATTGCGCCCCTTGGTATTCCGAGGGGCATGCCTGTTCGAGCGTCATTACACCACTCAAGCACTGCTTGGTATTGGGCATCGTCCGTCGAAAGGCGGGCGTGCCTCGAAGACCTCGGCGGGGTTTCTCCGACTTCGGGCGTAGTAGAGTTAAATCAAAACGTCTTATAAGCTTGGTGAGATCTCATTGCCGTTAAACCCTTTATTTTTACAGGTTGACCTCGGATCAGGTAGGGATACCCGCTGAACTTAA	OTU2650
k__Fungi	p__Ascomycota	c__Pezizomycetes	o__Pezizales	f__Pyronemataceae	g__Cheilymenia	s__stercorea	AACGCACATTGCGCCTCCTGGTATTCCGGGAGGCATGCCTGTTCGAGCGTCATTAAAAACCACTCAAGCTCTTTTGCTTGGTCATGAAAGAAGAGTATGCTAGTCATTCTCCCTTTCGAAATACAAAGGCGGAAAGCCCCATGTGCCCCGGCGTAGTAAGTTTTCTTTCGCTTGGAACATGAGGTGATCCTGCCATTAACCCCCAATTTTTCTAGGTTGACCTCGGATCAGGTAGGGATACCCGCTGAACTTAA	OTU2651
k__Fungi	p__Ascomycota	c__Sordariomycetes	o__Xylariales	f__Xylariaceae	g__Hypoxylon	s__fuscum	AACGCACATTGCGCCCATTAGTATTCTAGTGGGCATGCCTATTCGAGCGTCATTTCGACCCTGAAGCCCTGGTTGCTTCGCGTTGGGACTCTACTGGCTACCCTGTAGTTCCCTAATGACAGTGGCGGAGTTCAGGTGTACTCTCAGCGTAGTAATTTCTTCTCGCTTTTGCAGTAGGCCTGGTCACCAGCCGTAAAACCCCCTATTTTCTAGTGGTTGACCTCGGATTAGGTAGGAATACCCGCTGAACTTAA	OTU2652
k__Fungi	p__Ascomycota	c__Eurotiomycetes	o__Chaetothyriales	NA	NA	NA	AACGCACATTGCGCCCTTTGGTATTCCGAAGGGCATGCCTGTCCGAGCGTCATTATCAACCATCAAGCCTGCCTTGTTGTTGGGTCTCGTCGCCGTTAAAAGTGGCCGTCCTTAAAAGGCAATGGCGGTGTCGTGTTTAACCCGGGATGCAACGAGCTTTGATAGCACGCATCATGTGGTCCGCCGGCCCCGCCTCGCAACCTCTCTTCTCCAGGTTGACCTCGGATCAGGTAGGAATACCCGCTGAACTTAA	OTU2657
k__Fungi	p__Ascomycota	c__Eurotiomycetes	o__Verrucariales	f__Verrucariaceae	g__Polyblastia	s__moravica	AACGCACATTGCGCCCTTTGGTATTCCGAAGGGCATGCCTGTTCGAGCGTCATTATCAACCCTCAAGCCCGGCTTGCTGTTGGGTCCCATCGTCGGCGACGGCGGTGGACCCGAAAGATAATGGCAGAGTCTCCGCGACCCTGGATGCAGCGAGCTTCCTCAGCACGCATCGTAACGGTCTCCGGGGCGCTGTCTTAACCAACAATTTTATCTGGTTGACCTCGGATCAGGTAGGGATACCCGCTGAACTTAA	OTU2658
k__Fungi	p__Ascomycota	c__Eurotiomycetes	o__Verrucariales	f__Verrucariaceae	g__Verrucaria	s__latebrosa	AACGCACATTGCGCCCTTTGGTATTCCGAAGGGCATGCCTGTTCGAGCGTCATTATCAACCCTCAAGCCCGGCTTGCCGTTGGATCCCACCGTCGGCGACGGCGGTGGATCCGAAAGATTAATGGCAGAGTCTGCGAGACCCTGGATGCAGCGAGCTTCTTCAGCACGCATCCCGGCGATCTCGCGGCTCGGTCTTAACCGATTATTTTCATCTGATTGACCTCGGATCAGGCAGGGATACCCGCTGAACTTAA	OTU2659
k__Fungi	p__Ascomycota	c__Eurotiomycetes	o__Verrucariales	f__Verrucariaceae	g__Verrucaria	NA	AACGCACATTGCGCCCTTTGGTATTCCGAAGGGCATGCCTGTCCGAGCGTCATTATCAACCTTCAAGCCCGGCTTGCCGTTGGGTCTCACCGCTGGCGACGGCGGTGGATCCGAAAGATAATGGCAGAGTCTGCGAGACCCCTGGATGCAGCGAGCTTCTTCAGCACGCATCTCAGCGGTCACGCGGCTCGGTCTGAACCGATCACATTCATCTGGTTGACCTCGGATCAGGTAGGAATACCCGCTGAACTTAA	OTU2660
k__Fungi	p__Ascomycota	c__Eurotiomycetes	o__Verrucariales	f__Verrucariaceae	g__Polyblastia	s__moravica	AACGCACATTGCGCCCTTTGGTATTCCGAAGGGCATGCCTGTTCGAGCGTCATTATCAACCCTCAAGCCCGGCTTGCTGTTGGGTCCCATTGTCGGCGACGGCGGTGGACCCGAAAGATAATGGCAGAGTCTACGAGACCCTGGATGCAGCGAGCTTCCTCAGCACGCATCCTAAGGGCCTCGGGGCGCTGTCTTAACTAATAAATTTAATCTGGTTGACCTCGGATCAGGTAGGGATACCCGCTGAACTTAA	OTU2661
k__Fungi	p__Ascomycota	c__Eurotiomycetes	o__Verrucariales	f__Verrucariaceae	g__Verrucaria	s__latebrosa	AACGCACATTGCGCCCTTTGGTATTCCGAAGGGCATGCCTGTTCGAGCGTCATTATCAACCTTCAAGCCCGGCTTGCCGTTGGATCCCACCGTTGGCGACGGCGGTGGATTCAAAAGATAATGGCAGAGTCTGCGAGACCCTGGATGCAGTGAGCTTCTTCAGCACGCATCCCGGCAGCCACGCGGCTCGGTCTTAACCGATTACATTTATCTGGTTGACCTCGGATCAGGTAGGGATACCCGCTGAACTTAA	OTU2662
k__Fungi	p__Ascomycota	c__Eurotiomycetes	o__Verrucariales	f__Verrucariaceae	g__Verrucaria	s__latebrosa	AACGCACATTGCGCCCTTTGGCATTCTGAAGGGCATGCCTGTTCGAGCGTCATTATCAACCTTCAAGCCCGGCTTGCCGTTGGATCCCACCGTTGGCGACGGCGGTGGATTCAAAAGATAATGGCAGAGTCTGCGAGACCTTGGATGCAGCGAGCTTCTTCAGCACGCATCCCGGCAGCCACGCGGCTCGGTCTTAACCGATTACATTTATCTGGTTGACCTCGGATCAGGTAGGGATACCCGCTGAACTTAA	OTU2663
k__Fungi	p__Ascomycota	c__Eurotiomycetes	o__Verrucariales	f__Verrucariaceae	g__Polyblastia	NA	AACGCACATTGCGCCCTTTGGTATTCCGAAGGGCATGCCTGTTCGAGCGTCATTATCAACCCTCAAGCCTGGCTTGTCGTTGGATCCCACCGTCGGTGACGCCGGTGGATCCGAAAAGTAATGGCAGAGCCTGTGGGACTCTGGATGCAGCGAGCTTTTTTCAGCACGTATCTGGGTCCTCGCGGGCTCGGTCTCAACCCATCACATTCATCTGATTGACCTCGGATCAGGTAGGGATACCCGCTGAACTTAA	OTU2664
k__Fungi	p__Ascomycota	c__Eurotiomycetes	o__Verrucariales	f__Verrucariaceae	g__Verrucaria	s__latebrosa	AACGCACATTGCGCCCTTTGGTATTCCGAAGGGCATGCCTGTTCGAGCGTCATTATCAACCCTCAAGCCCGGCTTGTCGTTGGATCCCACCGTTGGCGACGGCGGTGGATCCGAAAGATAATGGCAGAGTCTGCGAGAGACCCTGGATGCAGCGAGCTTCTTCAGCACGCGTCTCAGCGGCCTCACGGCTCGGTCTTAACCGATCACATTTATCTGGTTGACCTCGGATCAGGTAGGGATACCCGCTGAACTTAA	OTU2665
k__Fungi	p__Ascomycota	c__Eurotiomycetes	o__Verrucariales	f__Verrucariaceae	g__Verrucaria	s__latebrosa	AACGCACATTGCGCCCTTTGGTATTCCGAAGGGCATGCCTGTTCGAGCGTCATTATCAACCCTCAAGCCCGGCTTGCCGTTGGATCCCACCGTTGGCGACGGCGGTGGATCCGAAAGATAATGGCAGAGTCTGCGAGACCCTGGATGCAGCGAGCTTCTCCAGCACGCATCCCAGCAGCCTCGCGGCTCAGTCTTAACCAATCTTATTTATCTGGTTGACCTCGGATCAGGTAGGGATACCCGCTGAACTTAA	OTU2666
k__Fungi	p__Ascomycota	c__Eurotiomycetes	o__Verrucariales	f__Verrucariaceae	g__Verrucaria	NA	AACGCACATTGCGCCCTTTGGTATTCCAAAGGGCATGCCTGTTCGAGCGTCATTATCAACCCTCAAGCCCGGCTTGCTGTTGGATCCCACCGTCGGCGACGGCGGTGGATCCGAAAGATAATGGCAGAGTCTGCGAGACCCTGGATGCAGCGAGCTTCTTCAGCACGCATCCCAGCAGCCTCGCGGCTCGGTCTTAACCAATCATATTCATCTGGTTGACCTCGGATCAGGTAGGGATACCCGCTGAACTTAA	OTU2667
k__Fungi	p__Ascomycota	c__Eurotiomycetes	o__Eurotiales	f__Aspergillaceae	g__Penicillium	s__penicillioides	AACGCACATTGCGCCCCCTGGTATTCCGGGGGGCATGCCTGTCCGAGCGTCATTGCTGCCCTCAAGCCCGGCTTGTGTGTTGGGTCCTAGTCCTTAGGGACAGGCCCGAAAGGCAATGGCAGTACCGCGTCCGGTCCTCGAGCGTATGGGGCTTTGTCACCCGCTCTGTAGGCCCGGCCGGCGCTCCGCCGACCAACCAAAAACTATTTTTCAGGTTGACCTCGGATCAGGTAGGGATACCCGCTGAACTTAA	OTU2669
k__Fungi	p__Ascomycota	c__Dothideomycetes	o__Pleosporales	f__Pleosporaceae	g__Alternaria	s__eureka	AACGCACATTGCGCCCTTTGGTATTCCAAAGGGCATGCCTGTTCGAGCGTCATTTGTACCCTCAAGCTTTGCTTGGTGTTGGGCGTCTTTGTCTCCGGCTTGCCTGGAGACTCGCCTTAAAGTGATTGGCAGCCGGCCTACTGGTTTCGGAGCGCAGCACAAGTCGCGCTCTCTTCCAGCCAAGGTCAGCGTCCACCAAGCCACCTTTTTTACCTTTGACCTCGGATCAGGTAGGGATACCCGCTGAACTTAA	OTU2671
k__Fungi	p__Ascomycota	c__Eurotiomycetes	o__Verrucariales	f__Verrucariaceae	g__Verrucaria	NA	AACGCACATTGCGCCCTTTGGTATTCCGAAGGGCATGCCTGTTCGAGCGTCATTATCAACCTTCAAGCCCGGCTTGCCGTTGGATCCCACCGTTGGCGACGGCGGTGGATTCAAAAGATAATGGCAGAGTCTGCGAGACCCTGGATGCAGCGAGCTTCTTTAGCACGCATCCCAGCAGCCACGCGGCTCGGTCTTCACTGATTACGTTTATCTGGTTGACCTCGGATCAGGTAGGGATACCCGCTGAACTTAA	OTU2672
k__Fungi	p__Ascomycota	c__Eurotiomycetes	o__Verrucariales	f__Verrucariaceae	g__Verrucaria	NA	AACGCACATTGCGCCCTTTGGTATTCCAAAGGGCATGCCTGTTCGAGCGTCATTATCAACCCTCAAGCCCGGCTTGCCGTTGGATCCCACCGTCGGCGACGACGGTGGATCTGAAAGATAATGGCAGAGTCCGTGGGGCCTGGGGTGCAGCGAGCTTCTTCAGCACGCATCTCGACCCTCACAGGCTCGGTCGGAACCCATCACGAATCATCTGGTTGACCTCGGATCAGGTAGGGATACCCGCTGAACTTAA	OTU2675
k__Fungi	p__Ascomycota	c__Dothideomycetes	o__Botryosphaeriales	f__Botryosphaeriaceae	g__Dothiorella	NA	AACGCACATTGCGCCCCTTGGTATTCCGAGGGGCATGCCTGTCCGAGCGTCATTTCACCAATCAAGCCCAGCTTGGTATTGGGCCTCGTCCCCACAGGACGGGCCTCGAAGACCCCGGCCGCGCGGTCCCGCTTCAGGCGTAGCAGAGCTTTCGCAGCCTCGCCTTGGAAGCGTGTCCGTGTTGCGCCGAATGACGAACCCCTTTTCAATCAAGGTTGACCTCGGATCAGGTAGGGATACCCGCTGAACTTAA	OTU2677
k__Fungi	p__Ascomycota	c__Eurotiomycetes	o__Chaetothyriales	f__Herpotrichiellaceae	g__Capronia	NA	AACGCATATTGCGCCCTTTGGTATTCCGAAGGGCATGCCTGTTCGAGCGTCATTATCACCTCTCAAGCCTGGCTTGCTGTTGGACTTTAGGTCTTGTTTAGGCATAACCAGTCCCAAAGATAATGACGGCGTCTGTGAGGACCCCAGTACACTGAGCTTTCTAAGCACGTATTAGGTGGAAATTCAGGCCCGGTCTTACTTATATTTTATCAAGGTTGACCTCGGATCAGGTAGGAATACCCGCTGAACTTAA	OTU2678
k__Fungi	p__Ascomycota	c__Eurotiomycetes	o__Verrucariales	f__Verrucariaceae	g__Verrucaria	NA	AACGCACATTGCGCCCTTTGGTATTCCGAAGGGCATGCCTGTTCGAGCGTCATTATCAACCCTCAAGCCCGGCTTGCTGTTAGATCTCACCGTCGGCGATGGCGGTGGATCCGAAAGATAATGGCAGAGTCAGCGAGACCCTGGATGCAGCGAGCTTCTTCAGCACGCATCCCAGCGGTCTTGCGGCTCAGTCTTAACCGATTACATTTATCTGGTTGACCTCGGATCAGGTAGGGATACCCGCTGAACTTAA	OTU2679
k__Fungi	p__Ascomycota	c__Eurotiomycetes	o__Verrucariales	f__Verrucariaceae	g__Verrucaria	NA	AACGCACATTGCGCCCTTTGGTATTCCAAAGGGCATGCCTGTTCGAGCGTCATTATCAACCCTCAAGCCCGGCTTGCCGTTGGATCCCACCGTCGGCGACGACGGTGGATCTGAAAGATAATGGCAGAGTCGGCGGGGCCTGGGATGCAGCGAGCTTCTTCAGCACGCATCTCGATCCTCGCAGGCTCGGTCTGAACCCATCATAAATCATCTGGTTGACCTCGGATCAGGTAGGGATACCCGCTGAACTTAA	OTU2683
k__Fungi	p__Ascomycota	c__Eurotiomycetes	o__Verrucariales	f__Verrucariaceae	g__Verrucaria	s__latebrosa	AACGCACATTGCGCCCTTCGGTATTCCGAAGGGCATGCCTGTTCGAGCGTCATTCTCAACCCTCAAGCCCGGCTTGCCGTTGGATCCCACCGCTGGCGACGGCGGTGGATCCGAAAGATAATGGCAGAGTCTGCGAGACCCTGGATGCAGCGAGCTTCTTCAGCACGCATCCCGGCAGTCTCGCGGCTCGGTCTTAACCGATCATATTCATCTGGTTGACCTCGGATCAGGTAGGGATACCCGCTGAACTTAA	OTU2684
k__Fungi	p__Ascomycota	c__Eurotiomycetes	o__Verrucariales	f__Verrucariaceae	g__Thelidium	s__pyrenophorum	AACGCACATTGCGCCCTTTGGTATTCCGAAGGGCATGCCTGTCCGAGCGTCATTATCAACCGTCAAGCTCGGCTTGCTGTTGGATCTCACCGTCGACGACGGCGGTGGACCCCAAAGATAATGGCAGAGTCCGCTCGACCCTGGATGCAGCGAGCTTCTTCAGCACGCATCTCAGGGGCCTTGTGGCTCCGTCTCGACCAATCACATTTATCTGGTTGACCTCGGATCAGGTAGGGATACCCGCTGAACTTAA	OTU2685
k__Fungi	p__Ascomycota	c__Eurotiomycetes	o__Verrucariales	f__Verrucariaceae	g__Verrucaria	s__latebrosa	AACGCACATTGCGCCCTTTGGTATTCCGAAGGGCATGCCTGTTCGAGCGTCATTATCAACCCTCAAGCCCGGCTTGCCGTTGGATCCCACCGTTGGCGACGGCGGTGGATCCGAAAGATAATGGCAGAGTCTGCGAGACCCTGGATGCAGCGAGCTTCTTCAGCACGCATCCCGGCGGTCACGCGGCTCGGTCTGAACCCATCACATTTATCTGGTTGACCTCGGATCAGGTAGGGATACCCGCTGAACTTAA	OTU2690
k__Fungi	p__Ascomycota	c__Eurotiomycetes	o__Verrucariales	f__Verrucariaceae	g__Verrucaria	s__latebrosa	AACGCACATTGCGCCCTTTGGTATTCCGAAGGGCATGCCTGTTCGAGCGTCATTATCAACCCTCAAGCCCGGCTTGCTGTTGGATCCCACCGCCGTCGACGACGGTGGATCCGAAAGATAATGGCAGAGTCTGCGAGACCCTGGATGCAGCGAGCTTCTTCAGCACGCATCCCGGCAGCCTCGCGGCTCGGTCTGAACCCATCACATTCATCTGGTTGACCTCGAATCAGGTAGGGATACCCGCTGAACTTAA	OTU2691
k__Fungi	p__Ascomycota	c__Eurotiomycetes	o__Verrucariales	f__Verrucariaceae	g__Verrucaria	s__latebrosa	AACGCACATTGCGCCCTTTGGTATTCCGAAGGGCATGCCTGTTCGAGCGTCATTATCAACCCTCAAGCCCGGCTTGCCGTTGGATCCCCACCGTTGGCGACGGCGGTGGATTCAAAAGATAATGGCAGAGTCTGCGAGACCCTGGATGCAGCGAGCTTCTTCAGCACGCATCCCGGCAGCCACGCGGCTCGGTCTTAACTGATTACATTTATCTGGTTGACCTCGGATCAGGTAGGGATACCCGCTGAACTTAA	OTU2693
k__Fungi	p__Ascomycota	c__Eurotiomycetes	o__Verrucariales	f__Verrucariaceae	g__Polyblastia	s__moravica	AACGCACATTGCGCCCTTTGGTATTCCGAAGGGCATGCCTGTCCGAGCGTCATTATCAACCCTCAAGCCCGGCTTGCTGTTGGGTCCCATCGTCGGCGACGGCGGTGGACCCGAAAGATAATGGCAGAGTCTACGCGACCCTGGATGCAGCGAGCTTCCTCAGCACGCATCGTAACGGTCCCCGGGCGCTGTCTTAACCAAGAAATTTCATCTGGTTGACCTCGGATCAGGTAGGGATACCCGCTGAACTTAA	OTU2694
k__Fungi	p__Ascomycota	c__Eurotiomycetes	o__Verrucariales	f__Verrucariaceae	g__Verrucaria	NA	AACGCACATTGCGCCCTTTGGTATTCCAAAGGGCATGCCTGTTCGAGCGTCATTATCAACCCTCAAGCCCGGCTTGCCGTTGGATCCCACCGTCGGCGACGACGGTGGATCTGAAAGATAATGGCAGAGCCCGCGGGGCCTGGGATGCAGCGAGCTTCTTCAGCACGCATCTCAATCCTTGCGGGCTCGGTCTGAACCCATCACAAATCATCTGGTTGACCTCGGATCAGGTAGGGATACCCGCTGAACTTAA	OTU2697
k__Fungi	p__Ascomycota	c__Eurotiomycetes	o__Verrucariales	f__Verrucariaceae	g__Verrucaria	NA	AACGCACATTGCGCCCTTTGGTATTCCGAAGGGCATGCCTGTTCGAGCGTCATTATCAACCTTCAAGCCCGGCTTGCCGTTGGATCCCATCGTTGGCGACGGCGGTGGATTCAAAAGATAATGGCAGAGTCTGCGAGACCCTGGATGCAGCGAGCTTCTTCAGCACGCATCCCGGCAGCCACGCAGCTCGGTCTTCACCGATTACATTTATCTGGTTGACCTCGGATCAGGTAGGGATACCCGCTGAACTTAA	OTU2699
k__Fungi	p__Ascomycota	c__Eurotiomycetes	o__Chaetothyriales	f__Herpotrichiellaceae	g__Cladophialophora	s__minutissima	AACGCACATTGCGCCCTTTAGTATTCTGAAGGGCATGCCTGTTCGAGCGTCATTATCACTAATCAAGCCCGGCTTGCTGTTGGACCTCTTGTCGTTAAAAGACAGGTCCTAAAGATAATGACGGTGTCAGTTGGACCCTAGATGCAACGAGCTTTCATTAGCACGCATTTTAGTTGGCTCTTGTGACCCGGTCTTTTTATAACCAATTTCTAAGGTTGACCTCGGATCAGGTAGGAATACCCGCTGAACTTAA	OTU2700
k__Fungi	p__Ascomycota	c__Eurotiomycetes	o__Verrucariales	f__Verrucariaceae	g__Polyblastia	s__nidulans	AACGCACATTGCGCCCTTTGGTATTCCAAAGGGCATGCCTGTTCGAGCGTCATTATCAACCCTCAAGCCTGGCTTGTCGTTGGATCCCACCGGCGTCGACGGCGGTGGATTCGAAAGATAATGGCAGAGTCTTGTGAGACCCTGGATGTAGCGAGCTTCTCAGCACGCATCTCAACGGTTTCGCGGCTCAGTCTTAACCGATCAATTTCAACTGGTTGACCTCGGATCAGGTAGGGATACCCGCTGAACTTAA	OTU2702
k__Fungi	p__Ascomycota	c__Eurotiomycetes	o__Verrucariales	f__Verrucariaceae	g__Verrucaria	NA	AACGCACATTGCGCCCTTTGGCATTCCAAAGGGCATGCCTGTTCGAGCGTCATTATCAACCTTCAAGCCCGGCTTGCCGTTGGATCCCATCGCTGGCGACGACGGTGGATCCAAAAGATAATGGCAGAGTCTGCGGGACCTGGATGCAGCGAGCTTTTTTAGCACGCATCTCAACGGCCCTGTGGCTCTGTCTTAACCGATTACATTTATCTGGTTGACCTCGGATCAGGTAGGGATACCCGCTGAACTTAA	OTU2707
k__Fungi	p__Ascomycota	c__Eurotiomycetes	o__Verrucariales	f__Verrucariaceae	g__Verrucaria	NA	AACGCACATTGCGCCCTTTGGTATTCCGAAGGGCATGCCTGTTCGAGCGTCATTATCAACCCTCAAGCTCGGCTTGCCGTTGGATCCCACCGCTGGCAACGGCGGTGGATCCGAAAGATAATGGCAGAGTCTGTGAGACCCTGGATGCAGCGAGCTTCTTCAGCACGCATCCCCGCGGTCTCGCGGCTCGGTCTAACCGATCATACTCATCTGGTTGACCTCGGATCAGGTAGGGATACCCGCTGAACTTAA	OTU2710
k__Fungi	p__Ascomycota	c__Sordariomycetes	o__Xylariales	f__Diatrypaceae	g__Eutypa	s__maura	AACGCACATTGCGCCCATTAGTATTCTAGTGGGCATGCCTGTTCGAGCGTCATTTCAACCCTCAAGCCCCAGCGGCTTGGTGTTGGGAGTTTATCTGCGGATAATTCCTGAAAAGCATCGGCGGAGCCGTGCTGGCCCCAAGCGTAGTAATTTGCTCTCGCTTCAGGTGCTCAGCGCCGGCGCCTAGCCGCTAAACCCCCTAATTTTCTAGTGGTTGACCTCGGATCAGGTAGGAATACCCGCTGAACTTAA	OTU2711
k__Fungi	p__Ascomycota	c__Sordariomycetes	o__Xylariales	f__Diatrypaceae	g__Diatrype	s__disciformis	AACGCACATTGCGCCCATTAGTATTCTAGTGGGCATGCCTGTTCGAGCGTCATTTCGACCATCAAGCCTCAGTTGCTTGGTTTTGGGAGCCTACCTCTGGGTAGCTCCTCAAATGGAGTGGCGGAGTCGTGCCGACCCCAAGCGTAGTAATCTTTTCTCGCTTCAGGTGCCGGTGCTGACGTCCTGCCGTTAAACCCCCCTATTTTTAACAGGTTTGACCTCGGATCAGGTAGGAATACCCGCTGAACTTAA	OTU2714
k__Fungi	p__Ascomycota	c__Eurotiomycetes	o__Verrucariales	f__Verrucariaceae	g__Polyblastia	NA	AACGCACATTGCGCCCTTTGGTATTCCGAAGGGCATGCCTGTTCGAGCGTCATTATCAACCCTCAAGCCCGGCTTGTCGTTGGATCCCACCGTCGGCGACGCCGGTGGATCCAAAAAGTAATGGCAGAGTCCGTGGGACCCTGGATGCAGCGAGCTTTTTCAGCACGTATCTGGGTCCTCGCGGGCTTGGTCTGAACCCATCACATTCATCTGATTGACCTCGGATCAGGTAGGGATACCCGCTGAACTTAA	OTU2715
k__Fungi	p__Ascomycota	c__Eurotiomycetes	o__Verrucariales	f__Verrucariaceae	g__Verrucaria	NA	AACGCACATTGCGCCCTTTGGCATTCCAAAGGGCATGCCTGTTCGAGCGTCATTATCAACCTTCAAGCCCGGCTTGCCGTTGGATCCCACCGCTGGCGACGTCGGTGGATCCAAAAGATAATGGCAGAGTCCGCGGGACCTGGATGCAGCGAGCTTCTTTAGCACGCATCTCAATGGCCTCGTGGCTCCGTCTTAACCGATCAAATTCATCTGGTTGACCTCGGATCAGGTAGGGATACCCGCTGAACTTAA	OTU2716
k__Fungi	p__Ascomycota	c__Eurotiomycetes	o__Verrucariales	f__Verrucariaceae	g__Polyblastia	NA	AACGCACATTGCGCCCTTTGGTATTCCGAAGGGCATGCCTGTCCGAGCGTCATTATCGACCCTCAAGCCCGGCTTGCTGTTGGGTCCCACCGTCGGCGACGGCGGTGGACCCGAAAGAGAATGGCAGAGTCTACCGGACCCTGGATGCAGCGAGCTTCCTCAGCACGCATCCTAGGGGCCTCGGGGCGCTGTCTTAACCGATAAATTAATCTGGTTGACCTCGGATCAGGTAGGGATACCCGCTGAACTTAA	OTU2717
k__Fungi	p__Ascomycota	c__Eurotiomycetes	o__Verrucariales	f__Verrucariaceae	g__Verrucaria	s__latebrosa	AACGCACATTGCGCCCTTTGGTATTCCGAAGGGCATGCCTGTTCGAGCGTCATTATCAACCCTCAAGCCCGGCTTGCCGTTGGATCCCACCGCTGGCGACGGCGGTGGATCCGAAAGATAATGGCAGAGTCTGCGAGACCCTGGATGCAGCGAGCTTCTTCAGCACGCATCCCCGCGGTCTCCCGGCTCGGTCTAACCGATCATACTCATCTGGTTGACCTCGGATCAGGTAGGGATACCCGCTGAACTTAA	OTU2720
k__Fungi	p__Ascomycota	c__Dothideomycetes	o__Pleosporales	NA	NA	NA	AACGCACATTGCGCCCTTTGGTATTCCTTAGGGCATGCCTGTTCGAGCGTCATTTACACCTTCAAGCTCTGCTTGGTGTTGGGCGTCTGTCCTGCCCCTCGGGGCGTGGACTCGCCTTAAATCTATTGGCGGCCGGTACCGTGGCTTTGAGCGCAGCACATCAGCGACCTCATCGCCGGAGCGTATCGACTCCCAGAAGCCCATTTTCTATGTTTTGACCTCGGATCAGGTAGGGATACCCGCTGAACTTAA	OTU2721
k__Fungi	p__Ascomycota	c__Dothideomycetes	o__Pleosporales	f__Sporormiaceae	g__Sporormiella	s__intermedia	AACGCACATTGCGCCCATTGGTATTCCTTTGGGCATGCCTGTTCGAGCGTCATTTAAACCTTCAAGCTCAGCTTGGTGTTGGGTGACTGTCCACTGCCCCTCGGGGCGGCGGACTCGCCTCAAAATTATTGGCGGCCGGTACATTGGCTTCGAGCGCAGCAGAAACGCGAACTCGGGGTTGTTGTGCTGGCTCCCAGAAGCCATCTTCACAATTTTGACCTCGGATCAGGTAGGGATACCCGCTGAACTTAA	OTU2724
k__Fungi	p__Ascomycota	c__Eurotiomycetes	o__Verrucariales	f__Verrucariaceae	g__Verrucaria	NA	AACGCACATTGCGCCCTTTGGCATTCCGAAGGGCATGCCTGTTCGAGCGTCATTATCAACCCTCAAGCCCGGCTTGCCGTTGGATCCCACCGCTGGCGACGGCGGTGGATCCAAAAGATAATGGCAGAGTCTGCGAGACCCCTGAATGCAGCGAGCTTCTTCAGCACGCATTCGAGCGGTCACGCGGCTCGGTCTTAACCATCAAACTCATCTGGTTGACCTCGGATCAGGTAGGGATACCCGCTGAACTTAA	OTU2727
k__Fungi	p__Ascomycota	c__Eurotiomycetes	o__Verrucariales	f__Verrucariaceae	g__Polyblastia	s__moravica	AACGCACATTGCGCCCTTTGGTATTCCGAAGGGCATGCCTGTTCGAGCGTCATTATCAACCCTCAAGCCCGGCTTGCTGTTGGGTCCCACCGTCGGCGACGGCGGTGGACCCGAAAGATAATGGCAGAGTCCACGAGACCCTGGATGCAGCGAGCTTCCTCAGCACGCATTAAGGGCCTCAAGGGCGCTGTCTTAACCAATAAATTTTATCTGGTTGACCTCGGATCAGGTAGGGATACCCGCTGAACTTAA	OTU2728
k__Fungi	p__Ascomycota	c__Eurotiomycetes	o__Verrucariales	f__Verrucariaceae	NA	NA	AACGCACATTGCGCCCTGTGGTATTCCAAAGGGCATGCCTGTTCGAGCGTCATTATCAACCCTCAAGCTCGGCTTGTTGTTGGATGTCACCGGCGTCGCCGGCGGTGGATTCGAAAGATAATGGCAGAGTCTCCGAGACCCTGGATGCAGCGAGCTTCTCAGCACGCATCTGAATGGCCTTGCGGCTCGGCCTCAACCGATCAAGTTTAAATGGTTGACCTCGGATCAGGTAGGAATACCCGCTGAACTTAA	OTU2729
k__Fungi	p__Ascomycota	c__Eurotiomycetes	o__Chaetothyriales	f__Herpotrichiellaceae	g__Exophiala	NA	AACGCACATTGCGCCCTTTGGTATTCCGAAGGGCATGCCTGTTCGAGCGTCATTATCACCCCTCAAGCCTGGCTTGGTGTTGGACTCTCGGTCTGTTACAGGACCGGTCCCAAAGATAATGGCAGGTTGGTCGCAACCTCGGGTACACTGAGCTTTCACTAGCACGTACTTGTAGGCGGCGAGCAGCCTGGTCTACCCTCCAATTTTTACAAGGTTGACCTCGGATCAGGTAGGGATACCCGCTGAACTTAA	OTU2731
k__Fungi	p__Ascomycota	c__Eurotiomycetes	o__Verrucariales	f__Verrucariaceae	g__Polyblastia	s__nidulans	AACGCACATTGCGCCCTATGGTATTCCAAAGGGCATGCCTGTTCGAGCGTCATTATCAACCCTCAAGCCTGGCTTGCTGTTGGATCCCACCGGCGTCGCCGGCGGTGGATTCGAAAGATAATGGCAGAGTCGGCGAGACCTTGGATGTAGCGAGCTTCTCAGCACGCATCTCGACGTCTTCGCGGCTCGGTCTTAACCGATCAAGTTTAACTGGTTGACCTCGGATCAGGTAGGGATACCCGCTGAACTTAA	OTU2733
k__Fungi	p__Ascomycota	c__Eurotiomycetes	o__Verrucariales	f__Verrucariaceae	NA	NA	AACGCACATTGCGCCCTTTGGTATTCCAAAGGGCATGCCTGTTCGAGCGTCGTTATCAACCCTCAAGCCCGGCTTGCTGTTGGATCTCACCGGCGTCGCCGGCGGTGGATTTGAAAGACAATGGCAGAGTCCGCGGGACCTGGGATGCAGTGAGCTTCTCAGCACGCATCTCACTGGTCTCGCGCCTCCGTCTCAACCGATCAAGTTTAACTGGTTGACCTCGGATCAGGTAGGAATACCCGCTGAACTTAA	OTU2735
k__Fungi	p__Ascomycota	c__Eurotiomycetes	o__Verrucariales	f__Verrucariaceae	g__Staurothele	s__rupifraga	AACGCACATTGCGCCCTTTGGTATTCCGAAGGGCATGCCTGTTCGAGCGTCATTATCAACCCTCAAGCTTGGCTTGCTGTTGGGTCCCACCCTCGGCGACGGCGGTGGACCCGAAAGACAATGGCAGAGTCTGCAAGACCCTGGATGCAGCGAGCTTCTTCAGCACGCATCACAACGGAGTTTGCGGTCCTGTCTTCCCCCAATTTTTTCTGGTTGACCTCGGATCAGGTAGGGATACCCGCTGAACTTAA	OTU2737
k__Fungi	p__Ascomycota	c__Dothideomycetes	o__Pleosporales	f__Phaeosphaeriaceae	g__Acericola	s__italica	AACGCACATTGCGCCCCTTGGTATTCCATGGGGCATGCCTGTTCGAGCGTCATTTGTACCCTCAAGCTATGCTTGGTGTTGGGTGTTTGTCCTCTCCCTTGCGTTTGGACTCGCCTTAAAGAAATTGGCAGCCAGTGTATTGGTATAGAAGCGCAGCACAATTTGCGACTCTAGCTAATAATTACTTGCAACCATCAAGTCTATTTAACACTTTTGACCTCGGATCAGGTAGGGATACCCGCTGAACTTAA	OTU2738
k__Fungi	p__Ascomycota	c__Sordariomycetes	o__Xylariales	f__Xylariaceae	g__Hypoxylon	s__carneum	AACGCATATTGCGCCCAGTAGTATTCTACTGGGCATGCCTATTCGAGCGTCATTTCAACCCTTACGCCCTGTAGCGTAGTGTTAGGACTCTACTCTTTAGAGAGCAGTTCCCCAAAACCAGTGGCAGTGTTCGGTACACTCATAGCGTAGTAATTCTTCTCGCTTCTGCAGTGGCCCGTACTACTCGCCGTAAAACCCCTAATTTTCTAATGGTTGACCTCGGATTAGGTAGGAATACCCGCTGAACTTAA	OTU2739
k__Fungi	p__Ascomycota	c__Dothideomycetes	o__Mytilinidiales	f__Mytilinidiaceae	g__Lophium	s__arboricola	AACGCACATTGCGCCCCTCGGTATCCCGGGGGGCATGCCTGTTCGAGCGTCATTTCTACCACTCAAGTTTAACTTGGTATTGGGCATCGTTATGAAAATTTTAACGTGCTTTAAATGTAGACGGCAACAATTCCCCAGCTTAGAGCGTAGCAGTAAAACATTTTCGCTTTAAAAGCTGCTGGGTCTTGTTTACCGCATAGTTTTTACTACAGTTTGACCTCGGATCAGGCAGGGATACCCGCTGAACTTAA	OTU2743
k__Fungi	p__Ascomycota	c__Eurotiomycetes	o__Verrucariales	f__Verrucariaceae	NA	NA	AACGCACATTGCGCCCTTTGGTATTCCGAAGGGCATGCCTGTTCGAGCGTCATTATCAACCCTCAAGCTCGGCTTGCTGTTGGGTCCCACCGCCGGCGACGGTGGTGGACTCGAAAGATAATGGCAGAGTCTGCGAGACCCTGGATGCAGCGAGCTTCTTCAGCACGCATCGTAACGGTCTTGTGGCTCCGTCTTAACCATAATTTCATCTGGTTGACCTCGGATCAGGTAGGGATACCCGCTGAACTTAA	OTU2744
k__Fungi	p__Ascomycota	c__Eurotiomycetes	o__Chaetothyriales	NA	NA	NA	AACGCACATTGCGCCCTTTGGTATTCCGAAGGGCATGCCTGTTCGAGCGTCATTATCAACCCTCAAGCCTAGCTTGCCATTGGACTCTGTCGCGGTCCTGCGACAGGTCTCAAAGATAACGACGGCGTCTGTCCGACCCTCGATGCAACGAGCTTTTTTTACGGCACGCATGGAAGTGGTCTGGTCGGCCCGGTCTAAACCATTATTTTTCACGGTTGACCTCGGATCAGGTAGGAGTACCCGCTGAACTTAA	OTU2745
k__Fungi	p__Ascomycota	c__Eurotiomycetes	o__Verrucariales	f__Verrucariaceae	g__Polyblastia	s__abscondita	AACGCACATTGCGCCCTTTGGTATTCCGAAGGGCATGCCTGTCCGAGCGTCATTATCAACCCTCAAGCCCGGCTTGCTGTTGGGTCTCACCGCCGTCAGCCGACGGTGGACCCGAAAGATAATGGCAGAGTCTGCGAGACCCTGGATGCAGCGAGCTTCTTCAGCACGCATCACAACGGCCTCGTGGCTCCGTCTCCACCAACATTTATCTGGTTGACCTCGGATCAGGTAGGGATACCCGCTGAACTTAA	OTU2748
k__Fungi	p__Ascomycota	c__Eurotiomycetes	o__Verrucariales	f__Verrucariaceae	g__Polyblastia	s__abscondita	AACGCACATTGCGCCCTTTGGTATTCCGAAGGGCATGCCTGTCCGAGCGTCATTATCAACCCTCAAGCCCGGCTTGCTGTTGGGTCCCACCGTCGGCGACGGCGGTGGACCCGAAAGATAATGGCAGAGTCTGCGAGACCCTGGATGCAGCGAGCTTCTTCAGCACGCATCACAACGGCCTCGTGGCTCCCGTCTCCACCAAGATTTATCTGGTTGACCTCGGATCAGGTAGGGATACCCGCTGAACTTAA	OTU2749
k__Fungi	p__Ascomycota	c__Dothideomycetes	o__Pleosporales	f__Sporormiaceae	g__Sporormiella	s__intermedia	AACGCACATTGCGCCCTTTGGTATTCCTTAGGGCATGCCTGTTCGAGCGTCATTTAAACCTTCAAGCTCAGCTTGGTGTTGGGTGACTGTCCGCCGCCCTCGGGCGTGTGGACTCGCCTCAAAATTATTGGCGGCCGGTACATTGGCTTCGAGCGCAGCAGAAACGCGAACTCGAGCCCGTTGTATTGGCTCCCAGAAGCTATCTTCACAATTTTGACCTCGGATCAGGTAGGGATACCCGCTGAACTTAA	OTU2751
k__Fungi	p__Ascomycota	c__Sordariomycetes	o__Xylariales	f__Xylariaceae	g__Xylaria	NA	AACGCACATTGCGCCCATTAGTATTCTAGTGGGCATGCCTGTTCGAGCGTCATTTCAACCCTTAAGCCCCTGTTGCTTAGTGTTGGGAGCCTACGGTAATAGTAGCTCCTGAAAGTTAGTGGCGGAGTCGGTTCACACTCTAGACGTAGTAGATTTTATCTCGCCTATCAGTTGGACCGGTCCCTTGCCGTAAAACCACCTAATTTCTAAAGGTTGACCTCGGATCAGGTAGGAATACCCGCTGAACTTAA	OTU2752
k__Fungi	p__Ascomycota	c__Eurotiomycetes	o__Verrucariales	f__Verrucariaceae	g__Polyblastia	s__moravica	AACGCACATTGCGCCCTTTGGTATTCCGAAGGGCATGCCTGTCCGAGCGTCATTATCAACCCTCAAGCCCGGCTTGCTGTTGGGTCCCACCGTCGGCAACGGCGGTGGACCCGAAAGATAATGGCAGAGTCTGTGAGACCCTGGATGCAGCGAGCTTCCTCAGCACGCATCGCAAGGGCCTCGGGGCGCTGTCTTAACCAATTTTTTATCTGGTTGACCTCGGATCAGGTAGGGATACCCGCTGAACTTAA	OTU2753
k__Fungi	p__Ascomycota	c__Pezizomycetes	o__Pezizales	f__Pyronemataceae	g__Tricharina	NA	AACGCACATTGCGCCTCCTGGTATTCCGGGAGGCATGCCTGTTCGAGCGTCATTAAAATCAACTCAAGCTCTTTTGCTTGGTCATGGAAGAAGAGTCTGCATCGCGCGGTCTCCCCTCCGAAATCCAATGGCGGAAGGTCACTGGTACCCGGCGTAGTATTAACGTTCGCTGTGTATCCAGAGCCATTCCTGCCCAACAACCCCCTTTCTCGTGATTGACCTCGGATCAGGTAGGGATACCCGCTGAACTTAA	OTU2755
k__Fungi	p__Ascomycota	c__Dothideomycetes	o__Pleosporales	f__Periconiaceae	g__Periconia	NA	AACGCACATTGCGCCCCTCGGTATTCCGTGGGGCATGCCTGTTCGAGCGTCATTTACACCCTCAAGCTATGCTTGGTGTTGGGCGTCTGTCCCGCTCTCGCAGCGCGGACTCGCCTCAAAGTCATTGGCGGCGGTCGTGCCGGCTCCTCGCGCAGCACATTTGCGCTTCTCGGAGACCCGGTGGATTAGCGTCCAGCAAGATACCTTTATGACTTGACCTCGGATCAGGTAGGGATACCCGCTGAACTTAA	OTU2756
k__Fungi	p__Ascomycota	c__Eurotiomycetes	o__Verrucariales	f__Verrucariaceae	g__Verrucaria	s__latebrosa	AACGCACATTGCGCCCTTTGGTATTCCGAAGGGCATGCCTGTTCGAGCGTCATTATCAACCCTCAAGCCCGGCTTGCCGTTGGATCCCACCGTCGGCGACGGCGGTGGATCCGAAAGATAATGGCAGAGTCTGCGAGACCCTGGATGCAGCGAGCTTCTTCAGCACGCATCCCCGCAAGCCTCGCGGCTCGGTCTTAAGACCACACTCATCTGGTTGACCTCGGATCAGGTAGGGATACCCGCTGAACTTAA	OTU2757
k__Fungi	p__Ascomycota	c__Eurotiomycetes	o__Verrucariales	f__Verrucariaceae	g__Polyblastia	NA	AACGCACATTGCGCCCTTTGGCATTCCGAAGGGCATGCCTGTCCGAGCGTCATTATCAACCCTCAAGCCCGGCTTGCTGTTGGGTCCCACCGTCGGCAACGGCGGTGGACCCGAAAGACAATGGCAGAGTCTGCGAGACCCTGGATGCAGCGAGCTTCTTTTAGCACGCATCGTAACGGCCTCGTGGCTCCGTCCCCACCAAGATTTATCTGGTTGACCTCGGATCAGGTAGGGATACCCGCTGAACTTAA	OTU2759
k__Fungi	p__Ascomycota	NA	NA	NA	NA	NA	AACGCACATTGCGCCCTCTGGTATTCCGGGGGGCATGCCTGTTCGAGCGTCATAGCAACCCTCAAGCTCAGCTTGGTATTGGGCCATCGTCCACTGCGGAGGGCGTGCCTCAAAGAAATCGGCGGCTCCTCTGGTCCCCCAAGCGTAGTAACCACTTCCGCCTGGGTGGGCCGAGCGACCCTGCCGGACAACAACCACATCCTTTTCAATGGATTGACCTCGGATCAGGTAGGGATACCCGCTGAACTTAA	OTU2760
k__Fungi	p__Ascomycota	c__Dothideomycetes	o__Pleosporales	f__Didymellaceae	g__Neoascochyta	s__europaea	AACGCACATTGCGCCCCTTGGTATTCCATGGGGCATGCCTGTTCGAGCGTCATTTGTACCTTCAAGCTATGCTTGGTGTTGGGTGTTTGTCCCGCCTTTGTGCGCGGACTCGCCTTAAAGCAATTGGCAGCCGGCGTATAGGTTTCGGAGCGCAGCACAAAACGCGCTCTGTGTCCTTGTACGGTGGCGTCCATCAAGACTTTTTTTACACTCTTGACCTCGGATCAGGTAGGGATACCCGCTGAACTTAA	OTU2761
k__Fungi	p__Ascomycota	c__Eurotiomycetes	o__Verrucariales	f__Verrucariaceae	g__Polyblastia	s__moravica	AACGCACATTGCGCCCTTTGGTATTCCGAAGGGCATGCCTGTTCGAGCGTCATTATCAACCCTCAAGCCCGGCTTGCTGTTGGGTCCCACCGTCGGCGACGGCGGTGGACCCGAAAGATAATGGCAGAGTCTACGCGACCCTGGATGCAGCGAGCTTCCTCAGCACGCATCGTAACGGTTTCGGGGCGCTGTCTTAACCAATAATTTATCTGGTTGACCTCGGATCAGGTAGGGATACCCGCTGAACTTAA	OTU2768
k__Fungi	p__Ascomycota	c__Eurotiomycetes	o__Verrucariales	f__Verrucariaceae	g__Verrucaria	s__alpicola	AACGCACATTGCGCCCTTTGGTATTCCGAAGGGCATGCCTGTTCGAGCGTCATTATCAACCCTCAAGCCCGGCTTGCTGTTGGGTCCCGCCGTCGGCTCGACGGGCGGACCCCAAAGACAATGGCCGAGTCCCGCAGGGACCTGGATGCAGCGAGCCTCGCGGCACGCGTCCGGGCGCTCTGCGGGCTCGGTCTTGACCAACACTTCTCTGGTTGACCTCGGATCAGGTAGGGATACCCGCTGAACTTAA	OTU2772
k__Fungi	p__Ascomycota	c__Dothideomycetes	o__Pleosporales	f__Dothidotthiaceae	g__Wilsonomyces	NA	AACGCACATTGCACCTCTCGGTATTCCGGGAGGTATGCCTGTTCGAGCGTCATTTGTACCCTCAAGCTCTGCTTGGTGTTGGGTGTTTGTTCCGCCTTTGCGTGTGAACTCGCCCTAAAACAATTGGCAGCCGGCGTACTTGTTTCGGAGCGCAGCACATTTTGCGTTCAGATCAGTGTACACTGGCACCCAAGAAGCCTTATTTTAACGCTCTTGACCTCGGATCAGGTAGGGATACCCGCTGAACTTAA	OTU2773
k__Fungi	p__Ascomycota	c__Dothideomycetes	o__Mytilinidiales	f__Mytilinidiaceae	g__Lophium	s__mytilinum	AACGCACATTGCGCCCCTCGGTATCCCGGGGGGCATGCCTGTTCGAGCGTCATTTCTACCACTCAAGCTTAGCTTGGTATTGGGCATCGTTATGAAAATTTAACGTGCTTTAAATGTAGACGGCAATAATTCCCCAGCTTAGAGCGTAGCAGTAAAACATTTTCGCTTTAAAAGCTGCTGGGTCTTGTTTACCGCATAGATTTTTCTACAGTTTGACCTCGGATCAGGCAGGGATACCCGCTGAACTTAA	OTU2776
k__Fungi	p__Ascomycota	c__Eurotiomycetes	o__Verrucariales	f__Verrucariaceae	g__Verrucaria	s__ahtii	AACGCACATTGCGCCCTCTGGCATTCCGGAGGGCATGCCTGTTCGAGCGTCATTATCAACCCTCAAGCTCGGCTTGCTGTTGGGTCACACCGTTGAAGAGATGGTGGGCCCGAAAGATAATGGCAGAGTCTGTAGGACCCTAGGTGCAGCGAGCTTCTTAGCATGCGTCTAGACGGTCGTTCGGCTTCGTCTTAACCATCAATTTTTTCTGGTTGACCTCGGATCAGGTAGGGATACCCGCTGAACTTAA	OTU2777
k__Fungi	p__Ascomycota	c__Eurotiomycetes	o__Verrucariales	f__Verrucariaceae	g__Thelidium	NA	AACGCACATTGCGCCCTTTGGTATTCCGAAGGGCATGCCTGTTCGAGCGTCATTATCAACCCTCAAGCCCGGCTTGCTGTTGGGTCCCATCGTTGGCGACGACGGTGGACCCGAAAGATAATGGCAGAGTCTGCGAGACCCTGGATGCAGCGAGCTTCTTCAGCACGCATCGCAACGGCCTCGCGGCTCCGTCTTGACCAATTTTATTCTGGTTGACCTCGGATCAGGTAGGGATACCCGCTGAACTTAA	OTU2779
k__Fungi	p__Ascomycota	c__Eurotiomycetes	o__Verrucariales	f__Verrucariaceae	NA	NA	AACGCACATTGCGCCCTTTGGTATTCCGAAGGGCATGCCTGTTCGAGCGTCATTATCAACCCTCAAGCCCGGCTTGCTGTTGGGTCCCACCGTTGGCGACGACGGTGGACCCGAAAGAAAATGGCAGAGTCTGCAAGACCCTGGATGCAGCGAGCTTCTTCAGCACGCATCACAACGGCCTCGCGGCTCCGTCTTGACCAATTTTATTCTGGTTGACCTCGGATCAGGTAGGGATACCCGCTGAACTTAA	OTU2780
k__Fungi	p__Ascomycota	c__Eurotiomycetes	o__Verrucariales	f__Verrucariaceae	g__Verrucaria	s__latebrosa	AACGCACATTGCGTCCTTTGGTATTCCGAAGGGCATGCCTGTTCGAGCGTCATTATCAACTCTCAAGCCCGGCTTGCCGTTGGATCCCACCGTTGGCGACGGCGGTGGATTCAAAAGATAATGGCAGAGTCTGCGAGACCCTGAATGCAGCGAGCTTCTTCAGCACGCATTCCGGCAGCCACGCGGCTCGGTCTTAACTGATTACATTTATCTGGTTGACCTCGGATCAGGTAGGGATACCCGCTGAACTTAA	OTU2781
k__Fungi	p__Ascomycota	c__Eurotiomycetes	o__Verrucariales	f__Verrucariaceae	g__Polyblastia	NA	AACGCACATTGCGCCCTTTGGTATTCCGAAGGGCATGCCTGTTCGAGCGTCATTATCAACCCTCAAGCCCGCCTTGCTGCTGGGTCCCACCGTCGGCGACGGCGGTGGACCCGAAAGATAATGGCAGAGTCCGCGAGACCCTGGATGCAGCGAGCTTCTTCAGCACGCGTCGTAGTGGTCCCGCGGCTCCGTCTTCACCCAATTTTATCTGGTTGACCTCGGATCAGGTAGGGATACCCGCTGAACTTAA	OTU2783
k__Fungi	p__Ascomycota	c__Dothideomycetes	o__Pleosporales	f__Didymellaceae	NA	NA	AACGCACATTGCGCCCCTTGGTATTCCATGGGGCATGCCTGTTCGAGCGTCATTTGTACCTTCAAGCTCTGCTTGGTGTTGGGTGTTTTGTCTCGCCTCCGCGCGCAGACTCGCCTTAAAACAATTGGCAGCCGGCGTATTGATTTCGGAGCGCAGTACATCTCGCGCTTTGCACTCATAACGACGACGTCCAAAAGTACATTTTTACACTCTTGACCTCGGATCAGGTAGGGATACCCGCTGAACTTAA	OTU2785
k__Fungi	p__Ascomycota	c__Eurotiomycetes	o__Verrucariales	f__Verrucariaceae	g__Polyblastia	s__abscondita	AACGCACATTGCGCCCTTTGGTATTCCGAAGGGCATGCCTGTCCGAGCGTCATTATCAACCCTCAAGCCCGGCTTGCCGTTGGGTCCCACCGTCGGCGACGGCGGTGAACCCGAAAGATAATGGCAGAGTCTGCGAGACCCTGGATGCAGCGAGCTTCTTCAGCACGCATCACAACGGCCTCGTGGCTCCGTCTCCACCAAGATTTATCTGGTTGACCTCGGATCAGGTAGGGATACCCGCTGAACTTAA	OTU2787
k__Fungi	p__Ascomycota	c__Dothideomycetes	o__Pleosporales	f__Didymellaceae	g__Neoascochyta	s__exitialis	AACGCACATTGCGCCCTATGGTATTCCATAGGGCATGCCTGTTCGAGCGTCATTTGTACCTTCAAGCTCTGCTTGGTGTTGGGTGTTTGTCCCGCCTTTGTGCGCGGACTCGCCTTAAAGCAATTGGCAGCCGACGTCTAGGTTTCGGAGCGCAGCACAAATCGCGCTCTGTGTCCTGGTACGGCGGCGTCCATCAAGACTATTTTACACTCTTGACCTCGGATCAGGTAGGGATACCCGCTGAACTTAA	OTU2788
k__Fungi	p__Ascomycota	c__Dothideomycetes	o__Pleosporales	f__Morosphaeriaceae	g__Acrocalymma	NA	AACGCACATTGCGCCCCTTGGTATTCCATGGGGCATGCCTGTTCGAGCGTCATTTGAACCCTCAAGCTCTGCTTGGTGTTGGGTGTTTGTCCCGCCATTGCGCGTGGACTCGCCTTAAAGCAATTGGCAGCCATGTAATCCGGCTTTGAGCGCAGCACATTGCGTACTCTCTACTGGGACATGGGCATCCAGAAGCCTTATTTTTTTTACTCTTGACCTCGGATCAGGTAGGGATACCCGCTGAACTTAA	OTU2789
k__Fungi	p__Ascomycota	c__Dothideomycetes	o__Capnodiales	f__Extremaceae	g__Vermiconia	s__calcicola	AACGCACATTGCGCCCCTTGGTATTCCGGGGGGCATGCCCGTTCGAGCGTCATTACACCACTCAAGCCTGGCTTGGTATTGGGCGTCCGGCACTCACCTGCCCGCCCCAAATTCTCTTCGGCTGATCGGTTTACTTTCTTAGCGTTGGAGTGTTGTCATTACGTTCCGCTAATCGAAAGACGCCGGCCGGCCGTTAAACATTTTATTCACGGTTGACCTCGGATCGGGTAGGGATACCCGCTGAACTTAA	OTU2790
k__Fungi	p__Ascomycota	c__Dothideomycetes	o__Pleosporales	f__Phaeosphaeriaceae	g__Acericola	s__italica	AACGCACATTGCGCCCCTTGGTATTCCATGGGGCATGCCTGTTCGAGCGTCATTTGTACCCTCAAGCTATGCTTGGTGTTGGGTGTTTGTCCTCTCCTCGCGTTTGGACTCGCCTTAAAGAAATTGGCAGCCAGTGTATTGGTATTGAAGCGCAGCACAATTTGCGATTCTAGCTAATAGCCACTTGCGACCATCAAGTCTTCTTAACACTTTTGACCTCGGATCAGGTAGGGATACCCGCTGAACTTAA	OTU2797
k__Fungi	p__Ascomycota	c__Eurotiomycetes	NA	NA	NA	NA	AACGCACATTGCGCCCTTTGGTATTCCGAAGGGCATGCCTGTTCGAGCGTCATTATCAACCCTCAAGCCCGGCTTGGTCTTGGATTCTCATCGTGACGATCGATGGACCCGAAAGATAATGACGGTGTCGTGATCGACCCTAGATGCAACGAGCCTTACCGCACGCATCATAGAGGTCGGCCCGCCCGGTCTCCATTCTTATATCACAAGGTTGACCTCGGATCAGGCAGGAATACCCGCTGAACTTAA	OTU2798
k__Fungi	p__Ascomycota	c__Dothideomycetes	o__Pleosporales	f__Phaeosphaeriaceae	g__Pseudoophiobolus	s__galii	AACGCACATTGCGCCCCTTGGTATTCCATGGGGCATGCTTGTTCGAGCGTCATTTGTACTCTCAAGCTTTGCTTGGTGTTGGGTGTTTGTCCTTTCCATTGCGTTTGGACTCGCCTCAAATTCATTGGCAGCCTATATATTGGTTTGAAGCGCAGCACATTTTGCGGTTCTGTCGAATACTATTAGCGTCCATAAAGCACAATTAACACTTTTGACCTCGGATCAAGTAGGGATACCCGCTGAACTTAA	OTU2800
k__Fungi	p__Ascomycota	c__Dothideomycetes	o__Pleosporales	f__Phaeosphaeriaceae	g__Nodulosphaeria	s__scabiosae	AACGCACATTGCGCCCCTTGGTATTCCATGGGGCATGCTTGTTCGAGCGTCATTTGTACCCTCAAGCTTTGCTTGGTGTTGGGTGTTTGTCCTTTTCTTTGCAATTGGACTCGCCCTAAATTCATTGGCAGCTACAGTAGTAGTGGAAAGCGCAGCACAATTTGCGCCTTTTGCTGGTATTATGGGCGTCCATTAAGCACAATTAACACTTTTGACCTCGGATCAAGTAGGGATACCCGCTGAACTTAA	OTU2801
k__Fungi	p__Ascomycota	c__Dothideomycetes	o__Pleosporales	f__Lophiostomataceae	g__Sigarispora	NA	AACGCACATTGCGCCCTTTGGTATTCCTTAGGGCATGCCTGTTCGAGCGTCATTTACAAATTCAAGCTCAGCTTGGTGATGGGTGTCTGTCCCGCCTTTGCGTGTGGACTCGCCTCAAATGCAGTTGGCAGCTTGTTCCTCGGCTCTAAACGCAGCAGATTTGCGTCGAGCGTCGGGTGGGCGGGCTCTCCAGTAAGCAAACCCTCATAAATTGACCTCGGATCAGGTAGGGATACCCGCTGAACTTAA	OTU2802
k__Fungi	p__Ascomycota	c__Dothideomycetes	o__Capnodiales	f__Teratosphaeriaceae	NA	NA	AACGCACATTGCGCCCTTTGGCATTCCGAAGGGCATGCCTGTTCGAGCGTCATTACACCACTCAAGCCTGGCTTGGTATTGGGCGCCGCGCCCCGGCGCGCGCCCCAATGTCTCCGGCCGAGCGTCCGTCTCCAAGCGTTGTGCGAACACCCGCTGGCGAGCACGGGGGCTCCGCGCCGTTTAAACCGGGGCTCACCCCCCCATTCTCAGGTTGACCTCGGATCAGGTAGGGATACCCGCTGAACTTAA	OTU2803
k__Fungi	p__Ascomycota	c__Sordariomycetes	o__Xylariales	f__Apiosporaceae	g__Arthrinium	s__sporophleum	AACGCACATTGCGCCCATTAGTATTCTAGTGGGCATGCCTGTTCGAGCGTCATTTCAACCCCTAAGCCTAGCTTATTGTTGGGAGGCTGCGGTCAAACGCACCTCCTCAAAGTCAGTGGCGGAGAGACAGTGTCCTCTGAGCGTAGTAAATATTTTTCTCGCTTTTGTCAGGTGCTGCCCCCCTTGCCATAAAACACCCAATTTTTAATGGTTGACCTCGGATCAGGTAGGAATACCCGCTGAACTTAA	OTU2804
k__Fungi	p__Ascomycota	c__Dothideomycetes	o__Pleosporales	f__Didymosphaeriaceae	g__Paramassariosphaeria	s__anthostomoides	AACGCACATTGCGCCCCTTGGTATTCCATGGGGCATGCCTGTTCGAGCGTCATCTAAACCCTCAAGCTCTGCTTGGTGTTGGGCGTCTGTCCCCGCGTCCGCGCGGAGACTCGCCTCAAATTCATTGGCAGCGGTCCTTGCCTCCTCTCGCGCAGCACAATTGCACTCGAGGAGTCGCGGCCCGCGTCCACGAAGCTGTTTTACACCGTCTTTGACCTCGGATCAGGTAGGGATACCCGCTGAACTTAA	OTU2805
k__Fungi	p__Ascomycota	c__Dothideomycetes	o__Pleosporales	f__Phaeosphaeriaceae	g__Pseudoophiobolus	s__italicus	AACGCACATTGCGCCCCTTGGTATTCCATGGGGCATGCTTGTTCGAGCGTCATTTGTACCCTCAAGCTTTGCTTGGTGTTGGGTGTTTGTCCTTTCCTTTGCGTTTGGACTCGCCTTAAATCTATTGGCAGCCAATATACTGGTTTGAAGCGCAGCACAATTTGTGATTCTCTCTAGCATTATTGCATCCATTAAGCATATTTTAACACTTTTGACCTCGGATCAAGTAGGGATACCCGCTGAACTTAA	OTU2806
k__Fungi	p__Ascomycota	c__Dothideomycetes	o__Pleosporales	f__Lophiostomataceae	g__Guttulispora	s__crataegi	AACGCACATTGCGCCCTTTGGTATTCCTTAGGGCATGCCTGTTCGAGCGTCATTTACAAATTCAAGCTCAGCTTGGTGATGGGTGTCTGTCCCGCCTTTGCGTGTGGACTCGCCTCAAATGCAGTTGGCAGCTTATCCCTCGGCTCTAAACGCAGCAGATTTGCGTCGAGCGTCGTGCGGACGGGCTCTCCAGTAAGCAAGCCCCCATAAATTGACCTCGGATCAGGTAGGGATACCCGCTGAACTTAA	OTU2808
k__Fungi	p__Ascomycota	c__Dothideomycetes	o__Pleosporales	f__Sporormiaceae	g__Sporormiella	s__intermedia	AACGCACATTGCGCCCTTTGGTATTCCTTAGGGCATGCCTGTTCGAGCGTCATTTAAACCTTCAAGCTCAGCTTGGTGTTGGGTGACTGTCCGCTGCCCTCGGGTGCGGACTCGCCTCAAAATCATTGGCGGCCGGTACATTGGCTTCGAGCGCAGCAGAAACGCGAACTCGGAACCGTTGTATTGGCTCCCAGAAGCTATCTTCATAATTTTGACCTCGGATCAGGTAGGGATACCCGCTGAACTTAA	OTU2811
k__Fungi	p__Ascomycota	c__Dothideomycetes	o__Pleosporales	f__Sporormiaceae	g__Preussia	s__flanaganii	AACGCACATTGCGCCCTATGGTATTCCGTAGGGCATGCCTGTTCGAGCGTCATTCAAACCTTCAAGCTCTGCTTGGTGTTGGGCGTCTGTCCCTGCCTCACGGCGCGGACTCGCCTCAAATCTATTGGCGGCCGGCACGTTGGCTTCGAGCGCAGCAGAAACGCGAACTCGAGACCGGCGGACTGGCTCCCAGAAGCTAACCCCCATGAATTTGACCTCGGATCAGGTAGGGATACCCGCTGAACTTAA	OTU2812
k__Fungi	p__Ascomycota	c__Eurotiomycetes	o__Verrucariales	f__Verrucariaceae	g__Polyblastia	s__moravica	AACGCACATTGCGCCCTTTGGTATTCCGAAGGGCATGCCTGTCCGAGCGTCATTATCAACCCTCAAGCCCGGCTTGCTGTTGGGTCCCACCGTCGGCAACGGCGGTGGACCCGAAAGATAATGGCAGAGTCTGTGAGACCCTGGATGCAGCGAGCTTCCTCAGCACGCATCGTAACGGCCTCGGGGCGCTGCCTTAACCAATTTTATCTGGTTGACCTCGGATCAGGTAGGGATACCCGCTGAACTTAA	OTU2813
k__Fungi	p__Ascomycota	c__Dothideomycetes	o__Pleosporales	f__Pleosporales_fam_Incertae_sedis	g__Ochrocladosporium	NA	AACGCACATTGCGCCCCTTGGTATTCCATGGGGCATGCCTGTTCGAGCGTCATTTGTACCCTCAAGCTTTGCTTGGTGTTGGGTGTTTGTCCCGCGTTGCGTGTGGACTCGCCTTAAAGCGATTGGCAGCCGGCATTTTAGCATGGGAGCGCAGCACATTTTGCGCTCTTTGTTATATATGTTGGCGTCCATTAAGCCTACAATTTTGCTCTTGACCTCGGATCAGGTAGGGATACCCGCTGAACTTAA	OTU2815
k__Fungi	p__Ascomycota	c__Lecanoromycetes	o__Caliciales	f__Physciaceae	g__Physcia	NA	AACGCACATTGCGCCCTTTGGTATTCCGAAGGGCATGCCTGTTCGAGCGTCATTGCAACCCTCAAGCACTGCTTGGTATTGGGCCTCGTCCCCGCGACGTGCCCGCAATTTCGTGGCGGTCCAGTGAGACTTGAAGCGTAGCAAGATTTATATCCCGCTTTGCAAGTCTCTCGCTGCGTGCCGGCCAAACAACCCTTATATTTTTCAATGGTTGACCTCGGATCAGGTAGGGATACCCGCTGAACTTAA	OTU2816
k__Fungi	p__Ascomycota	c__Dothideomycetes	o__Mytilinidiales	f__Mytilinidiaceae	g__Lophium	s__arboricola	AACGCACATTGCGCCCCTCGGTATCCCGGGGGGCATGCCTGTTCGAGCGTCATTTCTACCACTCAAGTTTAACTTGGTATTGGGCATCGTTATGAAAATTAACGTGCTTTAAATGTAGACGGCAACAATTCCCCAGCTTGAAGCGTAGCAGTAAAACATTTTCGCTTTAAAAGCTGCTGGGTCTTGTTTACCGCATAGTTTTTACTACAGTTTGACCTCGGATCAGGCAGGGATACCCGCTGAACTTAA	OTU2818
k__Fungi	p__Ascomycota	c__Dothideomycetes	o__Pleosporales	f__Leptosphaeriaceae	g__Leptosphaeria	NA	AACGCACATTGCGCCCCTTGGTATTCCATGGGGCATGCCTGTTCGAGCGTCATTTGTACCCTCAAGCTTTGCTTGGTGTTGGGTGTTTGTCCGCGTCTTGTACGCAGACTCGCCTTAAATCAATTGGCAGCCGGCATGTTAGCCTGGAGCGCAGCACATTTTGCGCACCTTGTTAGCGGTGTTGGCCCCCATCAAGTCTATATATTTGCTCTTGACCTCGGATCAGGTAGGGATACCCGCTGAACTTAA	OTU2819
k__Fungi	p__Ascomycota	c__Dothideomycetes	o__Pleosporales	f__Periconiaceae	g__Periconia	s__byssoides	AACGCACATTGCGCCCCTCGGTATTCCGTGGGGCATGCCTGTTCGAGCGTCATTTACACCCTCAAGCTCTGCTTGGTGTTGGGCGTCTGTCCCGCCTCCGTGCGCGGACTCGCCTCAAAGTCATTGGCAGCGGTCTCGTCGGCTTCTCGCGCAGCACATTTTGCGCTTCTCGGAGCCCCGGCGGATCAGCGTCCAGCAAGCAATTTCATGACTTGACCTCGGATCAGGTAGGGATACCCGCTGAACTTAA	OTU2821
k__Fungi	p__Ascomycota	c__Dothideomycetes	o__Venturiales	f__Sympoventuriaceae	g__Troposporella	s__monospora	AACGCACATTGCGCCCTTTAGTATTCTGAAGGGCATGCCTGTTCGAGCGTCATTATCACTAATCAAGCCCGGCTTGCTGTTGGACCTCTTGTCGGTAAAAGACAGGCCCCAAAGATAATGACGGTGTCAGTTGGACCCTAGATGCAACGAGCTTTTGTTAGCACGCGTCGTAGTGGCCTTTTGACCCGGTCTTGTATAACCAATTTCTAAGGTTGACCTCGGATCAGGTAGGAATACCCGCTGAACTTAA	OTU2822
k__Fungi	p__Ascomycota	c__Dothideomycetes	o__Pleosporales	NA	NA	NA	AACGCACATTGCGCCCCTTGGTATTCCTTGGGGCATGCCTGTTCGAGCGTCATTTGTACCCTCCAGCCTTGCTGGGTGTTGGGCGTTTTGTTCTGCTGTATGCGTGAACTCGCCTTAAATACATTGGCAGCCAGCCGTCCCGTGTGGGAGCGCAGCACAATTTGCGCTCTCCACTGCGTACGGCGGCGTCCACAAGCTTACAATTTTACGCTTGACCTCGGATCAGGTAGGGATACCCGCTGAACTTAA	OTU2825
k__Fungi	p__Ascomycota	c__Dothideomycetes	o__Pleosporales	f__Phaeosphaeriaceae	g__Juncaceicola	NA	AACGCACATTGCGCCCCTTGGTATTCCATGGGGCATGCCTGTTCGAGCGTCATTTGTACCCTCAAGCTTTGCTTGGTGTTGGGTGTTTGTCTACTCCTTTGTGATTAGACTCGCCTTAAAACAATTGGCAGCCAGTGTTTTGGCATTGAAGCGCAGCACATTTTGCAATTCAAACTTAAACACTTGCGTCCATAAAGCGTATTTTACACTTTTGACCTCGGATCAGGTAGGGATACCCGCTGAACTTAA	OTU2826
k__Fungi	p__Ascomycota	c__Eurotiomycetes	o__Verrucariales	NA	NA	NA	AACGCACATTGCGCCCCCTGGTATTCCGGAGGGCATGCCTGTCCGAGCGTCATTAGTCCAATCTCAAGCCCGGCTTGTTTGTTGGGTCCCACCGTCCTAGGCGGTGGACCCGAAATATAATGACGGGCCTGGTGGACCGTGGACGCAGCGAGCTTTTACAGCACGCGTCCCGGCGTCATCTAGGCCCGTCTTCAACCGCACTTTCTGTAGGTTGACCTCGGATCAGACAGGATTACCCGCTGAACTTAA	OTU2827
k__Fungi	p__Ascomycota	c__Dothideomycetes	o__Pleosporales	f__Leptosphaeriaceae	g__Ophiobolus	NA	AACGCACATTGCGCCCCTTGGTATTCCATGGGGCATGCTTGTTCGAGCGTCATTTGTACCCTCAAGCTTTGCTTGGTGTTGGGTGTTTGTCCTTTCCCTGCGATAGGACTCGCCTTAAATTCATTGGCAGCCGATGTATCGGTTTGAAGCGCAGCACAAGTCGCGGTTCAAACTGGTTATCATCAGCGTCCAGTAAGCATATTTAACACTTTTGACCTCGGATCAAGTAGGGATACCCGCTGAACTTAA	OTU2828
k__Fungi	p__Ascomycota	c__Dothideomycetes	o__Pleosporales	f__Leptosphaeriaceae	g__Plenodomus	s__biglobosus	AACGCACATTGCGCCCCTTGGTATTCCATGGGGCATGCCTGTTCGAGCGTCATTTGTACCCTCCAGCCCTGCTGGGTGTTGGGCGTTTGTTCCGCTGCGCGCGTGAACTCGCCTCAAATGCATTGGCAGCCCGCCGTCCCGTGTGGGAGCGCAGCACATTTTGCGCTCTCCGCTGCTGACGGTGGCATCCACAAGTCTACATTTTTACGCTTGACCTCGGATCAGGTAGGGATACCCGCTGAACTTAA	OTU2829
k__Fungi	p__Ascomycota	c__Eurotiomycetes	o__Chaetothyriales	NA	NA	NA	AACGCACATTGCGCCCTTTGGTATTCCGAAGGGCATGCCTGTTCGAGCGTCATTATCACCCCTCAAGCCTGGCTTGCTGTTGGATCTCATCGTGATGAACGATGGATCCGAAAGACAATGACGGTGTCGTGATCGGCCCTAGATGTAACGAGCTCTATAGCATGCATCCCAGTGGTCGGCCGGCCCGGTCTCAATCTTTGTATCTCAAGGTTGACCTCGGATCAGGCAGGAATACCCGCTGAACTTAA	OTU2830
k__Fungi	p__Fungi_phy_Incertae_sedis	c__Fungi_cls_Incertae_sedis	o__Fungi_ord_Incertae_sedis	f__Fungi_fam_Incertae_sedis	g__Sulcispora	s__supratumida	AACGCACATTGCGCCCCTTGGTATTCCATGGGGCATGCCTGTTCGAGCGTCATTTGTACTCTCAAGCCTTGCTTGGTGTTGGGTGTTTGTCTTTGCTTTATGCTTAGACTCGCCTTAAATATATTGGCAGCCGATATATTGGTTTGAAGCGCAGCACATTTTGCGAGTCACTCCTTTATTATTAGTTTCCATCAAGTTCAATTAACACTTTTGACCTCGGATCAGGTAGGGATACCCGCTGAACTTAA	OTU2832
k__Fungi	p__Fungi_phy_Incertae_sedis	c__Fungi_cls_Incertae_sedis	o__Fungi_ord_Incertae_sedis	f__Fungi_fam_Incertae_sedis	g__Sulcispora	s__supratumida	AACGCACATTGCGCCCCTTGGTATTCCATGGGGCATGCCTGTTCGAGCGTCATTTGTACTCTCAAGCTATGCTTGGTGTTGGGTGTTTGTCTTTGCTTTATGCTTAGACTCGCCTTAAATATATTGGCAGCCGATATATTGGTTTGAAGCGCAGCACAATTTGCGAATCTTGCCTTTAATATTAGCCCCCATAAAGTATAATTAACACTTTTGACCTCGGATCAGGTAGGGATACCCGCTGAACTTAA	OTU2833
k__Fungi	p__Ascomycota	c__Dothideomycetes	o__Pleosporales	NA	NA	NA	AACGCACATTGCGCCCCTTGGTATTCCAGGGGGCATGCCTGTTCGAGCGTCATTTGTACCCTCAAGCGCTGCTTGGTGTTGGGTGTTTGTCCCGCAGAACGTGTGGACTCGCCTTAAAGTGATTGGCAGCCGGCATATTGGTCTCGGAGCGCAGCACAAGTCGCGCTTCGTGCCATAGTTGTTGGCGTCCAGTAGGCTATACATTTGCTCTTGACCTCGGATCAGGTAGGGATACCCGCTGAACTTAA	OTU2835
k__Fungi	p__Ascomycota	c__Dothideomycetes	o__Pleosporales	f__Leptosphaeriaceae	g__Plenodomus	s__biglobosus	AACGCACATTGCGCCCCTTGGTATTCCATGGGGCATGCCTGTTCGAGCGTCATTTGTACCCTCCAGCCCTGCTGGGTGTTGGGCGTTTGTTCCGCTGCGCGCGTGAACTCGCCTCAAATGCATTGGCAGCCCGCCGTCCCGTGTGGGAGCGCAGCACATCTTGCGCTCTCCACTGCAGACGGTGGCGTCCACAAGTCTACAACTTTACGCTTGACCTCGGATCAGGTAGGGATACCCGCTGAACTTAA	OTU2836
k__Fungi	p__Ascomycota	c__Dothideomycetes	o__Pleosporales	NA	NA	NA	AACGCACATTGCGCCCCTTGGTATTCCTTGGGGCATGCCTGTTCGAGCGTCATTTGTACCTTCCAGCCCTGCTGGGTGTTGGGCGTTTTGTTCCGCCGCGCGCGAGAACTCGCCTCAAATGCATTGGCAGCAACCGTCTCGTGTGGAAGCGCAGCACATTTTGCGCCTTCGATGGGGTCCGGCAGCGTCCACAAGTCTATACCTTTACGCTTGACCTCGGATCAGGTAGGGATACCCGCTGAACTTAA	OTU2838
k__Fungi	p__Ascomycota	c__Eurotiomycetes	NA	NA	NA	NA	AACGCACATTGCGCCCTTTGGTATTCCGAAGGGCATGCCTGTTCGAGCGTCATTATCAACCCTCAAGCCCGGCTTGCTGTTGGACCTCACCTCGTCAAGCGGTGGGCCCGAAAGATAATGACGGCGTCGCGATCGACCCCCGGTGCAACGAGCTTGACGGCACGCACGGTGGTGGTCGGCCGGCCCCGGTCTCGACTATTTTATCTCAAGGTTGACCTCGGATCAGGCAGGAATACCCGCTGAACTTAA	OTU2839
k__Fungi	p__Ascomycota	c__Pezizomycotina_cls_Incertae_sedis	o__Pezizomycotina_ord_Incertae_sedis	f__Pezizomycotina_fam_Incertae_sedis	g__Ciliophora	NA	AACGCAAATGGCGGCAGCGCGAGCTGTCATGTTCGTTTCAGTGTATCTGGTTACCAACATCACAGATCCAAATGCGATTGAAGCAATTCTCTCGCCGAATCTGGAGCCGCTTGGCGCCGACCTTTAAGCGAAGTAGTCACTACATAAGTGATGTCGCATTAACCGGTCGAACGCCTCTAAGAGCGACTCACCAAAAGAATATCCTCAATACGATACCTGAGATGAGCAAGATTACCCGCTGAACTTAA	OTU2840
k__Fungi	p__Ascomycota	c__Dothideomycetes	o__Pleosporales	f__Sporormiaceae	NA	NA	AACGCACATTGCGCCCCTTGGTATTCCTTGGGGCATGCCTGTTCGAGCGTCATTTTAACCCTCAAGCTCTGCTTGGTGTTGGGTGTCTGTCCTGCCCTCGGGTGCGGACTCGCCTTAAATTCATTGGCGGCCGGTACATTGGCTTCGAGCGCAGCAGAAACGCGAACTCGGGGACGGTGGATCGGCTCCCATAAGCCTTTTTTTATCATTTTGACCTCGGATCAGGTAGGGATACCCGCTGAACTTAA	OTU2841
k__Fungi	p__Ascomycota	c__Dothideomycetes	o__Pleosporales	f__Phaeosphaeriaceae	g__Juncaceicola	s__padellana	AACGCACATTGCGCCCCTTGGTATTCCATGGGGCATGCCTGTTCGAGCGTCATTTGTACCCTCAAGCTCTGCTTGGTGTTGGGTGTTTGTCCTATTCTTTGCAATAAGACTCGCCTTAAAACAATTGGCAGCCAGTGTTTTGGCATTGAAGCGCAGCACATTTTGCAATTCAATCTTTAATGCTTGCGTCCATAAGCGTATTTTACACTTTTGACCTCGGATCAGGTAGGGATACCCGCTGAACTTAA	OTU2842
k__Fungi	p__Ascomycota	c__Dothideomycetes	o__Pleosporales	f__Phaeosphaeriaceae	g__Septoriella	s__hirta	AACGCACATTGCGCCCCTTGGTATTCCATGGGGCATGCCTGTTCGAGCGTCATTTGTACCCTCAAGCTCTGCTTGGTGTTGGGTGTTTGTCCTCTCCCTTGTGTTTGGACTCGCCTTAAAGCAATTGGCAGCCAGTGTTTTGGTATTGAAGCGCAGCACATTTTGCGATTCTAGCCCAAAGACTTGCGTCCATAAGCCTTTTTTTAACTTTTGACCTCGGATCAGGTAGGGATACCCGCTGAACTTAA	OTU2845
k__Fungi	p__Ascomycota	c__Dothideomycetes	o__Pleosporales	NA	NA	NA	AACGCACATTGCGCCCCTTGGTATTCCATGGGGCATGCCTGTTCGAGCGTCATTTGTACCCTCAAGCTCTGCTTGGTGTTGGGTGTTTGTCCCGCACAACGTGTGGACTCGCCTTAAAGTGATTGGCAGCCGGCATAATGGTCTCGGAGCGCAGCACAAGTCGCGCTTCCTGTCATAGTTGTTGGCGTCCAGTAGCCTATACATTTGCTCTTGACCTCGGATCAGGTAGGGATACCCGCTGAACTTAA	OTU2848
k__Fungi	p__Ascomycota	c__Pezizomycotina_cls_Incertae_sedis	o__Pezizomycotina_ord_Incertae_sedis	f__Pezizomycotina_fam_Incertae_sedis	g__Ciliophora	NA	CGAAATGCGATACGTAATGCGAATTGCACAACCGCGAGTCATCAAATCTTTGAACGCAAATGGCGACAGCGCGAGCTGTCATGTTCGTTTCAGTGTATCTGGTTACCAACATCACAGATCCAAATGCGATTGAAGCAATTCTCTCGCCGAATCTGGAGCCGCTTGGCGCCGATCTTTAAACGAAGTAGTCACTACACAAGTGATGTCGTATTAACTGGTCGAACGCCTATAAGAGCGACTCACCAAAAATATATCCTCAATACGATACCTGAGATGAGCAAGATTACCCGCTGAACTTAA	OTU2849
k__Fungi	p__Ascomycota	c__Eurotiomycetes	o__Verrucariales	f__Verrucariaceae	g__Polyblastia	s__moravica	AACGCACATTGCGCCCTTTGGTATTCCGAAGGGCATGCCTGTTCGAGCGTCATTATCAACCCTCAAGCCCGGCTTGCTGTTGGGTCCCACCGTCAGCGGTGGACCCGAAAGATAATGGCAGAGTCTACGAGACCCTGGATGCAGCGAGCTTCCTCAGCACGCATCGTAAGGGCCTCGGGGCGCTGTCTCAACCAATAAATTTCATCTGGTTGACCTCGGATCAGGTAGGGATACCCGCTGAACTTAA	OTU2850
k__Fungi	p__Ascomycota	c__Dothideomycetes	NA	NA	NA	NA	AACGCACATTGCGCCCCTCGGTATCCCGGGGGGCATGCCTGTTCGAGCGTCATTTCTACCATTCAAGCTTAGCTTGGTGATTGGGCACCGTTACTATTAATCACCTAGTGATGGTAACGCGCCTTAAATACAGTGTAGTGGTTAAGCCCCATATCTAAGTGTAGCAGTAATTTATGCTTATGATGGGGTGATATCAAGCAAATGACACTTTGACCTCGGATCAGGTAGGGATACCCGCTGAACTTAA	OTU2851
k__Fungi	p__Ascomycota	c__Lecanoromycetes	o__Acarosporales	f__Acarosporaceae	g__Acarospora	s__f._melaniza	AACGCACATTGCGCCCTTTGGTATTCCGAAGGGCATGCCTGTTCGAGCGTCATTACACCACTCAAGCTTGGCTTGGTCTTGGGTCCTCGTCCTCCATGGATGTGCCCGGAAATCAGCGGCGGCACAGCTCGGCTTCAAGCAGTATTAACATATCTTTCGCTTTGGAAGCTTGGGTTTGAGCCTGCCGGACAACCCTCATTCTTCTCAGGTTGACCTCGGATCAGGTAGGGATACCCGCTGAACTTAA	OTU2855
k__Fungi	p__Ascomycota	c__Dothideomycetes	o__Pleosporales	NA	NA	NA	AACGCACATTGCGCCCCTTGGTATTCCATGGGGCATGCCTGTTCGAGCGTCATTTGTACCTTCAAGCTATGCTTGGTGTTGGGTGTTTGTCTTTGCCTTTGCCTAGACTCGCCCTAAATACATTGGCAGCCAATATATTTGTTTGAAGCGCAGCACAATTTGCCTTTGAGCCTGATAGTATTTGCTTCCATTAAGACTATTTAACACTTTTGACCTCGGATCAGGTAGGGATACCCGCTGAACTTAA	OTU2857
k__Fungi	p__Ascomycota	c__Dothideomycetes	o__Pleosporales	f__Sporormiaceae	g__Preussia	NA	AACGCACATTGCGCCCTTTGGTATTCCTTAGGGCATGCCTGTTCGAGCGTCATCTAAACCTTCAAGCACTGCTTGGTGTTGGGTGCCTGTCCCGCCCCCGCGCGTGGACTCACCTCAAATCCATTGGCGGCCCTCACGTCGGCTACGAGCGCAGCAGAAACGCGAACTTGTGGACCCGGCGGAGTGGCTCCCAGAAGCTACATTCACCATTTTGACCTCGGATCAGGTAGGGATACCCGCTGAACTTAA	OTU2858
k__Fungi	p__Ascomycota	c__Lecanoromycetes	o__Acarosporales	f__Acarosporaceae	NA	NA	AACGCACATTGCGCCCTCTGGTATTCCGGAGGGCATGCCTGTTCGAGCGTCATTACACCACTCAAGCTTGGCTTGGTATTGGGCTCTCATTCTAGATGGATGGGCCCGGAAAGCAGTGGCGGCACAGCCCGACTTCAGGTAGTATTAGCATACCTATCGCCTGAAAACTCTGGGCCTGAGTCTGCCGGACAACCCCCATTTCTCTCAGGTTGACCTCGGATCAGGTAGGGATACCCGCTGAACTTAA	OTU2859
k__Fungi	p__Ascomycota	c__Dothideomycetes	o__Pleosporales	f__Sporormiaceae	g__Sporormiella	s__similis	AACGCACATTGCGCCCTTTGGTATTCCTTAGGGCATGCCTGTTCGAGCGTCATTTAAACCTTCAAGCTCAGCTTGGTGTTGGGTGACTGTCCGCTTCACCGCGGACTCGCCTCAAAATTATTGGCGGCCGGTACATTGGCTCTCTCGAGCGCAGCAGAAACGCGTAACTCGAGGTCCTCGTGCTGGCTCCCAGAAGCTATCTTCACAATTTTGACCTCGGATCAGGTAGGGATACCCGCTGAACTTAA	OTU2864
k__Fungi	p__Ascomycota	c__Dothideomycetes	o__Pleosporales	f__Biatriosporaceae	NA	NA	AACGCACATTGCGCCCTTCGGTATTCCGTTGGGCATGCCTGTTCGAGCGTCATTAGTATATTCAAGCTCAGCTTGGTGTTGGGTGCTTGTCCCCCCCCCGCGGCGGACTCACCTCAAATGCATTGGCGGCCGGTATGTTGGCTTCGAGCGCAGTAGAAACGCGCCCGGTGTCCCGACGTGCTGGTCCCCCACAAGATCATTTTTTAGCTTGACCTCGGATCAGGTAGGGATACCCGCTGAACTTAA	OTU2872
k__Fungi	p__Basidiomycota	c__Agaricomycetes	o__Agaricales	f__Inocybaceae	g__Inocybe	s__maculata	AACGCATCTTGCGCTCCTTGGTATTCCTAGGAGCATGCCTGTTTGAGTGTCATAAATATCTCAACCGCACCCTATGGTGGTGTGGCTTGGATTTGGGGGTGGCAGGCTTAGTCTGCTCCCCTGAAATACATTGGTGGTGCCTGACGTGATGTGATAAATTATCCGCATCTGTTTATGAGCTGCCGTGTCGTGTTGGAGTTGATAAACTTGACCTCAAATCAGGTAGGACCACCCGCTGAACTTAA	OTU2876
k__Fungi	p__Ascomycota	c__Dothideomycetes	o__Pleosporales	f__Biatriosporaceae	NA	NA	AACGCACATTGCGCCCTTCGGTATTCCGTTGGGCATGCCTGTTCGAGCGTCATTAGTATATTCAAGCTCAGCTTGGTGTTGGGTGCTTGTCCTCCCCCGCGGCGGACTCACCTCAAATGCATTGGCGGCCGGTATGTTGGCTTTGAGCGCAGTAGAAACGCGCCTGGCGTCTTGACGTACTGGTCCTCCATGAGACCTTCTTTTAGCTTGACCTCGGATCAGGTAGGGATACCCGCTGAACTTAA	OTU2878
k__Fungi	p__Ascomycota	c__Dothideomycetes	o__Pleosporales	f__Biatriosporaceae	NA	NA	AACGCACATTGCGCCCTTCGGTATTCCGTTGGGCATGCCTGTTCGAGCGTCATTAGTATATTCAAGCTCAGCTTGGTGTTGGGTGCTTGTCCTCCCCCGCGGTGGACTCACCTCAAATACATTGGCGGCCGGCATGTTGGCTTCGAGCGCAGTAGAAACGCGCCTGACGTCTTGACGTGCTGGTCCTCCACAAGATCAATTTTCAGCTTGACCTCGGATCAGGTAGGGATACCCGCTGAACTTAA	OTU2882
k__Fungi	p__Ascomycota	c__Dothideomycetes	o__Pleosporales	f__Sporormiaceae	g__Preussia	s__persica	AACGCACATTGCGCCCTTTGGTATTCCTTAGGGCATGCCTGTTCGAGCGTCATTTAAACCTTCAAGCTCAGCTTGGTGATGGGTGACTGTCCTCCCCTCGCGGGGGGACTCGCCTCAAAAACATTGGCGGCCGGTACATTGGCTTCGAGCGCAGCAGAAACGCGGTCTCGAGTCCGATGGACTGGCTCCCATAAGCCTTCTTTTATTTTGACCTCGGATCAGGTAGGGATACCCGCTGAACTTAA	OTU2887
k__Fungi	p__Ascomycota	c__Dothideomycetes	o__Pleosporales	f__Pleosporales_fam_Incertae_sedis	g__Nigrograna	s__cangshanensis	AACGCACATTGCGCCCTTCGGTATTCCGTTGGGCATGCCTGTTCGAGCGTCATTAGAAACTTCAAGCTCAGCTTGGTGTTGGGTGCTTGTCCGCCGCCCGCGGCGGACTCACCTCAAATGCATTGGCGGCCGGTATGTTGGCTACAGCGCAGTACAACGCGTCTGGCGTCTTGATACACTGGTCCTCCAGAAGCCCCTTCTTTGACTTGACCTCGGATCAGGTAGGGATACCCGCTGAACTTAA	OTU2888
k__Fungi	p__Ascomycota	c__Dothideomycetes	o__Pleosporales	f__Phaeosphaeriaceae	g__Phaeosphaeria	NA	AACGCACATTGCGCCCCTTGGTATTCCATGGGGCATGCCTGTTCGAGCGTCATTTGTACTCTCAAGCCTTGCTTGGTGTTGGGTGCTTGTCTTTGCTTTGCGTAGACTCTCCCTAAATACATTGGCAGCCGATATATTGGTTTGAAGCGCAGCACAATTGCTATTCAGGCTTGTTGTATCAGCATCCACAAAGAATTATAACACTTTTGACCTCGGATCAGGTAGGGATACCCGCTGAACTTAA	OTU2890
k__Fungi	p__Ascomycota	NA	NA	NA	NA	NA	AACGCACATTGCGCTCCCTGGTATTCCGGGGAGCATGCCTGTTCGAGCGTCATTATCAACCCTCAAGCTCTGCTTGGTATTGGGTGCCGTCCCTGCTGTGGACGCGCCCTAAAGTCTTTGGCGGTGGTGTTGAACCTCAAGCGTAGTAAAATCTCCAGCTTTTCAGGTGCGACGCTGCTTTGCCTCTAGAAACCCCCTTCTTAAGGTTGACCTCGGATCAGGTAGGGATACCCGCTGAACTTAA	OTU2891
k__Fungi	p__Ascomycota	c__Dothideomycetes	o__Pleosporales	f__Sporormiaceae	g__Sporormiella	s__leporina	AACGCACATTGCGCCCTTTGGTATTCCTTAGGGCATGCCTGTTCGAGCGTCATTTAAACCTTCAAGCTCAGCTTGGTGTTGGGTGTCTGTCCCGCCTCGGCGCGGACTCGCCTTAAATTCATTGGCGGCCGGTACATTGGCTTCGAGCGCAGCAGAAACGCGAACTCGTTGACAATGGATTGGCTCCCAGAAGCTATTTTCTATTTTTGACCTCGGATCAGGTAGGGATACCCGCTGAACTTAA	OTU2892
k__Fungi	p__Ascomycota	c__Lecanoromycetes	o__Acarosporales	f__Acarosporaceae	NA	NA	AACGCACATTGCGCCCTTTGGTATTCCAGAGGGCATGCCTGTTCGAGCGTCATTATATCGCTCAAGCTTGGCTTGGTATTGGGTCTTCATCCCCTGTGGATATGCCCAAAAATCAGGTGCGGCACAGCCCGGCTTCAAGCAGCATTAATCTTCCGCTTTGGAAGCTCGGGCCTGGGTCTGCCAGACAACCCCCATATTTCTCAGGTTGACCTCGGATCAGGTAGGGATACCCGCTGAACTTAA	OTU2898
k__Fungi	p__Ascomycota	c__Dothideomycetes	o__Pleosporales	f__Phaeosphaeriaceae	NA	NA	AACGCACATTGCGCCCCTTGGTATTCCATGGGGCATGCCTGTTCGAGCGTCATTTGTACTCTCAAGCCTTGCTTGGTGTTGGGTGTTTGTCTTTGCTCTGCCTAGACTCGCCTTAAATATATTGGCAGCCGGTATTTTGGTTTGAAGCGCAGCACATTTGCAATTCAAGTCCTTATCATTGGCACCCATAAGCCTTTTAACACTTTTGACCTCGGATCAGGTAGGGATACCCGCTGAACTTAA	OTU2901
k__Fungi	p__Ascomycota	c__Leotiomycetes	o__Helotiales	f__Helotiaceae	g__Tetracladium	NA	AACGCACATTGCGCCCCTTGGTATTCCGAGGGGCATGCCTATTCGAGCGTCATTATCACCCCTCAAGCCCCGGCTTGGTGTTGAGGCCTGCCGTCAAGGCACCCTCTAAAATCAGTGGCAGTGCCGCCCGGCTCTAAGCGTAGTAATTTCATCGCTATAGGGTCCTGGTGGATGCTCGTCAAACCCCCCCCCCACATTTTAATGATTGACCTCGGATTAGGTAGGGATACCCGCTGAACTTAA	OTU2902
k__Fungi	p__Ascomycota	c__Lecanoromycetes	o__Lecanorales	f__Parmeliaceae	g__Melanohalea	s__exasperatula	AACGCACATTGCGCCCCTTGGTATTCCGGGGGGCATGCCTGTTCGAGCGTCATTGCACCCCTCAAGCGAAGCTTGGTATTGGGCCCTCGCCCCCGCGGCGTGCCCGAAAAGCAGTGGCGGTCCGGAGCGACTTTAAGCGTAGTAAATTTCTCCCGCTTTGAAAGTCCGCCCCGCGGCCGGCCAGACAACCCCATTATTCCAATAATTGACCTCGGATCAGGTAGGGATACCCGCTGAACTTAA	OTU2903
k__Fungi	p__Ascomycota	c__Dothideomycetes	o__Pleosporales	f__Melanommataceae	g__Alpinaria	NA	AACGCACATTGCGCCCTTCGGTATTCCGTTGGGCATGCCTGTTCGAGCGTCATTTAAACCTTCAAGCTATGCTTGGTGTTGGGTGTTTGTTCCGCCTCAGCGTGTGGACTCGCCTTAAATTCATTGGCAGCCGGTATGTTGGTTTCGTGCGCAGCACATTGCAAGCGATTTCAACAGACCCCCTTCCACAAGCCTTTTTTTACTTTGACCTCGGATCAGGTAGGGATACCCGCTGAACTTAA	OTU2907
k__Fungi	p__Ascomycota	c__Leotiomycetes	o__Helotiales	f__Helotiaceae	g__Tetracladium	NA	AACGCACATTGCGCCCCCTGGTATTCCGGGGGGCATGCCTATTCGAGCGTCATTATCACCCCTCAAGCCTAGCTTGGTGTTGAGGCCTGCTGTCAAGGCAGCCTCTAAAATCAGTGGCAGTGCTGTCAGGCTCTAAGCGTAGTGAAATACATCGCGATAGGGTCCTGGTGGACACTCGTCAGAACCCCCCCCATTTTTTAATGATTGACCTCGGATTAGGTAGGGATACCCGCTGAACTTAA	OTU2915
k__Fungi	p__Ascomycota	c__Dothideomycetes	o__Pleosporales	f__Pleosporales_fam_Incertae_sedis	g__Nigrograna	s__cangshanensis	AACGCACATTGCGCCCTTCGGTATTCCGTTGGGCATGCCTGTTCGAGCGTCATTAGAAACTTCAAGCTCAGCTTGGTGTTGGGTGTTTGTCCCCTCCTAGGGGACTCGCCTCAAATGCATTGGCGGCCGGTATGTTGGCTACAGCGCAGTACATCGCGTCTGGCGTCTTGATATACTGGTCCCCCAGAAGCTATTTTTTTTGTCTTGACCTCGGATCAGGTAGGGATACCCGCTGAACTTAA	OTU2916
k__Fungi	p__Ascomycota	c__Leotiomycetes	o__Helotiales	f__Helotiaceae	g__Tetracladium	NA	AACGCACATTGCGCCCCCTGGTATTCCGGGGGGCATGCCTATTCGAGCGTCATTATCACCCCTCAAGCCTAGCTTGGTGTTGAGGCCTGCTGTCAAGGCAGCCTCTAAAATCAGTGGCAGTGCTGTCAGGCTCTAAGCGTAGTAAAATAAATCGCTATAGGGTCCTGGTGGACACTCGTCAGAACCCCCCCCATTTTTTAATGATTGACCTCGGATTAGGTAGGGATACCCGCTGAACTTAA	OTU2919
k__Fungi	p__Ascomycota	c__Dothideomycetes	o__Venturiales	f__Venturiaceae	g__Venturia	s__atriseda	AACGCACATTGCGCCCCCTGGTATTCCGGGGGGCACACCTGTTCGAGCGCCATTTCTACCCTAGAGCCCTGCTCTGTGATGGGCCCCGTCCTCGCGGACAGGCCCGAAACCCGTGGGCGCCGTCGTCCGGCCCTGAGCGTAGCAAGAGAAATCCCTCGCTCGGAGTGTCTGTCGGTGGCCGCCTCGAAACCTATTTTTACAAGGTTGGCCTCGGATCAGGTGGGGATACCCGCTGAACTTAA	OTU2923
k__Fungi	p__Ascomycota	c__Leotiomycetes	o__Helotiales	f__Helotiales_fam_Incertae_sedis	g__Hyalodendriella	s__betulae	AACGCACATTGCGCCCGGTGGTATTCCGCCGGGCATGCCTGTTCGAGCGTCAGTACAACACTCAAGCTCAGCTTGGTCTTGAGCCCAGCGGGTAACCGCGGGCTTTAAAATCAGTGGCGGCGCCATCTGGCTCTAAGCGTAGTAATACTCCTCGCTCTTGAGTCCCAGGTGGATGCTGGCCAGCAACCCCCAACTTTCTAAGTTTGACCTCGGATCAGGTAGGGATACCCGCTGAACTTAA	OTU2928
k__Fungi	p__Ascomycota	c__Dothideomycetes	o__Pleosporales	f__Sporormiaceae	g__Preussia	s__minipascua	AACGCACATTGCGCCCTTTGGTATTCCTTAGGGCATGCCTGTTCGAGCGTCATTTAAACCTTCAAGCTCAGCTTGGTGATGGGTGACTGTCCTAACCACGGACTCGCCTCAAATACATTGGCGGCCGGTACATTGGCTTCGAGCGCAGCAGAAACGCGAACTCGGATCCATAGTGCTAGCTCCCAGAAGCTATCTTCACAATTTTGACCTCGGATCAGGTAGGGATACCCGCTGAACTTAA	OTU2929
k__Fungi	p__Ascomycota	c__Leotiomycetes	o__Helotiales	f__Dermateaceae	g__Naevala	NA	AACGCACATTGCGCCCCGTGGTATTCCGCGGGGCATGCCTGTTCGAGCGTCATTTCAACCCATCAAGCTTCGGCTTGGTCTTGGGGCCTGCGATCCCGCAGCCTCTAAACCCAGTGGCGGTGCCCTCGAGCTCTGAGCGTAGTAATTCATCTCGCTATAGGGTCTCGGTGGTGTCTTGCCAGTAACCCCCAATTTTTTTTACAGGTTGACCTCGGATCAGGTAGGGATACCCGCTGAACTTAA	OTU2930
k__Fungi	p__Ascomycota	c__Dothideomycetes	o__Asterinales	NA	NA	NA	AACGCACATTGCGCCCTTTGGTATTCCGAAGGGCATGCCTGCTCGAGCGTCATTTAAACCCTCAAGCTCTGCTTGGTGTTGGGTGCAGGTCCGGAAGGACCCTCCCGCAACTCGTTGGCGGCACCGTCCGGCTTCAAGCGTAGCAAGATTTTTCGCTTCAGGAGCTCCGGGCGGTCCCTGCCGGTGAATCACGTACCTAAAGTTTGACCTCGGATCAGGTAGGGATACCCGCTGAACTTAA	OTU2933
k__Fungi	p__Ascomycota	c__Leotiomycetes	o__Helotiales	f__Helotiaceae	g__Tetracladium	NA	AACGCACATTGCGCCCCTTGGTATTCCGAGGGGCATGCCTATTCGAGCGTCATTATCACCCCTCAAGCTCCGGCTTGGTGTTGAGGCCTGCTGTAAAGGCATCCTCTAAAATCAGTGGCAGTGCCGTCAGGCTCTAAGCGTAGTAATTTCATCGCTATAGATCCGAGCGGACCCTCGCCAGAACCCCCCCATTTTTTTAATGATTGACCTCGGATTAGGTAGGGATACCCGCTGAACTTAA	OTU2934
k__Fungi	p__Ascomycota	c__Leotiomycetes	o__Helotiales	f__Helotiaceae	g__Tetracladium	NA	AACGCACATTGCGCCCCTTGGTATTCCGAGGGGCATGCCTATTCGAGCGTCATTATCACCCCTCAAGCCTAGCTTGGTGTTGAGACCTGCTGTCAGGGCAGTCTCTAAAATCAGTGGCAGTGCTGTCAGGCTCTAAGCGTAGTAAATTCATCGCTATAGGGTCCTGGTGGATACTCGTCAAAACCCCCCCCCCATTTTTTAATGATTGACCTCGGATTAGGTAGGGATACCCGCTGAACTTAA	OTU2936
k__Fungi	p__Ascomycota	c__Leotiomycetes	o__Helotiales	f__Helotiaceae	g__Tetracladium	NA	AACGCACATTGCGCCCCCTGGTATTCCGGGGGGCATGCCTATTCGAGCGTCATTATCACCCCTCAAGCCTGGCTTGGTGTTGAGGCCTGCTGTCAAGGCAGCCTCTAAAATCAGTGGCAGTGCTGTCAGGCTCTAAGCGTAGTAAAATAAATCGCTATAGGGTCCTGGTGGACACTCGTCAAAACCCCCCCATTTTTTAATGATTGACCTCGGATTAGGTAGGGATACCCGCTGAACTTAA	OTU2937
k__Fungi	p__Ascomycota	c__Leotiomycetes	o__Helotiales	f__Helotiaceae	g__Tetracladium	NA	AACGCACATTGCGCCCCTTGGTATTCCGAGGGGCATGCCTATTCGAGCGTCATTATCACCCCTCAAGCCTAGCTTGGTGTTGAGACCTGCTGTCAAGGCAGTCTCTAAAATCAGTGGCAGTGCTGTCAGGCTCTAAGCGTAGTAAATTCATCGCTATAGGGTCCTGCTGGATACTCGCCAGAAACCCCCCCATTTTTTAATGATTGACCTCGGATTAGGTAGGGATACCCGCTGAACTTAA	OTU2940
k__Fungi	p__Ascomycota	c__Leotiomycetes	o__Helotiales	f__Helotiaceae	g__Tetracladium	NA	AACGCACATTGCGCCCCTTGGTATTCCGAGGGGCATGCCTATTCGAGCGTCATTATCACCCCTCAAGCTCCGGCTTGGTGTTGAGGCCTGCTGTAAAGGCATCCTCTAAAATCAGTGGCAGTGCCGTCAGGCTCTAAGCGTAGTAATTTCATCGCTATAGACCCGAGCGGACCCTCGCCAGAACCCCCCCATTTTTTAATGATTGACCTCGGATTAGGTAGGGATACCCGCTGAACTTAA	OTU2941
k__Fungi	p__Ascomycota	c__Leotiomycetes	o__Helotiales	f__Helotiaceae	g__Crocicreas	NA	AACGCACATTGCGCCCCGTGGTATTCCGCGGGGCATGCCTGTTCGAGCGTCATTTAAACCAATCCAGCTCGCTGGGTCTTGGGCTCTCGCCTTCGGGCGGGCCTTAAAATCAGTGGCGGCGCCATCCGGCTCTAAGCGTAGTAATACTTCTCGCTACAGGGCTCCGGGTGGATGCTTGCCAACAACCCCGAATTTTATCAGGTTGACCTCGGATCAGGTAGGGATACCCGCTGAACTTAA	OTU2942
k__Fungi	p__Ascomycota	c__Leotiomycetes	o__Helotiales	f__Helotiaceae	g__Tetracladium	NA	AACGCACATTGCGCCCCTTGGTATTCCGAGGGGCATGCCTATTCGAGCGTCATTATCACCCCTCAAGCTCCGGCTTGGTGTTGAGGCCTGCTGTAAAGGCACCCTCTAAAATCAGTGGCAGTGCCGTCAGGCTCTAAGCGTAGTAATTTCATCGCTATAGACCCGAGCGGACCCTCGCCAGAAACCCCCCATTTTTTAATGATTGACCTCGGATTAGGTAGGGATACCCGCTGAACTTAA	OTU2943
k__Fungi	p__Ascomycota	c__Leotiomycetes	o__Helotiales	f__Helotiaceae	g__Tetracladium	NA	AACGCACATTGCGCCCCTTGGTATTCCGAGGGGCATGCCTATTCGAGCGTCATTATCACCCCTCAAGCTCCGGCTTGGTGTTGAGGCCTGCTGTCAGGGCACCCTCTAAAATCAGTGGCAGTGCCCTCGGGCTCTAAGCGTAGTAACTTTCTCGCTATAGGGTTCCTGGGGCCACCCGCCAGAACACCCCCATTTTTCATGATTGACCTCGGATTAGGTAGGGATACCCGCTGAACTTAA	OTU2944
k__Fungi	p__Ascomycota	c__Sordariomycetes	o__Myrmecridiales	f__Myrmecridiaceae	g__Myrmecridium	s__hiemale	AACGCACATTGCGCCCACCAGCACTCTGGTGGGCATGCCTGTCCGAGCGTCATTTCAACCCTCAAGCCTGGCTTGGTGTTGGGGCCCTACGTGCTGTAGGCCCCTAAATCCAGTGGCGGACTCGCTGGAACTCCGGGCGCAGTACTTGTTTCTCGCCCTGGCGGACCGGTGTAGGCTTGCCTTGCCCCCTAACTTTTTAAGGTTGACCTCGGATCAGGTAGGACTACCCGCTGAACTTAA	OTU2945
k__Fungi	p__Ascomycota	c__Leotiomycetes	o__Helotiales	f__Sclerotiniaceae	NA	NA	AACGCACATTGCGCCCCTTGGTATTCCGGGGGGCATGCCTGTTCGAGCGTCATTTCAACCCTCAAGCTCAGCTTGGTATTGAGTCCATGTCAGCGATGGCAGGCTCTAAAATCAGTGGCGGCGCCGCTGGGTCCTGAACGTAGTAATATCTCTCGTTACAGGTTCTCGGTGTGCTTCTGCCAAAACCCCAAATCTTTCTATGGTTGACCTCGGATCAGGTAGGGATACCCGCTGAACTTAA	OTU2947
k__Fungi	p__Ascomycota	c__Leotiomycetes	o__Helotiales	f__Helotiaceae	g__Tetracladium	NA	AACGCACATTGCGCCCCCTGGTATTCCGGGGGGCATGCCTATTCGAGCGTCATTATCACCCCTCAAGCCTAGCTTGGTGTTGAGACCTGCTGTCAAGGCAGTCTCTAAAATCAGTGGCAGTGCTGTCAGGCTCTAAGCGTAGTAAATTCATCGCTATAGGGTCCTGGTGGACACTCGCCAAAACCCCCCCATTTTTTAATGATTGACCTCGGATTAGGTAGGGATACCCGCTGAACTTAA	OTU2956
k__Fungi	p__Ascomycota	c__Leotiomycetes	o__Helotiales	f__Helotiaceae	g__Tetracladium	NA	AACGCACATTGCGCCCCCTGGTATTCCGGGGGGCATGCCTATTCGAGCGTCATTATCACCCCTCAAGCCTCTGGCTTGGTGTTGAGGCCTGCTGTCAAGGCAGCCTCTAAAATCAGTGGCAGTGCTGTCAGGCTCTAAGCGTAGTAAAATAAATCGCTATAGGGTCCTGGTGGACACTCGTCAGAACCCCCCATTTTTTAATGATTGACCTCGGATTAGGTAGGGATACCCGCTGAACTTAA	OTU2962
k__Fungi	p__Ascomycota	c__Leotiomycetes	o__Helotiales	f__Helotiaceae	g__Tetracladium	NA	AACGCACATTGCGCCCCTTGGTATTCCGAGGGGCATGCCTATTCGAGCGTCATTATCACCCCTCAAGCCTAGCTTGGTGTTGGGGCCTGCTGTAAAGGCAGCCCCTAAAATCAGTGGCAGTGCTGTCAGGCTCTAAGCGTAGTAATTTCGTCGCTATAGAAACCTGGTGGACACTCGTCAGAACCCCCCCATTTTTTAATGATTGACCTCGGATTAGGTAGGGATACCCGCTGAACTTAA	OTU2964
k__Fungi	p__Ascomycota	c__Leotiomycetes	o__Helotiales	f__Helotiaceae	g__Crocicreas	NA	AACGCACATTGCGCCCCGTGGTATTCCGCGGGGCATGCCTGTTCGAGCGTCATTTAAACCAATCCAGCTTGCTGGGTCTTGGGCTTCGCCTCCGGGCGGGCCTTAAAATCAGTGGCGGCGCCTCTCGGCTCTAAGCGTAGTAATACTCCTCGCTACAGAGTCCCGGGTGGATGCTTGCCAACAACCCCCAATTTTATCAGGTTGACCTCGGATCAGGTAGGGATACCCGCTGAACTTAA	OTU2967
k__Fungi	p__Ascomycota	c__Leotiomycetes	o__Helotiales	f__Helotiaceae	g__Tetracladium	NA	AACGCACATTGCGCCCCTTGGTATTCCGAGGGGCATGCCTATTCGAGCGTCATTATCACCCCTCAAGCCTAGCTTGGTGTTGGGACCTGCTGTAAAGGCAGCCCCTAAAATCAGTGGCAGTGCTGTCAGGCTCTAAGCGTAGTAATTTCATCGCTATAGAAACCTGGTGGACACTCGTCAGAACCCCCCCCATTTTTAATGATTGACCTCGGATTAGGTAGGGATACCCGCTGAACTTAA	OTU2979
k__Fungi	p__Ascomycota	c__Leotiomycetes	o__Helotiales	f__Sclerotiniaceae	NA	NA	AACGCACATTGCGCCCCTCGGTATTCCGGGGGGCATGCCTGTTCGAGCGTCATTGCACCCCTCAAGCCCCGCTTGGTGTTGAGCCCGTGCCAGCGATGGCAGGCTCCAAAGTCAATGGCGGCGCCGCCGGGCCCTGAACGTAGTAGTCTCTCCTCGTTACAGGCGTCTGGTGCGCGCTGGCCGCAGCCTCACCTCTTTATGGTTGACCTCGGATCAGGTAGGGATACCCGCTGAACTTAA	OTU2980
k__Fungi	p__Ascomycota	c__Leotiomycetes	o__Helotiales	f__Helotiaceae	g__Tetracladium	NA	AACGCACATTGCGCCCCTTGGTATTCCGAGGGGCATGCCTATTCGAGCGTCATTATCACCCCTCAAGCCCCGGCTTGGTGTTGAGGCCTGCTGTAAAGGCACCCTCTAAAATCAGTGGCAGTGCCGTCAGGCTCTAAGCGTAGTAATCTTCTCGCTATGGAGCCCTGATGGACGCTCGCCAGAACCCCCCATCTTTCATGATTGACCTCGGATTAGGTAGGGATACCCGCTGAACTTAA	OTU2985
k__Fungi	p__Ascomycota	c__Leotiomycetes	o__Helotiales	f__Helotiales_fam_Incertae_sedis	g__Chalara	NA	AACGCACATTGCGCCCTGTGGTATTCCGCAGGGCATGCCTGTTCGAGCGTCAGTACAACACTCAAGCTCAGCTTGGTCTTGGATCCAGCGGGAAACCGCGGGTCTTAAAATCAGTGGCGGCGCCATCTGGCTCTAAGCGTAGTAATACTCCTCGCTCTTGAGTCCCGGTGGATGCTTGCCAGCAACCCCCAACTTTCTAAGTTTGACCTCGGATCAGGTAGGGATACCCGCTGAACTTAA	OTU2987
k__Fungi	p__Ascomycota	c__Leotiomycetes	o__Helotiales	f__Hyaloscyphaceae	g__Pezizella	s__epithallina	AACGCACATTGCGCCCCTTGGTATTCCGAGGGGCATGCCTATTCGAGCGTCATTATCACCCCTCAAGCCTAGCTTGGTGTTGGGGCCTGCCGTCAAGGCAGCCTCTAAAATCAGTGGCAGTGCCGCCCGGCTCTAAGCGTAGTAATTTCTCTCGCTATGGAACCCGGACGGTTGCTCGCCAGAACCCCCCCATTTTTTAATGATTGACCTCGGATTAGGTAGGGATACCCGCTGAACTTAA	OTU2993
k__Fungi	p__Ascomycota	c__Dothideomycetes	o__Capnodiales	f__Teratosphaeriaceae	NA	NA	AACGCACATTGCGCCCCTCGGTATTCCGGGGGGCATGCCTGTTCGAGCGTCATTTCACCAATCGAGCCTCGCTCGGCCTTGGGCGCCGCGGTCCGCCGCGCGCCCCAATGTCTCCGGCTTCGCCGACCATCTCGAAGCGTCGTGGTAACAGACTCGCTTCCGGGCTCTGGGCGTCGGGGCCGTTAAACCTCACACCAAGGTTGACCTCGGATCAGGTAGGGAGACCCGCTGAACTTAA	OTU2999
k__Fungi	p__Ascomycota	c__Dothideomycetes	o__Venturiales	f__Venturiaceae	g__Venturia	NA	AACGCACATTGCGCCCCCTGGTATTCCGGGGGGCACACCTGTTCGAGCGCCATTTCTACCCTGGAGCCCTGCTCTGTGATGGGCCCCGTCCTCGCGGACGGGCCCGAAACCCGTGGGCGCCGTCGTCCGGCCCTGAGCGTAGCAAGAGAAATCCCTCGCTCGGAGTGTCTGTCGGTGGCCGCCCCGAACCATTTTTACAAGGTTGGCCTCGGATCAGGTGGGGATACCCGCTGAACTTAA	OTU3000
k__Fungi	p__Ascomycota	c__Dothideomycetes	o__Capnodiales	f__Mycosphaerellaceae	g__Ramularia	NA	AACGCACATTGCGCCCCCTGGTATTCCGGGGGGCATGCCTGTTCGAGCGTCATTTCACCACTCAAGCCTCGCTTGGTATTGGGCGCCGCGAGTCTCTCGCGCGCCTCAAAGTCTCCGGCTAGGCGGTTCGTCTCCCAGCGTTGTGGCAACTATTCGCAGAGGAGTTCGAGTCGTCGCGGCCGTTAAATCTTTCAAAGGTTGACCTCGGATCAGGTAGGGATACCCGCTGAACTTAA	OTU3017
k__Fungi	p__Ascomycota	c__Leotiomycetes	o__Helotiales	f__Hyaloscyphaceae	g__Hyalopeziza	NA	AACGCACATTGCGCCCCTTGGTATTCCGAGGGGCATGCCTGTTCGAGCGTCATATAATCACATCCCCTCGCGGGGGTCTTGGGGCTCGCCTTCCCGGCGGCTCTTAAAATCAGTGGCGGCGCCATCTGGCTCTAAGCGTAGTAATTCTTCTCGCTATGGAGTCCCGGTGGATGCTTGCCAGCAACCCCCCATTTCTACGATTGACCTCGGATCAGGTAGGGATACCCGCTGAACTTAA	OTU3020
k__Fungi	p__Ascomycota	c__Leotiomycetes	o__Helotiales	f__Helotiales_fam_Incertae_sedis	g__Cyclaneusma	s__minus	AACGCACATTGCGCCCTCTGGTATTCCGGAGGGCATGCCTGTTCGAGCGTCATTATACCCCTCAAGCCTAGCTTGGTGTTGGGACGCGCTGCCCCAGCGCTCCTCAAAATCAGTGGCGGCTCAGCTCAGCTCCAAGCGTAGTAATTCTCTCGCTCTGGACCCTGGGTTGGCGCCTGCCAGAAGCCTAATTTTCAAAGGTTGACCTCGGATCAGGTAGGGATACCCGCTGAACTTAA	OTU3023
k__Fungi	p__Ascomycota	c__Leotiomycetes	o__Helotiales	f__Myxotrichaceae	g__Oidiodendron	s__periconioides	AACGCACATTGCGCCCTGTGGTATTCCGCAGGGCATGCCTGTTCGAGCGTCATTTCAACCCTCAAGCTCTGCTTGGTGTTGGGCCCAGCCCGTCGCGGCCGGCCCCAAAGACAGTGGCGGCGCCGTCGGGCCCTAAGCGTAGTACATCTCTCGCTCTAGGGCCCCGTGGTGGCTTGCCAGCAACCCCAACTTCTATGGTTGACCTCGGATCAGGTAGGGATACCCGCTGAACTTAA	OTU3024
k__Fungi	p__Ascomycota	c__Dothideomycetes	o__Capnodiales	f__Extremaceae	g__Incertomyces	s__vagans	AACGCACATTGCGCCCTTTGGCATTCCGAAGGGCATGCCCGTTCGAGCGTCATTACACCAATCAAGCCTGGCTTGGTATTGCGCGCCGGGAGACCCCGCGCCCTCAATTCATCGGCTGGACGGTTCGAATCTCAGCGTTGTGGTCAATCAATTCGCTGGCGAGGAAGACCAGACGTGCCGCTAAGCCCCACCACAGGTTGACCTCGGATCGGGTAGGGATACCCGCTGAACTTAA	OTU3028
k__Fungi	p__Basidiomycota	c__Tremellomycetes	o__Tremellales	f__Bulleribasidiaceae	g__Dioszegia	s__hungarica	CTTTGAACGCAAATTGCGCCCTTTGGTATTCCGAAGGGCATGCCTGTTTGAGTGTCTTATAAACCTCACCCCTAATGTTTTATTACAATAGGTTGGTGCTTTGGGTGTTGCCATTTACCTGGCTCGCCTTAAATGTCTAAGTGGAATGCGTAATAAGTTCTCGCAACCCTCCACTCTAATACAATTTATATTCTGACCTCAAATCAGGTAGGACTACCCGCTGAACTTAA	OTU3043
k__Fungi	p__Basidiomycota	c__Tremellomycetes	o__Tremellales	f__Bulleribasidiaceae	g__Dioszegia	s__fristingensis	TCTTTGAACGCAAATTGCGCCCTTTGGTATTCCGAAGGGCATGCCTGTTTGAGTGTCTTATAAACCTCCAACTATAGTTTATTCTGTAGTTGGCTTTGGGTGCTGCCAGCGATGGCTCGCCTTAAATGTCTAAGTGGAATGCATAATAAGTTCTTGCAACCCTCCACTCTAACACACTTTATATTCTGACCTCAAATCAGGTAGGACTACCCGCTGAACTTAAGCATATCAA	OTU3058
k__Fungi	p__Basidiomycota	c__Agaricomycetes	o__Agaricales	f__Physalacriaceae	g__Mucidula	s__mucida	AACGCACCTTGCGCCCTTTGGTATTCCGAAGGGCATGCCTGTTTGAGTGTCAGTAAACTCTCAACCCTTCTTACTTTTTCGAGTTCGAATGGTGTTGGATGTGGAGGCTTGCCGGACCTTTCAATGGGTTCAGCTCCTCTAAAATGCATTAGCAGTAACAACCATTACTTGGGCTACGCTAAGCTGTGATAATATCTAAGCTAGCTTGGTTCAGAGTGTTGGCAGAGCTCGGGTGTTTGAAGGGTTTGCCTTACGGCTCCCTTTGTGTTCTCTCTCTCTCTCTTGGGAGAGATACCTATGCGACTCTGTGAAAGGTTTTGTGGCCGCTTCGAACCGTCTTCTTGACTGAGACAACCTTAACTGATTATTTGACCTCAAATCAGGTAGGACTACCCGCTG…	OTU3074
k__Fungi	p__Basidiomycota	c__Ustilaginomycetes	o__Ustilaginales	f__Ustilaginaceae	g__Pseudozyma	NA	AACGCACCTTGCGCTCCCGGCAGATCTAATCTGGGGAGCATGCCTGTTTGAGGGCCGCGAATTGTTTCGAACGACGGCTTTCTTCCATGTGGAAGAGAGTTGGCGGATCGGTATTGAGGGTTTTGCCGTTCACCGTGGCTTCCTCGAAATGCATTAGCGCATCCATTCAATAGGCAAGACGGACGAAAGCTTGATTTTCGCCCCTCGTCTTCCCTGCCGGGTTTTGATAATATCAGGACTTCGGAGGTGGAGAGGTTGGGTTTGGAGCCGGACGCGACGTTTTGCTGGTTGGAGTGCTTCTGAACCCCGCCCATGTTTCTGCTTGCAAAAGGGGGAAAAGGGATTTCAATTTCAATTCATCGGCCTCAGATTGGTAGGACTACCCGCTGAACTTAA	OTU3086
k__Fungi	p__Basidiomycota	c__Agaricomycetes	o__Boletales	f__Boletaceae	g__Neoboletus	s__erythropus	AACGCACCTTGCGCTCCTTGGTATTCCGAGGAGCATGCCTGTTTGAGTGTCATTTGAATTCTCAACCATGTCTTGATTGATTTCGAGGCATGGCTTGGACTTGGGGGTTGCTGGCGGCGAAATGCTGTCGGCTCTCCTGAAATGCATTAGCAAAGGGGCTGCAAGTCTTTGGACGTGCACGGCCTTCGACGTGATAATGATCGTCGTGGCTGGAGCGTCGGACATGCATGAATGGTCCCATTGCTTCCAATTCCTAATCCAAGTCTAGAGTCGCTCAGCTACTAGTCAGGTCGTGAGGCCGACGAACGTTGGATGGTCAAGGCTTTGGCTGTTTCGAAACTTGACCTCAAATCAGGTAGGACTACCCGCTGAACTTAA	OTU3110
k__Fungi	p__Zoopagomycota	c__Zoopagomycetes	o__Zoopagales	f__Piptocephalidaceae	g__Syncephalis	NA	AACGCATATTGCACCCGACAGGCTCGCTTGTCGGGTCTGCCTGTCTGAGTATCAGTACGGACCCAATCAATAATGAAAGGTGTAATAGCCGGACAGTATTGTGTTGGTGCTCACTGGGGAGTTTAGACTCTTTGGTGGATTTGAGTGTTCAGCCATCATTCTTTGGCTGATCACTTGAAATGTATTGGTGTCGTCTAGCTGACAGTCGCCGCGTAAGCATTGTTAATCATCTTTATTGGTGTTCCTTGCTATATTATGTGGATCACGACAATAAGCATCATTAGACTTCCCAAGCACAAACTCCAAATACTTGTATTTAACCATCTTGATCTCAGATCAGGCAGGATGACCCGCTGAACTTAA	OTU3136
k__Fungi	p__Basidiomycota	c__Agaricomycetes	o__Boletales	f__Paxillaceae	g__Paxillus	s__involutus	AACGCACCTTGCGCTCCTTGGTATTCCGAGGAGCATGCCTGTTTGAGTGTCATTTAATTCTCAACCATCCCTCGATTCGTTTCGAGGGTTTGGCTTGGATTTTGGGGGCTGCCGGGCGACCCTAGGGTCTTCGGCTCTCCTTAAAAGCATTAGCGATGGCGGCGCGATCTAACCCCCCCATGCATGAACGGCCTTCGACGTGATAATGATCGTCGTGGCTGGAGTGTTGTTAGTGGGTGTCGTGAAAGTCGGCGCTTCTAAAGACCTCGTCGAAAGACGAAAACTCGAAACTTGACCTCAAATCAGGTAGGACTACCCGCTGAACTTAA	OTU3216
k__Fungi	p__Chytridiomycota	c__Rhizophydiomycetes	o__Rhizophydiales	f__Alphamycetaceae	g__Betamyces	NA	AACGCACCTTGCACCCTTTGGGGTATGCCTGTTTGAGAATCTATAGTATTCTTTTTCCTAGGGATGCTTCGGCAGTCGTAGGAAAAGATATGAAGTGTCCCTCTTGGAGGGTACTTTTAAACAGATTGTCTCTTGACGGTAGGGAATGTTTGACATACCTCCTATCTCTTCAGAAAAGTATGTGAATGGAACTCTGTTTCTCATAATGCCTATTAAGAAGAGGGAGATGTGGAGTTCCTGGCCACTGGAGATCCATAACCTATAAGGCCTAGCCTTGAACCATGGTCTCAAATCAGGTAGGAAGACCCGCTGAACTTAA	OTU3255
k__Fungi	p__Basidiomycota	c__Agaricomycetes	o__Thelephorales	f__Thelephoraceae	g__Tomentella	s__ellisii	AACGCACCTTGCGCCCTTTGGCTATTCCGAAGGGCATGCCTGTTTGAGCATCATAAACATCTCAACTCTCATGGTTTCCCGTGATGAGATTGGACTTTGGGGGTCTTGTTGGCTTGTGTTCAGCTCCCCTCAAATCTATCAGCTTCCCAGTGTTTGGCGGCGTCACAGGTGTGATAAATATCTACGCTTGTGGTTCTTTGCCAGGTCTGTCCTCTCCTTGTGGAGGGCTCGCTGGAGCTTATAGATGTCTCTCCTTGGTGGAGACAGCTGTTTGAAGTTTGGTCTCAAATCAGGTAGGATTACCCGCTGAACTTAA	OTU3263
k__Fungi	p__Basidiomycota	c__Microbotryomycetes	o__Kriegeriales	f__Camptobasidiaceae	g__Glaciozyma	NA	AACGCACCTTGCGCTCCCTGGTATTCCGGGGAGCATGTCTGTTTGAGTGTCATGAACTCCTCAACCTATCAATTTCTTGTAGATTGAATTAGTGTTTGGATTTTGAATGTTTGCTGGTCGAAAGATCTTAGCTCGTTCGTAATATATTAGCATCTCTAATTCGAAATTCGGATTGACTCAGTGTAATAGACTATTCGCTGAGGACACCTTCTTTATTGAAAGTGGCCGAACCTTGATAACAGTAGACGCTTCCAACTTTTGTAGTCAATTTTAAATTTAGACCTCAAATCAGTCAGGATTACCCGCTGAACTTAA	OTU3266
k__Fungi	p__Basidiomycota	c__Agaricomycetes	o__Thelephorales	f__Thelephoraceae	NA	NA	AACGCACCTTGCGCCCCTTGGTTATTCCGAAGGGCATGCCTGTTTGAGTATCATGAACACCTCAACTCTTGTGGTTTCCCACAATGAGCTTGGACCATGGGGGTTTTTGTTGGCCTTCTGGTCAGCTCCTCTCAAATGTATCAGCTTACCGGTGTTTGGTGGCATCATGGGTGTGATAACTATCTACGCTCGTGGTCGTCTCCAAATGACCTCCAGTGATGGGGGTTCGCTGGAGCTTATAAATGTCTCTCCCTAGTGAAGACAGCCTTTGAACGTTCGATCTCAAATCAGGTAGGACTACCCGCTGAACTTAA	OTU3280
k__Fungi	p__Basidiomycota	c__Agaricomycetes	o__Thelephorales	f__Thelephoraceae	g__Tomentella	NA	AACGCACCTTGCGCCCTTTGGCTATTCCGAAGGGCATGCCTGTTTGAGTATCATGAACACCTCAACTCTCATGGCTTGCCGTGATGAGCTTGGACTTTGGAGGTCTTGTTGGCCTGTGAGCCAGCTCCTCTTAAATGAATTAGCTTGCCGGTGTTTGGTGGCATCACGGGTGTGATAACTATCTACGCTTGTGGTCTCCCATCAGATAACCTTCAGCGATGGAGGTTCACTGGGGCTTATAAACGTCTCTCCTCGGTGAGGACAGATTTTGACCGTTTGATCTCAAATCAGGTAGGACTACCCGCTGAACTTAA	OTU3281
k__Fungi	p__Basidiomycota	c__Agaricomycetes	o__Thelephorales	f__Thelephoraceae	g__Tomentella	s__viridula	AACGCACCTTGCGCCCTTTGGCTATTCCGAAGGGCATGCCTGTTTGAGTATCATAAACACCTCAACTCTCATGGTCCGCCATGATGAGCTTGGACTTTGGGGGCCTTGCCGGCCAAGTGTCGGCTCCTCTCAAATGGATCAGCTTGCCAGTGTTTGGTGGCGTCACAGGTGTGATAACTATCTACGCTTGTTGTTCTCTGCCATGTAACCTTCAGTGATGGAGGTTCGCTGGAGCTCACAGATGTCTCTCCCTGGGAGGACAGCTCTTTGAACGTTTGATCTCAAATCAGGTAGGACTACCCGCTGAACTTAA	OTU3288
k__Fungi	p__Rozellomycota	NA	NA	NA	NA	NA	AACGCACCTTGCACCTTATGAGCAATCGTAAGGTATACCTGTTTGAGAATCGTAAAAAACCATCTCTCCCTTTGGGGAGGGGATTTGCTGGACTTACATCCGGTTAAATGTATGAGGTTTGGATCAGGCTAGTGGCCTGGGACATTGTGTGCTAGAGACGAGAGTCTTCTCACAGTGCGTCCCAAGTCATCAAAGCTAGCCTGTGGTAGAGCCTTTAACAGCGCAAAGGGTCGCAATCTCTCCGGGGGTTGAGGTTCCTTTGGCTACTTTTCTCTTTGATCTCAAATCAGGTAAGGCTACCCGCTGAACTTAA	OTU3291
k__Fungi	p__Basidiomycota	c__Agaricomycetes	o__Agaricales	f__Agaricaceae	g__Echinoderma	s__hystrix	AACGCACCTTGCGCTCCTTGGTATTCCGAGGAGCATGCCTGTTTGAGTGTCATTAACATATCAACCCTTCTAGCTTCTTTGGAGGCTGGTTTGTGGCTTGGATGCTGGGGGCATATTTTGCTGGCCTCTCAAGGTCAGCTCCCCTGAAATGCATTAGCGGAACCGTTTGCGGGTCTGTCACTGGTGTGATAATTATCTGCGCCAAAGACAAGACGTGCTCTCTGTGTGTTCAGCTTACAATAGTCCCGTTTACTGGGACAAACTTAATGAATGCTTGGCCTCAAATCAGGTAGGACTACCCGCTGAACTTAA	OTU3295
k__Fungi	p__Basidiomycota	c__Agaricomycetes	o__Agaricales	f__Cortinariaceae	g__Gymnopilus	s__bellulus	AACGCACCTTGCGCCCCCTGGTATTCCGAGGGGCATGCCTGTTTGAGTGTCATTAAATTCTCAACCTTATTAGCTTTTGCGAGCTATATAATGGCTTGGATATGGGGGTTATTTTTGCTGGTTTCGAAAGGAATCTGCTCCCCTTAAATGTATTAGCTGGTGCCCTGTGTGGACTAGTCTATTGGTGTGATAATTATCTACGCCGTTAGATGTCTGCTTTAAATAGGATGCGCTGCCTCTAATCGTCCATTCACTGGACAATTTATTGACCATTTGACCTCAAATCAGGTAGGACTACCCGCTGAACTTAA	OTU3300
k__Fungi	p__Basidiomycota	c__Agaricomycetes	o__Agaricales	NA	NA	NA	AACGCACCTTGCGCTCCTTGGTATTCCGAGGAGCATGCCTGTTTGAGTGTCATTAAATTCTCAACCTTACCAATTTTGTATGAAACTGGTTAAGGCTTGGATGTGGGGGTTGCAGGCTTCTCAGAAGTCAGCTCTCCTTAAATGTATTAGTGGAGACTTGTAATCGTCGCCTTGGTGTGATAATTATCTGCGCCTTGGTGTATGGTGACATATAAATGTCTTTGCTTTCTAACTGTCCACTCAGTTGGACTACCTTCGGGTATTAATGACTTTTTGACCTCAAATCAGGTAGGACTACCCGCTGAACTTAA	OTU3301
k__Fungi	p__Basidiomycota	c__Agaricomycetes	o__Agaricales	f__Tricholomataceae	g__Melanoleuca	s__cognata	AACGCACCTTGCGCTCCTTGGTATTCCGAGGAGCATGCCTGTTTGAGTGTCATTAAATTCTCAATCCTCTCTGTGTTTATTTATTTATTCTCAGTTGGGATTGGATATGGGGGTTTTTGCTGGCTTTGCAGTCAGCTCCTCTTAAAATTATTAGCAAGGCTTTTGTTGCAACCTTCTATTTGGTGTGATAACTATCTACATCATAGATTATGTGCACTTTGTAATGTCTAGCTTCCTAACAGTCCATTCACTTGGACAAATTTTTGACAATTTGACCTCAAATCAGGTAGGACTACCCGCTGAACTTAA	OTU3317
k__Fungi	p__Basidiomycota	c__Agaricomycetes	o__Agaricales	f__Psathyrellaceae	g__Coprinopsis	NA	AACGCACCTTGCGCTCCTTGGTATTCCGAGGAGCATGCCTGTTTGAGTGTCATTAAATTCTCAACCTCACCCATTTTGTCATGAGATGGTTTGTGTAGGCTTGGATGTGGAGGCTTTGCAGGTCCACTCTTTTGTGGTCTGCTCCTCTGAAATGCATTAGTGGGTTTCGCCCCTAAATCTATTGGTGTGATAATTATCTACGCCGTTGATCTAGGTTTGGCAATACAAAGAACCTGCTGACAACTGTCCGTCTCGGACAACTTGACATTTTTGACCTCAAATCAGGTAAGACTACCCGCTGAACTTAA	OTU3327
k__Fungi	p__Basidiomycota	c__Agaricomycetes	o__Agaricales	f__Hymenogastraceae	g__Naucoria	s__scolecina	AACGCACCTTGCGCTCCTTGGTATTCCGAGGAGCATGCCTGTTTGAGTGTCATTAAATTCTCAACCTTATTAGCTTTTGTTGATAATGGATTGGATGTGGGGGTTTATTTGCTGGCTTCTTCACAGAGATCAGCTCCCCTTAAATGCATTAGCTGGTGCCCCGCGTGGACCATCTATTGGTGTGATAATTATCTACGCCGTGGATGTCTGCAATCATATGGGTTTTGCACTGCTTCTAACCGTCTGTTCATTCGGACAATACATGACAATTTGACCTCAAATCAGGTAGGACTACCCGCTGAACTTAA	OTU3331
k__Fungi	p__Basidiomycota	c__Agaricomycetes	o__Agaricales	f__Hymenogastraceae	g__Hebeloma	NA	CGCACCTTGCGCTCCTTGGTATTCCGAGGAGCATGCCTGTTTGAGTGTCATTAAATTCTCAACTATTATCAGCTTTTGTTGATAATGGCTTGGATATGGGGGTTTATTTTGCTGGCTTTCTTCACAGATTGTCAGCTCCCCTTAAATGCATTAGCCGGTGCCCCGCGTGGACTGTCTATTGGTGTGATAATTATCTACGCCGTGGACATCTACAATCATATGGGTTTGCACTGCTTCCAACCGTCTGTTTATTCAGACAATACATGACAATTTGACCTCAAATCAGGTAGGACTACCCGCTGAACTTAA	OTU3332
k__Fungi	p__Basidiomycota	c__Agaricomycetes	o__Agaricales	f__Tricholomataceae	g__Melanoleuca	s__microcephala	AACGCACCTTGCGCTCCTTGGTATTCCGAGGAGCATGCCTGTTTGAGTGTCATTAAATTCTCAATCCCCTCTGGGTTTATTCTCAGTTGGGCTTGGATATGGGGGTTTTGCTGGCTTTGCAAAAAAAAAGTCGGCTCCCCTTAAAAATATTAGCAAGACTCTTGTTGCAACCTTCTATCTGGTGTGATAATTATCTACATCATAGATTATGTGCAGTTTATCATGTCTAGCTTCTAACAGTCCATTAACTTGGACAAAACTCTGATAATTTGACCTCAAATCAGGTAGGACTACCCGCTGAACTTAA	OTU3336
k__Fungi	p__Basidiomycota	c__Agaricomycetes	o__Agaricales	f__Agaricaceae	g__Agaricus	NA	AACGCATCTTGCGCTCCTTGGTATTCCGAGGAGCATGCCTGTTTGAGTGTCATTAAATTCTCAACTCTCTTATACTGTTTTGTATAGGAGAGCTTGGATTGTGGAGGCTTGCTGGCCGCTCGTTTGAGGTCAGCTCCTCTGAAATGCATTAGCGGAACCGTTTGCGATCTGCCACAAGTGTGATAAATTATCTACACTGGCGAGGGGATTGCTCTCTGTGTTGTTCAGCTTCCAATTGTCTCTACTTGTGAGACTAACTTTTTGAATACTTGACCTCAAATCAGGTAGGACTACCCGCTGAACTTAA	OTU3338
k__Fungi	p__Ascomycota	c__Saccharomycetes	o__Saccharomycetales	f__Phaffomycetaceae	g__Wickerhamomyces	s__bisporus	AACGCACATTGCACCCTCTGGTATTCCGGAGGGTATGCCTGTTTGAGCGTCATTTCTCTCTCAAAGCGCAAGTTTTGGTATTGAGTGGTGCTCTCTGGAGCTAACTTGAAATATTGTTGGTGTTGTGTGCTCCGAGCAGACTGAGTCCGCGTAATGTATTAGGTTCTGCCAACTCGTTACAGGAATTCTCAGGATTTGTGGGGAGCGCGGGCGACGCCTAACAAGCCGGGATTTCTTTCTAGATCTCTAGGAGGGAAGCCCAAAAAGTTTGACCTCAAATCAGGTAGGACTACCCGCTGAACTTAA	OTU3341
k__Fungi	p__Basidiomycota	c__Agaricomycetes	o__Agaricales	f__Lycoperdaceae	g__Lycoperdon	NA	AACGCACCTTGCGCTCCTTGGTATTCCGAGGAGCATGCCTGTTTGAGTGTCATTAAATTCTCAACCCCCCCAACTTTTGCGAGTTGTGTGGGGCTTGGACTTGGGAGTTTGCGGGTCTTTATCAATAAAGGTCAGCTCTCCTGAAATGCATTAGCGGAACCGTTTGCAGTCCCGTCACTAGTGTGATAATTATCTACACTGTGATGATTGCTCTCTGACTAGTTCAGCTGCTAATCGTCCACTATGGACAACACTTTAATGAACTTCCTGACCTCAAATCAGGTAGGACTACCCGCTGAACTTAA	OTU3348
k__Fungi	p__Basidiomycota	c__Agaricomycetes	o__Agaricales	f__Agaricaceae	g__Agaricus	NA	AACGCATCTTGCGCTCCTTGGTATTCCGAGGAGCATGCCTGTTTGAGTGTCATTAAATTCTCAACTCTCTTATACTGTTTTGTAAAGGAGAGCTTGGATTGTGGAGGCTTGCTGGCTGCTCTTTTGACGTCAGCTCCTCTGAAATGCATTAGCGGAACCGTTTGCGATCTGCCACAAGTGTGATAAATTATCTACACTAGCGAGGGGATTGCTCTGTGTTGTTCAGCTTCTAACTGTCTCTACTTTGTGAGACAACTTTTTGAATACTTGACCTCAAATCAGGTAGGACTACCCGCTGAACTTAA	OTU3351
k__Fungi	p__Basidiomycota	c__Agaricomycetes	o__Russulales	f__Hericiaceae	g__Dentipellis	s__fragilis	AACGCACCTTGCGCCCCTTGGTATTCCGAGGGGCACGCCTGTTTGAGTGTCGTGAAATTCTCAACTCGATCTTTTTGTTTACAAAAAGGTTGGGCTTGGACTTGGAGGCTTGCCGGCTCTGCAAAGACTCGGCTCCTCTTGAATGCATGAGTGGGAACCTTTGTAGGGTGACCTTTGGTGTGATAATTGTCTACGCCGTTGGTCTGCCTTGCGAAATTATGGGTACCTGCTTCTAACCGTCTTTTCGGAGACAATTTCTATGAAACTTGACCTCAAATCAGGCGGGACTACCCGCTGAACTTAA	OTU3360
k__Fungi	p__Ascomycota	c__Orbiliomycetes	o__Orbiliales	f__Orbiliaceae	NA	NA	AACGCACATTGCGCCTTCTGGTATTCCGGTAGGCATGCCTGTTTGAGCGTCAGCAAAACACCCTCAGCGCGGGTTTTATTATCCGGGCTGGTCTTGGGCAGCGGATGCCGGCGGTGATTACTCCGCCTGCGCCGTCCCTAAACTTGCTGCACGACCGCAAGCCCCTTCTAGCCAGGTCAATGGAGTGGTGTTACAATCTTCCAAAAAGCCTGCTGGTAACTGCTTCGCGGCGTTAAACGTGATGTCTCCTCACCGAGGCTGAAGTTTTGACCTCAGATCAGACAAGGATACCCGCTGAACTTAA	OTU3361
k__Fungi	p__Basidiomycota	c__Agaricomycetes	o__Russulales	f__Auriscalpiaceae	g__Lentinellus	NA	AACGCACCTTGCACCCCTTGGTATTCCGAGGGGTACGCCTGTTTGAGTGTCGTGAAATTCTCAACCCCGCCCCCTTTTGCGAGGGGCGTCGGTGGCTTGGACTTGGAGGCTTTGCCGGGAAAGGGTTTCGACCCACTTCTCGGCTCCTCTCGAAGGCATTAGTAGGACCCTTTGCGGCCTCGGTGTGATAATTGTCTACGCCGTGGGTTTAGCATGTCATGGGACCCGCTTCCAACCGTCTCGCAAGGGACACTTTCAATCGAAACTTGACCTCAGATCAGGCGGGACTACCCGCTGAACTTAA	OTU3362
k__Fungi	p__Basidiomycota	c__Agaricomycetes	o__Agaricales	f__Tricholomataceae	g__Collybia	NA	AACGCACCTTGCGCTCCTTGGTATTCCGAGGAGCATGCCTGTTTGAGTGTCATTAAATTCTCAACCCTTTCAGCTTTTGCGAGCTGGATTGGCTTGGATATGGGGGTTTGCGGGCTTCTCAGAAGTCGGCTCCCCTTAAATATATTAGCGGAACCTTTGTGGACCAGCTTTGGTGTGATAATTATCTACGCCATGGTTGTGAAGCAGCTTTACATGGGGTTCAGCTTCTAATCGTCTATTAACTTGGACAATTTCTGACATTTTGACCTCAAATCAGGTAGGACTACCCGCTGAACTTAA	OTU3379
k__Fungi	p__Basidiomycota	c__Agaricomycetes	o__Agaricales	f__Strophariaceae	g__Stropharia	s__inuncta	AACGCACCTTGCGCTCCTTGGTATTCCGAGGAGCATGCCTGTTTGAGTGTCATTAAATTCTCAACCTTTATTAACTTTTGTTGATGAATGGCTTGGATATGGGAGTTGCTGGTTTCTCTTTGTGAGATCAGCTCTTCTGAAAAGCATTAGCTAGTTGCCTTGTGCAAACTTGTCTATTAGTGTGATAATTATCTACGCTGTGGACTGTTTGTCAAATTTAAAGCACTGCTTCCAATCGTCTGTACAGACAATTTATGATCATTTGACCTCAAATCAGGTAGGACTACCCGCTGAACTTAA	OTU3386
k__Fungi	p__Basidiomycota	c__Agaricomycetes	o__Agaricales	f__Psathyrellaceae	g__Psathyrella	s__umbrina	AACGCACCTTGCGCTCCTTGGTATTCCGAGGAGCATGCCTGTTTGAGTGTCATTAAATTCTCAACTTCATCAGTTTTGTTATGAAATTGTGTGAAGCTTGGATATGGGGGTTTGCAGAATGCGTTATAGTGTACTGCTCTCCTTAAATGAATTAGCAAGTTCAAACTGGGCTCTGTCTATTGGTGTGATAATTATCTACGCCGTGGATTGGGCTTAGACTTGCTTCTAACTGTCTGAAAAGACAACTTTTTTTTTGAAAATTTGACCTCAAATCAGGTAGGACTACCCGCTGAACTTAA	OTU3388
k__Fungi	p__Basidiomycota	c__Agaricomycetes	o__Gomphales	f__Gomphaceae	g__Ramaria	s__corrugata	AACGCATCTTGCGCTCCTTGGTATTCCGAGGAGCATGCCTGTTTGAGTGTCGTGAACCTCTCGACCCCTTGACTTTCATTAGACTCGGGGGCGGATTTGGACGTTGTGGGCCACAAGGTGGTCCGCTCGTCTTGAAATGTATCAGCTGGTCTCTAATGCCCATGTCTTATGGCGGCGTGATAGGTATATGCTTTGAAACGTCGCGGTGTGACTCGGTGTAATGGCCGCTTCTAATGGTCTTAGGACAACACTTCATGTCATCTGACCTCAAATCAGGTAGGACTACCCGCTGAACTTAA	OTU3389
k__Fungi	p__Ascomycota	c__Orbiliomycetes	o__Orbiliales	NA	NA	NA	AACGCACATTGCGCCTTCTGGTATTCCGGTAGGCATGTCTGTCTGAGCGTCAGCAAACACCCCTCGGCCGAGTCTCTTGTCAGGCTCGTGCCGGTCTTGGGCGTCTGGATGCTGGGGACCTGTTCCCCCGCGCCTGCCCTAAACTTGCTGCACGACCGCTGGCTTCGGCTGGGTCAATGGAGTGGTGTTACAATCTTCCAGAAGACCTTCCCGAGCACGGTGGCGTTAAACCTGCTGTTGCCCCCGCGGCGACCGAGGTTTTGACCTCAGATCAGATAAGGGTACCCGCTGAACTTAA	OTU3401
k__Fungi	p__Basidiomycota	c__Agaricomycetes	o__Trechisporales	f__Hydnodontaceae	g__Trechispora	s__microspora	AACGCACCTTGCGCTCCTTGGTATTCCGAGGAGCATGCCTGTTTGAGTGTCTTGAAGTCATCAACCCCTCCCGTTTTGCGCGGGCGGGGTTGGAGCTGGGGGTTTGCCGCTGTGAGGCGGCTCCCCTCAAATGCATCGGTTGGGCCTGTGGGTCGAACTCGACTGGGCGTTGTATCATCCTCGCTCTACCGAGAAGTTCCCCTCCTGTGCCCGATCCCGACCTGCCTTTGGAGCGGCGGTCAAGCTAAACTTTGAAATCTGACCTCAAATCAGGTAGGACTACCCGCTGAACTTAA	OTU3410
k__Fungi	p__Basidiomycota	c__Agaricomycetes	o__Atheliales	NA	NA	NA	GAAATGCGATAAGTAATGTGAATTGCAGATTTTCAGTGAATCATCGAATCTTTGAACGCACCTTGCGCCCCTTGGTATTCCGAGGGGCATGCCTGTTTGAGTGTCATTAAATTCTCAACCCCGCTTCGATTTGTTTCGTTGTCGGAGGATTGGACTTGGAGCGTGCTGGCCCTCACCGAGGTCGGCTCCTCTTAAAAGCATCAGCGGAAGGTACCTCTGGTCCGTCTGGTCATCAGTGTGATAATCGTGTTACGCTGTTGGCTTTGGACCGGAGATCCGCTTACAATGGTCTTCGGACAACTCTATAACAATTTGACCTCAAATCAGGTAGGACTACCCGCTGAACTTAAGCATATCAATAAGC	OTU3414
k__Fungi	p__Basidiomycota	c__Agaricomycetes	o__Trechisporales	f__Hydnodontaceae	g__Trechispora	s__byssinella	AACGCACCTTGCGCTCCTTGGTATTCCGAGGAGCATGCCTGTTTGAGTGTCTTGAAATCATCAACCCCTTCGGTTTTGCGACTGATGCGGGTTGGACTTGGGGGTTTGCTGCTGAAAGGTGGCTCCCCTTAAATGTTTCGGTCGGGCCTGTAGGTCGACTTTGATTGGGCGTTGTATTATCCTCGCTCCTGAAAGTCTCCTCTTTTGTGCCCTTCCACGACCTGCCTATGGAGTGGCGGTCAAACTCTTCTGACATCTGACCTCAAATCAGGTAGGACTACCCGCTGAACTTAA	OTU3427
k__Fungi	p__Basidiomycota	c__Agaricomycetes	o__Polyporales	f__Ganodermataceae	g__Ganoderma	s__lobatum	AACGCACCTTGCGCTCCTTGGTATTCCGAGGAGCATGCCTGTTTGAGTGTCATGAAATCTTCAACTTACGAGCTTCTTGCGAGGTTTGTAGGGTTGGACTTGGAGGCTTGTCGGTCTTTAAAGGTCGGCTCCTCTTAAATGCATTAGCTTGGTTCCTTGCGGATCGGGTTGTCGGTGTGATAATGTCTACGCCGCGACCGTGAAGCGTTTGGCAAGCTTCTAACCGTCTCGGTATAGAGACAAGTTTTATGACCTCTGACCTCAAATCAGGTAGGACTACCCGCTGAACTTAA	OTU3436
k__Fungi	p__Basidiomycota	c__Agaricomycetes	o__Agaricales	f__Psathyrellaceae	g__Coprinopsis	s__filamentifera	AACGCACCTTGCGCTCCTTGGTATTCCGAGGAGCATGCCTGTTTGAGTGTCATTAATTTCTCAACTTCAATAGCTTTTGCTAATGAAGCTTGGATGTGGAGGTGTGCAGGTCTACGCTCAGCGTGGTCTGCTCCTCTGAAATGTATTAGTGGGTTAGGCTTCTAATCTATTGGTGTGATAATTATCTACGCCGTGGACTAGGATGCTTGTATAGACTCGCTTCTAACCGTCCGCAAGGACAACTTATGACAATTTTGACCTCAAATCAGGTAAGACTACCCGCTGAACTTAA	OTU3439
k__Fungi	p__Basidiomycota	c__Agaricomycetes	o__Phallales	f__Phallaceae	g__Phallus	s__impudicus	AACGCACCTTGCGCTCCTCGGCATTCCGAGGAGCATGCCTGTTTGAGTGTCGTGAAGTCTCATCGGATAAGGGGGTCCCTTGCGAAGGGGGCCTCTTTTCGGTCTTGGACGGTCTTGCCTTCACTTTGTCTGTGAAGGCTCGTCTTCAAATTCATCGGCGAGGGTTTCCAAGTCCCCCCCCACGGAGACGCGTGATAAGTCTTGCGTCGTCTGGGGGTAAGGAGCCCGGCCCCCATCACTCTTTTTTAACGCCCTGACCTCAAATCAGGCAGGACTACCCGCTGAACTTAA	OTU3448
k__Fungi	p__Basidiomycota	c__Agaricomycetes	o__Agaricales	f__Cortinariaceae	g__Cortinarius	NA	AACGCACCTTGCGCTCCTTGGTATTCCGAGGAGCATGCCTGTTTGAGTGTCATTAATATATCAACCTCTTCAGCTTTTGCTTGTTGAGTGTTGGATGTGGGGGTCTTTTTTGCTGGTCTTCTCAGGTCAGCTCCCCTGAAATGCATTAGCGGAACAATTTGTGGACCGTTCATTGGTGTGATAACTATCTACGCTATTGACGCGAAACAGGTTCAGCTTCTAACAGTCCATTGACTTGGACAAATTTTCATTAATGTGACCTCAAATCAGGTAGGACTACCCGCTGAACTTAA	OTU3452
k__Fungi	p__Basidiomycota	c__Agaricomycetes	o__Polyporales	f__Meruliaceae	g__Gyrophanopsis	s__polonensis	AACGCACCTTGCGCTCCTTGGTATTCCGAGGAGCATGCCTGTTTGAGTGTCATGGTATTCTCAACTCTGACTTGTTTCTGACAAGTCGGTGTTGGATGTGGAGGTCTGCTGGTGCTTGCCATCGGCTCCTCTGAAATGCATTAGTGTGGATGTTTATCCAGCATTCCTTCAGCGTGATAATTGTCTACGCTGTGGGTGCTGGGTCCTGCAAAGTCTATGCTTCGAACCGTCCCTCGGGACAACTTTTGACATCTGACCTCAAATCAGGTAGGACTACCCGCTGAACTTAA	OTU3454
k__Fungi	p__Basidiomycota	c__Agaricomycetes	o__Agaricales	f__Cortinariaceae	g__Cortinarius	NA	AACGCACCTTGCGCTCCTTGGTATTCCGAGGAGCATGCCTGTTTGAGTGTCATTAATATATCAACCTCTTCAACTTTTGTTTGTCGGGTGTTGGATTTGGGGGTCTTTTTTGCTGGTCTTGTATCAGCTCCCCTGAAATGCATTAGCAGAACAATTTGTGAACCGTTCATTGGTGTGATAACTATCTACGCTGTTGACGTGAAACAGGTTCAGCTTCTAACAGTCCATTGACTTGGACAACTTTTCATTAATGTGACCTCAAATCAGGTAGGACTACCCGCTGAACTTAA	OTU3455
k__Fungi	p__Olpidiomycota	NA	NA	NA	NA	NA	AACGCACATTGCGCTCTCTCGGATTTATCCAGGGAGCATGCCTGTTTGACAACATGCACAATTGGTACATAGCAGTAGCCTTTGATGGTGTTGATAGCTAAACCAACTTCTGGGAGTTTTCTTTGAGTGTTCATTCAAAGTCTCTTGAAATCAGTCATGTGAGTCTACTTATGATCAAGCTCTGATGTAATAGAATATGTTCCATCGGAGTGGCATGAACGGACCCTTTTTGCAGAAAGATAATCTTGCAAGTTGTTGTCAAATCAGGTAGGATTACCCGCTGAACTTAA	OTU3456
k__Fungi	p__Basidiomycota	c__Agaricomycetes	o__Polyporales	f__Phanerochaetaceae	g__Porostereum	s__spadiceum	AACGCACCTTGCGCTCCTTGGTATTCCGAGGAGCATGCCTGTTTGAGTCTCATGGAATTCTCAACCTTGCAGTTTTGTTACTGCGAGGCTTGGACTTGGAGGTCGTGTCGGCTCTCGCGAGTCGACTCCTCTGAAATGCATTAGTGCGGACGTTACCGGTCGCTTCAGCGTGATAATTATCTGCGCTGCCGTCGACTGGTATGTAAAGTACGCGCTTCTAACCGTCCTTCACGGGACAATACATTGAAACTCTGAGCTCAAATCAGGTAGGACTACCCGCTGAACTTAA	OTU3460
k__Fungi	p__Basidiomycota	c__Agaricomycetes	o__Agaricales	f__Inocybaceae	g__Inocybe	s__phaeocystidiosa	AACGCATCTTGCGCTCCTTGGTATTCTGAGGAGCATGCCTGTTTGAGTGTCATCAAGTCCTCAACCATATTGATTTTGCTTCGATGTGGATTGGATATGGGAGCCCATGCAGGCCTTTCAATTGAGAGGTCTGCTCTCCTGAAATGAATTAGTGGTGTCTGAGCAGTGACTTTTACTATATGGGTGTGATAATCATTTATGCCTTTGTGAAACGCTGCGCAAACTGCTTCTAACCTCGTCGTTGACCAATTTGACCTCAAATCAGGTAGGACTACCCGCTGAACTTAA	OTU3466
k__Fungi	p__Basidiomycota	c__Agaricomycetes	o__Hymenochaetales	f__Schizoporaceae	g__Xylodon	s__pruinosus	AACGCACCTTGCGCTCCTTGGTATTCCGAGGAGCATGCCTGTTTGAGTGTCGTGAAATCATCAACTCCCTTTACTTTTGTGAAGGTGAGCTTGGATTTGGGGATTGCTGGCCTTTTGGGTTCTGGCTTCCCTTGAATGCATTAGCTGGTAATTGATTTGCAGCATATATGCGGTGTGATAATGTCTTCACTGTGTAGCTCAAGTCGTGATTAGCTTCCAATCGTCCTTTACGGACAGCTTTTGATCATTAGACCTCAAATCAGGTAGGACTACCCGCTGAACTTAA	OTU3471
k__Fungi	p__Basidiomycota	c__Agaricomycetes	o__Polyporales	f__Polyporaceae	g__Trametes	s__versicolor	AACGCACCTTGCGCTCCTTGGTATTCCGAGGAGCATGCCTGTTTGAGTGTCATGGAATTCTCAACTTATAAATCCTTGTGATCTATAAGCTTGGACTTGGAGGCTTGCTGGCCCTTGTTGGTCGGCTCCTCTTGAATGCATTAGCTCGATTCCGTACGGATCGGCTCTCAGTGTGATAATTGTCTACGCTGTGACCGTGAAGTGTTTTGGCGAGCTTCTAACCGTCCATTAGGACAATTTTTTAACATCTGACCTCAAATCAGGTAGGACTACCCGCTGAACTTAA	OTU3472
k__Fungi	p__Basidiomycota	c__Agaricomycetes	o__Agaricales	f__Crepidotaceae	g__Simocybe	NA	AACGCATCTTGCGCTCCTTGGTATTCCGAGGAGCATGCCTGTTTGAGCGTCATTAATTTCTCAACCTTACTAGCTTTTGCAAAGTAATGGCTTGGATGTGGGGGTATCTGCCGGCACTAACGTGTCAGCTCCCCTGAAATGCATTAGCGGTGGACACGCAGCTATCAGTGTGATAATTATCTATGCTGTTATGCTTGCAACCAGTCTGTGCTGCTTCAAACCGTCCGCAAGGACAAGCTTTGACAATTTTGACCTCAAATCAGGTAGGACTACCCGCTGAACTTAA	OTU3478
k__Fungi	p__Basidiomycota	c__Agaricomycetes	o__Agaricales	f__Inocybaceae	g__Inocybe	s__corydalina	AACGCATCTTGCGCTCCTTGGTATTCCGAGGAGCATGCCTGTTTGAGTGTCATTCAAATTCTCAAGACCATGTTGATTTGTTTTCGATGTGGCCTTGGATGTTGGGGGTCTTTTGTGCAGGCCTCTTGAGGTCAGCTCCCCTGAAATGCATTAGTAGTATCTGAGCTACCACAGGTGTGTGATAAATCTATCTATGCCTTGGTGAAGCTATTGCGCTGCTTATAACGAACCACAATGCTTGATGAATTTGACCTCAAATCAGGTAGGACTACCCGCTGAACTTAA	OTU3480
k__Fungi	p__Basidiomycota	c__Agaricomycetes	o__Agaricales	f__Entolomataceae	g__Entoloma	NA	AACGCACCTTGCGCTCTTTGGTAATCCGAAGAGCATGCCTGTTTGAGTGTCATGACATTCTCAACCTTTCATGCTTTTTAAAAGCTCGTCAGGCTTGGATCTTGGAAGCTTGCTGGCTCTAGTAGCTCAGCTCTTCTTAAATGCATTAGCGAGATTAATCACTAAATCATCTTTTGATATGATAATTATCTATATCATCAATGAAACAGTGTGTTTGTCTGCTTCTAATCTATCTATATTGAATCATTTGACCTCAAATCAGGTAGGACTACCCGCTGAACTTAA	OTU3485
k__Fungi	p__Basidiomycota	c__Tremellomycetes	o__Tremellales	f__Tremellaceae	g__Cryptococcus	s__gattii	AACGCACCTTGCGCCCTTTGGTATTCCGAAGGGCATGCCTGTTTGAGAGTCATGAAAATCTCAATCCCTCGGGTTTTATGAACCTGTTGGACTTGGATTTGGGTGTTTGCCGCGACCTGTGAAGGACGTCGGCTCGCCTTAAAAGTGTTAGTGGGAAGGAGACTGCCTGTCAGCCCGGCGTAATAAGTTTCGCTAGGCCTATGGGGTAGTTACCGGCTTGCTTATAACAACCATATTCTTTTTGTTTGACCTCAAATCAGGTAGGGCTACCCGCTGAACTTAA	OTU3487
k__Fungi	p__Basidiomycota	c__Agaricomycetes	o__Agaricomycetes_ord_Incertae_sedis	f__Agaricomycetes_fam_Incertae_sedis	g__Xenasmatella	NA	AACGCACCTTGCACTCCTTGGTATTCCGAGGAGTATGCCTGTTTGAGTGTCATGAAATTATCAACTTCTTAGTTTTATTACTTTGAAGCTTGGATTTGGAAGTTGCAGGCTTTTTGTAGTCGGCTCTTCTTAAATGCATTAGCTGCTTGTCCGTGAGTTGGCTCAGAGTGTGATAAGTATCTACACTTGGTGGCTGCTTGCTTGGATGTGGCTTCTAATCGTCTTCGGACAACTACTTAAGATCTGACCTCAAATCAGGTAGGACTACCCGCTGAACTTAA	OTU3492
k__Fungi	p__Basidiomycota	c__Exobasidiomycetes	o__Exobasidiales	f__Exobasidiaceae	g__Exobasidium	NA	AACGCACCTTGCGCTCCTTGGTATTCCTTGGAGCATGCCTGTTTGAGAGTCTTGAATATCTCTGCTTTTATGTTTTTTAATTAAGATATAACAAGTCAGGTCCTTGAGTCTGCTTGCGGTTTGTTACGAACACAAGCTTACTTTAAATGAATTAGCTGGATTTCAGCAGAGTTGTTAAGTAACATTTTGAACTCTCGTAATATGAAGTCTGCTCATAATCAGTCTTTTGACTATTAATTTCTATTGGCCTCAAATCAGGTAGGACTACCCGCTGAACTTAA	OTU3493
k__Fungi	p__Basidiomycota	c__Agaricomycetes	o__Agaricales	f__Cortinariaceae	g__Cortinarius	s__comptulus	AACGCACCTTGCGCTCCTTGGTATTCCGAGGAGCATGCCTGTTTGAGTGTCATTAATATAATCAACCTTCAACTTGTTTGAGTGGTTTGGATGTGGGGGTTTGCTGGCCTCTCAAAAGGTTTCAGCTCCTCTGAAATGCATTAGCAGAACAAACCTTGTTCATTGGTGTGATAACTATCTACGCTTATGAATGTGAGGGGCAGTTCAGCTTTCTAATCGTCTTTGGACAATTCATCATTAATGTGACCTCAAATCAGGTAGGACTACCCGCTGAACTTAA	OTU3495
k__Fungi	p__Basidiomycota	c__Agaricomycetes	o__Atheliales	f__Pilodermataceae	g__Piloderma	NA	AACGCACCTTGCGCTCCTTGGTATTCCGAGGAGCATGCCTGTTTGAGTGTCATTAAATTCTCAACTCCGATCGATTTGTTTCGACTTCGGAGCTTGGATTTGGAGCGTGCTGGCGTCGGTCGGCTCCTCTTAAACGCATCAGCGGAATCTAACGTTTTGGATGTCAGTGTGATAATCATGTTGCGCTGTCCTCCGATCCGAAAGCCCGCTCACAATGGTCTTCGGACGACTTCATATCAAATTTGACCTCAAATCAGGTAGGACTACCCGCTGAACTTAA	OTU3496
k__Fungi	p__Basidiomycota	c__Agaricomycetes	o__Agaricales	f__Cortinariaceae	g__Cortinarius	s__casimiri	AACGCACCTTGCGCTCCTTGGTATTCCGAGGAGCATGCCTGTTTGAGTGTCATTAATATATATATCAAACTTCTCTTGTTGAGTGGTTTGGATGTGGGGGTTTGCTGGCCTTGTAAAGGGTTCAGCTCCCCTGAAATGCATTAGCAGAACAACCCTGTTCATTGGTGTGATAACTATCTACGCTATTGAATGTAAGGGGCAGTTCAGCTTTCTAACAGTCCTCGGACAATTCATCATTAATGTGACCTCAAATCAGGTAGGACTACCCGCTGAACTTAA	OTU3502
k__Fungi	p__Ascomycota	c__Orbiliomycetes	o__Orbiliales	f__Orbiliaceae	g__Retiarius	NA	AACGCACATTGCGCCTCTTGGTATTCCGAGGGGCATGTCTGTTTGAGCGTCAGTACACACCTCCTTTCGGGACTTTTGGGTCCCGGATGGGTCTTGGGACGCGGCGGCGCTTCGGCGCGATCGCTCCCTAATGTGGCACGCTTGCGGGCTCCCGGCCAGATGTCAACGTAGTAAATTTCAAACTCGTTCCCAGCTGTCGAAGGGCCTCGCCTGATTCAAACTCTTATGGTTTGACCTCAGATCAGACAAGGATACCCGCTGAACTTAA	OTU3521
k__Fungi	p__Ascomycota	c__Eurotiomycetes	o__Chaetothyriales	f__Trichomeriaceae	g__Bradymyces	NA	AACGCACATTGCGCCCACTGGTATTCCGGTGGGCATGCCTGTTCGAGCGTCATTATCCTCCCTCAAAACTTCTGTTTTGGTGTTGGGCCGCGTTGGTCACCTCCGACCAACGGGTCTCAAAGACAATGACGGCGTCCGTGGGACCCTCTTCGCAACGAGCTTTCATTAGCACGCGTCGAGTCGAAAGGACCTTCCGGGCCGGCCACCTTTTTTATCTATTTTACAAGGTTGACCTCGGATCAGGTAGGAATACCCGCTGAACTTAA	OTU3527
k__Fungi	p__Ascomycota	c__Eurotiomycetes	o__Chaetothyriales	NA	NA	NA	AACGCACATTGCGCCCTTTGGCATTCCGAAGGGCATGCCTGTCCGAGCGTCATTGTCACCCCTCAAGCCCCGGCTTAGTGTTGGACCTCAGTTGTGAGAGATCAACTGGTCCGAAAGACAGTGACGGCGTCCCCGGGACCTGTGGTGCAACGAGCTGGTCGATCGTCGACCGCACGCACCCGGGTCGTCCGTGGCCGGTCGTCTGCTCTCAATGATTTCTCAGGTTGACCTCGGATCAGGTAGGGATACCCGCTGAACTTAA	OTU3536
k__Fungi	p__Ascomycota	c__Sordariomycetes	o__Hypocreales	f__Tilachlidiaceae	g__Psychronectria	NA	AACGCACATTGCGCCCGCTAGTATTCTGGCGGGCATGCCTGTCTGAGCGTCATTTCAACCCTCGAGCCCCTTCGGACTCGGCGTTGGGGATCGGCCGTCCTTCGCGGCGGCCGGCCCCGAAATCCATTGGCGGTCTCGCTGTAGCCTTCTCTGCGTAGTAGTAAAACCCTCGCAGGCGGAGAGCGGCCTGACCACGCCGTAAAACACCCAACTTTACCAAGGTTGACCTCAGATCAGGTAGGAATACCCGCTGAACTTAA	OTU3542
k__Fungi	p__Ascomycota	c__Dothideomycetes	NA	NA	NA	NA	AACGCACATTGCGCCCCTTGGTATTCCGAGGGGCATGCCTGTTCGAGCGTCATTACACCAATCAAGCTAAGCTTGGTATTGGGCCCTCGTCCCCCCGTCAAGGGGGGTCGTGCCCCGAAACCTTCGGCGAAGTCACACCGGCTTTGGGCGTAGTAGAATTTCCACAACGTCCACGAGTCCGGCGAGGCCTTCCGCCGCCAAAACACAAACTTTTTTCAGGTTGACCTCGGATCAGGTAGGGATACCCGCTGAACTTAA	OTU3548
k__Fungi	p__Ascomycota	c__Eurotiomycetes	o__Chaetothyriales	f__Trichomeriaceae	g__Knufia	s__endospora	AACGCACATTGCGCCCACTGGTATTCCGGTGGGCATGCCTGTTCGAGCGTCATTATCCTCCCTCAAACCTCGTGTTTGGTGTTGGGCTGAGTTGCTTCGGTGACTGGCCTCAAAGACAATGACGGCGTCCGCGGGACCCTCGGTGCAACGAGCTTTTAGGAGCACGCGTCGAGTTTCAAGGTCCCCCCGGGCCGGTCTAACCCTTTTTACTTCTAAGGTTGACCTCGGATCAGGTAGGAATACCCGCTGAACTTAA	OTU3557
k__Fungi	p__Ascomycota	c__Eurotiomycetes	o__Chaetothyriales	f__Herpotrichiellaceae	g__Capronia	NA	AACGCACATTGCGCCCTTTGGTATTCCGAAGGGCATGCCTGTTCGAGCGTCATTATCACCTCTCAAGCCTGGCTTGCTGTTGGACTTTCGGTTTAGCTTTAGCTAAGACCGGTCCCAAAGATAATGACGGCGTCTGTGAGGACCCCAGTACACTGAGCTTTGATTAGCACGTATTAGGTGGAAGTCCAGGCCCGGTCTTACCTATTTTTCTCTTAAGGTTGACCTCGGATCAGGTAGGAATACCCGCTGAACTTAA	OTU3558
k__Fungi	p__Ascomycota	c__Pezizomycetes	o__Pezizales	f__Pyronemataceae	g__Cheilymenia	s__stercorea	AACGCACATTGCGCCTCCTGGTATTCCGGGAGGCATGCCTGTTCGAGCGTCATTAAAAACCACTCAAGCTCTTTTGCTTGGTCATGGAAGATGAGTGTGCATCTGCGCTCTCACTTCCGAAATTCAAAGGCGGAAAGCCCCATGTGCCCCGGCGTAGTAAGTTTTCTTTCGCTTGGAACATGAGGTGATCCTGCCCCAAACCCCCAATTTTTCTAGGTTGACCTCGGATCAGGTAGGGATACCCGCTGAACTTAA	OTU3564
k__Fungi	p__Ascomycota	c__Eurotiomycetes	o__Verrucariales	f__Verrucariaceae	g__Thelidium	s__decipiens	AACGCACATTGCGCCCTTTGGTATTCCGAAGGGCATGCCTGTTCGAGCGTCATTATCAACCCTCAAGCCCGGCTTGCTGTTGGGTCCCACCGCTGGCGACGATGGTGGACCCGAAAGATAATGGCAGAGTCTGCGAGACCCTGGATGCAGCGAGCTTCTTACAGCACGCATCGCAACGGCCTTGCGGCTCGGTCTCAACCCACAAAATATCATCTGGTTGACCTCGGATCAGGTAGGGATACCCGCTGAACTTAA	OTU3565
k__Fungi	p__Ascomycota	c__Eurotiomycetes	o__Verrucariales	f__Verrucariaceae	g__Polyblastia	NA	AACGCACATTGCGCCCTTTGGTATTCCGAAGGGCATGCCTGTTCGAGCGTCATTATCAACCCTCAAGCCCGGCTTGCCGTTGGGTCCCACCGTCGGCGACGGCGGTGGACCTGAAAGATAACAGGCAGAGTCTGTGAGACCCTGGATGCAGCGAGCTTTCTCAGCACGCATCATAACGGTCTCGCGGCGCTGTCTCAACCAACAAATTTTATCTGGTTGACCTCGGATCAGGTAGGGATACCCGCTGAACTTAA	OTU3572
k__Fungi	p__Ascomycota	c__Eurotiomycetes	o__Verrucariales	f__Verrucariaceae	g__Polyblastia	s__moravica	AACGCACATTGCGCCCTTTGGTATTCCGAAGGGCATGCCTGTTCGAGCGTCATTATCAACCCTCAAGCCCGGCTTGCTGTTGGGTCCCACCGTCGGCGACGGCGGTGGACCTGAAAGATAATGGCAGAGTCTGCGAGACCCTGGATGCAGCGAGCTTTCTGAGCACGCATCACAACGGCCTCGCGGCGCTGTCTCAACCGACAAATTTCATCTGGTTGACCTCGGATCAGGTAGGGATACCCGCTGAACTTAA	OTU3576
k__Fungi	p__Ascomycota	c__Eurotiomycetes	o__Chaetothyriales	NA	NA	NA	AACGCACATTGCGCCCTTTGGTATTCCGAAGGGCATGCCTGTTCGAGCGTCATTATCAACCATGAAGCCTGGCTTGTCGTTGGACCTGTGCCGGTGAGATACCCGGCAGGCCCGAAAGATAATGACGGCGTCGTGTTCGACCCCAGATGCAACGAGCTTCACAGCACGCATTGAGGAGGTCGGCCGGCCCGGTCTTAACCCCATATATACCAAGATTGACCTCGGATCAGGTAGGAATACCCGCTGAACTTAA	OTU3581
k__Fungi	p__Ascomycota	c__Eurotiomycetes	o__Verrucariales	f__Verrucariaceae	g__Polyblastia	s__abscondita	AACGCACATTGCGCCCTTTGGTATTCCGAAGGGCATGCCTGTCCGAGCGTCATTATCATCCCTCAAGCCCGGCTTGCTGTTGGGTCCCACCGTCGGTGACGGCGGTGGACCCGAAAGATAATGGCAGAGTCTGCGAGACCCTGGATGCAGCGAGCTTCTCCAGCACGCATCACAACGGCCTCGTGGCTCCGTCTCCACCACGATTTTTAATCTGGTTGACCTCGGATCAGGTAGGGATACCCGCTGAACTTAA	OTU3582
k__Fungi	p__Ascomycota	c__Eurotiomycetes	o__Verrucariales	f__Verrucariaceae	NA	NA	AACGCACATTGCGCCCTCTGGTATTCCAGAGGGCATGCCTGTTCGAGCGTCATTATCAACCCTCAAGCCCGGCTTGCTGTTGGGTCCCATCGCCGGCGACGACGGTGGACCCGAAAGATAATGGCAGAGTCCGCGGGACCCTGGATGCAGCGAGCTTCTTCAGCACGCATCTGGATCCTCGCGGGCCCGGTCTGAACTTATCACATTTATCTGGTTGACCTCGGATCAGGTAGGGATACCCGCTGAACTTAA	OTU3583
k__Fungi	p__Ascomycota	c__Eurotiomycetes	o__Verrucariales	f__Verrucariaceae	g__Verrucaria	NA	AACGCACATTGCGCCCTTTGGCATTCCGAAGGGCATGCCTGTCCGAGCGTCATTATCAACCCTCAAGCCCGGCTTGCTGTTGGATCCCATCGTCGGCGACGCCGGTGGATCCGAAAGATAATGGCCGAGTCTGCGGGACCCGGGATGCAGCGAGCTTCTTCAGCACGCATCTCGACCCTCGCGGGCCCGGTCTGAACCCACTACATTCATCTGGTTGACCTCGGATCAGGTAGGGATACCCGCTGAACTTAA	OTU3585
k__Fungi	p__Ascomycota	c__Sordariomycetes	o__Xylariales	f__Xylariaceae	g__Xylaria	s__hypoxylon	AACGCACATTGCGCCCATTAGTATTCTAGTGGGCATGCCTGTTCGAGCGTCATTTCAACCCTTAAGCCCCTGTTGCTTAGCGTTGGGAGCCTACAGCCTTCTGTAGCTCCCCAAAGTTAGTGGCGGAGTCGGTTCCCACTCTAGACGTAGTAGATTCTATCTCGTCTGTAGTGAGGCCGGTCCCCTGCCGTAAAACCCCCCTAATTTTTAAAGGTTGACCTCGGATCAGGTAGGAATACCCGCTGAACTTAA	OTU3588
k__Fungi	p__Ascomycota	c__Eurotiomycetes	o__Verrucariales	f__Verrucariaceae	g__Verrucaria	s__latebrosa	AACGCACATTGCGCCCTTTGGTATTCCGAAGGGCATGCCTGTTCGAGCGTCATTATCAACCCTCAAGCCCGGCTTGCCGTTGGATCCCACCGTCGGCGACGTCGGTGGATCCGAAAGATAATGGCAGAGTCCGTGGGACCCTGGATGCAGCGAGCTTCTTCAGCACGCATCTCGGTCCTCGCGGGCTCGGTCTGAACCCATCACATTCATCTGATTGACCTCGGATCAGGTAGGGATACCCGCTGAACTTAA	OTU3589
k__Fungi	p__Ascomycota	c__Eurotiomycetes	o__Verrucariales	f__Verrucariaceae	NA	NA	AACGCACATTGCGCCCTTTGGTATTCCGAAGGGCATGCCTGTTCGAGCGTCATTATCAACCCTCAAGCCTGGCTTGTCGTTGGATCCCACCGTCGGCGACGCCGGTGGATCCGAAAGATAATGGCCGAGTCCGCGGGACCCGGGATGCAGCGAGCTTCTTCAGCACGCATCTCGGTCCTCGCAGGCCCGGTCTGAACCCATCACATTCATCTGATTGACCTCGGATCAGGTAGGGATACCCGCTGAACTTAA	OTU3590
k__Fungi	p__Ascomycota	c__Eurotiomycetes	o__Verrucariales	f__Verrucariaceae	g__Verrucaria	NA	AACGCACATTGCGCCCTTTGGTATTCCGAAGGGCATGCCTGTTCGAGCGTCATTATCAACCCTCAAGCCCGGCTTGCCGTTGGATCCCACCGCTGGCAACGGCGGTGGATCCGAAAGATAATGGCAGAGTCTCCGAGACCCTGGATGCAGCGAGCTTCTTCAGCACGCATCCCCGTGGTCTCGCGGCTCGGTCTGACCGATCACATTTATCTGGTTGACCTCGGATCAGGTAGGGATACCCGCTGAACTTAA	OTU3591
k__Fungi	p__Ascomycota	c__Dothideomycetes	o__Pleosporales	f__Didymosphaeriaceae	g__Montagnula	s__scabiosae	AACGCACATTGCGCCCCTTGGTATTCCATGGGGCATGCCTGTTCGAGCGTCATCTACACCCTCAAGCTCTGCTTGGTGTTGGGCGTCTGTCCCGCCTCCGCGCGTGGACTCGCCCCAAATCCATTGGCAGCGTCCCTTGCCCCCTCTCGCGCAGCACATTGCGCTTCTCGAGGGCGGCTCCGGGGCGCGACCCACCGAAGATGACCACCGTCTTTGACCTCGGATCAGGTAGGGATACCCGCTGAACTTAA	OTU3592
k__Fungi	p__Ascomycota	c__Dothideomycetes	o__Pleosporales	f__Periconiaceae	g__Periconia	s__pseudodigitata	AACGCACATTGCGCCCCTCGGTATTCCGTGGGGCATGCCTGTTCGAGCGTCATTTACACCCTCAAGCTATGCTTGGTGTTGGGCGTCTGTCCCGCTCTCGGAGCGCGGACTCGCCTCAAAGTCATTGGCGGCGGTCGTGCCGGCTCCTCGCGCAGCACATTTGCGCTTCTCGGAGGCCCGGCGGATCAGCATCCAGCAAGCTACTTTTATGACTTGACCTCGGATCAGGTAGGGATACCCGCTGAACTTAA	OTU3600
k__Fungi	p__Ascomycota	c__Dothideomycetes	o__Pleosporales	f__Didymellaceae	g__Stagonosporopsis	s__astragali	AACGCACATTGCGCCCCTTGGTATTCCATGGGGCATGCCTGTTCGAGCGTCATTTGTACCTTCAAGCTTTGCTTGGTGTTGGGTGTTTGTCTCGCCTCTGCGCGCAGACTCGCCTTAAAACGATTGGCAGCCGGCGTATTGATTTCGGAGCGCAGTACATCTCGCGCTTTGCACTCATAACGACGACGTCCAAAAAGTACATTTTTTACACTCTTGACCTCGGATCAGGTAGGGATACCCGCTGAACTTAA	OTU3606
k__Fungi	p__Ascomycota	c__Eurotiomycetes	o__Verrucariales	f__Verrucariaceae	g__Polyblastia	s__media	AACGCACATTGCGCCCTTTGGTATTCCGAAGGGCATGCCTGTTCGAGCGTCATTATCAACCATCAAGCCCGGCTTGTCGTTGGATCCCGCCGTCGTCGCCGACGGTGGATCCCAAAGATAATGGCAGAGTCTGGAGGACTTTGGATGCAGCGAGCTTTTCAGCAGGCATCTCAACGGTCTTCCGGCTCGGTCTTAACCACTTCATTTCATCTGGTTGACCTCGGATCAGGTAGGGATACCCGCTGAACTTAA	OTU3607
k__Fungi	p__Ascomycota	c__Eurotiomycetes	o__Verrucariales	f__Verrucariaceae	g__Polyblastia	s__abscondita	AACGCACATTGCGCCCTTTGGTATTCCGAAGGGCATGCCTGTCCGAGCGTCATTATCAACCCTCAAGCCCGGCTTGCCGTTGGGTCCCACCGTCGGCGACGGCGGTGGACCCGAAACATAATGGCAGAGTCTGCGAGACCCTGGATGCAGCGAGCTTCTTCAGCACGCATCACAACGGCCTTGTGGCTCCGTCTCCACCAACATTTATCTGGTTGACCTCGGATCAGGTAGGGATACCCGCTGAACTTAA	OTU3608
k__Fungi	p__Ascomycota	c__Dothideomycetes	o__Pleosporales	f__Lophiostomataceae	NA	NA	AACGCACATTGCGCCCTTTGGTATTCCTTAGGGCATGCCTGTTCGAGCGTCATTTACAAATTCAAGCTCAGCTTGGTGATGGGTGTCTGTCCCGCCTTTGCGTGTGGACTCGCCTCAAATGCAGTTGGCAGCTTGTTCCTCGGCTCTAAACGCAGCAGATTTGCGTCGAGCGTCGTGCGGACGGGCTCTCCAGTAAGCAAAAACCCCACAAATTGACCTCGGATCAGGTAGGGATACCCGCTGAACTTAA	OTU3610
k__Fungi	p__Ascomycota	c__Sordariomycetes	o__Xylariales	f__Xylariaceae	g__Biscogniauxia	s__repanda	AACGCACATTGCGCCTGATAGTATTCTGTCAGGCATGCCTGTTCGAGCGTCATTTCGACCATTAAGCCCTATTTGCTTAACGTTGGGAATTTACGCCCTGTAATTCCTTAAAACTAGTGGCGGAGCTGGGTCATGCTCTAAGCGAAGTATTTATTTTCTCGCTTCTGCAGCTGGCCTATATCCTGCCGTAAAAACGGTATATATCTAGTGGTTGACCTCGGATCAGGTAGGGATACCCGCTGAACTTAA	OTU3618
k__Fungi	p__Ascomycota	c__Dothideomycetes	o__Pleosporales	f__Phaeosphaeriaceae	g__Neosetophoma	s__rosigena	AACGCACATTGCGCCCCTTGGTATTCCATGGGGCATGCCTGTTCGAGCGTCATTTGTACCCTCAAGCTCTGCTTGGTGTTGGGTGTTTGTCCACTCCCTGGTGTTTGGACTCGCCTTAAAGCAATTGGCAGCCAGTGTTTTGGTATTGAAGCGCAGCACATTTTGCGTCTCCAGCCTAGAACACTTGCGTCCAGTAAGCCTTTTTCCACTTTTGACCTCGGATCAGGTAGGGATACCCGCTGAACTTAA	OTU3619
k__Fungi	p__Ascomycota	c__Dothideomycetes	o__Pleosporales	f__Phaeosphaeriaceae	g__Pseudoophiobolus	s__subhyalinisporus	AACGCACATTGCGCCCCTTGGTATTCCATGGGGCATGCTTGTTCGAGCGTCATTTGTACTCTCAAGCTTTGCTTGGTGTTGGGTGTTTGTCCTTACCTTTGTGTTTGGACTCGCCTTAAATTCATTGGCAGCCTATATATTGGTTTGAAGCGCAGCACATTTTGCGGTTCTGTCTAATACTATTAGCGTCCATAAAGCACAATTAACACTTTTGACCTCGGATCAAGTAGGGATACCCGCTGAACTTAA	OTU3620
k__Fungi	p__Ascomycota	c__Dothideomycetes	o__Capnodiales	f__Neodevriesiaceae	g__Neodevriesia	NA	AACGCACATTGCGCCCTTTGGCATTCCGAAGGGCATGCCTGTTCGAGCGTCATTACACCAATCAAGCCTGGCTTGGTATTGGGCGACGGGGTCGTTACCGATCCCACGCCCCAATGACCCCGGCGGGACGGACCGAATCTCAGCGTTGTGAATCAAAAGCCGCTGGCGAGACGGGACGGCCGTGCCGTGAAAACAACCCCCATCACAAGGTTGACCTCGGATCAGGTAGGGATACCCGCTGAACTTAA	OTU3629
k__Fungi	p__Ascomycota	c__Dothideomycetes	o__Pleosporales	f__Lophiostomataceae	g__Sigarispora	s__scrophulariae	AACGCACATTGCGCCCTTTGGTATTCCTTAGGGCATGCCTGTTCGAGCGTCATTTACAAATTCAAGCTCAGCTTGGTGATGGGTGTCTGTCCCGCCTTTGCGCGTGGACTCGCCTCAAATGCAGTTGGCAGCTTGTTCCTCGGCTCTAAACGCAGCAGATTTGCGTCAAGCGTCGGGCGGACGGGCTCTCCAGTAAGCAAACCCCACAAATTGACCTCGGATCAGGTAGGGATACCCGCTGAACTTAA	OTU3632
k__Fungi	p__Ascomycota	NA	NA	NA	NA	NA	AACGCACATTGCGCCCTCTGGTATTCCGGGGGGCATGCCTGTTCGAGCGTCATAACAACCCTCAAGCCCAGCTTGGTATTGGAGCTCGCCCCCCCGGGGGCGTCCCCGAAAAATAGCGGCAGTGCCACCGGGCCTCGAGCGTAGTAACTAACTCTCGCTACGATGGCCCCGGGGGAGCCTGCCGGACAACAGCCCCATATCTCAATGGATTGACCTCGGATCAGGTAGGGATACCCGCTGAACTTAA	OTU3635
k__Fungi	p__Ascomycota	c__Dothideomycetes	o__Pleosporales	f__Leptosphaeriaceae	g__Ophiobolus	s__malleolus	AACGCACATTGCGCCCTTTGGTATTCCAAAGGGCATGCTTGTTCGAGCGTCATTTGTACCCTCAAGCTTTGCTTGGTGTTGGGTGTTTGTCCTCTCCACGCGTTAGGACTCGCCTTAAATCTATTGGCAGCCGATGTAATGGTTTGAAGCGCAGCACAAGTCGCGGTTCAGGCCACTTATGTGGGCATCCAGTAAGCACAATAACACTTTTGACCTCGGATCAAGTAGGGATACCCGCTGAACTTAA	OTU3638
k__Fungi	p__Ascomycota	c__Dothideomycetes	o__Acrospermales	f__Acrospermaceae	g__Acrospermum	NA	AACGCACATTGCGCTCCTTGGTTTTCCAGGGAGCATGTCTATCCGAGCGTCGTTGCAACTCTCAAGCCTGGCTTGGTCCTGGAGAGCGTCCCGTCCGCGGGGCCCCTCCCAAACGCAACTCACGTCGTGCCATCTCGGTCGGAGCGCAGCAGATTTGCAGCCCCGTCCGGCGTCGTCGCGAGCCGCCCCCGTGCGGATTCTCAAGGTTGACCTCGGATTAGATAAGGATACCCGCTGAACTTAA	OTU3651
k__Fungi	p__Ascomycota	c__Dothideomycetes	o__Acrospermales	f__Acrospermaceae	g__Acrospermum	NA	AACGCACATTGCGCTCCTTGGTCTTCCAGGGAGCATGTCTATCCGAGCGTCGTTGCAACTCTCAAGCCTGGCTTGGTCCTGGAGTGCGTCCCGTCCGCGGGGCCGCCCCCAAACGCAACTCACGTCGTGCCATCTCGGTCGGAGCGCAGCAGATTTGCAGCCCCGTCCGGCGTCGATGCGAGCCGCCCCCGTGCGGATTCTCAAGGTTGACCTCGGATTAGATAAGGATACCCGCTGAACTTAA	OTU3653
k__Fungi	p__Ascomycota	c__Dothideomycetes	o__Pleosporales	f__Melanommataceae	NA	NA	AACGCACATTGCGCCCTTCGGTATTCCGTTGGGCATGCCTGTTCGAGCGTCATTTAAACCTTCAAGCTCTGCTTGGTGTTGGGTGTTTGTTCCGCCTCTGCGCGTGGACTCGCCTCAAATTCATTGGCAGCCGGTATGTTGGCTTCGTGCGCAGCACATTGCGTCTCGAGTCTGACTATCTCCTTCCATTAAGCCTCTTTTTAACTTTGACCTCGGATCAGGTAGGGATACCCGCTGAACTTAA	OTU3654
k__Fungi	p__Ascomycota	c__Dothideomycetes	o__Venturiales	f__Venturiaceae	g__Venturia	s__populina	AACGCACATTGCGCCCCCTGGCATTCCGGGGGGCACACCTGTTCGAGCGCCATTTCTACCCTGGAGCCCTGCTCTGTGATGGGCCCCGTCCTCGCGGACGGACCCGAAACCCGTGGGCGCCGTCGTCCGGCCCTGAGCGTAGCAAGAGAAATCCCTCGCTCGGAGTGTCCGCACGGTGGCCGCCCCGACCCATTTTTACAAGGTTGGCCTCGGATCAGGTGGGGATACCCGCTGAACTTAA	OTU3672
k__Fungi	p__Ascomycota	c__Leotiomycetes	o__Helotiales	f__Helotiaceae	g__Tetracladium	NA	AACGCACATTGCGCCCCTTGGTATTCCGAGGGGCATGCCTATTCGAGCGTCATTATCACCCCTCAAGCCTAGCTTGGTGTTGGGAGCTGCCGTCAAGGCACTCCCTAAAATCAGTGGCAGTGCTGTCAGGCTCTAAGCGTAGTAAATTCGTCGCTATAGGGTCCTGGTGGATACTCGTCAAAACCCCCCCATTTTTTTAATGATTGACCTCGGATTAGGTAGGGATACCCGCTGAACTTAA	OTU3673
k__Fungi	p__Ascomycota	c__Dothideomycetes	o__Capnodiales	f__Teratosphaeriaceae	g__Elasticomyces	s__elasticus	AACGCACATTGCGCCCTCCGGTATTCCGGGGGGCATGCCTGTTCGAGCGTCATTTCACCACTCAAGCCTAGCTTGGTCTTGGGCGATCGCGGTCCGCCGCGCGCCCCAATGTCTCCGGCTGAGCGACCGTCTCGAAGCGTTGTGGTAACCCAAATCGCTTGCGGAGCATGGAAGTTCGGGCCGTTAAACACCCCCATACAGGTTGACCTCGGATCAGGTAGGGATACCCGCTGAACTTAA	OTU3681
k__Fungi	p__Ascomycota	c__Dothideomycetes	o__Capnodiales	f__Capnodiaceae	g__Antennariella	s__placitae	AACGCATATTGCGCCCCTTGGTATTCCTTGGGGCACACCTGTTCGAGCGTCATTTCACCAATCAAGCCTCGCTTGGTTTTGGGCGATGCGCATGTCGCACGCCTCAAATGCCCCGGCCGAGCAGTCTCTCACCCGGCGTCGTGGAAACATACCGCTACGGAGACGAGACCTGCCCGTGCCGCAGAAAAACCTATTAACAAAGGTTGACCTCGGATCAGGTGGGGATACCCGCTGAACTTAA	OTU3689
k__Fungi	p__Ascomycota	c__Leotiomycetes	o__Helotiales	f__Helotiaceae	g__Helicodendron	s__luteoalbum	AACGCACATTGCGCCCCTTGGTATTCCGGGGGGCATGCCTGTTCGAGCGTCATTATAACCCCTCAAGCTCAGCTTGGTGTTGGGGCCTGCCAACTGGCAGCCCTTAAAATCAGTGGCGGCGCCATCTGGCTCTAAGCGTAGTAATTTCTCTCGCTATAGGGTCCCGGTGGATGCTTGCCAACAACCCCCAATTTTCTATGGTTGACCTCGGATCAGGTAGGGATACCCGCTGAACTTAA	OTU3691
k__Fungi	p__Ascomycota	c__Leotiomycetes	o__Helotiales	f__Helotiaceae	g__Tetracladium	NA	AACGCACATTGCGCCCCTTGGTATTCCGAGGGGCATGCCTATTCGAGCGTCATTATCACCCCTCAAGCCTGGCTTGGTGTTGAGATCTGCTGTTAAGGCAGTCTCTAAAATCAGTGGCAGTGCTGTCAGGCTCTAAGCGTAGTAAATTCATCGCTATAGGGTCCTGGTGGATGCTCGCCAAAACCCCCCCATTTTTTAATGATTGACCTCGGATTAGGTAGGGATACCCGCTGAACTTAA	OTU3698
k__Fungi	p__Ascomycota	NA	NA	NA	NA	NA	AACGCACATTGCGCCCCTTGGTATTCCGAGGGGCATGCCTGTTCGAGCGTCATTACACCAATCAAGCCTGGCTTGGTATTGGGCCCCGGGGGCGACCCGGACCCCAAAAAGCGTCGGCTGGAAAACTCTGAACGCAGCGTCGTGGTATCATATTCGCTGGCGAGAAGGGGGTGTTCCGCGCCGTTAAACCCATCACAGGTTGACCTCGGATCAGGTAGGGATACCCGCTGAACTTAA	OTU3720
k__Fungi	p__Chytridiomycota	c__Lobulomycetes	o__Lobulomycetales	NA	NA	NA	AACGCACATTGCGCTGGTTGGTATTCCGACTAGCATGTCTGTTTGAGAATCAGTTTAATTATCAAACCTCTTTTTGTGTTGTAATGACATGAATTGAGATTTGGATTTGGGTTTCTATTGCTTTCTTTTAAGCGATTTACCTTTATAACATTTGTTGCTTTGAAGTTCTACGAATTTTAAACTAGAAGGCATGACCAATGAACGCAAGTTCTATGATTGCTGATAAAGGTTTCTTTTTTACTAGACTTTGTTAAGAAGTAAACGTTAAAAATAAACACGAAACTTATTTTGATAGGTTTTAAGACTTGATCTCAAATCAGATAAGACTACCCGCTGAACTTAA	OTU3733
k__Fungi	p__Chytridiomycota	NA	NA	NA	NA	NA	AACGCATATTGCACTCATTTAGAGTATGCCTGTTTGAGAATCTATAGTAAATCTTATTCCTTTGTTACTGTGCAAACAGAAACACTAGCGAATAGATATGAAGCATCCCTCCTCTTGTAGTAGGGTTCTTTGAAATAGATTGCTTTTAATTTTAGAAGGATGCTTGACATTCCTCATTAACCTGCAGAAACGTATGTGAATGGAACTTTTGTTTCTCATTATGCCTAATACGTAAGGGAGGAGTTTAGTTTGACTATTATTAGGAGTTCTTAACCATAAATTGTTTATACAGTTTGAACACATGGTCTCAAATCAGGTAGGAAGACCCGCTGAACTTAA	OTU3737
k__Fungi	p__Basidiomycota	c__Exobasidiomycetes	o__Tilletiales	f__Tilletiaceae	g__Tilletia	s__puccinelliae	AACGCACCTTGCGCCCTTGGGTATTCTCAAGGGCATGCCTGTTTGAGTGTCATAACATGTTCAGCTCCCAGCCTTTTTGAAAGAGAAGGTTGCTTGGAGTTGGTGATGGACGTTTTTTGCCAGACCTTACCGTCTTGCTCGTCTTAAATCGATCAGTGGAATCATCTTTTGAGTCCGGTCTGACTATGTGTGATAATTTGATCACATAGAATGTGGGCTTGCCCTACAACCGCATCTTGAAGGACTCTGCTTCCAACACGGAATGGTCTTGGACCATCGTTAGCCTTTTAATGCTTGACCTCAAATCAGGTAGGACTACCCGCTGAACTTAA	OTU3742
k__Fungi	p__Basidiomycota	c__Agaricomycetes	o__Agaricales	f__Stephanosporaceae	g__Lindtneria	NA	AACGCACCTTGCACCCTGTGGTATTCCACAGGGTATGCCCGTTTGAGCATCATTAAATTATCAACTCCAAGACCTTTGTGTTCTTGGCGCTTGGTCTTGAGGGTTATTGTGGGCTCTTTATGAGTCGGCTCCCTTTAAATCCATTAGCGAGACTTCCCTGTGCTGGAACTTGTGTCTTGACGTGATAGTCTATCTGCGTCAAATTTTTAGAGTTCTCATTGGGCTTGCTTCTAATCGTCCTTTTTGGACAATCGGAATTGAGTGCACGTATGCACCCTTTTCCAAACCTATGTTGATCTCAAATCGGGTAGGACTACCCGCTGAACTTAA	OTU3746
k__Fungi	p__Basidiomycota	c__Agaricomycetes	o__Agaricales	f__Crepidotaceae	g__Crepidotus	s__applanatus	AACGCAACTTGCGCTCCTTGGTATTCCGAGGAGCATGCCTGTTTGAGTGTCATTAAATTCTCAACCTTTATCAGCTTTGCTGTTATAGGCTTGGATGTGGAGGTTTTTGCAGGCCTTTTAAAGGTCAGCTCCTCTGAAATACATTAGTGGTGTCCCCTTCATGGTTAAATGACTATTGGTGTGATAAACTATCTACGCTTATGGGCAACTGTGTTCACTTGAATGTGAAAAGGGATTTGGCTGCTTCTAACGGTCTGAAAGGACAATAATAAATGACTATTTGACCTCAAATCAGGTAGGACTACCCGCTGAACTTAA	OTU3770
k__Fungi	p__Glomeromycota	c__Glomeromycetes	o__Glomerales	f__Glomeraceae	g__Funneliformis	s__mosseae	AACGCAAATTGCACTCCCTGGTATTCCGGGGAGTATGCCTGTTTGAGGGTCGTTAGAATAAAAATCGAGGCGTCGCTCTTTTTTTGAAGGGTGATCGAGTCGGAATTGAGCCGTCTTTCAAATGTTAATTCATGTCAAAGTGGCTTAAAATTCATCCATCCGGTACGATTAAAGCGTATTTAAGATCAATTTTGATTAAGAACGCGCGATGACGTACCATCTCATGTAGTACGTTTGACCTGTCGTCGTCAGGATCATTCGTATACGATACTCAACTTTTGACCTCAAATCAGGTAAGAATACCCGCTGAACTTAA	OTU3775
k__Fungi	p__Basidiomycota	c__Agaricomycetes	o__Thelephorales	f__Thelephoraceae	NA	NA	AACGCACCTTGCGCCCTTTGGCTATTCCGAAGGGCATGCCTGTTTGAGTATCATGAACACCTCAACTCTCATGGTTCGCCGTGGTGAGCTTGGACTTTGGGGGTCTTGCTGGCCTGCGGTCGGCTCCCTTCAAATGAATCAGCTTTCCAGTGTTTGGTGGCATCACGGGTGTGATAAATATCTACGCTTGTGGTTTCCGCCAGGTAACCTTCAGTGATGGAGGTTCGCTGGGGCTCATAAATGTCTCTCCTCAGCGAAGACAGCATTGTGAACGTTTGATCTCAAATCAGGTAGGACTACCCGCTGAACTTAA	OTU3785
k__Fungi	p__Basidiomycota	c__Agaricomycetes	o__Thelephorales	f__Thelephoraceae	NA	NA	AACGCACCTTGCGCCCCTTGGCTATTCCGAGGGGCATGCCTGTTTGAGTATCATGAACACCTCAACTCTCATGGTTCGCCATGACGAGCTTGGACTTTGGAGGTTTTGCCGGCCTGCGGTCGGCTCCTCTCAAATGAATCAGCTTGCCAGTGTTTGGCGGCATCACGGGTGTGATAACTATCTACGCTTGTGGTTGCCTGCTAGGTAACCTCCGGTGACGGAGGTTTGCTGGAGCTCATAAACGTCTCTCCTCTGCGAAGACAGCTTTTGAACGTTCGATCTCAAATCAGGTAGGACTACCCGCTGAACTTAA	OTU3787
k__Fungi	p__Basidiomycota	c__Agaricomycetes	o__Russulales	f__Auriscalpiaceae	g__Lentinellus	s__cochleatus	AACGCACCTTGCACCCCTTGGTATTCCGAGGGGTACGCCTGTCTGAGTGTCGTGAAATTCTCAACCCCACCCCCCTTTGCGAGGGGCATTGGGGATTGGACTTGGAGGCTTTGCTGGAACCCCCCCCCCCCTCGGTGGGTGGGATCGGCTCCTCTCAAAGGCATTAGCGGGACCCTTTGCGGCCTCGGTGTGATAAATCATCTACGCCATGGGTTTAGCTCTTGTGGGGGACTTGCTTCCAACCGTCTCGTGAGGGACACTTTTATCGAAACTTGACCTCAGATCAGGTGGGACTACCCGCTGAACTTAA	OTU3800
k__Fungi	p__Basidiomycota	c__Agaricomycetes	o__Agaricales	f__Tricholomataceae	g__Tricholoma	s__terreum	AACGCACCTTGCGCTCCTTGGTATTCCGAGGAGCATGCCTGTTTGAGTGTCATGAAATTCTCAACCTTTTCAGCTTTTTCTGTTGATCAGGCTTGGATGTGGGAGTATGCGGGCTTCTCATCTCAGAGGTCGGCTCTCCTGAAATGCATTAGCGGGACCTTTGTTGCCTGGCTTTGGTGTGATAAATTATTTATGCCATCGTGAAGAGCAGCTTTATAAATGGGGTTCAGCTTCTAAATGGTCTCCTTTGAGACCAACTTCTGACAATTTGACCTCAAATCAGGTAGGACTACCCGCTGAACTTAA	OTU3820
k__Fungi	p__Basidiomycota	c__Agaricomycetes	o__Agaricales	f__Strophariaceae	g__Galerina	NA	AACGCACCTTGCGCTCCTTGGTATTCCGAGGAGCATGCCTGTTTGAGTGTCATTAAATTCTCAACCTTACCAGCTTTTGCGAGTTGGTAATGGCTTGGATGTGGGGGGTCTTTTGCTGGCTTCATCAGAGGTCTGCTCCCCTTAAATGCATTAGCCGGTGCCCTGCGTGGAGCCGTCTATTGGTGTGATAATTATCTACGCCGTGGACGTCCACTTTTAATGGGATGCGCTGCTTCTAACCGTCCATTCACTTGGACAATTAATGACAATTTGACCTCAAATCAGGTAGGACTACCCGCTGAACTTAA	OTU3821
k__Fungi	p__Basidiomycota	c__Agaricomycetes	o__Agaricales	f__Cortinariaceae	g__Cortinarius	s__leonicolor	AACGCACCTTGCGCTCCTTGGTATTCCGAGGAGCATGCCTGTTTGAGTGTCATTAATATATCAACCTCTTCAGCTTTTTTTATTTGATGAGTGTTGGATGTGGGGGGCTCTGTTTTGCTGGTCTACTTATCTGAAGATCAGCTCCCCTGAAATGCATTAGCAGAACAATTTAGTGGATCGTTCATTGGTGTGATAATTATCTACGCTATTGACGTGAAACTAGTTCGGCTTCTAACAGTCCATTGACTTGGACAATTTTTTCATTAATGTGACCTCAAATCAGGTAGGACTACCCGCTGAACTTAA	OTU3823
k__Fungi	p__Basidiomycota	c__Pucciniomycetes	o__Pucciniales	f__Pucciniaceae	g__Puccinia	s__coronata	AACGCACCTTGCGCCTTTTGGTATTCCAAAAGGCACACCTGTTTGAGTGTCATGAAACCCTCTCACAAAACAACTTTATTGTTGCTTTTTTGTGGATGTTGAGTGTTGCTATATTGTTATAGCTCACTTTAAATATATAAGTCACACTTTTCAAGTAAGTTGGATTGACTTGGTGTAATAATTTTTCATCATCACATCAAGGAAAGTAGCAATACTTGCCATCTTTTGAAAGGAGGGACTCCTAAAAAACCCCTCATAACAATTTTTTAAGACCTCAAATCAGGTGGGACTACCCGCTGAACTTAA	OTU3826
k__Fungi	p__Basidiomycota	c__Agaricomycetes	o__Agaricales	f__Tricholomataceae	g__Arrhenia	NA	AACGCACCTTGCGCCCTTTGGTATTCCGAAGGGCATGCCTGTTTGAGTGTCATTAAATTATCAACTCTGTTCTTTTTCAGAGCTTGGACTTGGAGTGTGCTGGGCCCTAACGCGATTCAGCTCCTCTTGAAATGTATATGTGGAACCTTTGATTGCGGATCAGCTCCAGCGTGATAATTATCTACGTTGCAGCAGTGATGCAGTTGGATCTGCCTAAAATCGTTGCACTTTGCAACGGGGGCTTCGTAACCCCCTATCTTTGACAATTTGACCTCAAATCAGGTAGGATTACCCGCTGAACTTAA	OTU3828
k__Fungi	p__Basidiomycota	c__Agaricomycetes	o__Agaricales	f__Inocybaceae	g__Inocybe	s__fuscidula	AACGCATCTTGCGCTCCTTGGTATTCCGAGGAGCATGCCTGTTTGAGTGTCATTTCTAGTTCTCAACTGCGTCGATTTCTTATTGATGTGGCTTGGATGTGGGGGATTTAGCAGGCTTTCTGTCAAAGGAGGTCGGCTCCCCTGAAAAATATTAGTGGTATCTGAGCTTACTACAGGTGTGATAATTATCTATGCCTTCAGTATGCTATTGCACTGCTTCCAACGAGTGAGAGAGAGGTTCTCTCTCACATTTGACGAATTTGACCTCAAATCAGGTAGGACTACCCGCTGAACTTAA	OTU3849
k__Fungi	p__Basidiomycota	c__Cystobasidiomycetes	o__Cystobasidiomycetes_ord_Incertae_sedis	f__Symmetrosporaceae	g__Symmetrospora	s__gracilis	AACGCACCTTGCACTCTTTGGTATTCCGAAGAGTATGTCTGTTTGAGTGTCATGAAACTCTCAACCCCCTCATTTTATAATGAAATGAGCGTGGGCTTGGATTGTGGCTGTTTGTCGGCGTAAATGCCGGCTCAGCTGAAATTGACGAGCAACCCAGTTTGAATACCAGACGGCTTGACTCGGCGTAATAATTATTTCGCTGAGGACGTCTACCTTTCAAATCGTCAGTGGTGCTTCTAATGCATTTTATAAATTAAGCTTTAGACCTCAAATCAGTCAGGACTACCCGCTGAACTTAA	OTU3850
k__Fungi	p__Mucoromycota	c__Mucoromycetes	o__Mucorales	f__Mucoraceae	g__Mucor	s__flavus	AACGCATCTTGCGCTCATTGGTATTCCAATGAGCACGCCTGTTTCAGTATCAGAAACACCCCACAACCAAAATCTTTTTTTTTGGCTGGAACTGAGTGATTTTACGGTCCTTTATGGACTGTTCGCTTTAAAAATATTAGGCCTGGAATTTAGTAATTTTCTGCTTGCCTGAACTTTTTTTTTAATATAAAGGAAAAGCTCTGGTTTAAACAGTTGAAATCTAAAAGCTTTGGGGCCTCCCAAATAAAACACTCTTAAATTTGATCTGAAATCAGGCGGGATTACCCGCTGAACTTAA	OTU3853
k__Fungi	p__Neocallimastigomycota	NA	NA	NA	NA	NA	AACGCATCTTGCACTTTTCAGGTCTCCTGAAAAGTATACTTGTTTGAGTATCATAAACATCTCTCCAAAAGGTTGCTTTTTGCAGCTTGCTGGGAATTGAGGCCTCAATGCGCTCGCGCACTGTGCCTTTTAATGGAAAAGTCGGTGTTCTGTTGTTCGCAACAGAGCTTCCCTAACAAAATGTGAGATAGATATCGCACAAAGTCGTTTTGGAAGAGTGCCGACGTCGCCCCGAGGCTTGCCTCAACTACTGAATCATTGATCTCAAATCAAGTAAGACTACCCGCTGAACTTAA	OTU3861
k__Fungi	p__Basidiomycota	c__Agaricomycetes	o__Agaricales	f__Bolbitiaceae	g__Conocybe	s__rickeniana	AACGCACCTTGCGCTCCTTGGTATTCCGAGGAGCATGCCTGTTTGAGTGTCATTTAATTCTCAATCACTACAATCTTGTGTTGTTTAGTGGATTGGAGGTGGGGGTTTTTGTGGGTTTATTTAATAAATCTGCTCCCCTTAAAATCATTAGCTGGAATGCCTTTGCAAAACCAACTATCAGTATGATAATTATCTATTCTGATGTTGTTGTAAAAGGGGATCTGCTTTCAAACTGTCTTTCAGACACTATGAATCAATTTGACCTCAAATCAGGTAGGACTACCCGCTGAACTTAA	OTU3863
k__Fungi	p__Basidiomycota	c__Agaricomycetes	o__Agaricales	f__Cortinariaceae	g__Cortinarius	s__largusiellus	AACGCACCTTGCGCTCCTTGGTATTCCGAGGAGCATGCCTGTTTGAGTGTCATTAATATATCAACCTCTTCAGCTTTTGCTTGTTGAGTGTTGGATGTGGGGGTCATTTTTTTGCAGGTCTTCTCAGATCAGCTCCCCTGAAATACATTAGCGGAACAATTTGTGGACCGTTCATTGGTGTGATAACTATCTACGCTATTGACGTGAAGCAGTTCAGCTTCTAACAGTCCATTGACTTGGACAAAATTTTTATTAATGTGACCTCAAATCAGGTAGGACTACCCGCTGAACTTAA	OTU3865
k__Fungi	p__Basidiomycota	c__Agaricomycetes	o__Agaricales	f__Strophariaceae	g__Deconica	s__phyllogena	AACGCACCTTGCGCTCCTTGGTATTCCGAGGAGCATGCCTGTTTGAGTGTCATTAAATTCTCAACCTCTCTAGTTTTTTTTGACTAGTAGATGGCTTGGATTTGGGAGTTTTTGCAGGCTTTCACAAGTCAGCTCTCCTTAAATGTATTAGCCGGTGCCCTCTAAACCGTCTATTGGTGTGATAATTATCTACGCCGTGGACTATTAGACTTGGTTGCATTGCTTATAACCGTCCTGTATGGGACAATATAAATGACATTTTGACCTCAAATCAGGTAGGACTACCCGCTGAACTTAA	OTU3871
k__Fungi	p__Basidiomycota	c__Agaricomycetes	o__Agaricales	f__Pluteaceae	g__Pluteus	s__thomsonii	AACGCACCTTGCGCTTCTTGGCATTCCGAGGAGCATGCCTGTTTGAGTGTCATTAAATCCTCAACCCCATCTTCCTTGTGAAGTGGTCAGTTGGACTTTGGGAGCTGCTGGCTATGTGTCAGCTCTTCTGAAATAGATTAGCAGGGACCTTATGTGCTGGACTGCAGCTCGGTATTGATAGTTGTCTTACCAGGTTGACAGTTAGGCATTCACTCTGCTCACAGCCGTCTCTAGTTGAGACAAGTGACTTGACGATTTGACCTCAAATCAGGTAGGACTACCCGCTGAACTTAA	OTU3877
k__Fungi	p__Basidiomycota	c__Agaricomycetes	o__Geastrales	f__Geastraceae	g__Geastrum	s__quadrifidum	AACGCATCTTGCGCTCCTTGGTATTCCGAGGAGCATGCCTGTTTGAGTGTCGTGAATACTCTCAATTTCATTCTTTTTGTTTGAAATTGGATTTGGATGTTGTTGTTGGTGCTTATAGTAGGGGCTACATACAACTCGTCCTAAATGCATTAGCGATCTGGCTTGATCACACACAATGTGATACATCTTATGTGCATTGTTACAGTCAAGTCAAGACTGCTTTCCAGGCCATCACACATGCATATATGCATGTCATTTGACCTCAAATCAGGTAGGACTACCCGCTGAACTTAA	OTU3878
k__Fungi	p__Basidiomycota	c__Agaricomycetes	o__Agaricales	f__Bolbitiaceae	g__Conocybe	s__semiglobata	AACGCACCTTGCGCTCCTTGGTATTCCGAGGAGCATGCCTGTTTGAGTGTCATTAAATTCTCAATCTCAACATTCTTGTAATGTTTGTAGATTGGATGTGGGGATTTATGTGGGTCTTTTACAAGTTCCACTCCCCTGAAATGTATTAGCTGGAATGCCTTTGCAAACCAACTATCAGTATGATAATTATCTATGCTGGAGTTGATGCAATAGGGGATCTGCTTCTCAACCGTCTTTCTAAGACAATTTGAAACATTTTGACCTCAAATCAGGTAGGACTACCCGCTGAACTTAA	OTU3879
k__Fungi	p__Basidiomycota	c__Agaricomycetes	o__Agaricales	f__Bolbitiaceae	g__Conocybe	NA	AACGCACCTTGCACTCCTTGGTATTCCGAGGAGTATGCCTGTTTGAGTGTCATTAAATTCTCAATCTTCACAATCTTGTGTTGTTGATGATTGGATGTGGAGGTTTATGTGGGCTTTTAAAGTCTCACTCCTCTAAAATGTATTAGCTGGAATGCCTTTGCAAATCCAACTATCAGTGTGATAATTATCTATACTGGAGTTGGTGCAATAGGGAATCTGCTTCTAAACTGTCCTATGGACAATATGAATCATTTTGACCTCAAATCAGGTAGGACTACCCGCTGAACTTAA	OTU3891
k__Fungi	p__Basidiomycota	c__Agaricomycetes	o__Agaricales	f__Cortinariaceae	g__Cortinarius	NA	AACGCACCTTGCGCTCCTTGGTATTCCGAGGAGCATGCCTGTTTGAGTGTCATTAATATAATCTCAACCCTTCTCTTTTTTGAAAAGGTTTGGATGTGGGGGTTTGCTGGCCTCTTCAAAAGGTTCAGCTCTCCTGAAATGCATTAGCAGAACAACCTTGCTCATTGGTGTGATAACTATCTACGCTTATGAATGTGAGGGGAACAGTTCAGCTTTCTAACAGTCTTTGGACAATTCATCATTAATGTGACCTCAAATCAGGTAGGACTACCCGCTGAACTTAA	OTU3905
k__Fungi	p__Basidiomycota	c__Agaricomycetes	o__Polyporales	f__Meruliaceae	g__Phlebia	s__tuberculata	AACGCACCTTGCGCTCCTTGGTATTCCGAGGAGCATGCCTGTTTGAGTGTCATGGAATTCTCAACCTCTCTCACTTTTGTGGTGGAGGCTTGGACTTGGGGGTCGTGTCGGCTTGCGAAAGTCGACTCCCCTGAAATGCATTAGTGCGAGCCTTACGGATCGCTTCGGTGTGATAATTGTCTACGCCGTGGTGTGAAGTATCTCTGTGTTCGCGCTTCTAACCGTCCGCGAGGACAACTTTTAACATCTGACCTCAAATCAGGTAGGACTACCCGCTGAACTTAA	OTU3906
k__Fungi	p__Basidiomycota	c__Agaricomycetes	o__Atheliales	f__Pilodermataceae	g__Piloderma	s__olivaceum	AACGCACCTTGCGCTCCTTGGTATTCCGAGGAGCATGCCTGTTTGAGTGTCATTAAATTCTCAACTCTGATCGATTTGTTTCGACTTCGGAGCTTGGATTTGGAGCGTGCTGGCGTCGGTCGGCTCCTCTTAAATGCATCAGCGGAATCTAACGTTTCGGACGTCAGTGTGATAATCATGTTGCGCTGTCTGTCTGATCTGAAAGCCCGCTCACAATGGTCTTCGGACAACTTCATATCAAATTTGACCTCAAATCAGGTAGGACTACCCGCTGAACTTAA	OTU3908
k__Fungi	p__Basidiomycota	c__Agaricomycetes	o__Agaricomycetes_ord_Incertae_sedis	f__Agaricomycetes_fam_Incertae_sedis	g__Xenasmatella	s__vaga	AACGCACCTTGCACTCCTTGGTATTCCGAGGAGTATGCCTGTTTGAGTGTCATGAAATTATCAACTTCATAGTTTTATTACTTTGAAGCTTGGATTTGGAAGCTTGCTGGCTCTCTAGTCGGCTCTTCTTAAATGTATTAGCTGCTTGTCCGCGGGTTGGCTCAGAGTGTGATAAGTATCTACACTTGGTGGCTGCTTGCTTGGATGTGGCTTCTAATCGTCTTCGGACAACCTTTTAAGATCTGACCTCAAATCAGGTAGGACTACCCGCTGAACTTAA	OTU3910
[truncated: 708 more rows]

## Sheet: G
Kingdom	Phylum	Class	Order	Family	Genus	Species	rep	OTU
[truncated: 2,253 more rows]

## Sheet: M
Kingdom	Phylum	Class	Order	Family	Genus	Species	rep	OTU
[truncated: 2,182 more rows]

## Sheet: T
Kingdom	Phylum	Class	Order	Family	Genus	Species	rep	OTU
[truncated: 1,291 more rows]
