# Supplementary material for: Determinism and stochasticity drive microbial community assembly and microbial interactions in calcareous glacier forefields
Source: Appl Environ Microbiol. 2025 May 15;91(6):e00302-25. doi: 10.1128/aem.00302-25 (PMC12175511; doi:10.1128/aem.00302-25)
Supplement: File S2 — Bacterial and fungal OTUs of the core microbiome, with their relative abundance, taxonomic annotation, and sequence. [file aem.00302-25-s0003.xlsx]

## Sheet: Bacteria
OTU	Rel.abundance D (%)	Rel.abundance G (%)	Rel.abundance M (%)	Rel.abundance T (%)	Sum	Average	sd	Kingdom	Phylum	Class	Order	Family	Genus	seq.
bac_OTU7273	1.76441	0.485781	1.82334	0.414638	4.48817	1.12204	0.672627	Bacteria	Proteobacteria	Gammaproteobacteria	Betaproteobacteriales	Burkholderiaceae	Rhizobacter	TACGTAGGGTGCAAGCGTTAATCGGAATTACTGGGCGTAAAGCGTGCGCAGGCGGCTTTGCAAGACAGATGTGAAATCCCCGGGCTCAACCTGGGAACTGCATTTGTGACTGCATGGCTAGAGTACGGTAGAGGGGGATGGAATTCCGCGTGTAGCAGTGAAATGCGTAGATATGCGGAGGAACACCGATGGCGAAGGCAATCCCCTGGACCTGTACTGACGCTCATGCACGAAAGCGTGGGGAGCAAACAGG
bac_OTU3666	1.56167	0.744106	0.668866	0.589775	3.56442	0.891105	0.390979	Bacteria	Proteobacteria	Alphaproteobacteria	Sphingomonadales	Sphingomonadaceae	Ellin6055	TACGGAGGGAGCTAGCGTTGTTCGGAATTACTGGGCGTAAAGCGCACGTAGGCGGCTTTGTAAGTTAGAGGTGAAAGCCCGGGGCTCAACTCCGGAACTGCCTTTAAGACTGCATCGCTTGAATCCAGGAGAGGTGAGTGGAATTCCGAGTGTAGAGGTGAAATTCGTAGATATTCGGAAGAACACCAGTGGCGAAGGCGGCTCACTGGACTGGTATTGACGCTGAGGTGCGAAAGCGTGGGGAGCAAACAGG
bac_OTU5678	1.01795	0.729437	1.28598	0.512291	3.54566	0.886416	0.292219	Bacteria	Proteobacteria	Alphaproteobacteria	Sphingomonadales	Sphingomonadaceae	Sphingomonas	TACGGAGGGGGCTAGCGTTGTTCGGAATTACTGGGCGTAAAGCGCGCGTAGGCGGCTTTGTAAGTTAGAGGTGAAAGCCCGGAGCTCAACTCCGGAACTGCCTTTAAGACTGCATCGCTAGAATTGTGGAGAGGTGAGTGGAATTCCGAGTGTAGAGGTGAAATTCGTAGATATTCGGAAGAACACCAGTGGCGAAGGCGACTCACTGGACACATATTGACGCTGAGGTGCGAAAGCGTGGGGAGCAAACAGG
bac_OTU7544	1.15462	0.918133	1.32016	0.12523	3.51814	0.879535	0.458336	Bacteria	Proteobacteria	Gammaproteobacteria	Betaproteobacteriales	Burkholderiaceae	Polaromonas	TACGTAGGGTGCGAGCGTTAATCGGAATTACTGGGCGTAAAGCGTGCGCAGGCGGTGATGCAAGACAGTTGTGAAATCCCCGGGCTCAACCTGGGAATTGCATCTGTGACTGCATCGCTAGAGTACGGTAGAGGGGGATGGAATTCCGCGTGTAGCAGTGAAATGCGTAGATATGCGGAGGAACACCGATGGCGAAGGCAATCCCCTGGACCTGTACTGACGCTCATGCACGAAAGCGTGGGGAGCAAACAGG
bac_OTU3789	0.949672	1.90125	0.201096	0.393595	3.44562	0.861404	0.66029	Bacteria	Actinobacteria	Thermoleophilia	Solirubrobacterales	Solirubrobacteraceae	NA	TACGTAGGGGGCAAGCGTTGTCCGGAATCATTGGGCGTAAAGAGCGTGTAGGCGGCCCGATAAGTCCGCTGTGAAAGTCCAGGGCTCAACCCTGGAATGCCGGTGGATACTGTCGGGCTCGAATCCGGAAGAGGTGAGTGGAATTCCTGGTGTAGCGGTGAAATGCGCAGATATCAGGAGGAACACCAATGGCGAAGGCAGCTCACTGGGACGGTATTGACGCTGAGACGCGAAAGCGTGGGGAGCAAACAGG
bac_OTU7549	1.2657	1.3911	0.420161	0.227513	3.30448	0.82612	0.508815	Bacteria	Actinobacteria	Thermoleophilia	Solirubrobacterales	Solirubrobacteraceae	NA	CCGCGGTAATACGTAGGGGGCAAGCGTTGTCCGGAATCATTGGGCGTAAAGAGCGTGTAGGCGGCCCGGTAAGTCCGCTGTGAAAGTCCAGGGCTCAACCCTGGAATGCCGGTGGATACTGTCGGGCTCGAGTCCGGAAGAGGTGAGTGGAATTCCTGGTGTAGCGGTGAAATGCGCAGATATCAGGAGGAACACCAATGGCGAAGGCAGCTCACTGGGACGGTACTGACGCTGAGACGCGAAAGCGTGGGGAGCAAACA
bac_OTU2673	1.31371	0.530994	0.891103	0.390559	3.12637	0.781592	0.357368	Bacteria	Proteobacteria	Alphaproteobacteria	Sphingomonadales	Sphingomonadaceae	Sphingomonas	TACGGAGGGGGCTAGCGTTGTTCGGAATTACTGGGCGTAAAGCGCGCGTAGGCGGCTTTGTAAGTTAGAGGTGAAAGCCCGGAGCTCAACTCCGGAATTGCCTTTAAGACTGCATCGCTAGAATCATGGAGAGGTGAGTGGAATTCCGAGTGTAGAGGTGAAATTCGTAGATATTCGGAAGAACACCAGTGGCGAAGGCGACTCACTGGACATGTATTGACGCTGAGGTGCGAAAGCGTGGGGAGCAAACAGG
bac_OTU5928	0.570245	0.81536	0.200964	1.11874	2.7053	0.676326	0.336258	Bacteria	Proteobacteria	Gammaproteobacteria	Betaproteobacteriales	Nitrosomonadaceae	Ellin6067	TACGTAGGGTGCGAGCGTTAATCGGAATTACTGGGCGTAAAGCGTGCGCAGGCGGTTTTGTAAGCCAGATGTGAAAGCCCCGGGCTTAACCTGGGAATGGCATTTGGGACTGCAAGGCTTGAGTGCGGCAGAGGAGACTGGAATTCCTGGTGTAGCAGTGAAATGCGTAGATATCAGGAGGAATACCGATGGCGAAGGCAGGTCTCTGGGCTGACACTGACGCTCATGCACGAAAGCGTGGGGAGCAAACAGG
bac_OTU4403	0.93964	0.221839	1.10471	0.304277	2.57046	0.642616	0.385122	Bacteria	Proteobacteria	Gammaproteobacteria	Betaproteobacteriales	Burkholderiaceae	Polaromonas	TACGTAGGGTGCGAGCGTTAATCGGAATTACTGGGCGTAAAGCGTGCGCAGGCGGTGATGCAAGACAGTTGTGAAATCCCCGGGCTCAACCTGGGAATGGCATCTGTGACTGCATCGCTAGAGTACGGTAGAGGGGGATGGAATTCCGCGTGTAGCAGTGAAATGCGTAGATATGCGGAGGAACACCGATGGCGAAGGCAATCCCCTGGACCTGTACTGACGCTCATGCACGAAAGCGTGGGGAGCAAACAGG
bac_OTU5585	0.699189	0.849571	0.388627	0.548152	2.48554	0.621385	0.171509	Bacteria	Acidobacteria	Subgroup_6	NA	NA	NA	TACAGAGGTGGCAAGCGTTGTTCGGAATTACTGGGCGTAAAGGGCGCGTAGGCGGCCTACTAAGTCAGACGTGAAATCCCCCGGCTTAACCTGGGAACTGCGTCTGATACTGGAAGGCTTGAGTATGGGAGAGGGATGTAGAATTCCAGGTGTAGCGGTGAAATGCGTAGATATCTGGAGGAATACCGGTGGCGAAGGCGGCATCCTGGACCATTTACTGACGCTGAGGCGCGAAAGCTAGGGGAGCAAACGGG
bac_OTU7428	0.632485	0.860666	0.58708	0.327121	2.40735	0.601838	0.189485	Bacteria	Proteobacteria	Gammaproteobacteria	Betaproteobacteriales	Nitrosomonadaceae	mle1-7	TACGTAGGGTGCGAGCGTTAATCGGATTTACTGGGCGTAAAGCATGCGCAGGCGGCGGTTCAAGTCAGATGTGAAATCCCCGAGCTTAACTTGGGAATTGCGTTTGAAACTAGATCGCTAGAGTACGGCAGAGGGGGGTAGAATTCCACGTGTAGCAGTGAAATGCGTAGATATGTGGAGGAACACCGATGGCGAAGGCAGCCCCCTGGGCCTGTACTGACGCTCATGCATGAAAGCGTGGGGAGCAAACAGG
bac_OTU3530	0.623818	0.659994	0.494768	0.515892	2.29447	0.573618	0.0698756	Bacteria	Actinobacteria	Actinobacteria	Frankiales	NA	NA	TACGTAGGGTGCAAGCGTTGTCCGGAATTATTGGGCGTAAAGAGCTCGTAGGCGGTTTGTCGCGTCGGCTGTGAAATCTCGGGGCTCAACCCCGAGCCTGCAGTCGATACGGGCAGACTAGAGTGCTGTAGGGGAGACTGGAATTCCTGGTGTAGCGGTGAAATGCGCAGATATCAGGAGGAACACCGGTGGCGAAGGCGGGTCTCTGGGCAGTAACTGACGCTGAGGAGCGAAAGCGTGGGGAGCGAACAGG
bac_OTU3227	0.636686	0.236786	0.684281	0.54208	2.09983	0.524959	0.174071	Bacteria	Proteobacteria	Gammaproteobacteria	Xanthomonadales	Xanthomonadaceae	Arenimonas	TACGAAGGGTGCAAGCGTTACTCGGAATTACTGGGCGTAAAGCGTGCGTAGGTGGTGAGTTAAGTCTGTCGTGAAAGCCCCGGGCTCAACCTGGGAATGGCGATGGATACTGGCTCGCTAGAGTGCGGTAGAGGAGAGTGGAATTCCCGGTGTAGCAGTGAAATGCGTAGAGATCGGGAGGAACATCAGTTGCGAAGGCGGCTCTCTGGACCAGCACTGACACTGAGGCACGAAAGCGTGGGGAGCAAACAGG
bac_OTU7497	1.26964	0.0714397	0.37951	0.292649	2.01324	0.503311	0.456477	Bacteria	Proteobacteria	Gammaproteobacteria	Pseudomonadales	Pseudomonadaceae	Pseudomonas	TACAGAGGGTGCAAGCGTTAATCGGAATTACTGGGCGTAAAGCGCGCGTAGGTGGTTTGTTAAGTTGGATGTGAAATCCCCGGGCTCAACCTGGGAACTGCATTCAAAACTGACAAGCTAGAGTATGGTAGAGGGTGGTGGAATTTCCTGTGTAGCGGTGAAATGCGTAGATATAGGAAGGAACACCAGTGGCGAAGGCGACCACCTGGACTGATACTGACACTGAGGTGCGAAAGCGTGGGGAGCAAACAGG
bac_OTU7020	0.901298	0.0243239	0.910437	0.124664	1.96072	0.490181	0.41721	Bacteria	Proteobacteria	Gammaproteobacteria	Xanthomonadales	Xanthomonadaceae	Arenimonas	TACGAAGGGTGCAAGCGTTACTCGGAATTACTGGGCGTAAAGCGTGCGTAGGCGGTTTGTTAAGTCTGTCGTGAAAGCCCCGGGCTCAACCTGGGAATGGCGATGGAAACTGGCGAGCTAGAGTACGGTAGAGGAGAGTGGAATTCCCGGTGTAGCAGTGAAATGCGTAGAGATCGGGAGGAACATCAGTTGCGAAGGCGGCTCTCTGGACCAGTACTGACGCTGAGGCACGAAAGCGTGGGGAGCAAACAGG
bac_OTU7365	0.471553	0.277636	1.12972	0.0644158	1.94333	0.485832	0.398665	Bacteria	Actinobacteria	Actinobacteria	Micrococcales	Intrasporangiaceae	Oryzihumus	TACGTAGGGTGCAAGCGTTGTCCGGAATTATTGGGCGTAAAGAGCTTGTAGGCGGTTTGTCGCGTCTGCTGTGAAATTTCGGGGCTCAACCCCGAACTTGCAGTGGGTACGGGCAGACTAGAGTGTGGTAGGGGAGACTGGAATTCCTGGTGTAGCGGTGAAATGCGCAGATATCAGGAGGAACACCGATGGCGAAGGCAGGTCTCTGGGCCACTACTGACGCTGAGAAGCGAAAGCATGGGGAGCGAACAGG
bac_OTU132	1.13377	0.151003	0.337054	0.263117	1.88494	0.471235	0.388205	Bacteria	Proteobacteria	Gammaproteobacteria	Betaproteobacteriales	Burkholderiaceae	Massilia	TACGTAGGGTGCAAGCGTTAATCGGAATTACTGGGCGTAAAGCGTGCGCAGGCGGTTTTGTAAGTCTGTCGTGAAATCCCCGGGCTCAACCTGGGAATTGCGATGGAGACTGCAAGGCTAGAATCTGGCAGAGGGGGGTAGAATTCCACGTGTAGCAGTGAAATGCGTAGAGATGTGGAGGAACACCGATGGCGAAGGCAGCCCCCTGGGTCAAGATTGACGCTCATGCACGAAAGCGTGGGGAGCAAACAGG
bac_OTU7313	0.156572	0.12459	1.58353	0.00668854	1.87138	0.467845	0.646556	Bacteria	Proteobacteria	Gammaproteobacteria	Xanthomonadales	Xanthomonadaceae	Lysobacter	TACGAAGGGTGCAAGCGTTACTCGGAATTACTGGGCGTAAAGCGTGCGTAGGTGGTGGTTTAAGTCAGATGTGAAAGCCCTGGGCTCAACCTGGGAATGGCATTTGATACTGGATCACTAGAGTGCGGTAGAGGATGGCGGAATTCCCGGTGTAGCAGTGAAATGCGTAGAGATCGGGAGGAACATCTGTGGCGAAGGCGGCCATCTGGACCAGCACTGACACTGAGGCACGAAAGCGTGGGGAGCAAACAGG
bac_OTU2811	0.793521	0.327862	0.522911	0.212387	1.85668	0.46417	0.220169	Bacteria	Proteobacteria	Gammaproteobacteria	Betaproteobacteriales	Burkholderiaceae	Rhizobacter	TACGTAGGGTGCAAGCGTTAATCGGAATTACTGGGCGTAAAGCGTGCGCAGGCGGCTATGCAAGACAGATGTGAAATCCCCGGGCTCAACCTGGGAACTGCATTTGTGACTGCATGGCTAGAGTACGGTAGAGGGGGATGGAATTCCGCGTGTAGCAGTGAAATGCGTAGATATGCGGAGGAACACCGATGGCGAAGGCAATCCCCTGGACCTGTACTGACGCTCATGCACGAAAGCGTGGGGAGCAAACAGG
bac_OTU7054	0.71295	0.518043	0.342515	0.276237	1.84974	0.462436	0.169485	Bacteria	Proteobacteria	Alphaproteobacteria	Sphingomonadales	Sphingomonadaceae	Sphingomonas	TACGGAGGGGGCTAGCGTTGTTCGGAATTACTGGGCGTAAAGCGCGCGTAGGCGGCTTTGTAAGTTAGAGGTGAAAGCCCGGAGCTCAACTCCGGAACTGCCTTTAAGACTGCATCGCTAGAACGTCGGAGAGGTGAGTGGAATTCCGAGTGTAGAGGTGAAATTCGTAGATATTCGGAAGAACACCAGTGGCGAAGGCGACTCACTGGACGACTGTTGACGCTGAGGTGCGAAAGCGTGGGGAGCAAACAGG
bac_OTU5938	0.89384	0.167992	0.605622	0.0909127	1.75837	0.439592	0.327586	Bacteria	Proteobacteria	Gammaproteobacteria	Betaproteobacteriales	Burkholderiaceae	Massilia	TACGTAGGGTGCAAGCGTTAATCGGAATTACTGGGCGTAAAGCGTGCGCAGGCGGTTTTGTAAGTTTGTCGTGAAATCCCCGGGCTCAACCTGGGAATGGCGATGAAGACTGCAAGGCTAGAATCTGGCAGAGGGGGGTAGAATTCCACGTGTAGCAGTGAAATGCGTAGAGATGTGGAGGAACACCGATGGCGAAGGCAGCCCCCTGGGTCAAGATTGACGCTCATGCACGAAAGCGTGGGGAGCAAACAGG
bac_OTU906	0.398021	0.415687	0.328157	0.577581	1.71945	0.429862	0.0913504	Bacteria	Chloroflexi	KD4-96	NA	NA	NA	TACGTAGGTGGCAAGCGTTGTCCGGATTTACTGGGCGTAAAGAGCGCGCAGGCGGTCGTTCAAGTCGCGTGTGAAAGCCCCCGGCTCAACTGGGGAGGGTCACGCGATACTGATCGACTCGAAGGCAGGAGAGGGTAGTGGAATTCCCGGTGTAGTGGTGAAATGCGTAGATATCGGGAGGAACACCAGTGGCGAAGGCGACTACCTGGCCTGTTCTTGACGCTGAGGCGCGAAAGCTAGGGGAGCAAACGGG
bac_OTU6826	0.647139	0.419215	0.438835	0.194019	1.69921	0.424802	0.160408	Bacteria	Proteobacteria	Gammaproteobacteria	Betaproteobacteriales	Burkholderiaceae	NA	TACGTAGGGTGCAAGCGTTAATCGGAATTACTGGGCGTAAAGCGTGCGCAGGCGGTGATGTAAGACAGATGTGAAATCCCCGGGCTCAACCTGGGAACTGCATTTGTGACTGCATCGCTAGAGTACGGCAGAGGGGGATGGAATTCCGCGTGTAGCAGTGAAATGCGTAGATATGCGGAGGAACACCGATGGCGAAGGCAATCCCCTGGGCCTGTACTGACGCTCATGCACGAAAGCGTGGGGAGCAAACAGG
bac_OTU673	0.729705	0.270023	0.266542	0.373118	1.63939	0.409847	0.189569	Bacteria	Proteobacteria	Gammaproteobacteria	Betaproteobacteriales	Nitrosomonadaceae	IS-44	TACGTAGGGTGCGAGCGTTAATCGGAATTACTGGGCGTAAAGCGTGCGCAGGCGGTTCGCCAAGTCAGGTGTGAAATCCCCGGGCTTAACCTGGGAATTGCGCTTGAAACTAGCGGGCTTGAGTGTGGCAGAGGGGGGTGGAATTCCACGTGTAGCAGTGAAATGCGTAGAGATGTGGAGGAACACCGATGGCGAAGGCAGCCCCCTGGGTCAACACTGACGCTCATGCACGAAAGCGTGGGGAGCAAACAGG
bac_OTU4204	0.406004	0.176162	0.710794	0.32496	1.61792	0.40448	0.195117	Bacteria	Proteobacteria	Alphaproteobacteria	Rhizobiales	Rhizobiales_Incertae_Sedis	NA	TACGAAGGGGGCTAGCGTTGTTCGGAATTACTGGGCGTAAAGCGCACGTAGGCGGATTGTTAAGTCAGAGGTGAAATCCCGGAGCTCAACTTCGGAACTGCCTTTGATACTGGCAATCTAGAGTCCGGAAGAGGTTAGTGGAATTCCCAGTGTAGAGGTGAAATTCGTAGATATTGGGAAGAACACCAGTGGCGAAGGCGGCTAACTGGTCCGGTACTGACGCTGAGGTGCGAAAGCGTGGGGAGCAAACAGG
bac_OTU1570	0.671877	0.150399	0.594479	0.183317	1.60007	0.400018	0.235048	Bacteria	Proteobacteria	Gammaproteobacteria	Betaproteobacteriales	Burkholderiaceae	NA	TACGTAGGGTGCAAGCGTTAATCGGAATTACTGGGCGTAAAGCGTGCGCAGGCGGTTATGCAAGACAGATGTGAAATCCCCGGGCTCAACCTGGGAACTGCATTTGTGACTGCATAGCTAGAGTACGGTAGAGGGGGATGGAATTCCGCGTGTAGCAGTGAAATGCGTAGATATGCGGAGGAACACCGATGGCGAAGGCAATCCCCTGGACCTGTACTGACGCTCATGCACGAAAGCGTGGGGAGCAAACAGG
bac_OTU3748	0.624554	0.112243	0.641296	0.201428	1.57952	0.39488	0.240197	Bacteria	Proteobacteria	Gammaproteobacteria	Betaproteobacteriales	Methylophilaceae	Methylotenera	TACGTAGGGTGCGAGCGTTAATCGGAATTACTGGGCGTAAAGCGTGCGCAGGCGGTTTTGTAAGTCAGATGTGAAATCCCCGAGCTCAACTTGGGAACTGCGTTTGAAACTACAAGACTAGAATAGGTCAGAGGGGGGTAGAATTCCACGTGTAGCAGTGAAATGCGTAGAGATGTGGAGGAATATCAATGGCGAAGGCAGCCCCCTGGGATCATATTGACGCTCATGCACGAAAGCGTGGGGAGCAAACAGG
bac_OTU3484	0.466144	0.307994	0.626938	0.13588	1.53696	0.384239	0.182419	Bacteria	Acidobacteria	Subgroup_6	NA	NA	NA	TACAGAGGTGGCAAGCGTTGTTCGGAATTACTGGGCGTAAAGGGCGCGTAGGCGGCCATCTAAGTCAGACGTGAAATCCCCCGGCTCAACCTGGGAACTGCGTCTGATACTGGGAGGCTAGAGTTTGGGAGAGGGATGTAGAATTCCAGGTGTAGCGGTGAAATGCGTAGATATCTGGAGGAATACCGGTGGCGAAGGCGGCATCCTGGACCAATACTGACGCTGAGGCGCGAAAGCTAGGGGAGCAAACGGG
bac_OTU5952	0.439304	0.73524	0.223029	0.122297	1.51987	0.379968	0.234927	Bacteria	Acidobacteria	Thermoanaerobaculia	Thermoanaerobaculales	Thermoanaerobaculaceae	Subgroup_10	TACGGAGGGGGCTAGCGTTATTCGGAATTATTGGGCGTAAAGGGCGCGTAGGCGGCCCGGTAAGTCAAAGGTGAAATCCCTCGGCTCAACTGAGGAACTGCCTTTGAAACTGTCGGGCTTGAGGCCGGGAGGGGGTAGCGGAATTCCCAGTGTAGCGGTGAAATGCGTAGATATTGGGAGGAACACCGGTGGCGAAGGCGGCTACCTGGACCGGTTCTGACGCTGATGCGCGAAAGCGTGGGTAGCAAACAGG
bac_OTU6495	0.767207	0.0388068	0.667237	0.0238215	1.49707	0.374268	0.344811	Bacteria	Cyanobacteria	Oxyphotobacteria	Nostocales	Phormidiaceae	Tychonema_CCAP_1459-11B	GACGGAGGATGCAAGCGTTATCCGGAATGATTGGGCGTAAAGCGTCCGCAGGTGGCAGTTCAAGTCTGCTGTCAAAGACCGGGGCTTAACCTCGGAAAGGCAGTGGAAACTGAACAGCTAGAGTATGGTAGGGGCAAAGGGAATTCCTGGTGTAGCGGTGAAATGCGTAGAGATCAGGAAGAACATCGGTGGCGAAGGCGCTTTGCTGGACCATAACTGACACTCAGGGACGAAAGCTAGGGGAGCGAATGGG
bac_OTU1747	0.32743	0.325401	0.660102	0.178738	1.49167	0.372918	0.176428	Bacteria	Nitrospirae	Nitrospira	Nitrospirales	Nitrospiraceae	Nitrospira	TACGAAGGTGGCAAGCGTTATTCGGATTTACTGGGCGTACAGGGAGCGTAGGCGGTTCGGTAAGCCCTTTGTGAAATCTCCAGGCTTAACCTGGAACAGTCGGAGGGGACTGCCGGGCTAGAGGACGGGAGAGGAGCGCGGAATTCCCGGTGTAGCGGTGAAATGCGTAGAGATCGGGAGGAAGGCCGGTGGCGAAGGCGGCGCTCTGGAACGTTTCTGACGCTGAGGCTCGAAAGCGTGGGGAGCAAACAGG
bac_OTU5416	0.329321	0.727395	0.183655	0.233121	1.47349	0.368373	0.213796	Bacteria	Proteobacteria	Alphaproteobacteria	Acetobacterales	Acetobacteraceae	Belnapia	TACGAAGGGGGCTAGCGTTGCTCGGATTTACTGGGCGTAAAGGGCGCGTAGGCGGCACATTTAGTCAGGCGTGAAATTCCTGGGCTCAACCTGGGGACTGCGTTTGAAACGGGTGTGCTCGAGGATGGAAGAGGCTCGCGGAATTCCCAGTGTAGAGGTGAAATTCGTAGATATTGGGAAGAACACCGGTGGCGAAGGCGGCGAGCTGGTCCATTACTGACGCTGAGGCGCGACAGCGTGGGGAGCAAACAGG
bac_OTU2354	0.644302	0.153835	0.497631	0.16284	1.45861	0.364652	0.212756	Bacteria	Proteobacteria	Gammaproteobacteria	Xanthomonadales	Rhodanobacteraceae	NA	TACGAAGGGTGCAAGCGTTAATCGGAATTACTGGGCGTAAAGCGTGCGTAGGCGGTGAGTTAAGTCTGTCGTGAAAGCCCTGGGCTCAACCTGGGAATGCCGATGGAAACTGGCTCGCTAGAGTGTGATAGAGGATGGCGGAATTCCCGGTGTAGCGGTGAAATGCGTAGAGATCGGGAGGAACATCCGTGGCGAAGGCGGCCATCTGGATCAACACTGACGCTGAGGCACGAAAGCGTGGGGAGCAAACAGG
bac_OTU5067	0.247017	0.0652659	1.08427	0.0458422	1.4424	0.360599	0.425116	Bacteria	Acidobacteria	Blastocatellia_(Subgroup_4)	Blastocatellales	Blastocatellaceae	NA	TACGTAGGGAGCAAGCGTTGTTCGGATTTACTGGGCGTAAAGGGCGCGTAGGCGGCGCGGTAAGTCACTTGTGAAATCTCTGAGCTTAACTCAGAACGGCCAAGTGATACTGCAGTGCTAGAGTGCAGAAGGGGCAATCGGAATTCTTGGTGTAGCGGTGAAATGCGTAGATATCAAGAGGAACACCTGAGGTGAAGACGGGTTGCTGGGCTGACACTGACGCTGAGGCGCGAAAGCTAGGGGAGCAAACGGG
bac_OTU3019	0.498235	0.24231	0.291646	0.309474	1.34167	0.335416	0.0971694	Bacteria	Proteobacteria	Gammaproteobacteria	Betaproteobacteriales	Burkholderiaceae	Caenimonas	TACGTAGGGTGCAAGCGTTAATCGGAATTACTGGGCGTAAAGCGTGCGCAGGCGGTTATGTAAGACAGGTGTGAAATCCCCGGGCTTAACCTGGGAACTGCATTTGTGACTGCATAGCTAGAGTACGGTAGAGGGGGATGGAATTCCGCGTGTAGCAGTGAAATGCGTAGATATGCGGAGGAACACCGATGGCGAAGGCAATCCCCTGGACCTGTACTGACGCTCATGCACGAAAGCGTGGGGAGCAAACAGG
bac_OTU7360	0.269339	0.675637	0.149743	0.24017	1.33489	0.333722	0.202269	Bacteria	Actinobacteria	Acidimicrobiia	NA	NA	NA	TACGTAGGGGGCGAGCGTTGTCCGGATTTATTGGGCGTAAAGAGCTCGTAGGCGGCTTGGCAAGTCGGGTGTGAAACCTCCAGGCTCAACCTGGAGACGCCACTCGATACTGCTATGGCTAGAGTCCGGTAGGGGACCACGGAATTCCTGGTGTAGCGGTGAAATGCGCAGATATCAGGAGGAACACCGGTGGCGAAGGCGGTGGTCTGGGCCGGCACTGACGCTGAGGAGCGAAAGCGTGGGTAGCAAACAGG
bac_OTU7570	0.208885	0.427153	0.445177	0.236929	1.31814	0.329536	0.107279	Bacteria	Chloroflexi	KD4-96	NA	NA	NA	TACGTAGGTGGCGAGCGTTGTCCGGATTTACTGGGCGTAAAGAGCGCGCAGGCGGTCGTTCAAGTCGCGTGTGAAAGCCCCCGGCTCAACTGGGGAGGGTCACGCGATACTGATCGACTCGAAGGCAGGAGAGGGTAGTGGAATTCCCGGTGTAGTGGTGAAATGCGTAGATATCGGGAGGAACACCAGTGGCGAAGGCGACTACCTGGCCTGTTCTTGACGCTGAGGCGCGAAAGCTAGGGGAGCAAACGGG
bac_OTU7398	0.393136	0.304698	0.559026	0.0588077	1.31567	0.328917	0.180707	Bacteria	Chloroflexi	Chloroflexia	Chloroflexales	Roseiflexaceae	NA	TACAGAGGAGCCAAGCGTTGTCCGGATTGACTGGGCGTAAAGCGCACGCAGGCGGATGCGCGCGTGGGGTGTGAAATCTGGCCGCTTAACGGCCAGGCGCCATCCCATACGGCGCGTCTGGAGTGATGCAGAGGTCGGTGGAATTGCCGGTGTAGTGGTGAAATGCGTAGAGATCGGCAGGAACACCCAGGGGGAAACCAGCCGACTGGGCATCTACTGACGCTGAGGTGCGAGAGCGTGGGGAGCGAACCGG
bac_OTU4341	0.557691	0.143901	0.501551	0.0779472	1.28109	0.320273	0.211576	Bacteria	Bacteroidetes	Bacteroidia	Chitinophagales	Chitinophagaceae	Ferruginibacter	TACGGAGGGTGCAAGCGTTATCCGGATTTACTGGGTTTAAAGGGTGCGTAGGTGGGTCTGTAAGTCAGTGGTGAAATCTCCGAGCTTAACTCGGAAACTGCCATTGATACTATAGGTCTTGAATTATCTGGAGGTAAGCGGAATATGTCATGTAGCGGTGAAATGCTTAGATATGACATAGAACACCAATTGCGAAGGCAGCTTACTACGGATTGATTGACACTGAGGCACGAAAGCGTGGGGATCAAACAGG
bac_OTU1536	0.324278	0.412624	0.15886	0.368539	1.2643	0.316075	0.0959922	Bacteria	Proteobacteria	Gammaproteobacteria	Betaproteobacteriales	Burkholderiaceae	Xylophilus	TACGTAGGGTGCAAGCGTTAATCGGAATTACTGGGCGTAAAGCGTGCGCAGGCGGTGATGTAAGACAGATGTGAAATCCCCGGGCTCAACCTGGGAACTGCATTTGTGACTGCATCGCTGGAGTGCGGCAGAGGGGGATGGAATTCCGCGTGTAGCAGTGAAATGCGTAGATATGCGGAGGAACACCGATGGCGAAGGCAATCCCCTGGGCCTGCACTGACGCTCATGCACGAAAGCGTGGGGAGCAAACAGG
bac_OTU4099	0.160353	0.886104	0.109797	0.0668339	1.22309	0.305772	0.336686	Bacteria	Bacteroidetes	Bacteroidia	Chitinophagales	Saprospiraceae	NA	TACGGAGGGTGCGAGCGTTATCCGGAATTACTGGGTTTAAAGGGTGCGTAGGCGGCCAAGTAAGTCAGGAGTGAAAGTTTGCGGCTCAACCGTAAAATTGCTTTTGATACTGCTTAGCTAGAATCAGGATGAGGTCAGCGGAATGTGGCATGTAGCGGTGAAATGCATAGATATGCCATAGAACACCAATTGCGAAGGCAGCTGGCTAGACCTGTATTGACGCTGAGGCACGAAAGCGTGGGGAGCGAACAGG
bac_OTU2417	0.220072	0.319181	0.346875	0.329951	1.21608	0.30402	0.0494622	Bacteria	Proteobacteria	Alphaproteobacteria	Rhizobiales	Rhizobiales_Incertae_Sedis	NA	TACGAAGGGGGCTAGCGTTGTTCGGAATTACTGGGCGTAAAGCGCACGTAGGCGGGTCGTTAAGTCAGGGGTGAAATCCCGGAGCTCAACTCCGGAACTGCCTTTGATACTGGCGATCTAGAGATCGAGAGAGGTGAGTGGAATTCCGAGTGTAGAGGTGAAATTCGTAGATATTCGGAAGAACACCAGTGGCGAAGGCGGCTCACTGGCTCGATACTGACGCTGAGGTGCGAAAGCGTGGGGAGCAAACAGG
bac_OTU5073	0.340928	0.491769	0.201096	0.137321	1.17111	0.292779	0.136463	Bacteria	Bacteroidetes	Bacteroidia	Chitinophagales	Chitinophagaceae	NA	TACGGAGGGTGCAAGCGTTATCCGGATTCACTGGGTTTAAAGGGTGCGTAGGCGGGCAGGTAAGTCCGTGGTGAAATCTCTGAGCTTAACTCAGAAACTGCCATGGATACTATTTGTCTTGAATATTGTGGAGGTAAGCGGAATATGTCATGTAGCGGTGAAATGCTTAGATATGACATAGAACACCAATTGCGAAGGCAGCTTACTACACAGTTATTGACGCTGAGGCACGAAAGCGTGGGGATCAAACAGG
bac_OTU800	0.28247	0.223232	0.430203	0.215834	1.15174	0.287935	0.0861031	Bacteria	Acidobacteria	Subgroup_6	NA	NA	NA	TACAGAGGTGGCAAGCGTTGTTCGGAATTACTGGGCGTAAAGGGCGCGTAGGCGGCCTCCTAAGTCAGACGTGAAAGCCCCAGGCTTAACCTGGGAACTGCGTCTGATACTGGGAGGCTTGGATTCGGGAGAGGGATGTGGAATTCCAGGTGTAGCGGTGAAATGCGTAGATATCTGGAGGAACACCGGTGGCGAAGGCGGCATCCTGGACCGAGATCGACGCTGAGGCGCGAAAGCTAGGGGAGCAAACGGG
bac_OTU5871	0.427907	0.116281	0.439716	0.113345	1.09725	0.274312	0.159557	Bacteria	Proteobacteria	Alphaproteobacteria	Sphingomonadales	Sphingomonadaceae	Sphingomonas	TACGGAGGGGGCTAGCGTTGTTCGGAATTACTGGGCGTAAAGCGCGCGTAGGCGGCTTTGTAAGTCAGAGGTGAAAGCCTGGAGCTCAACTCCAGAACTGCCTTTGAAACTACATCGCTAGAATCATGGAGAGGTTAGTGGAATTCCGAGTGTAGAGGTGAAATTCGTAGATATTCGGAAGAACACCAGTGGCGAAGGCGACTAACTGGACATGTATTGACGCTGAGGTGCGAAAGCGTGGGGAGCAAACAGG
bac_OTU5086	0.0546241	0.220447	0.0202153	0.796142	1.09143	0.272857	0.311459	Bacteria	Acidobacteria	Subgroup_6	NA	NA	NA	TACAGAGGTGGCAAGCGTTGTTCGGAATTACTGGGCGTAAAGGGCGCGTAGGCGGCCATCTAAGTCAGACGTGAAATCCCCCGGCTTAACCTGGGAACTGCGTCTGATACTGGACGGCTGGAGTTTGGGAGAGGGATGTAGAATTCCAGGTGTAGCGGTGAAATGCGTAGATATCTGGAGGAATACCGGTGGCGAAGGCGGCATCCTGGACCAATACTGACGCTGAGGCGCGAAAGCTAGGGGAGCAAACGGG
bac_OTU3353	0.238718	0.0139259	0.786062	0.0102901	1.049	0.262249	0.31626	Bacteria	Proteobacteria	Gammaproteobacteria	Steroidobacterales	Steroidobacteraceae	NA	TACAGAGGGTGCGAGCGTTAATCGGAATTACTGGGCGTAAAGCGCGCGTAGGTGGCTTTGCAAGTCGAGTGTGAAATCCCCGGGCTCAACCTGGGAACTGCATTCGAGACTGCATTGCTAGAGTATGGGAGAGGGAAGTGGAATTTCCGGTGTAGCGGTGAAATGCGTAGATATCGGAAGGAACATCAGTGGCGAAGGCGACTTCCTGGACCAATACTGACACTCAAGTGCGAAAGCGTGGGGAGCAAACAGG
bac_OTU1243	0.180837	0.291608	0.116051	0.442627	1.03112	0.257781	0.123814	Bacteria	Actinobacteria	Actinobacteria	Micrococcales	Micrococcaceae	Pseudarthrobacter	TACGTAGGGCGCAAGCGTTATCCGGAATTATTGGGCGTAAAGAGCTCGTAGGCGGTTTGTCGCGTCTGCCGTGAAAGTCCGGGGCTCAACTCCGGATCTGCGGTGGGTACGGGCAGACTAGAGTGATGTAGGGGAGACTGGAATTCCTGGTGTAGCGGTGAAATGCGCAGATATCAGGAGGAACACCGATGGCGAAGGCAGGTCTCTGGGCATTAACTGACGCTGAGGAGCGAAAGCATGGGGAGCGAACAGG
bac_OTU7003	0.199483	0.317278	0.310056	0.203898	1.03071	0.257679	0.0560682	Bacteria	Proteobacteria	Gammaproteobacteria	Betaproteobacteriales	Burkholderiaceae	Piscinibacter	TACGTAGGGTGCAAGCGTTAATCGGAATTACTGGGCGTAAAGCGTGCGCAGGCGGCTTTGCAAGACAGATGTGAAATCCCCGGGCTTAACCTGGGAACTGCATTTGTGACTGCATGGCTGGAGTGCGGCAGAGGGGGATGGAATTCCGCGTGTAGCAGTGAAATGCGTAGATATGCGGAGGAACACCGATGGCGAAGGCAATCCCCTGGGCCTGCACTGACGCTCATGCACGAAAGCGTGGGGAGCAAACAGG
bac_OTU2148	0.496134	0.183682	0.311245	0.0151264	1.00619	0.251547	0.175988	Bacteria	Proteobacteria	Alphaproteobacteria	Acetobacterales	Acetobacteraceae	Acidiphilium	TACGAAGGGGGCTAGCGTTGCTCGGAATGACTGGGCGTAAAGGGCGCGTAGGCGGACATATTAGTCAGGCGTGAAATTCCTGGGCTTAACCTGGGGGCTGCGTTTGATACGGTGTGTCTAGAGTTTGGAAGAGGGTCGTGGAATTCCCAGTGTAGAGGTGAAATTCGTAGATATTGGGAAGAACACCGGTGGCGAAGGCGGCGACCTGGTCCTTGACTGACGCTGAGGCGCGAAAGCGTGGGGAGCAAACAGG
bac_OTU1589	0.0615572	0.595703	0.105965	0.208991	0.972216	0.243054	0.210509	Bacteria	Acidobacteria	Thermoanaerobaculia	Thermoanaerobaculales	Thermoanaerobaculaceae	Subgroup_10	TACGGAGGGGGCGAGCGTTATTCGGAATTATTGGGCGTAAAGGGCGCGTAGGCGGCTTGGCAAGTCAAAGGTGAAATCCCTCGGCTCAACTGAGGAACTGCCTTTGAAACTGCCTGGCTTGAGGCCGGGAGGGGGTAGCGGAATTCCCAGTGTAGCGGTGAAATGCGTAGATATTGGGAGGAACACCAGTGGCGAAGGCGGCTACCTGGACCGGTTCTGACGCTGATGCGCGAAAGCGTGGGTAGCAAACAGG
bac_OTU5686	0.214137	0.160519	0.306797	0.26111	0.942563	0.235641	0.0543543	Bacteria	Acidobacteria	Subgroup_6	NA	NA	NA	TACAGGGGGGGCAAGCGTTGTTCGGAATTACTGGGCGTAAAGGGTTCGTAGGTGGCCACTTAAGTCAGACGTGAAATCCCTCAGCTTAACTGGGGAACTGCGTCTGATACTGAGTGGCTTGAGTGCAGGAGAGGAATGCGGAATTCCAGGTGTAGCGGTGAAATGCGTAGATATCTGGAGGAACACCGGTGGCGAAGGCGGCATTCTGGACTGTAACTGACACTGAGGAACGAAAGCCAGGGGAGCAAACGGG
bac_OTU135	0.141392	0.284691	0.0547883	0.447412	0.928284	0.232071	0.14899	Bacteria	Acidobacteria	Subgroup_6	NA	NA	NA	TACGGGGGGGGTAAGCGTTGTTCGGAATTACTGGGCGTAAAGGGCTCGTAGGCGGCCAACTAAGTCATACGTGAAATCCCTCAGCTTAACTGGGGAACTGCGTGTGATACTGGATGGCTTGGATTTGGGAGAGGGATGCGGAATTCCAGGTGTAGCGGTGAAATGCGTAGATATCTGGAGGAACACCGGTGGCGAAGGCGGCATCCTGGACCAATATTGACGCTGAGGAGCGAAAGCTAGGGGAGCAAACGGG
bac_OTU2264	0.282838	0.0563998	0.545417	0.025365	0.910019	0.227505	0.208727	Bacteria	Chloroflexi	Anaerolineae	Anaerolineales	Anaerolineaceae	NA	AACGTAGGTACCGAGCGTTATCCGGATTTACTGGGCGTAAAGCGTGTTCAGGCGGTCTAGCAAGTCGGGCATGAAATCTCTGGGCTCAACCCGGAGGGGTTGTCCGAAACTGCTGGGCTTGAGGGCAGCAGAGGGTGGTGGAATTCCGGGTGTAGTGGTGAAATGCGTAGATATCCGGAGGAACACCAGTGGCGAAGGCGGCCACCTGGGCTGTACCTGACGCTCAAACACGAAAGCTAGGGGAGCGAACGGG
bac_OTU7574	0.148168	0.0316117	0.706919	0.018162	0.90486	0.226215	0.282101	Bacteria	Firmicutes	Clostridia	Clostridiales	Clostridiaceae_1	Clostridium_sensu_stricto_13	TACGTAGGTGGCAAGCGTTGTCCGGATTTACTGGGCGTAAAGGATGCGTAGGCGGACATTTAAGTCAGATGTGAAATACCCGAGCTTAACTTGGGTGCTGCATTTGAAACTGGGTGTCTAGAGTGCAGGAGAGGTAAGTGGAATTCCTAGTGTAGCGGTGAAATGCGTAGAGATTAGGAAGAACACCAGTGGCGAAGGCGACTTACTGGACTGTAACTGACGCTGAGGCATGAAAGCGTGGGGAGCAAACAGG
bac_OTU7576	0.189399	0.297874	0.134328	0.250512	0.872113	0.218028	0.0617575	Bacteria	Acidobacteria	Subgroup_6	NA	NA	NA	TACGGGGGGGGCAAGCGTTGTTCGGAATTACTGGGCGTAAAGGGCTCGTAGGCGGCCAACTAAGTCAGACGTGAAATCCCCAGGCTCAACCTGGGAACTGCGTCTGATACTGGATGGCTTGAATTCGGGAGAGGGATGCAGAATTCCAGGTGTAGCGGTGAAATGCGTAGATATCTGGAGGAATACCGGTGGCGAAGGCGGCATCCTGGACCGACATTGACGCTGAGGAGCGAAAGCTAGGGGAGCAAACGGG
bac_OTU4977	0.0402328	0.0458626	0.0183215	0.765632	0.870049	0.217512	0.316624	Bacteria	Proteobacteria	Gammaproteobacteria	Betaproteobacteriales	Nitrosomonadaceae	MND1	TACGTAGGGTGCGAGCGTTAATCGGAATTACTGGGCGTAAAGGGTGCGCAGGCGGCGTCGCAAGTCAGGCGTGAAATCCCCGGGCTTAACCTGGGAACTGCACTTGAAACTACGATGCTGGAGTATGGCAGAGGGAGGTGGAATTCCACGTGTAGCGGTGAAATGCGTAGAGATGTGGAGGAACACCGATGGCGAAGGCAGCCTCCTGGGCCAATACTGACGCTCATGCACGAAAGCGTGGGGAGCAAACAGG
bac_OTU1882	0.18777	0.346894	0.131818	0.186353	0.852835	0.213209	0.0804121	Bacteria	Planctomycetes	Planctomycetacia	Pirellulales	Pirellulaceae	Pirellula	TACGAGAGGTCCAAACGTTATTCGGAATTACTGGGCTTACAGAGTTCGTAGGCGGTTCTACAAGTGAGGTGTGAAAGCCCTCGGCTCAACCGAGGAACTGCGCTTCAAACTGTAGAACTAGAGGGAGATAGAGGTGAGCAGAACTGATGGTGGAGCGGTGAAATGCGTTGATATCATCAGGAATACCGGAGGCGAAGGCGGCTCACTGGGTCTCTTCTGACGCTGAGGAACGAAAGCTAGGGGAGCAAACGGG
bac_OTU8533	0.171173	0.0129511	0.619055	0.0408001	0.843979	0.210995	0.243046	Bacteria	Proteobacteria	Deltaproteobacteria	Myxococcales	Haliangiaceae	Haliangium	TACGAAGGGTGCAAACGTTGCTCGGAATCATTGGGCGTAAAGCGCACGTAGGCGGCATTCTAAGTCGGATGTGAAATCCCTCGGCTCAACCGAGGACGTGCATCCGAAACTGGAACGCTCGAGTATGGAAGAGGGTCGCGGAATTCTCGGTGTAGAGGTGAAATTCGTAGATATCGGGAGGAACACCAGTGGCGAAGGCGGCGACCTGGGCCAATACTGACGCTGAGGTGCGAAAGCGTGGGGAGCAAACAGG
bac_OTU1694	0.174955	0.0416848	0.584746	0.0401827	0.841568	0.210392	0.222952	Bacteria	Bacteroidetes	Bacteroidia	Chitinophagales	Saprospiraceae	NA	TACGGAGGGTGCGAGCGTTATCCGGAATTACTGGGTTTAAAGGGTGCGTAGGCGGCTTTGTAAGTCAGGAGTGAAAGTTTGCGGCTCAACCGTAAAATTGCTTCTGATACTGCATGGCTAGAATTAGGATGAGGTCAGCGGAATGTGGCATGTAGCGGTGAAATGCATAGATATGCCATAGAACACCAATTGCGAAGGCAGCTGGCTAGACCTGGATTGACGCTGAGGCACGAAAGCGTGGGGAGCGAACAGG
bac_OTU7527	0.0940166	0.413784	0.102442	0.218664	0.828906	0.207227	0.129028	Bacteria	Proteobacteria	Alphaproteobacteria	Sphingomonadales	Sphingomonadaceae	Sphingomonas	TACGGAGGGGGCTAGCGTTGTTCGGAATTACTGGGCGTAAAGCGTACGTAGGCGGCTTTGTAAGTTAGAGGTGAAAGCCCGGGGCTCAACTCCGGAATTGCCTTTAAGACTGCATCGCTTGAATCATGGAGAGGTTAGTGGAATTCCGAGTGTAGAGGTGAAATTCGTAGATATTCGGAAGAACACCAGTGGCGAAGGCGACTAACTGGACATGTATTGACGCTGAGGTACGAAAGCGTGGGGAGCAAACAGG
bac_OTU5989	0.0880814	0.348193	0.0248397	0.364165	0.82528	0.20632	0.151623	Bacteria	Chloroflexi	KD4-96	NA	NA	NA	TACGTAGGTGACAAGCGTTGTCCGGATTTACTGGGCGTAAAGAGCGCGCAGGCGGTCGATCAAGTCGAGTGTGAAAGCCCCCGGCTCAACTGGGGAGGGTCATTCGATACTGATCGACTCGAAGGCAGGAGAGGGTAGTGGAATTCCCGGTGTAGTGGTGAAATGCGTAGATATCGGGAGGAACACCAGTGGCGAAGGCGACTACCTGGCCTGTTCTTGACGCTGAGGCGCGAAAGCTAGGGGAGCAAACGGG
bac_OTU4854	0.117494	0.267098	0.0543479	0.373529	0.81247	0.203117	0.125097	Bacteria	Acidobacteria	Subgroup_6	NA	NA	NA	TACAGGGGGGGCAAGCGTTGTTCGGAATTACTGGGCGTAAAGGGCTCGTAGGCGGCCAACTAAGTCCGACGTGAAATCCCAAAGCTTAACTTTGGAACTGCGTCGGATACTGGATGGCTTGAATTCGGGAGAGGGATGCAGAATTCCAGGTGTAGCGGTGAAATGCGTAGATATCTGGAGGAATACCGGTGGCGAAGGCGGCATCCTGGACCGACATTGACGCTGAGGAGCGAAAGCTAGGGGAGCAAACGGG
bac_OTU3662	0.442035	0.0306369	0.294113	0.0449676	0.811753	0.202938	0.173294	Bacteria	Proteobacteria	Gammaproteobacteria	Betaproteobacteriales	Burkholderiaceae	Rhodoferax	TACGTAGGGTGCGAGCGTTAATCGGAATTACTGGGCGTAAAGCGTGCGCAGGCGGTTATATAAGACAGATGTGAAATCCCCGGGCTCAACCTGGGACCTGCATTTGTGACTGTATAGCTAGAGTACGGTAGAGGGGGATGGAATTCCGCGTGTAGCAGTGAAATGCGTAGATATGCGGAGGAACACCGATGGCGAAGGCAATCCCCTGGACCTGTACTGACGCTCATGCACGAAAGCGTGGGGAGCAAACAGG
bac_OTU7504	0.279056	0.139955	0.294245	0.0951831	0.808439	0.20211	0.0861773	Bacteria	Actinobacteria	Actinobacteria	Propionibacteriales	Nocardioidaceae	Nocardioides	TACGTAGGGTGCGAGCGTTGTCCGGAATTATTGGGCGTAAAGGGCTCGTAGGCGGTTTGTCGCGTCGGGAGTGAAAACGCCGTGCTTAACACGGCGCTTGCTTTCGATACGGGCAGACTAGAGGTATGCAGGGGAGAACGGAATTCCTGGTGTAGCGGTGAAATGCGCAGATATCAGGAGGAACACCGGTGGCGAAGGCGGTTCTCTGGGCATTACCTGACGCTGAGGAGCGAAAGTGTGGGGAGCGAACAGG
bac_OTU5425	0.141182	0.0431238	0.561624	0.0622549	0.808185	0.202046	0.210831	Bacteria	Actinobacteria	Actinobacteria	Micrococcales	Microbacteriaceae	NA	TACGTAGGGTGCAAGCGTTATCCGGAATTATTGGGCGTAAAGAGCTCGTAGGCGGTTTGTCGCGTCTGCTGTGAAAACTGGAGGCTCAACCTCCAGCCTGCAGTGGGTACGGGCAGACTAGAGTGCGGTAGGGGAGATTGGAATTCCTGGTGTAGCGGTGGAATGCGCAGATATCAGGAGGAACACCGATGGCGAAGGCAGATCTCTGGGCCGTAACTGACGCTGAGGAGCGAAAGGGTGGGGAGCAAACAGGC
bac_OTU1512	0.0485315	0.493858	0.02092	0.242177	0.805486	0.201372	0.189167	Bacteria	Proteobacteria	Alphaproteobacteria	Sphingomonadales	Sphingomonadaceae	Sphingomonas	TACGGAGGGGGCTAGCGTTGTTCGGAATTACTGGGCGTAAAGCGTACGTAGGCGGCTTTGTAAGTTAGAGGTGAAAGCCCGGAGCTCAACTCCGGAATTGCCTTTAAGACTGCATCGCTTGAATCATGGAGAGGTGAGTGGAATTCCGAGTGTAGAGGTGAAATTCGTAGATATTCGGAAGAACACCAGTGGCGAAGGCGACTCACTGGACATGTATTGACGCTGAGGTACGAAAGCGTGGGGAGCAAACAGG
bac_OTU125	0.346968	0.194173	0.137896	0.106811	0.785848	0.196462	0.0923644	Bacteria	Proteobacteria	Alphaproteobacteria	Rhizobiales	Beijerinckiaceae	Microvirga	TACGAAGGGGGCTAGCGTTGCTCGGAATCACTGGGCGTAAAGGGCGCGTAGGCGGCCATTCAAGTCGGGGGTGAAAGCCTGTGGCTCAACCACAGAATTGCCTTCGATACTGTTTGGCTTGAGACCGGAAGAGGTAAGTGGAACTGCGAGTGTAGAGGTGAAATTCGTAGATATTCGCAAGAACACCAGTGGCGAAGGCGGCTTACTGGTCCGGTTCTGACGCTGAGGCGCGAAAGCGTGGGGAGCAAACAGG
bac_OTU919	0.327587	0.176255	0.131994	0.133771	0.769607	0.192402	0.0800352	Bacteria	Proteobacteria	Alphaproteobacteria	Sphingomonadales	Sphingomonadaceae	Novosphingobium	TACGGAGGGAGCTAGCGTTGTTCGGAATTACTGGGCGTAAAGCGTACGTAGGCGGTTATTCAAGTCAGAGGTGAAAGCCCGGGGCTCAACCCCGGAACTGCCTTTGAAACTAGGTAGCTAGAATCTTGGAGAGGTCAGTGGAATTCCGAGTGTAGAGGTGAAATTCGTAGATATTCGGAAGAACACCAGTGGCGAAGGCGACTGACTGGACAAGTATTGACGCTGAGGTACGAAAGCGTGGGGAGCAAACAGG
bac_OTU1064	0.160984	0.167296	0.202593	0.224118	0.754991	0.188748	0.0258541	Bacteria	Proteobacteria	Gammaproteobacteria	Betaproteobacteriales	Nitrosomonadaceae	Ellin6067	TACGTAGGGTGCGAGCGTTAATCGGAATTACTGGGCGTAAAGGGTGCGCAGGCGGTTTTGTAAGCCAGATGTGAAATCCCCGGGCTCAACCTGGGAATGGCATTTGGGACTGCAAGGCTAGAGTGTGGCAGAGGAGACTGGAATTCCTGGTGTAGCAGTGAAATGCGTAGATATCAGGAGGAATACCGATGGCGAAGGCAGGTCTCTGGGCTGACACTGACGCTCATGCACGAAAGCGTGGGGAGCAAACAGG
bac_OTU7422	0.286724	0.0454448	0.272664	0.143135	0.747968	0.186992	0.0990522	Bacteria	Proteobacteria	Alphaproteobacteria	Sphingomonadales	Sphingomonadaceae	Sphingorhabdus	TACGGAGGGAGCTAGCGTTGTTCGGAATTACTGGGCGTAAAGAGTACGTAGGCGGTGATTCAAGTCAGAGGTGAAAGCCTGGAGCTCAACTCCAGAACTGCCTTTGAAACTAGATCGCTAGAATCATGGAGAGGTGAGTGGAATTCCGAGTGTAGAGGTGAAATTCGTAGATATTCGGAAGAACACCAGTGGCGAAGGCGACTCACTGGACATGTATTGACGCTGAGGTACGAAAGCGTGGGGAGCAAACAGG
bac_OTU3930	0.264454	0.0793775	0.331857	0.0722362	0.747925	0.186981	0.113728	Bacteria	Actinobacteria	Thermoleophilia	Gaiellales	Gaiellaceae	Gaiella	TACGTAGGGGGCAAGCGTTGTCCGGATTTATTGGGCGTAAAGAGCGTGTAGGCGGCCAGGTAGGTGGGTTGTGAAAACTGGAGGCTCAACCTTCAGACGTCGACCCAAACCCCCTGGCTAGAGTCCGGAAGAGGAGAGTGGAATTCCTGGTGTAGCGGTGAAATGCGCAGATATCAGGAAGAACACCCGTGGCGAAGGCGGCTCTCTGGGACGGTACTGACGCTGAGACGCGAAAGCGTGGGGAGCGAACAGG
bac_OTU3397	0.236827	0.239896	0.171147	0.0973954	0.745266	0.186317	0.058222	Bacteria	Actinobacteria	Thermoleophilia	Solirubrobacterales	Solirubrobacteraceae	Conexibacter	TACGTAGGGGGCAAGCGTTGTCCGGAATCATTGGGCGTAAAGCGCGTGTAGGCGGGTCGGTAAGTCTGCTCTGAAAGTCCAAGGCTCAACCTTGGGATGCGGGTGGATACTGCCGACCTCGAGTCCGGAAGAGGCGAGTGGAATTCCTGGTGTAGCGGTGAAATGCGCAGATATCAGGAGGAACACCAATGGCGAAGGCAGCTCGCTGGGACGTGACTGACGCTGAGACGCGAAAGCGTGGGGAGCAAACAGG
bac_OTU4243	0.244338	0.095253	0.339432	0.053354	0.732377	0.183094	0.114827	Bacteria	Chloroflexi	OLB14	NA	NA	NA	TACGTAGGTGTCAAGCGTTGTCCGGATTTATTGGGCGTAAAGCGCCCGCAGGCGGCTTGCCAAGTTCGATGTGAAATCTCCCGGCTTAACTGGGAGGGTGCATCGAAAACTGGCAGGCTTGAGGCAGGGAGAGGGATGTGGAATTCCAGGTGTAGTGGTGAAATGCGTAGATATCTGGAGGAACACCAGTGGCGAAGGCGGCATCCTGGCCCTGTCCTGACGCTCAGGGGCGAAAGCGTGGGGAGCAAACCGG
bac_OTU203	0.163925	0.0556571	0.174274	0.334581	0.728438	0.182109	0.0995364	Bacteria	Nitrospirae	Nitrospira	Nitrospirales	Nitrospiraceae	Nitrospira	TACGAAGGTGGCAAGCGTTATTCGGATTTACTGGGCGTACAGGGAGCGTAGGCGGTTCGGTAAGCCCTCTGTGAAATCTTCAGGCTTAACCTGGAAAAGTCGGAGGGGACTGCTGGGCTAGAGGACGGGAGAGGAGCGCGGAATTCCCGGTGTAGCGGTGAAATGCGTAGAGATCGGGAGGAAGGCCGGTGGCGAAGGCGGCGCTCTGGAACGTTTCTGACGCTGAGGCTCGAAAGCGTGGGGAGCAAACAGG
bac_OTU614	0.165553	0.291469	0.132522	0.129706	0.71925	0.179813	0.0659875	Bacteria	Actinobacteria	Actinobacteria	Propionibacteriales	Nocardioidaceae	Nocardioides	TACGTAGGGTGCGAGCGTTGTCCGGAATTATTGGGCGTAAAGGGCTCGTAGGCGGTTTGTCGCGTCGGGAGTGAAAACACCGGGCTTAACTCGGTGCTTGCTTTCGATACGGGCAGACTAGAGGTATGCAGGGGAGAACGGAATTCCTGGTGTAGCGGTGAAATGCGCAGATATCAGGAGGAACACCGGTGGCGAAGGCGGTTCTCTGGGCATTACCTGACGCTGAGGAGCGAAAGTGTGGGGAGCGAACAGG
bac_OTU5523	0.263089	0.0725538	0.326572	0.054846	0.71706	0.179265	0.117891	Bacteria	Gemmatimonadetes	Longimicrobia	Longimicrobiales	Longimicrobiaceae	NA	TACAGAGGGTGCGAGCGTTGTTCGGAATTACTGGGCGTAAAGCGCGCGCAGGCGGCCCTTTAAGTCTACCCGTGAAATGCCGGAGCTCAACTCCGTGCACGCCGGGGGATACTGGGGGGCTGGAGACATGTAGAGGCAAGCGGAATTCCGGGTGTAGCGGTGGAATGCGTAGATATCCGGAAGAACACCTGAGGCGAAGGCGGCTTGCTGGGCATGATCTGACGCTGAGGCGCGAAAGCGTGGGGAGCAAACAGG
bac_OTU6204	0.282312	0.0846229	0.281561	0.064673	0.713169	0.178292	0.103884	Bacteria	Proteobacteria	Alphaproteobacteria	Rhizobiales	Xanthobacteraceae	Bradyrhizobium	TACGAAGGGGGCTAGCGTTGCTCGGAATCACTGGGCGTAAAGGGTGCGTAGGCGGGTTTTTAAGTCAGAGGTGAAATCCTGGAGCTCAACTCCAGAACTGCCTTTGATACTGAGAATCTTGAGTACGGGAGAGGTGAGTGGAACTGCGAGTGTAGAGGTGAAATTCGTAGATATTCGCAAGAACACCAGTGGCGAAGGCGGCTCACTGGCCCGTAACTGACGCTGAGGCACGAAAGCGTGGGGAGCAAACAGG
bac_OTU7252	0.0592462	0.281767	0.114201	0.25118	0.706394	0.176599	0.0925849	Bacteria	Actinobacteria	Thermoleophilia	Gaiellales	Gaiellaceae	Gaiella	TACGTAGGGGGCAAGCGTTGTCCGGATTTATTGGGCGTAAAGAGCGTGTAGGCGGCCGCACAGGTCCGTTGTGAAAACTGGAGGCTTAACCTTCAGACGTCGATGGAAACCGTGCGGCTAGAGTCCGGAAGAGGAGAATGGAATTCCTGGTGTAGCGGTGAAATGCGCAGATATCAGGAAGAACACCCGTGGCTAAGGCGGTTCTCTAGTACGGTACTGACGCTGAGACGCGAAAGCGTGGGGAGCGAACAGG
bac_OTU7446	0.0743729	0.465867	0.0855737	0.0684289	0.694242	0.173561	0.168875	Bacteria	Actinobacteria	Acidimicrobiia	Microtrichales	Ilumatobacteraceae	NA	TACGTAGGGAGCAAGCGTTGTCCGGATTTATTGGGCGTAAAGAGCTCGTAGGCGGTTCGGTAAGTCGGGTGTGAAAACTCTGGGCTCAACCCGGAGAGGCCACTCGATACTGCTGTGACTTGAGTCTGGTAGGGGAGCACGGAATTCCTGGTGTAGCGGTGAAATGCACAGATATCAGGAGGAACACCGGTGGCGAAGGCGGTGCTCTGGGCCAGTACTGACGCTGAGGAGCGAAAGCGTGGGGAGCGAACAGG
bac_OTU412	0.323333	0.0391317	0.258527	0.0601969	0.681188	0.170297	0.123015	Bacteria	Bacteroidetes	Bacteroidia	Chitinophagales	Chitinophagaceae	Terrimonas	TACGGAGGGTGCAAGCGTTATCCGGATTCACTGGGTTTAAAGGGTGCGTAGGTGGGTTGGTAAGTCAGTGGTGAAATCCCCGAGCTTAACTTGGGAACTGCCATTGATACTATCAGTCTTGAATACCGTGGAGGTTAGCGGAATATGTCATGTAGCGGTGAAATGCTTAGATATGACATAGAACACCAATTGCGAAGGCAGCTGGCTACACGAATATTGACACTGAGGCACGAAAGCGTGGGGATCAAACAGG
bac_OTU1090	0.16487	0.205685	0.179207	0.128986	0.678749	0.169687	0.027687	Bacteria	Chloroflexi	KD4-96	NA	NA	NA	TACGTAGGTGGCGAGCGTTGTCCGGATTTACTGGGCGTAAAGAGCGCGCAGGCGGTCGTACAAGTCGCGTGTGAAAGCCCCCGGCTCAACTGGGGAGGGTCACGCGATACTGTTCGACTCGAAGGCAGGAGAGGGAAGTGGAATTCCCGGTGTAGTGGTGAAATGCGTAGATATCGGGAGGAACACCAGTGGCGAAGGCGACTTCCTGGCCTGTTCTTGACGCTGAGGCGCGAAAGCTAGGGTAGCAAACGGG
bac_OTU192	0.408158	0.0224671	0.230516	0.0139945	0.675135	0.168784	0.163156	Bacteria	Proteobacteria	Gammaproteobacteria	Betaproteobacteriales	Burkholderiaceae	NA	TACGTAGGGTGCGAGCGTTAATCGGAATTACTGGGCGTAAAGCGTGCGCAGGCGGTCTTGCAAGACAGGTGTGAAATCCCCGGGCTTAACCTGGGAACTGCACTTGTGACTGCAAGGCTGGAGTACGGCAGAGGGGGATGGAATTCCGCGTGTAGCAGTGAAATGCGTAGATATGCGGAGGAACACCGATGGCGAAGGCAATCCCCTGGGCCTGTACTGACGCTCATGCACGAAAGCGTGGGGAGCAAACAGG
bac_OTU5880	0.181205	0.158384	0.159124	0.170712	0.669425	0.167356	0.00937193	Bacteria	Proteobacteria	Gammaproteobacteria	Betaproteobacteriales	Nitrosomonadaceae	MND1	TACGTAGGGTGCGAGCGTTAATCGGAATTACTGGGCGTAAAGCGTGCGCAGGCGGCTTCGCAAGTCAGACGTGAAATCCCCGGGCTTAACCTGGGAATGGCGTTTGAAACTACGGAGCTGGAGTGTGGCAGAGGGAGGTAGAATTCCACGTGTAGCGGTGAAATGCGTAGATATGTGGAGGAATACCGATGGCGAAGGCAGCCTCCTGGGCCAACACTGACGCTCATGCACGAAAGCGTGGGGAGCAAACAGG
bac_OTU7542	0.0577755	0.341277	0.0546562	0.211615	0.665324	0.166331	0.119281	Bacteria	Chloroflexi	KD4-96	NA	NA	NA	TACGTAGGTGGCAAGCGTTGTCCGGATTTACTGGGCGTAAAGAGCGCGCAGGCGGTCGATTTAGTCGTGTGTGAAAGCCCCCGGCTCAACTGGGGAGGGTCACGCGATACTGATCGACTCGAAGGCAGGAGAGGGTAGTGGAATTCCCGGTGTAGTGGTGAAATGCGTAGATATCGGGAGGAACACCAGTGGCGAAGGCGACTACCTGGCCTGTTCTTGACGCTGAGGCGCGAAAGCTAGGGGAGCAAACGGG
bac_OTU2826	0.253372	0.203318	0.130893	0.0622034	0.649786	0.162447	0.0724262	Bacteria	Acidobacteria	Holophagae	Subgroup_7	NA	NA	TACAGAGGGGGCAAGCGTTATTCGGAATTATTGGGCGTAAAGGGCGCGTAGGCGGCTTGACAAGTGGATGGTGAAATCCCTCGGCTTAACCGAGGAACTGCCATCCAGACTGTTTCGCTTGAGACCGGGAGAGGTGAGTGGAATTCCCAGTGTAGCGGTGAAATGCGTAGATATTGGGAGGAACACCAGTGGCGAAGGCGGCTCACTGGACCGGTACTGACGCTGAGGCGCGAAAGCGTGGGGAGCAAACGGG
bac_OTU7299	0.0765263	0.261574	0.0939857	0.192939	0.625025	0.156256	0.0752861	Bacteria	Proteobacteria	Gammaproteobacteria	Betaproteobacteriales	Burkholderiaceae	NA	TACGTAGGGTGCAAGCGTTAATCGGAATTACTGGGCGTAAAGCGTGCGCAGGCGGTCTTGCAAGACAGATGTGAAATCCCCGGGCTCAACCTGGGAACTGCATTTGTGACTGCAAGGCTGGAGTGCGGCAGAGGGGGATGGAATTCCGCGTGTAGCAGTGAAATGCGTAGATATGCGGAGGAACACCGATGGCGAAGGCAATCCCCTGGGCCTGCACTGACGCTCATGCACGAAAGCGTGGGGAGCAAACAGG
bac_OTU5647	0.065654	0.236415	0.116403	0.204566	0.623039	0.15576	0.068109	Bacteria	Acidobacteria	Subgroup_6	NA	NA	NA	TACGGGGGGGGCAAGCGTTGTTCGGAATTACTGGGCGTAAAGGGCTCGTAGGCGGCCAACTAAGTCGGACGTGAAATCCCCAGGCTCAACCTGGGAACTGCGTCCGATACTGGATGGCTTGAATTCGGGAGAGGGATGCAGAATTCCAGGTGTAGCGGTGAAATGCGTAGATATCTGGAGGAATACCGGTGGCGAAGGCGGCATCCTGGACCGACATTGACGCTGAGGAGCGAAAGCTAGGGGAGCAAACGGG
bac_OTU5499	0.173222	0.329811	0.0671641	0.0452248	0.615422	0.153855	0.112529	Bacteria	Acidobacteria	Blastocatellia_(Subgroup_4)	Blastocatellales	Blastocatellaceae	Blastocatella	TACGTAGGGACCAAGCGTTGTTCGGATTTACTGGGCGTAAAGGGCGCGTAGGCGGCGTGACAAGTCAATTGTGAAATCTCCGGGCTTAACTCGGAACGGTCAATTGATACTGTTGTGCTAGAGTACAGAAGGGGCAATCGGAATTCTTGGTGTAGCGGTGAAATGCGTAGATATCAAGAGGAACACCTGAGGTGAAGACGGGTTGCTGGGCTGATACTGACGCTGAGGCGCGAAAGCTAGGGTAGCAAACGGG
bac_OTU1437	0.214767	0.215433	0.11473	0.0499068	0.594837	0.148709	0.0702359	Bacteria	Actinobacteria	Actinobacteria	Propionibacteriales	Nocardioidaceae	Nocardioides	TACGTAGGGTGCGAGCGTTGTCCGGAATTATTGGGCGTAAAGGGCTCGTAGGCGGTTTGTCGCGTCGGGAGTGAAAACCATGAGCTTAACTCATGGCTTGCTTTCGATACGGGCAGACTAGAGGTATGCAGGGGAGAACGGAATTCCTGGTGTAGCGGTGAAATGCGCAGATATCAGGAGGAACACCGGTGGCGAAGGCGGTTCTCTGGGCATTACCTGACGCTGAGGAGCGAAAGTGTGGGGAGCGAACAGG
bac_OTU4086	0.192025	0.147661	0.0768093	0.177658	0.594153	0.148538	0.0443983	Bacteria	Proteobacteria	Alphaproteobacteria	Rhizobiales	Hyphomicrobiaceae	Pedomicrobium	TACGAAGGGGGCTAGCGTTGTTCGGAATCACTGGGCGTAAAGCGCACGTAGGCGGATTTTCAAGTCAGGGGTGAAATCCCGGGGCTCAACCTCGGAACTGCCTTTGATACTGTTGATCTCGAGTCCGGAAGAGGTGAGTGGAATTCCTAGTGTAGAGGTGAAATTCGTAGATATTAGGAAGAACACCAGTGGCGAAGGCGGCTCACTGGTCCGGTACTGACGCTGAGGTGCGAAAGCGTGGGGAGCAAACAGG
bac_OTU288	0.178947	0.111732	0.192464	0.110001	0.593143	0.148286	0.0377283	Bacteria	Acidobacteria	Acidobacteriia	Solibacterales	Solibacteraceae_(Subgroup_3)	Paludibaculum	TACGTAGGCAGCAAGCGTTGTTCGGAATTACTGGGCGTAAAGAGTGTGTAGGTGGTGTCGTAAGTTTGGTGTGAAATCTCCCGGCTTAACTGGGAGGGTGCGCCGAAGACTGCGATGCTGGAGTATGGGAGAGGAAAGCGGAATTCCTGGTGTAGCGGTGAAATGCGTAGATATCAGGAGGAACACCTGCGGTGTAGACGGCTTTCTGGACCATTACTGACACTGAGACACGAAAGCGTGGGTAGCAAACAGG
bac_OTU3803	0.224274	0.0952994	0.112263	0.161039	0.592876	0.148219	0.050105	Bacteria	Proteobacteria	Gammaproteobacteria	Betaproteobacteriales	Burkholderiaceae	NA	TACGTAGGGTGCAAGCGTTAATCGGAATTACTGGGCGTAAAGCGTGCGCAGGCGGTTATGTAAGACAGATGTGAAATCCCCGGGCTCAACCTGGGAACTGCATTTGTGACTGCATAGCTAGAGTACGGTAGAGGGGGATGGAATTCCGCGTGTAGCAGTGAAATGCGTAGATATGCGGAGGAACACCGATGGCGAAGGCAATCCCCTGGACCTGTACTGACGCTCATGCACGAAAGCGTGGGGAGCAAACAGG
bac_OTU7571	0.00525232	0.388903	0.00924883	0.18836	0.591764	0.147941	0.157553	Bacteria	Actinobacteria	MB-A2-108	NA	NA	NA	GACGTAGGGAGCGAGCGTTGTCCGGATTCATTGGGCGTAAAGCGCGCGTAGGCGGTTTGGCAAGTCGGATGTGAAATCCCGAGGCTCAACCTCGGGACTGCATCCGATACTGCCCGACTAGAGGTAGGTAGGGGAGATCGGAATTCCTGGTGTAGCGGTGAAATGCGCAGATATCAGGAGGAACACCGGTGGCGAAGGCGGATCTCTGGGCCTTACCTGACGCTGAGGCGCGAAAGCTAGGGGAGCGAACAGG
bac_OTU2641	0.202635	0.125844	0.108784	0.153065	0.590327	0.147582	0.0354919	Bacteria	Proteobacteria	Gammaproteobacteria	Betaproteobacteriales	Burkholderiaceae	Rhizobacter	TACGTAGGGTGCAAGCGTTAATCGGAATTACTGGGCGTAAAGCGTGCGCAGGCGGCTTTGCAAGACAGATGTGAAATCCCCGGGCTCAACCTGGGAACTGCATTTGTGACTGCAAGGCTAGAGTACGGTAGAGGGGGATGGAATTCCGCGTGTAGCAGTGAAATGCGTAGATATGCGGAGGAACACCGATGGCGAAGGCAATCCCCTGGACCTGTACTGACGCTCATGCACGAAAGCGTGGGGAGCAAACAGG
bac_OTU360	0.157727	0.177369	0.131245	0.117821	0.584163	0.146041	0.0230938	Bacteria	Actinobacteria	Actinobacteria	Pseudonocardiales	Pseudonocardiaceae	Pseudonocardia	TACGTAGGGTGCGAGCGTTGTCCGGAATTATTGGGCGTAAAGAGCTCGTAGGCGGTCTGTCACGTCGGTCGTGAAAACTTGGGGCTTAACCCTGAGCTTGCGGTCGATACGGGCATGACTTGAGTTCGGCAGGGGAGACTGGAATTCCTGGTGTAGCGGTGAAATGCGCAGATATCAGGAGGAACACCGGTGGCGAAGGCGGGTCTCTGGGCCGATACTGACGCTGAGGAGCGAAAGCGTGGGGAGCGAACAGG
bac_OTU7030	0.151214	0.0517578	0.205412	0.167162	0.575546	0.143887	0.0567198	Bacteria	Proteobacteria	Alphaproteobacteria	Rhizobiales	Devosiaceae	Devosia	TACGAAGGGGGCTAGCGTTGTTCGGATTTACTGGGCGTAAAGCGCACGTAGGCGGATCGTTAAGTCGGGGGTGAAATCCTGGAGCTCAACTCCAGAACTGCCTTCGATACTGGCGATCTTGAGTCCGGAAGAGGTGAGTGGAACTCCTAGTGTAGAGGTGGAATTCGTAGATATTAGGAAGAACACCAGTGGCGAAGGCGGCTCACTGGTCCGGTACTGACGCTGAGGTGCGAAAGCGTGGGGAGCAAACAGG
bac_OTU3425	0.101632	0.172588	0.0364668	0.261265	0.571952	0.142988	0.0835503	Bacteria	Acidobacteria	Subgroup_6	NA	NA	NA	TACGGGGGGGGCAAGCGTTGTTCGGAGTTACTGGGCGTAAAGGGCTCGTAGGTGGCCAACTAAGTCAGACGTGAAATCCCTCGGCTTAACCGGGGAACTGCGTCTGATACTGGATGGCTTGAGTTTGGGAGAGGGACGCGGAATTCCAGGTGTAGCGGTGAAATGCGTAGATATCTGGAGGAACACCGGTGGCGAAGGCGGCGTCCTGGACCAATACTGACACTGAGGAGCGAAAGCCAGGGGAGCAAACGGG
bac_OTU4605	0.00540989	0.254844	0.00532909	0.302682	0.568265	0.142066	0.137739	Bacteria	Proteobacteria	Gammaproteobacteria	Betaproteobacteriales	Burkholderiaceae	NA	TACGTAGGGTGCAAGCGTTAATCGGAATTACTGGGCGTAAAGCGTACGCAGGCGGCTTTGCAAGACAGGTGTGAAATCCCCGGGCCTAACCTGGGAACTGCATTTGTGACTGCATGGCTAGAGTTTGTCAGAGGGGGGTGGAATTCCACGTGTAGCAGTGAAATGCGTAGATATGTGGAGGAACACCGATGGCGAAGGCAGCCCCCTGGGATGTGACTGACGCTCATGTACGAAAGCGTGGGGAGCAAACAGG
bac_OTU2997	0.30474	0.101102	0.112087	0.0489292	0.566858	0.141714	0.0970998	Bacteria	Gemmatimonadetes	Gemmatimonadetes	Gemmatimonadales	Gemmatimonadaceae	Gemmatimonas	TACGGAGGGTGCGAGCGTTGTCCGGAATCATTGGGCGTAAAGGGCGCGTAGGTGGCCCGGTCAGCGTGCGGTGAAAGCTCGGGGCTCAACCCCGAGTCGGCCGTGCGAACTGCTGGGCTGGAGCACTGTAGAGGCAGGCGGAATTCCGGGTGTAGCGGTGGAATGCGTAGAGATCCGGAAGAACACCGGTGGCGAAGGCGGCCTGCTGGGCAGTTGCTGACACTGAGGCGCGACAGCGTGGGGAGCAAACAGG
bac_OTU1675	0.316715	0.0514329	0.182863	0.0135314	0.564542	0.141135	0.119267	Bacteria	Planctomycetes	Planctomycetacia	Pirellulales	Pirellulaceae	Pirellula	GACGAGCTCTCCAAACGTTATTCGGTATTACTGGGCTTAAAGAGTTCGTAGGCGGCTCTGTAGGTGAGATGTGAAAGCCCTCGGCTTAACCGAGGAACTGCGTTTCAAACCACAGGGCTTGAGGGAGATAGGGGTAAGCGGAACAGATGGTGGAGCGGTGAAATGCATTGATATCATCTGGAACACCGGTGGCGAAGGCGGCTTACTGGGTCTTTTCTGACGCTGAGGAACGAAAGCTAGGGTAGCGAACGGG
bac_OTU7468	0.109143	0.237251	0.0255003	0.187691	0.559585	0.139896	0.0803031	Bacteria	Acidobacteria	Subgroup_17	NA	NA	NA	TACAGAGGTGGCAAGCGTTGTTCGGAATTACTGGGCGTAAAGGGCGCGTAGGCGGTCCCGTCAGTCCCTTGTGAAATCCCCCGGCTCAACTGGGGAACTGCAAGGGATACAGCGGGGCTTGAGTTCGGGAGAGGGAAGCGGAATTCCGGGTGTAGCGGTGAAATGCGTAGATATCCGGAGGAACACCGGTGGCGAAGGCGGCTTCCTGGACCGATACTGACGCTGAGGCGCGAAAGCTAGGGGAGCAAACGGG
bac_OTU6056	0.0912853	0.195937	0.0467726	0.224478	0.558473	0.139618	0.0730228	Bacteria	Proteobacteria	Gammaproteobacteria	Betaproteobacteriales	TRA3-20	NA	TACGTAGGGTGCAGGCGTTAATCGGAATTACTGGGCGTAAAGCGTGCGCAGGCGGTCTTTTAAGTCAGATGTGAAATCCCCGGGCTTAACCTGGGAACTGCGTTTGAAACTGGAAGGCTAGAGTGTGGCAGAGGGGGGTGGAATTCCACGTGTAGCAGTGAAATGCGTAGATATGTGGAGGAACACCGATGGCGAAGGCAGCCCCCTGGGCTAACACTGACGCTCATGCACGAAAGCGTGGGGAGCAAACAGG
bac_OTU1005	0.234096	0.0411278	0.210565	0.0680688	0.553857	0.138464	0.0848143	Bacteria	Proteobacteria	Alphaproteobacteria	Rhodobacterales	Rhodobacteraceae	Tabrizicola	TACGGAGGGGGCTAGCGTTGTTCGGAATTACTGGGCGTAAAGCGCACGTAGGCGGACCGGAAAGTCAGAGGTGAAATCCCAGGGCTCAACCTTGGAACTGCCTTTGAAACTCCTGGTCTTGAGGTCGAGAGAGGTGAGTGGAATTCCGAGTGTAGAGGTGAAATTCGTAGATATTCGGAGGAACACCAGTGGCGAAGGCGGCTCACTGGCTCGATACTGACGCTGAGGTGCGAAAGCGTGGGGAGCAAACAGG
bac_OTU7282	0.241607	0.119855	0.111118	0.0773813	0.549961	0.13749	0.0621688	Bacteria	Actinobacteria	Actinobacteria	Propionibacteriales	Nocardioidaceae	Nocardioides	TACGTAGGGTGCGAGCGTTGTCCGGAATTATTGGGCGTAAAGGGCTCGTAGGCGGTTTGTCGCGTCGGGAGTGAAAACCAGGTGCTTAACACCTGGCTTGCTTTCGATACGGGCAGACTAGAGGTATGCAGGGGAGAACGGAATTCCTGGTGTAGCGGTGAAATGCGCAGATATCAGGAGGAACACCGGTGGCGAAGGCGGTTCTCTGGGCATGACCTGACGCTGAGGAGCGAAAGTGTGGGGAGCGAACAGG
bac_OTU6965	0.261618	0.143901	0.108872	0.0214033	0.535794	0.133949	0.0861595	Bacteria	Acidobacteria	Blastocatellia_(Subgroup_4)	Blastocatellales	Blastocatellaceae	Blastocatella	TACGTAGGGACCAAGCGTTGTTCGGATTTACTGGGCGTAAAGGGCGCGTAGGCGGCAGTTCAAGTCACTTGTGAAATCTCCGAGCTTAACTCGGAACGGTCAAGTGATACTGTTTTGCTAGAGTGCAGAAGGGGCAATCGGAATTCTTGGTGTAGCGGTGAAATGCGTAGATATCAAGAGGAACACCTGAGGTGAAGACGGGTTGCTGGGCTGACACTGACGCTGAGGCGCGAAAGCTAGGGTAGCAAACGGG
bac_OTU3523	0.216658	0.0555178	0.234348	0.0270629	0.533587	0.133397	0.0928649	Bacteria	Gemmatimonadetes	Gemmatimonadetes	Gemmatimonadales	Gemmatimonadaceae	Gemmatimonas	TACAGAGGGTGCGAGCGTTGTCCGGAATCACTGGGCGTAAAGGGCGCGTAGGTGGCGCGACAAGTCAGTGGTGAAAGTTCGACGCTTAACGTCGAATCGGCCACTGATACTGTTGGGCTTGAGCACTGTAGAGGCTAATGGAATTCCGGGTGTAGCGGTGGAATGCGTAGAGATCCGGAAGAACACCGGTGGCGAAGGCGGTTAGCTGGGCAGTTGCTGACACTGAGGCGCGACAGCGTGGGGAGCAAACAGG
bac_OTU6511	0.206889	0.108297	0.138644	0.0687891	0.522619	0.130655	0.0505043	Bacteria	Proteobacteria	Alphaproteobacteria	Sphingomonadales	Sphingomonadaceae	Sphingomonas	TACGGAGGGGGCTAGCGTTGTTCGGAATTACTGGGCGTAAAGCGCGCGTAGGCGGCTTAGCAAGTTAGAGGTGAAAGCCCGAAGCTCAACTTCGGAATTGCCTTTAAAACTGCAAGGCTAGAATTGTGGAGAGGTGAGTGGAATTCCGAGTGTAGAGGTGAAATTCGTAGATATTCGGAAGAACACCAGTGGCGAAGGCGACTCACTGGACACATATTGACGCTGAGGTGCGAAAGCGTGGGGAGCAAACAGG
bac_OTU7445	0.227688	0.00659158	0.2639	0.0233584	0.521538	0.130385	0.116269	Bacteria	Bacteroidetes	Bacteroidia	Chitinophagales	Chitinophagaceae	Ferruginibacter	TACGGAGGGTGCAAGCGTTATCCGGATTTACTGGGTTTAAAGGGTGCGTAGGTGGGCAGGTAAGTCAGTGGTGAAATCTTCAAGCTTAACTTGGAAACTGCCATTGATACTATTTGTCTTGAATATCCCGGAGGTAAGCGGAATATGTCATGTAGCGGTGAAATGCTTAGATATGACATAGAACACCCATTGCGAAGGCAGCTTACTACAGGATTATTGACACTGAGGCACGAAAGCGTGGGGATCAAACAGG
bac_OTU7413	0.004517	0.229081	0.0604257	0.224632	0.518655	0.129664	0.0991947	Bacteria	Acidobacteria	Subgroup_6	NA	NA	NA	TACAGAGGGGGCAAGCGTTGTTCGGAATTACTGGGCGTAAAGGGCGCGTAGGCGGCCGCCTAAGTCAGACGTGAAATCCCTCGGCTCAACCGGGGAACTGCGTCTGATACTGGGTGGCTTGAATTCGGGAGAGGGATGCGGAATTCCAGGTGTAGCGGTGAAATGCGTAGATATCTGGAGGAACACCGGTGGCGAAGGCGGCATCCTGGACCGAGATTGACGCTGAGGCGCGAAAGCCAGGGGAGCAAACGGG
bac_OTU4300	0.246176	0.012719	0.222236	0.0344717	0.515603	0.128901	0.105925	Bacteria	Proteobacteria	Gammaproteobacteria	Xanthomonadales	Xanthomonadaceae	Thermomonas	TACGAAGGGTGCAAGCGTTACTCGGAATTACTGGGCGTAAAGCGTGCGTAGGTGGTTTGTTAAGTCTGATGTGAAAGCCCTGGGCTCAACCTGGGAATGGCACTGGATACTGGCAGGCTAGAGTGCGGTAGAGGGTAGTGGAATTCCCGGTGTAGCAGTGAAATGCGTAGAGATCGGGAGGAACATCTGTGGCGAAGGCGACTACCTGGACCAGCACTGACACTGAGGCACGAAAGCGTGGGGAGCAAACAGG
bac_OTU7559	0.156992	0.0592778	0.0624516	0.23343	0.512151	0.128038	0.0724143	Bacteria	Acidobacteria	Blastocatellia_(Subgroup_4)	Blastocatellales	Blastocatellaceae	JGI_0001001-H03	TACGTAGGGACCAAGCGTTGTTCGGATTTACTGGGCGTAAAGGGCGCGTAGGCGGCTTGTCAAGTCACTTGTGAAATCTCTGGGCTTAACCCAGAACGGCCAAGTGAAACTGACATGCTAGAGTGCAGAAGGGGCAATCGGAATTCTTGGTGTAGCGGTGAAATGCGTAGATATCAAGAGGAACACCTGAGGTGAAGACGGGTTGCTGGGCTGACACTGACGCTGAGGCGCGAAAGCCAGGGGAGCAAACGGG
bac_OTU323	0.087136	0.18164	0.144766	0.0960063	0.509548	0.127387	0.0382436	Bacteria	Proteobacteria	Gammaproteobacteria	Betaproteobacteriales	Nitrosomonadaceae	Nitrosospira	TACGTAGGGTGCAAGCGTTAATCGGAATTACTGGGCGTAAAGCGTGCGCAGGCGGTTTTGTAAGTCAGATGTGAAATCCCCGGGCTCAACCTGGGAACTGCGTTTGAAACTACAAGGCTAGAGTGTAGCAGAGGGGGGTGGAATTCCACGTGTAGCAGTGAAATGCGTAGAGATGTGGAGGAACACCGATGGCGAAGGCAGCCCCCTGGGTTAACACTGACGCTCAGGCACGAAAGCGTGGGGAGCAAACAGG
bac_OTU7265	0.164765	0.139398	0.143401	0.0616889	0.509253	0.127313	0.0390962	Bacteria	Proteobacteria	Gammaproteobacteria	Xanthomonadales	Rhodanobacteraceae	Pseudofulvimonas	TACGAAGGGTGCAAGCGTTAATCGGAATTACTGGGCGTAAAGGGTGTGTAGGTGGCCTGTTAAGTCTGTCGTGAAAGCCCTGGGCTCAACCTGGGAATGGCGGTGGATACTGGTGGGCTCGAGTACGGTAGAGGGTGGTGGAATTCCCGGTGTAGCGGTGAAATGCGTAGAGATCGGGAGGAACATCAGTGGCGAAGGCGGCCACCTGGACCAGTACTGACACTGAGACACGAAAGCGTGGGGAGCAAACAGG
bac_OTU737	0.214505	0.0153649	0.246195	0.0221751	0.49824	0.12456	0.106409	Bacteria	Bacteroidetes	Bacteroidia	Sphingobacteriales	Sphingobacteriaceae	Pedobacter	TACGGAGGATCCAAGCGTTATCCGGATTTATTGGGTTTAAAGGGTGCGTAGGCGGCCTATTAAGTCAGGGGTGAAAGACGGTGGCTCAACCATCGCAGTGCCTTTGATACTGATAGGCTTGATTACACTTGAGGTAGGCGGAATGTGACAAGTAGCGGTGAAATGCATAGATATGTCACAGAACACCAATTGCGAAGGCAGCTTACTAAGGTGTTAATGACGCTGAGGCACGAAAGCGTGGGGATCAAACAGG
bac_OTU4675	0.0318291	0.231587	0.0085882	0.218046	0.490051	0.122513	0.102745	Bacteria	Acidobacteria	Holophagae	Subgroup_7	NA	NA	TACAGAGGGGGCAAGCGTTATTCGGAATTATTGGGCGTAAAGGGCGCGTAGGCGGCTTGGCAAGTGGAAGGTGAAATCCCTCGGCTTAACCGAGGAACTGCCCTCCAAACTGCTTGGCTTGAGACCGGGAGAGGTGAGTGGAATTCCCAGTGTAGCGGTGAAATGCGTAGATATTGGGAGGAACACCAGTGGCGAAGGCGGCTCACTGGACCGGTACTGACGCTGAGGCGCGAAAGCGTGGGGAGCAAACGGG
bac_OTU7090	0.126108	0.0233026	0.316662	0.0228439	0.488917	0.122229	0.119878	Bacteria	Acidobacteria	Subgroup_6	NA	NA	NA	TACAGGGGGGGCAAGCGTTGTTCGGAATTACTGGGCGTAAAGGGTTCGTAGGTGGCCAACTAAGTCAGATGTGAAATCCCTCAGCTTAACTGGGGAACTGCTTCTGATACTGGTTGGCTTGAGTGCAGGAGAGGAATGCGGAATTCCAGGTGTAGCGGTGAAATGCGTAGATATCTGGAGGAACACCGGTGGCGAAGGCGGCATTCTGGACTGTAACTGACACTGAGGAACGAAAGCCAGGGGAGCAAACGGG
bac_OTU6365	0.15925	0.0936283	0.117196	0.115712	0.485786	0.121447	0.0237378	Bacteria	Verrucomicrobia	Verrucomicrobiae	Opitutales	Opitutaceae	Opitutus	TACAGAGACTGCAAGCGTTATTCGGATTCACTGGGCGTAAAGGGTGCGCAGGCGGCCAAGTGTGTGAGGCGTGAAAGCCCGGGGCTTAACCCCGGAATTGCACCTCAAACTACTTGGCTAGAGCATTGGAGAGGGTAGCAGAATTCATGGTGTAGCAGTGAAATGCGTAGATATCATGAGGAATACCAGAGGCGAAGGCGGCTACCTGGACAATTGCTGACGCTCAGGCACGAAAGCGTGGGGAGCAAAAGGG
bac_OTU4831	0.276745	0.101752	0.086983	0.0202714	0.485751	0.121438	0.0947755	Bacteria	Bacteroidetes	Bacteroidia	Chitinophagales	Saprospiraceae	NA	TACGGAGGGTGCAAGCGTTATCCGGAATCACTGGGTTTAAAGGGTGTGTAGGCGGTTTGATAAGTCAGTTGTGAAATTCCCCGGCTTAACCGGGTGGACTGCGATTGATACTGTTGGACTTGAATCAGGTTGAGGTAAGCGGAATGTGACATGTAGCGGTGAAATGCTTAGATATGTCATAGAACACCGATTGCGAAGGCAGCTTGCTGGGCTTAGATTGACGCTGAGGCACGAAAGCGTGGGGAGCAAACAGG
bac_OTU901	0.0782071	0.168782	0.146924	0.0913757	0.485289	0.121322	0.0376283	Bacteria	Actinobacteria	Acidimicrobiia	Microtrichales	Iamiaceae	Iamia	CACGTAGGGGGCAAGCGTTGTCCGGATTCATTGGGCGTAAAGAGCTCGTAGGCGGTTCGATAAGTCGGGTGTGAAACCTCCAGGCTCAACCTGGAGACGCCACCCGATACTGTCGTGACTAGAGTCCAGTAGGGGAGCGTGGAATTCCTGGTGTAGCGGTGAAATGCGCAGATATCAGGAGGAACACCAGCGGCGAAGGCGGCGCTCTGGGCTGGAACTGACGCTGAGGAGCGAAAGCGTGGGGAGCGAACAGG
bac_OTU5707	0.150794	0.1089	0.128427	0.0960063	0.484127	0.121032	0.0206998	Bacteria	Proteobacteria	Gammaproteobacteria	Xanthomonadales	Rhodanobacteraceae	NA	TACGAAGGGTGCAAGCGTTAGTCGGAATTACTGGGCGTAAAGCGTGCGTAGGCGGTTTCTTAAGTCGGATGTGAAAGCCCTGGGCTCAACCTGGGAATGGCACTCGATACTGGGAAGCTAGAGTGCGGTAGAGGAGGGTGGAATTCCCGGTGTAGCGGTGAAATGCGTAGAGATCGGGAGGAACATCAGTGGCGAAGGCGACCCTCTGGACCAGCACTGACGCTGAGGCACGAAAGCGTGGGGAGCAAACAGG
bac_OTU3357	0.150899	0.00789133	0.315429	0.00874655	0.482966	0.120742	0.126581	Bacteria	Proteobacteria	Gammaproteobacteria	Betaproteobacteriales	SC-I-84	NA	TACGTAGGGTGCGAGCGTTAATCGGAATTACTGGGCGTAAAGCGTGCGCAGGCGGTTTGTTAAGTCTGATGTGAAAGCCCCGGGCTCAACCTGGGAATGGCATTGGAAACTGGCAAGCTTGAGTATGGCAGAGGGGGGTGGAATTCCGCGTGTAGCAGTGAAATGCGTAGAGATGCGGAGGAACACCGATGGCGAAGGCAGCCCCCTGGGCCAATACTGACGCTCAGGCACGAAAGCGTGGGGAGCAAACAGG
bac_OTU1440	0.0579856	0.175791	0.181761	0.0622549	0.477793	0.119448	0.0593847	Bacteria	Proteobacteria	Gammaproteobacteria	Xanthomonadales	Xanthomonadaceae	Luteimonas	TACGAAGGGTGCAAGCGTTACTCGGAATTACTGGGCGTAAAGCGTGCGTAGGTGGTTTGTTAAGTCTGATGTGAAAGCCCTGGGCTCAACCTGGGAATTGCATTGGATACTGGCGAGCTAGAGTGCGGTAGAGGATGGCGGAATTCCCGGTGTAGCAGTGAAATGCGTAGAGATCGGGAGGAACATCTGTGGCGAAGGCGGCCATCTGGACCAGCACTGACACTGAGGCACGAAAGCGTGGGGAGCAAACAGG
bac_OTU7099	0.121066	0.161819	0.141595	0.0530967	0.477577	0.119394	0.0408989	Bacteria	Chloroflexi	Anaerolineae	SBR1031	NA	NA	TACGTAGGGGGCAAGCGTTATCCGGAATTACTGGGCGTAAAGGGTGTCTAGGCGGCAAAGCAAGTCTTGCGTTAAAGCTCCCGGCTCAACTGGGAGAGCGCGCAGGAAACTGCTTGGCTAGAGACTCGGAGGGGGGTGTGGAATTCCCGGTGGAGTGGTGAAATGCGTTGAGATCGGGAGGAACACCAGTAGCGAAGGCGGCACCCTGGCCGAGGTCTGACGCTGAAGCACGACAGCGTGGGGAGCAAACGGG
bac_OTU7367	0.228161	0.0891256	0.118341	0.0392566	0.474884	0.118721	0.0692237	Bacteria	Acidobacteria	Blastocatellia_(Subgroup_4)	Blastocatellales	Blastocatellaceae	Blastocatella	TACGTAGGGACCAAGCGTTGTTCGGATTTACTGGGCGTAAAGGGCGCGTAGGCGGCAATTCAAGTCAGTTGTGAAATCTCCGAGCTTAACTCGGAACGGTCAACTGATACTGCTTTGCTAGAGTACAGAAGGGGCAATCGGAATTCTTGGTGTAGCGGTGAAATGCGTAGATATCAAGAGGAACACCTGAGGTGAAGACGGGTTGCTGGGCTGATACTGACGCTGAGGCGCGAAAGCTAGGGTAGCAAACGGG
bac_OTU4101	0.0984285	0.0891256	0.0862343	0.198547	0.472335	0.118084	0.0466733	Bacteria	Proteobacteria	Alphaproteobacteria	Sphingomonadales	Sphingomonadaceae	Sphingorhabdus	TACGGAGGGAGCTAGCGTTGTTCGGAATTACTGGGCGTAAAGCGTACGTAGGCGGTTATTCAAGTCAGAGGTGAAAGCCTGGAGCTCAACTCCAGAACTGCCTTTGAAACTAGATAGCTAGAATCTTGGAGAGGTTAGTGGAATTCCGAGTGTAGAGGTGAAATTCGTAGATATTCGGAAGAACACCAGTGGCGAAGGCGACTAACTGGACAAGTATTGACGCTGAGGTACGAAAGCGTGGGGAGCAAACAGG
bac_OTU6050	0.165763	0.124683	0.0846048	0.0953889	0.47044	0.11761	0.031432	Bacteria	Verrucomicrobia	Verrucomicrobiae	Pedosphaerales	Pedosphaeraceae	NA	TACAGAGGTCCCAAGCGTTGTTCGGATTCACTGGGCGTAAAGGGTGCGTAGGTGGTGAGGTAAGTCGGATGTGAAATCTCCGGGCTCAACCCGGAAATGGCATTGGAAACTACCTTGCTAGAGGATTTGAGGGGGGATTGGAATACTTGGTGTAGCAGTGAAATGCGTAGATATCAAGTGGAACACCAGTGGCGAAGGCGAATCCCTGGAAAATACCTGACACTGAGGCACGAAAGCTAGGGGAGCAAACAGG
bac_OTU5156	0.101632	0.168874	0.0868949	0.111596	0.468998	0.117249	0.0310741	Bacteria	Proteobacteria	Gammaproteobacteria	Betaproteobacteriales	Burkholderiaceae	Xylophilus	TACGTAGGGTGCAAGCGTTAATCGGAATTACTGGGCGTAAAGCGTGCGCAGGCGGTGATGTAAGACAGTTGTGAAATCCCCGGGCTCAACCTGGGAACTGCATCTGTGACTGCATCGCTAGAGTGCGGCAGAGGGGGATGGAATTCCGCGTGTAGCAGTGAAATGCGTAGATATGCGGAGGAACACCGATGGCGAAGGCAATCCCCTGGGCCTGCACTGACGCTCATGCACGAAAGCGTGGGGAGCAAACAGG
bac_OTU7452	0.0245809	0.270255	0.0217568	0.15183	0.468422	0.117106	0.10285	Bacteria	Actinobacteria	Thermoleophilia	Gaiellales	Gaiellaceae	Gaiella	TACGTAGGGGGCAAGCGTTGTCCGGATTTATTGGGCGTAAAGAGCGTGTAGGCGGCCGCACAGGTCCGTTGTGAAAACTGGAGGCTTAACCTTCAGACGTCGATGGAAACCGTGCGGCTAGAGTCCGGAAGAGGAGAGTGGAATTCCTGGTGTAGCGGTGAAATGCGCAGATATCAGGAAGAACACCCGTGGCGAAGGCGGCTCTCTGGGACGGTACTGACGCTGAGACGCGAAAGCGTGGGGAGCGAACAGG
bac_OTU236	0.218497	0.0678654	0.064962	0.11458	0.465904	0.116476	0.0621057	Bacteria	Bacteroidetes	Bacteroidia	Chitinophagales	Chitinophagaceae	NA	TACGGAGGGTGCAAGCGTTATCCGGATTCACTGGGTTTAAAGGGTGCGTAGGTGGGTTGGTAAGTCAGTGGTGAAATCTCCGAGCTTAACTTGGAAACTGCCATTGATACTATCAGTCTTGAATACCGTGGAGATGAGCGGAATATGTCATGTAGCGGTGAAATGCTTAGATATGACATAGAACACCAATTGCGAAGGCAGCTCGTTACACGAATATTGACACTCAGGCACGAAAGCGTGGGGATCAAACAGG
bac_OTU7487	0.176846	0.0628985	0.193477	0.0317963	0.465017	0.116254	0.0700261	Bacteria	Verrucomicrobia	Verrucomicrobiae	Verrucomicrobiales	Verrucomicrobiaceae	NA	TACAGAGGTCTCAAGCGTTGTTCGGAATCACTGGGCGTAAAGGGTGCGTAGGCCGCACGGTAAGTCAGAGGTGAAATCCCGGAGCTCAACTTCGGAATTGCCTCCGATACTGCCGTGCTTGAGGACTGGAGAGGAGATTGGAATTCACAGTGGAGCAGTGAAATGCGTAGATATTGTGAGGAACACTAGTGGCGAAGGCGAATCTCTGGACAGTTCCTGACGCTGAGGCACGAAGGCCAGGGGAGCAAACGGG
bac_OTU4342	0.171541	0.136102	0.106846	0.0479002	0.462389	0.115597	0.0453034	Bacteria	Acidobacteria	Holophagae	Subgroup_7	NA	NA	TACAGAGGGGGCAAGCGTTATTCGGAATTATTGGGCGTAAAGGGCGCGTAGGCGGCATCGCAAGTGGAAGGTGAAATCCCTCGGCTCAACCGAGGAACTGCCCTCCAAACTGCGTTGCTTGAGTCCGGGAGAGGTGAGTGGAATTCCCAGTGTAGCGGTGAAATGCGTAGATATTGGGAGGAACACCAGTGGCGAAGGCGGCTCACTGGACCGGTACTGACGCTGAGGCGCGAAAGCGTGGGGAGCAAACGGG
bac_OTU941	0.214242	0.0732965	0.11473	0.0483633	0.450632	0.112658	0.0632589	Bacteria	Bacteroidetes	Bacteroidia	Cytophagales	Microscillaceae	NA	TACGTAGGTGGCAAGCGTTGTCCGGATTTATTGGGTTTAAAGGGTGCGTAGGCGGCCTATTAAGTCAGTGCTGAAATATCCCGGCTTAACCGGGAGGGTGGCATTGATACTGATGGGCTTGAGTAGAGTCGAGGTGGGCGGAATTGACGGTGTAGCGGTGAAATGCTTAGATATCGTCAAGAACACCGATAGTGTAGACAGTTCACTAGGCTCAAACTGACGCTGAGGCACGAAAGTGTGGGGATCAAACAGG
bac_OTU3751	0.0760011	0.281581	0.0284512	0.0612259	0.447259	0.111815	0.0995138	Bacteria	Proteobacteria	Alphaproteobacteria	Acetobacterales	Acetobacteraceae	Acidiphilium	TACGAAGGGGGCTAGCGTTGCTCGGAATGACTGGGCGTAAAGGGCGCGTAGGCGGATTGGTCAGTCGGGCGTGAAATTCCTGGGCTTAACCTGGGGGCTGCGTTCGAGACGGCTGGTCTAGAGTTTGGAAGAGGGTCGTGGAATTCCCAGTGTAGAGGTGAAATTCGTAGATATTGGGAAGAACACCGGTGGCGAAGGCGGCGACCTGGTCCTTGACTGACGCTGAGGCGCGAAAGCGTGGGGAGCAAACAGG
bac_OTU7573	0.0444872	0.224207	0.00968925	0.168603	0.446986	0.111746	0.0877773	Bacteria	Gemmatimonadetes	Gemmatimonadetes	Gemmatimonadales	Gemmatimonadaceae	NA	TACGGAGGGTGCGAGCGTTGTCCGGAATCACTGGGCGTAAAGGGCGCGTAGGTGGTCAGGTAAGGGTGTGGTGAAAGTCCGGGGCTCAACCCCGGATCTGCCGTGCCGACTGCTTGACTGGAGCATTGCAGAGGCAGATGGAATTCCGGGTGTAGCGGTGGAATGCGTAGAGATCCGGAAGAAGACCGGTGGCGAAGGCGATCTGCTGGGCAATGGCTGACACTGAGGCGCGACAGCGTGGGGAGCAAACAGG
bac_OTU6876	0.147065	0.0211209	0.165686	0.107222	0.441094	0.110274	0.0556365	Bacteria	Proteobacteria	Gammaproteobacteria	Betaproteobacteriales	Nitrosomonadaceae	Ellin6067	TACGTAGGGTGCGAGCGTTAATCGGAATTACTGGGCGTAAAGCGTGCGCAGGCGGTTTTATAAGCCAGATGTGAAAGCCCCGGGCTCAACCTGGGAATGGCATTTGGGACTGTAAGGCTGGAGTATGGCAGAGGAGACTAGAATTCCTGGTGTAGCAGTGAAATGCGTAGATATCAGGAGGAATACCGATGGCGAAGGCAGGTCTCTGGGCCAATACTGACGCTCATGCACGAAAGCGTGGGGAGCAAACAGG
bac_OTU7373	0.219757	0.048787	0.118341	0.0509873	0.437872	0.109468	0.0695424	Bacteria	Proteobacteria	Alphaproteobacteria	Sphingomonadales	Sphingomonadaceae	Qipengyuania	TACGGAGGGAGCTAGCGTTGTTCGGAATTACTGGGCGTAAAGCGCACGTAGGCGGCGATTCAAGTCAGAGGTGAAAGCCCGGGGCTCAACCCCGGAACTGCCTTTGAAACTAGATTGCTAGAATCCTGGAGAGGTGAGTGGAATTCCGAGTGTAGAGGTGAAATTCGTAGATATTCGGAAGAACACCAGTGGCGAAGGCGACTCACTGGACAGGTATTGACGCTGAGGTGCGAAAGCGTGGGGAGCAAACAGG
bac_OTU4748	0.108828	0.116142	0.0761927	0.13516	0.436323	0.109081	0.0212819	Bacteria	Proteobacteria	Gammaproteobacteria	Betaproteobacteriales	Burkholderiaceae	Noviherbaspirillum	TACGTAGGGTGCAAGCGTTAATCGGAATTACTGGGCGTAAAGCGTGCGCAGGCGGTTGTGCAAGACCGATGTGAAATCCCCGGGCTTAACCTGGGAATGGCATTGGTGACTGTACGGCTAGAGTGTGTCAGAGGGGGGTAGAATTCCACGTGTAGCAGTGAAATGCGTAGAGATGTGGAGGAATACCGATGGCGAAGGCAGCCCCCTGGGATGACACTGACGCTCATGCACGAAAGCGTGGGGAGCAAACAGG
bac_OTU4792	0.0461154	0.214458	0.0871151	0.0874655	0.435155	0.108789	0.063282	Bacteria	Acidobacteria	Holophagae	Subgroup_7	NA	NA	TACAGAGGGGGCAAGCGTTATTCGGAATTATTGGGCGTAAAGGGCGCGTAGGCGGCTTGGCAAGTGGAAGGTGAAATCCCTCGGCTTAACCGAGGAACTGCCCTCCAAACTGCTTTGCTTGAGGCCGGGAGAGGTAAGTGGAATTCCCAGTGTAGCGGTGAAATGCGTAGATATTGGGAGGAACACCAGTGGCGAAGGCGGCTTACTGGACCGGTTCTGACGCTGAGGCGCGAAAGCGTGGGGAGCAAACGGG
bac_OTU4094	0.0342451	0.13341	0.0187619	0.248351	0.434768	0.108692	0.0918494	Bacteria	Actinobacteria	Actinobacteria	Micromonosporales	Micromonosporaceae	Actinoplanes	GACGTAGGGCGCGAGCGTTGTCCGGATTTATTGGGCGTAAAGAGCTCGTAGGCGGCTTGTCGCGTCGACTGTGAAAACCCGCGGCTCAACCGCGGGCCTGCAGCCGATACGGGCAGGCTAGAGTTCGGTAGGGGAGACTGGAATTCCTGGTGTAGCGGTGAAATGCGCAGATATCAGGAGGAACACCGATGGCGAAGGCAGGTCTCTGGGCCGATACTGACGCTGAGGAGCGAAAGCGTGGGGAGCGAACAGG
bac_OTU3801	0.0488991	0.187025	0.0381404	0.150492	0.424556	0.106139	0.0640505	Bacteria	Nitrospirae	Nitrospira	Nitrospirales	Nitrospiraceae	Nitrospira	TACGAAGGTGGCAAGCGTTGTTCGGATTTACTGGGCGTACAGGGAGCGTAGGCGGTTGGGTAAGCCCTCCGTGAAATCTCCGGGCCTAACCCGGAAAGTGCGGAGGGGACTGCTCGGCTAGAGGATGGGAGAGGAGCGCGGAATTCCCGGTGTAGCGGTGAAATGCGTAGAGATCGGGAGGAAGGCCGGTGGCGAAGGCGGCGCTCTGGAACATATCTGACGCTGAGGCTCGAAAGCGTGGGGAGCAAACAGG
bac_OTU6819	0.225745	0.0592314	0.102045	0.0363754	0.423397	0.105849	0.0731253	Bacteria	Proteobacteria	Gammaproteobacteria	Betaproteobacteriales	Burkholderiaceae	Methylibium	TACGTAGGGTGCGAGCGTTAATCGGAATTACTGGGCGTAAAGCGTGCGCAGGCGGCGTTGCAAGACAGATGTGAAATCCCCGGGCTCAACCTGGGAACTGCATTTGTGACTGCAATGCTTGAGTGCGGCAGAGGGGGATGGAATTCCGCGTGTAGCAGTGAAATGCGTAGATATGCGGAGGAACACCGATGGCGAAGGCAATCCCCTGGGCCTGCACTGACGCTCATGCACGAAAGCGTGGGGAGCAAACAGG
bac_OTU5369	0.0162822	0.221004	0.0143137	0.163972	0.415572	0.103893	0.0908632	Bacteria	Bacteroidetes	Bacteroidia	Chitinophagales	Chitinophagaceae	NA	TACGGAGGGTGCAAGCGTTATCCGGATTCACTGGGTTTAAAGGGTGCGTAGGTGGGCAAGTAAGTCAGTGGTGAAATCTCCGGGCTTAACCCGGAAACTGCCATTGATACTATTTGTCTTGAATACTGTGGAGGTCAGCGGAATATGTCATGTAGCGGTGAAATGCTTAGATATGACATAGAACACCAATTGCGAAGGCAGCTGGCTACACAAATATTGACACTGAGGCACGAAAGCGTGGGGATCAAACAGG
bac_OTU5263	0.0337199	0.160008	0.0426767	0.174674	0.411079	0.10277	0.0648566	Bacteria	Proteobacteria	Gammaproteobacteria	Betaproteobacteriales	TRA3-20	NA	TACGTAGGGTGCAGGCGTTAATCGGAATTACTGGGCGTAAAGCGTGCGCAGGCGGTTTCTTAAGTCAGATGTGAAAGCCCCGGGCTTAACCTGGGAACTGCGTTTGAAACTGGGAGACTTGAGTGTGGCAGAGGGGGGTGGAATTCCACGTGTAGCAGTGAAATGCGTAGATATGTGGAGGAACACCGATGGCGAAGGCAGCCCCCTGGGTTAACACTGACGCTCATGCACGAAAGCGTGGGGAGCAAACAGG
bac_OTU6943	0.14092	0.0715326	0.116095	0.0813429	0.40989	0.102473	0.0276925	Bacteria	Acidobacteria	Subgroup_17	NA	NA	NA	TACAGAGGTGGCAAGCGTTGTTCGGAATTACTGGGCGTAAAGGGCGCGTAGGCGGCCTTATAAGTCTCGTGTGAAAGCCCTCGGCTTAACTGAGGATCTGCACGGGATACTGTAAGGCTTGAGTTCGGGAGAGGAAAGCGGAATTCCGGGTGTAGCGGTGAAATGCGTAGATATCCGGAGGAACACCAGTGGCGAAGGCGGCTTTCTGGACCGACACTGACGCTGAGGCGCGAAAGCTAGGGGAGCAAACGGG
bac_OTU804	0.100529	0.0341648	0.218625	0.0477459	0.401065	0.100266	0.0726921	Bacteria	Proteobacteria	Gammaproteobacteria	Betaproteobacteriales	Nitrosomonadaceae	MND1	TACGTAGGGTGCGAGCGTTAATCGGAATTACTGGGCGTAAAGGGTGCGCAGGCGGTTCCGCAAGTCAGGCGTGAAATCCCCGGGCTTAACCTGGGAATGGCGCTTGAAACTACGGGACTAGAGTATGGCAGAGGGAGGTGGAATTCCACGTGTAGCGGTGAAATGCGTAGAGATGTGGAGGAACACCGATGGCGAAGGCAGCCTCCTGGGCCAATACTGACGCTCATGCACGAAAGCGTGGGGAGCAAACAGG
bac_OTU6475	0.149429	0.0150864	0.131333	0.104804	0.400653	0.100163	0.0516194	Bacteria	Actinobacteria	Actinobacteria	Micrococcales	Microbacteriaceae	Lysinimonas	TACGTAGGGTGCAAGCGTTATCCGGAATTATTGGGCGTAAAGAGCTCGTAGGCGGTTTGTCGCGTCTGCTGTGAAAACCGGAGGCTCAACCTCCGGCCTGCAGTGGGTACGGGCAAACTAGAGTGCGGTAGGGGAGATTGGAATTCCTGGTGTAGCGGTGGAATGCGCAGATATCAGGAGGAACACCGATGGCGAAGGCAGATCTCTGGGCCGTAACTGACGCTGAGGAGCGAAAGCGTGGGGAGCGAACAGG
bac_OTU4812	0.0920207	0.0522685	0.205236	0.0506786	0.400204	0.100051	0.0629467	Bacteria	Proteobacteria	Deltaproteobacteria	Myxococcales	Phaselicystidaceae	Phaselicystis	GACAGAGGGTGCAAACGTTGTTCGGAATTACTGGGCGTAAAGCGCGTGTAGGCGGCTTGGCAAGTCGGGTGTGAAAGCCCTGGGCTCAACCCAGGAAGTGCACTCGAAACTGCTTCGCTCGAGTATCGGAGAGGAAAGCGGAATTCTCGGTGTAGAGGTGAAATTCGTAGATATCGAGAGGAACACCGGTGGCGAAGGCGGCTTTCTGGACGATTACTGACGCTGAGACGCGAAAGCGTGGGGAGCAAACAGG
bac_OTU4353	0.18651	0.0635948	0.11561	0.033134	0.398849	0.0997123	0.0581458	Bacteria	Bacteroidetes	Bacteroidia	Chitinophagales	Chitinophagaceae	Ferruginibacter	TACGGAGGGTGCAAGCGTTATCCGGATTTACTGGGTTTAAAGGGTGCGTAGGTGGGTCTGTAAGTCAGTGGTGAAATCTTCAAGCTTAACTTGGAAACTGCCATTGATACTATAGGTCTTGAATTATCTGGAGGTAAGCGGAATATGTCATGTAGCGGTGAAATGCTTAGATATGACATAGAACACCAATTGCGAAGGCAGCTTACTACGGATTGATTGACACTGAGGCACGAAAGCGTGGGGATCAAACAGG
bac_OTU1119	0.0426489	0.226574	0.0100416	0.119107	0.398372	0.099593	0.0833173	Bacteria	Chloroflexi	KD4-96	NA	NA	NA	TACGTAGGTGGCAAGCGTTGTCCGGATTTACTGGGCGTAAAGAGCGCGCAGGCGGTCTTGTAAGTCGAATGTGAAAGCCCCCGGCTCAACTGGGGAGGGTCATTCGATACTGCTCGACTTGAAGGTAGGAGAGAGAAGCAGAATTCCCGGTGTAGTGGTGAAATGCGTAGATATCGGGAGGAATACCAGTGGCGAAGGCGGCTTCTTGGCCTATTCTTGACGCTGAGGCGCGAAAGCTGGGGGAGCAAACGGG
bac_OTU53	0.0159671	0.0722289	0.0232102	0.284109	0.395515	0.0988787	0.10911	Bacteria	Latescibacteria	NA	NA	NA	NA	CACGGGGGGAGCAAGCGTTGTTCGGAATCACTGGGCGTAAAGGGCGTGTAGGCGGTCAGGTAAGTGGGATGTGAAATCCCTCGGCTCACCCGAGGACCTGCATCCCAAACTGCTTGGCTTGAGTATGGGAGAGGATGAGGGAATTCCTGGTGTAGCGGTGAAATGCGTAGATATCAGGAGGAACACCGGTGGCGAAAGCGCTCATCTGGCCCAATACTGACGCTGAGGCGCGAAAGCTAGGGGAGCAAACGGG
bac_OTU4450	0.102263	0.0750141	0.183567	0.0326195	0.393463	0.0983659	0.0550962	Bacteria	Verrucomicrobia	Verrucomicrobiae	Chthoniobacterales	Chthoniobacteraceae	Chthoniobacter	TACAGAGGTCTCAAGCGTTGTTCGGATTCATTGGGCGTAAAGGGTGCGTAGGTGGCGGGGTAAGTCAGGTGTGAAATCTCGGGGCTCAACCCCGAAACTGCACTTGATACTGCCTTGCTCGAGTACTGGAGAGGAGATTGGAATTTACGGTGTAGCAGTGAAATGCGTAGATATCGTAAGGAAGACCAGTGGCGAAGGCGAATCTCTGGACAGTTACTGACACTGAGGCACGAAGGCCAGGGGAGCAAACGGG
bac_OTU6426	0.0555696	0.142647	0.0432933	0.151367	0.392877	0.0982193	0.0490774	Bacteria	Proteobacteria	Alphaproteobacteria	Rhizobiales	Xanthobacteraceae	NA	TACGAAGGGGGCTAGCGTTGCTCGGAATCACTGGGCGTAAAGCGCACGTAGGCGGACTCTTAAGTCGGTGGTGAAATCCTGGAGCTCAACTCCAGAACTGCCTTCGATACTGGGAGTCTTGGAGTCCGGGAGAGGTGAGTGGAACTGCGAGTGTAGAGGTGAAATTCGTAGATATTCGCAAGAACACCAGTGGCGAAGGCGGCTCACTGGCCCGGTACTGACGCTGAGGTGCGAAAGCGTGGGGAGCAAACAGG
bac_OTU4863	0.0878713	0.202482	0.0184536	0.0839669	0.392774	0.0981935	0.066226	Bacteria	Acidobacteria	Holophagae	Subgroup_7	NA	NA	TACAGAGGGGGCAAGCGTTATTCGGAATTATTGGGCGTAAAGGGCGCGTAGGCGGCCTGGCAAGTGACGGGTGAAAGCCCTCGGCTTAACCGAGGAACTGCCTGTCAGACTGTTAGGCTTGAGACCGGGAGAGGTGAGTGGAATTCCCAGTGTAGCGGTGAAATGCGTAGATATTGGGAGGAACACCAGTGGCGAAGGCGGCTCACTGGACCGGTACTGACGCTGAGGCGCGAAAGCGTGGGGAGCAAACAGG
bac_OTU1543	0.0546241	0.140373	0.0617029	0.126825	0.383525	0.0958812	0.0381029	Bacteria	Proteobacteria	Alphaproteobacteria	Acetobacterales	Acetobacteraceae	NA	TACGAAGGGGGCTAGCGTTGCTCGGAATGACTGGGCGTAAAGGGCGCGTAGGCGGAAGTGACAGTCAGACGTGAAATTCCTGGGCTCAACCTGGGGACTGCGTTTGAGACGTTACATCTAGAGTGAGGAAGAGGGTTGTGGAATTCCCAGTGTAGAGGTGAAATTCGTAGATATTGGGAAGAACACCGGTGGCGAAGGCGGCAACCTGGTCCTTATACTGACGCTGAGGCGCGAAAGCGTGGGGAGCAAACAGG
bac_OTU6532	0.179419	0.024556	0.148069	0.0293267	0.381371	0.0953428	0.0693142	Bacteria	Bacteroidetes	Bacteroidia	Chitinophagales	Chitinophagaceae	Ferruginibacter	TACGGAGGGTGCAAGCGTTATCCGGATTTACTGGGTTTAAAGGGTGCGTAGGTGGGTAGGTAAGTCAGTGGTGAAATCTTCAAGCTTAACTTGGAAACTGCCATTGATACTATTTATCTTGAATACTCTGGAGGTAAGCGGAATATGTCATGTAGCGGTGAAATGCTTAGATATGACATAGAACACCAATTGCGAAGGCAGCTTACTACATAGTTATTGACACTGAGGCACGAAAGCGTGGGGATCAAACAGG
bac_OTU4400	0.117599	0.0256236	0.204663	0.0324651	0.380352	0.0950879	0.0729048	Bacteria	Proteobacteria	Gammaproteobacteria	Xanthomonadales	Rhodanobacteraceae	NA	TACGAAGGGTGCAAGCGTTAATCGGAATTACTGGGCGTAAAGCGTGCGTAGGCGGTTGGCTAAGTCAGATGTGAAAGCCCTGGGCTCAACCTGGGAATGGCATTTGAAACTGGCCGGCTAGAGTGTGATAGAGGATGGCGGAATTCCCGGTGTAGCGGTGAAATGCGTAGAGATCGGGAGGAACATCCGTGGCGAAGGCGGCCATCTGGATCAACACTGACGCTGAGGCACGAAAGCGTGGGGAGCAAACAGG
bac_OTU2981	0.0985861	0.191017	0.0371715	0.0530967	0.379871	0.0949677	0.0598583	Bacteria	Actinobacteria	Actinobacteria	Propionibacteriales	Nocardioidaceae	Aeromicrobium	TACGTAGGGTCCGAGCGTTGTCCGGAATTATTGGGCGTAAAGGGCTCGTAGGCGGTTTGTCACGTCGGGAGTGAAAACTCAGGGCTCAACCCTGAGCGTGCTTCCGATACGGGCAGACTAGAGGTATGCAGGGGAGAACGGAATTCCTGGTGTAGCGGTGGAATGCGCAGATATCAGGAGGAACACCGGTGGCGAAGGCGGTTCTCTGGGCATTACCTGACGCTGAGGAGCGAAAGCATGGGGAGCGAACAGG
bac_OTU329	0.104626	0.0823483	0.0897136	0.1011	0.377788	0.094447	0.00889747	Bacteria	Gemmatimonadetes	Gemmatimonadetes	Gemmatimonadales	Gemmatimonadaceae	NA	TACGGGGGGTGCGAGCGTTGTCCGGAATCACTGGGCGTAAAGGGCGCGTAGGTGGTCTTATAAGGGTGTGGTGAAAGCCCGGGGCTCAACCCCGGGTCGGCCGTGCCGACTGTGAGACTAGAGTGCTGTAGGGGCAGGCGGAATTCCGGGTGTAGCGGTGGAATGCGTAGAGATCCGGAGGAAGACCGGTGGCGAAGGCGGCCTGCTGGGCAGATACTGACACTGAGGCGCGACAGCGTGGGGAGCAAACAGG
bac_OTU2612	0.0714841	0.0568176	0.0193785	0.229108	0.376788	0.0941971	0.0801747	Bacteria	Proteobacteria	Gammaproteobacteria	Betaproteobacteriales	Nitrosomonadaceae	Ellin6067	TACGTAGGGTGCGAGCGTTAATCGGAATTACTGGGCGTAAAGCGTGCGCAGGCGGTTTTGTAAGCCAGATGTGAAATCCCCGGGCTTAACCTGGGAATGGCATTTGGGACTGCAAGGCTGGAGTTTGGCAGAGGAGACTGGAATTCCTGGTGTAGCAGTGAAATGCGTAGATATCAGGAGGAATACCGATGGCGAAGGCAGGTCTCTGGGCTATAACTGACGCTCATGCACGAAAGCGTGGGGAGCAAACAGG
bac_OTU5694	0.158305	0.04823	0.145515	0.0245932	0.376643	0.0941608	0.0585256	Bacteria	Chloroflexi	Chloroflexia	Chloroflexales	Herpetosiphonaceae	Herpetosiphon	TACGTAGGGGGCAAGCGTTGTCCGGACTTACTGGGCGTAAAGCGCGTGCAGGCGGATTGGTATGTGCCGTGTGAAAGCTCTCAGCTTGCCTGGGAGAGGTCGCGGTAGACAGCCGATCTGGAGGCTCGGAGAGGTCAGTGGAATTCCCGGTGTAGTGGTGAAATGCGTAGATATCGGGAGGAACACCAGTGGCGCAAGCGGCTGACTGGCCGAGACCTGACGCTGAGACGCGACGGCGTGGGGAGCAAACCGG
bac_OTU2005	0.0365562	0.154856	0.00933691	0.175857	0.376606	0.0941515	0.072235	Bacteria	Proteobacteria	Gammaproteobacteria	Xanthomonadales	Rhodanobacteraceae	NA	TACGAAGGGTGCAAGCGTTAGTCGGAATTACTGGGCGTAAAGCGTGCGTAGGCGGTTGGTTAAGTCGGATGTGAAAGCCCTGGGCTCAACCTGGGAATGGCACTCGATACTGGCGAGCTGGAGTAAGGTAGAGGATGGTGGAATTCCCGGTGTAGCGGTGAAATGCGTAGAGATCGGGAGGAACATCTGTGGCGAAGGCGGCCATCTGGACCATTACTGACGCTGAGGCACGAAAGCGTGGGGAGCAAACAGG
bac_OTU986	0.200849	0.0265056	0.0926644	0.0548975	0.374916	0.0937291	0.0661488	Bacteria	Proteobacteria	Alphaproteobacteria	Caulobacterales	Caulobacteraceae	Brevundimonas	TACGAAGGGGGCTAGCGTTGCTCGGAATTACTGGGCGTAAAGGGAGCGTAGGCGGACATTTAAGTCAGAGGTGAAATCCCGGAGCTTAACTTCGGAACTGCCTTTGATACTGGGTGTCTTGAGTGTGAGAGAGGTATGTGGAACTCCGAGTGTAGAGGTGAAATTCGTAGATATTCGGAAGAACACCAGTGGCGAAGGCGACATACTGGCTCATTACTGACGCTGAGGCTCGAAAGCGTGGGGAGCAAACAGG
bac_OTU1446	0.127736	0.075896	0.127986	0.042961	0.37458	0.0936449	0.0361436	Bacteria	Proteobacteria	Alphaproteobacteria	Rhizobiales	Rhizobiales_Incertae_Sedis	NA	TACGAAGGGGGCTAGCGTTGTTCGGAATTACTGGGCGTAAAGCGCACGTAGGCGGGTTATTAAGTCAGGGGTGAAATCCCGGAGCTCAACTCCGGAACTGCCTTTGATACTGGTAATCTAGAGATCGGAAGAGGTTAGTGGAATTCCCAGTGTAGAGGTGAAATTCGTAGATATTGGGAAGAACACCAGTGGCGAAGGCGGCTAACTGGTCCGATACTGACGCTGAGGTGCGAAAGCGTGGGGAGCAAACAGG
bac_OTU328	0.153998	0.0746427	0.126841	0.0176989	0.373181	0.0932952	0.0521365	Bacteria	Bacteroidetes	Bacteroidia	Chitinophagales	Saprospiraceae	NA	TACGGAGGGTGCAAGCGTTATCCGGAATCACTGGGTTTAAAGGGTGCGTAGGCGGCTATGTAAGTCAGTTGTGAAATACCTCGGCTTAACCGAAGGAAGTGCGATTGATACTGCGTAGCTTGAATCAGGTTGAGGTAGGCGGAATGTGACATGTAGCGGTGAAATGCTTAGATATGTCATAGAACACCGATTGCGAAGGCAGCTTACTGGGCTTTGATTGACGCTGAGGCACGAAAGCGTGGGGAGCAAACAGG
bac_OTU1840	0.121171	0.0874081	0.0885685	0.0618433	0.358991	0.0897477	0.0210532	Bacteria	Proteobacteria	Alphaproteobacteria	Rhodobacterales	Rhodobacteraceae	Rubellimicrobium	TACGGAGGGGGCTAGCGTTGTTCGGAATGACTGGGCGTAAAGCGCGCGTAGGCGGATCATCAAGTCGGGGGTGAAATCCCGGGGCTCAACCCCGGAACGGCCTTCGAGACTGGTGGTCTTGAGTTCGAGAGAGGTGGGTGGAATTCCGAGTGTAGAGGTGAAATTCGTAGATATTCGGAGGAACACCAGTGGCGAAGGCGGCCCACTGGCTCGACACTGACGCTGAGGCGCGAAAGCGTGGGGAGCAAACAGG
bac_OTU4714	0.18026	0.037507	0.13195	0.00735739	0.357074	0.0892685	0.0698029	Bacteria	Bacteroidetes	Bacteroidia	Chitinophagales	Saprospiraceae	NA	TACGGAGGGTGCAAGCGTTATCCGGAATCACTGGGTTTAAAGGGTGCGTAGGCGGCCCAATAAGTCAGTCGTGAAATCGCTGGGCTCAACCCATGCAATTGCGATTGATACTGTAGGACTTGAATTAGGTTGAGGCTGGCGGAATGCGACATGTAGCGGTGAAATGCTTAGATATGTCGCAGAACACCGATTGCGAAGGCAGCCAGCTGGGCCTTTATTGACGCTGAGGCACGAAAGCGTGGGGAGCAAACAGG
bac_OTU6438	0.0981659	0.110339	0.104776	0.0398225	0.353104	0.0882759	0.0283045	Bacteria	Actinobacteria	Actinobacteria	Micrococcales	Intrasporangiaceae	NA	TACGTAGGGTGCGAGCGTTGTCCGGAATTATTGGGCGTAAAGAGCTTGTAGGCGGTTTGTCGCGTCTGCCGTGAAAATCCGGGGCTCAACCCCGGACTTGCGGTGGGTACGGGCAGACTAGAGTGTGGTAGGGGAGACTGGAATTCCTGGTGTAGCGGTGAAATGCGCAGATATCAGGAGGAACACCGATGGCGAAGGCAGGTCTCTGGGCCACTACTGACGCTGAGAAGCGAAAGCGTGGGGAGCGAACAGG
bac_OTU8517	0.121381	0.113867	0.0832395	0.0342145	0.352702	0.0881756	0.034274	Bacteria	Deinococcus-Thermus	Deinococci	Deinococcales	Trueperaceae	Truepera	TACGGAGGGTGCAAGCGTTATCCGGAATCACTGGGCGTAAAGGGCGCGTAGGCGGTTTGTTAAGTCCGATGTTAAAGCGTGAGGCTCAACCTCATCACGGCGTTGGATACTGGCAAGCTGGACGGTTGGAGAGGAAGGTAGAATTACCAGTGTAGCGGTGGAATGCGTAGATACTGGTAGGAATACCCATTGCGAAGGCAGCCTTCTGGACAACACGTGACGCTGAGGCGCGAAAGTGTGGGGAGCAAACCGG
bac_OTU8358	0.040758	0.125101	0.110325	0.0757863	0.35197	0.0879926	0.0326185	Bacteria	Proteobacteria	Deltaproteobacteria	Myxococcales	Myxococcaceae	Corallococcus	TACAGAGGGTGCAAGCGTTGTTCGGAATTATTGGGCGTAAAGCGCGTGTAGGCGGCTTTGCAAGTCGGGTGTGAAAGCCCTCAGCTCAACTGAGGAAGTGCGCCCGAAACTGCAGAGCTTGAGTGCCGGAGAGGGTGGCGGAATTCCCCAAGTAGAGGTGAAATTCGTAGATATGGGGAGGAACACCGGTGGCGAAGGCGGCCACCTGGACGGTAACTGACGCTGAGACGCGAAAGCGTGGGTAGCAAACAGG
bac_OTU4964	0.0172276	0.224439	0.00783948	0.101409	0.350914	0.0877286	0.0869331	Bacteria	Verrucomicrobia	Verrucomicrobiae	Verrucomicrobiales	Verrucomicrobiaceae	NA	TACAGAGGTCTCAAGCGTTGTTCGGAATCACTGGGCGTAAAGGGTGCGTAGGCCGCACGGTAAGTCAGAGGTGAAATCCCGGAGCTCAACTCCGGAATGGCCTCCGATACTGCCGTGCTCGAGGACTGGAGAGGAGTCTGGAATTCACAGTGGAGCAGTGAAATGCGTAGATATTGTGAGGAACACTAGTGGCGAAGGCGAGACTCTGGACAGTTCCTGACGCTGAGGCACGAAGGCCAGGGGAGCAAACGGG
bac_OTU2305	0.120173	0.098131	0.0933691	0.0344203	0.346093	0.0865234	0.0317358	Bacteria	Proteobacteria	Alphaproteobacteria	Rhizobiales	Hyphomicrobiaceae	Pedomicrobium	TACGAAGGGGGCTAGCGTTGTTCGGAATTACTGGGCGTAAAGCGCACGTAGGCGGATCAGCAAGTCAGGGGTGAAATCCCGGGGCTCAACCTCGGAACTGCCTCTGATACTGCTGATCTAGAGTCCGGAAGAGGTGGGTGGAATTCCTAGTGTAGAGGTGAAATTCGCAGATATTAGGAAGAACACCGGTGGCGAAGGCGGCCCACTGGTCCGGTACTGACGCTGAGGTGCGAAAGCGTGGGGAGCAAACAGG
bac_OTU3813	0.11324	0.126447	0.0988303	0.00617404	0.344691	0.0861728	0.0472087	Bacteria	Actinobacteria	Actinobacteria	Kineosporiales	Kineosporiaceae	Angustibacter	TACGTAGGGTGCAAGCGTTGTCCGGAATTATTGGGCGTAAAGAGCTCGTAGGCGGTTTGTCGCGTCTGCTGTGAAATTCCAGGGCTTAACCCTGGACCTGCAGTGGGTACGGGCAGACTAGAGTGCGGTAGGGGAGATCGGAATTCCTGGTGTAGCGGTGAAATGCGCAGATATCAGGAGGAACACCGGTGGCGAAGGCGGATCTCTGGGCCGTAACTGACGCTGAGGAGCGAAAGCATGGGGAGCGAACAGG
bac_OTU2674	0.0730073	0.0111407	0.254211	0.00488778	0.343246	0.0858116	0.100805	Bacteria	Firmicutes	Clostridia	Clostridiales	Gracilibacteraceae	Lutispora	TACGTAGGTGGCGAGCGTTGTCCGGAATTATTGGGCGTAAAGGGCGCGTAGGCGGCCCGGTAAGTCAGATGTGAAACCCCCAGGCTTAACCTGGGGCATGCATTTGAAACTGCTGGGCTTGAGTGCAGGAGAGGTAAGTGGAATTCCTAGTGTAGCGGTGAAATGCGTAGATATTAGGAGGAACACCAGTGGCGAAGGCGACTTACTGGACTGTAACTGACGCTGAGGCGCGAAAGCGTGGGGAGCAAACAGG
bac_OTU4893	0.212614	0.0586279	0.0640812	0.00607114	0.341394	0.0853486	0.076889	Bacteria	Cyanobacteria	Oxyphotobacteria	Nostocales	Chroococcidiopsaceae	Aliterella_CENA595	TACGGAGGATGCAAGCGTTATCCGGAATGATTGGGCGTAAAGCGTCCGCAGGTGGCAAGTCAAGTTTGCGGTTAAAGGTCCTGGCTCAACCAGGGACAGGCCGTGAAAACTGACTAGCTAGAGTATGGTAGGGGCAGAGGGAATTCCCAGTGTAGCGGTGAAATGCGTAGAGATTGGGAAGAACACCGGTGGCGAAAGCGCTCTGCTAGGCCAAAACTGACACTGAGGGACGAAAGCTAGGGGAGCGAATGGG
bac_OTU7342	0.0549393	0.209538	0.0281869	0.0477459	0.34041	0.0851025	0.0725068	Bacteria	Actinobacteria	Thermoleophilia	Solirubrobacterales	67-14	NA	TACGTAGGGACCTAGCGTTGTCCGGAATCATTGGGCGTAAAGCGCGCGTAGGCGGCCCGGTAAGTCCGTTGTAAAAGTCGAAGGCTCAACCTTCGAAAGCCGATGGATACTGCCGGGCTAGAGTACGGAAGAGGCGAGTAGAATTCCTGGTGTAGCGGTGGAATGCGCAGATATCAGGAGGAATACCCATAGCGAAGGCAGCTCGCTGGGACGTTACTGACGCTGAGGCGCGAAAGCGTGGGGAGCGAACAGG
bac_OTU5345	0.145174	0.019914	0.0874234	0.0825263	0.335038	0.0837595	0.0443366	Bacteria	Proteobacteria	Alphaproteobacteria	Rhodobacterales	Rhodobacteraceae	NA	TACGGAGGGGGCTAGCGTTATTCGGAATTACTGGGCGTAAAGCGCACGTAGGCGGATCGGGAAGTCAGAGGTGAAATCCCAGGGCTCAACCTTGGAACGGCCTTTGAAACTCCTGGTCTTGAGGTCGAGAGAGGTGAGTGGAATTCCGAGTGTAGAGGTGAAATTCGTAGATATTCGGAGGAACACCAGTGGCGAAGGCGGCTCACTGGCTCGATACTGACGCTGAGGTGCGAAAGCGTGGGGAGCAAACAGG
bac_OTU4139	0.118597	0.016154	0.135165	0.0648274	0.334744	0.083686	0.0468645	Bacteria	Proteobacteria	Gammaproteobacteria	Xanthomonadales	Rhodanobacteraceae	NA	TACGAAGGGTGCAAGCGTTAATCGGAATTACTGGGCGTAAAGCGTGCGTAGATGGTTTGTTAAGTCGGATGTGAAAGCCCCGGGCTCAACCTGGGAACTGCATCTGATACTGGCAGACTAGAGTGTGGTAGAGGATGGCGGAATTCCCGGTGTAGCGGTGAAATGCGTAGAGATCGGGAGGAACATCCGTGGCGAAGGCGGCCATCTGGACCAACACTGACGTTGAGGCACGAAAGCGTGGGGAGCAAACAGG
bac_OTU7271	0.175112	0.0428917	0.0973329	0.0158981	0.331235	0.0828088	0.0608303	Bacteria	Gemmatimonadetes	Gemmatimonadetes	Gemmatimonadales	Gemmatimonadaceae	Gemmatimonas	TACGGAGGGTGCGAGCGTTGTCCGGAATCATTGGGCGTAAAGGGCGCGTAGGTGGCGGGATAAGCGTGCGGTGAAAGCTCGGGGCTCAACCCCGAGTCGGCCGTGCGAACTATTTTGCTTGAGCACTGTAGAGGCAGGCGGAATTCCGGGTGTAGCGGTGGAATGCGTAGAGATCCGGAAGAACACCGGTGGCGAAGGCGGCCTGCTGGGCAGTAGCTGACACTGAGGCGCGACAGCGTGGGGAGCAAACAGG
bac_OTU98	0.144964	0.0169896	0.156702	0.0116792	0.330334	0.0825836	0.068401	Bacteria	Actinobacteria	Acidimicrobiia	IMCC26256	NA	NA	TACGTAGGGGGCAAGCGTTGTCCGGATTTATTGGGCGTAAAGAGCTCGTAGGCGGTTTGGTAAGTCGGGTGTGAAATCTCCACGCTCAACGTGGAGGGGCCACTCGATACTGCCATGACTAGAGTCCGGTAGAGGAGTGTGGAATTCCCGGTGTAGCGGTGAAATGCGCAGATATCGGGAGGAACACCCGTAGCGAAGGCGGCACTCTGGGCCGGAACTGACGCTGAGGAGCGAAAGCGTGGGGAGCAAACAGG
bac_OTU5484	0.167286	0.0248809	0.119046	0.0185736	0.329787	0.0824466	0.0631088	Bacteria	Verrucomicrobia	Verrucomicrobiae	Verrucomicrobiales	Verrucomicrobiaceae	NA	TACAGAGGCCTCAAGCGTTGTTCGGAATCACTGGGCGTAAAGGGTGCGTAGGCGGCGCGGAAAGTCAGGGGTGAAATCCCGGAGCTCAACTCCGGAACTGCCTTTGATACTCCCGCGCTTGAGAACTGGAGGGGACATCGGAATTCACGGTGGAGCAGTGAAATGCGTGGATATCGTGAGGAACACTAGTGGCGAAGGCGGATGTCTGGACAGTATCTGACGCTGAGGCACGAAGGCCAGGGGAGCGAACGGG
bac_OTU2912	0.121276	0.0387139	0.145163	0.0231012	0.328254	0.0820634	0.0521413	Bacteria	Proteobacteria	Gammaproteobacteria	Betaproteobacteriales	Gallionellaceae	Candidatus_Nitrotoga	TACGTAGGGTGCGAGCGTTAATCGGAATTACTGGGCGTAAAGCGTGCGCAGGCGGTTTTGTAAGACAGATGTGAAATCCCCGGGCTTAACCTGGGAACTGCATTTGTGACTGCAAGGCTAGAGTACGGCAGAGGGGGGTAGAATTCCACGTGTAGCAGTGAAATGCGTAGATATGTGGAGGAATACCGATGGCGAAGGCAGCCCCCTGGGTCGATACTGACGCTCATGCACGAAAGCGTGGGGAGCAAACAGG
bac_OTU640	0.155626	0.012394	0.118649	0.0385363	0.325206	0.0813015	0.0580864	Bacteria	Verrucomicrobia	Verrucomicrobiae	Verrucomicrobiales	Rubritaleaceae	Luteolibacter	TACGAAGGTCCCAAGCGTTGTTCGGAATCACTGGGCGTAAAGGGAGCGTAGGCGGCGTGGTAAGTCAGATGTGAAATCCCGGGGCTCAACCCCGGAACTGCATCCGATACTGCCATGCTAGAGGATTGGAGAGGTAGCTGGAATTCTTGGTGTAGCAGTGAAATGCGTAGAGATCAAGAGGAACACTCGTGGCGAAAGCGAGCTACTGGACAATTCCTGACGCTGAGGCTCGAAGGCTAGGGTAGCGAAAGGG
bac_OTU7345	0.0668095	0.180201	0.0207438	0.0528395	0.320594	0.0801484	0.0601313	Bacteria	Proteobacteria	Gammaproteobacteria	Betaproteobacteriales	Burkholderiaceae	NA	TACGTAGGGTGCGAGCGTTAATCGGAATTACTGGGCGTAAAGCGTGCGCAGGCGGCTTTGCAAGACAGGTGTGAAATCCCCGGGCTCAACCTGGGAACTGCATTTGTGACTGCAAGGCTGGAGTGTGGCAGAGGGGGATGGAATTCCGCGTGTAGCAGTGAAATGCGTAGATATGCGGAGGAACACCGATGGCGAAGGCAATCCCCTGGGCCTGCACTGACGCTCATGCACGAAAGCGTGGGGAGCAAACAGG
bac_OTU1128	0.110877	0.14715	0.0354098	0.0259824	0.319419	0.0798547	0.0509132	Bacteria	Proteobacteria	Alphaproteobacteria	Rickettsiales	Mitochondria	NA	GACGGGGGGGGCAAGTGTTATTCGGAATGACTGGGCGTAAAGGGCACGTAGGCAGTGAATCAGGTTGAAAGTCAAAGACGCCAGCTCAACTGGCGGAATGCTTTCAAAACCAATTCACTCGAGTGGGATAGAGGGGAGTGGAATTTCGTGTGTAGGGATAAAATCCGGAGATATACGAAGGAACGCCGAAGTAGCGAAGGCAGCTTTCTGGGTCTCTACTGACGCTAGGGTGCGAAAGCTTGGGGAGCAAACAGG
bac_OTU4506	0.0739527	0.00682368	0.192288	0.0463053	0.319369	0.0798423	0.0691648	Bacteria	Proteobacteria	Deltaproteobacteria	Myxococcales	Sandaracinaceae	NA	GACAGAGGGTGCAAACGTTGCTCGGAATCACTGGGCGTAAAGGGCGCGTAGGCGGGAATGTAAGTCGGGCGTGAAATCCCTAGGCTCAACCTAGGAACTGCACTCGAAACTGCGTTTCTTGAGTATCGGAGAGGAAAGCGGAATTCCTGGTGTAGAGGTGAAATTCGTAGATATCAGGAGGAACACCAGTGGCGAAGGCGGCTTTCTGGACGGTAACTGACGCTGAGGCGCGAAAGCGTGGGGAGCAAACAGG
bac_OTU7433	0.049792	0.115631	0.0253682	0.128317	0.319108	0.0797771	0.0433044	Bacteria	Acidobacteria	Subgroup_6	NA	NA	NA	TACAGAGGGGGCAAGCGTTGTTCGGAATTACTGGGCGTAAAGGGCGCGTAGGCGGCCTGTTAAGTCGAACGTGAAATCCCCGGGCTCAACCCGGGAACTGCGTCCGATACTGGCAGGCTTGAATCCGGGAGAGGGATGTGGAATTCCAGGTGTAGCGGTGAAATGCGTAGATATCTGGAGGAACACCGGTGGCGAAGGCGGCATCCTGGACCGGTATTGACGCTGAGGCGCGAAAGCCAGGGGAGCAAACGGG
bac_OTU1855	0.0586684	0.102309	0.0855737	0.0703326	0.316883	0.0792209	0.0163922	Bacteria	Chloroflexi	KD4-96	NA	NA	NA	TACGTAGGTGGCAAGCGTTGTCCGGATTTACTGGGCGTAAAGAGCGCGCAGGCGGTCGTTCAAGTCGAGTGTGAAAGCCCCCGGCTCAACTGGGGAGGGTCACTCGATACTGATCGACTTGAAGGTGGGAGAGGGAAGCGGAATTCCCGGTGTAGTGGTGAAATGCGTAGATATCGGGAGGAACACCAGTGGCGAAGGCGGCTTTCTGGCCCATTCTTGACGCTGAGGCGCGAAAGCTAGGGTAGCAAACGGG
bac_OTU4131	0.121066	0.0572818	0.114553	0.0199627	0.312864	0.078216	0.0417978	Bacteria	Bacteroidetes	Bacteroidia	Chitinophagales	Saprospiraceae	NA	TACGGAGGGTGCAAGCGTTATCCGGAATCACTGGGTTTAAAGGGTGCGTAGGCGGTATGATAAGTCAGTGGTGAAAGGCCGTAGCTTAACTATGGGATTGCCATTGATACTGTTATACTTGAATGAGGTTGAGGTTGGCGGAATGTGACATGTAGCGGTGAAATGCTTAGATATGTCATGGAACACCGATTGCGAAGGCAGCTGACTGGACCTGAATTGACGCTGAGGCACGAAAGCGTGGGGAGCGAACAGG
bac_OTU7352	0.127579	0.0862012	0.0680009	0.0304586	0.31224	0.0780599	0.0349481	Bacteria	Proteobacteria	Alphaproteobacteria	Sphingomonadales	Sphingomonadaceae	Ellin6055	TACGGAGGGAGCTAGCGTTGTTCGGAATTACTGGGCGTAAAGCGCGCGTAGGCGGCTTTGTAAGTCAGAGGTGAAATCCCGGGGCTCAACTCCGGAACTGCCTTTGAAACTGCATCGCTTGAATGTCGGAGAGGTGAGTGGAATTCCGAGTGTAGAGGTGAAATTCGTAGATATTCGGAAGAACACCAGTGGCGAAGGCGGCTCACTGGACGACTATTGACGCTGAGGTGCGAAAGCGTGGGGAGCAAACAGG
bac_OTU10051	0.0164398	0.259857	0.0229019	0.0123481	0.311547	0.0778866	0.105128	Bacteria	Proteobacteria	Gammaproteobacteria	Betaproteobacteriales	Burkholderiaceae	NA	TACGTAGGGTGCAAGCGTTAATCGGAATTACTGGGCGTAAAGCGTGCGCAGGCGGCAGTGCAAGACAGATGTGAAATCCCCGGGCTCAACCTGGGAACTGCATTTGTGACTGCACAGCTAGAGTGTGGTAGAGGGGGATGGAATTCCGCGTGTAGCAGTGAAATGCGTAGATATGCGGAGGAACACCGATGGCGAAGGCAATCCCCTGGACCTGCACTGACGCTCATGCACGAAAGCGTGGGGAGCAAACAGG
bac_OTU6903	0.0985336	0.0286873	0.143973	0.03725	0.308444	0.0771111	0.0470724	Bacteria	Bacteroidetes	Ignavibacteria	OPB56	NA	NA	TACGTAGGACCCGAGCGTTGTCCGGATTTACTGGGTATAAAGGGTGCGTAGGCGGTCTTGTGCGTCAGAGGTGAAATCTCCGGGCTTAACCCGGAGGGTGCCTTTGATACGGCAGGACTTGAGTGCGGGAGAGGGTGATGGAATTCCTGGTGTAGCGGTGAAATGCGTAGATATCAGGAGGAACACCGGTGGCGAAGGCGGTCACCTGGCCCGTAACTGACGCTGAGGCACGAAAGCGTGGGGATCAAACAGG
bac_OTU2594	0.0298857	0.215712	0.0305652	0.0315905	0.307753	0.0769383	0.0801232	Bacteria	Proteobacteria	Gammaproteobacteria	Betaproteobacteriales	Burkholderiaceae	Variovorax	TACGTAGGGTGCAAGCGTTAATCGGAATTACTGGGCGTAAAGCGTGCGCAGGCGGTGATGTAAGACAGTTGTGAAATCCCCGGGCTTAACCTGGGAACTGCATCTGTGACTGCATTGCTGGAGTACGGTAGAGGGGGATGGAATTCCGCGTGTAGCAGTGAAATGCGTAGATATGCGGAGGAACACCGATGGCGAAGGCAATCCCCTGGACCTGTACTGACGCTCATGCACGAAAGCGTGGGGAGCAAACAGG
bac_OTU6565	0.0933338	0.0515257	0.114377	0.0467683	0.306005	0.0765012	0.0283978	Bacteria	Verrucomicrobia	Verrucomicrobiae	Pedosphaerales	Pedosphaeraceae	NA	TACAGAGGTCCCAAGCGTTGTTCGGATTTACTGGGCGTAAAGGGTGCGTAGGCGGTGGGGTAAGTTTGAGGTGAAAGCTCCGGGCTCAACCCGGAAAATGCCTTGAAAACTATCCGGCTAGAGGGTTGGAGGGGAGACTGGAATTCTCGGTGTAGCAGTGAAATGCGTAGATCTCGAGAGGAACACCAGTGGCGAAGGCGGGTCTCTGGACAACACCTGACGCTGAGGCACGAAAGCCAGGGGAGCAAACGGG
bac_OTU6255	0.105362	0.0133688	0.131025	0.0560808	0.305836	0.0764591	0.0453003	Bacteria	Proteobacteria	Deltaproteobacteria	Desulfarculales	Desulfarculaceae	NA	TACGGAGGGTGCAAGCGTTGTTCGGAATTACTGGGCGTAAAGCGCGTGTAGGCGGCCGATTAAGTCTGGTGTGAAAGCCCGGGGCTCACCCCCGGAAGTGCGCTGGAAACTGGTCGGCTAGAGTATGGGAGAGGAAAGTGGAATTCCCGGTGTAGCGGTGAAATGCGTAGATATCGGGAGGAACACCAGCGGCGAAGGCGGCTTTCTGGACCAATACTGACGCTGAGACGCGAAAGCGTGGGGAGCAAACAGG
bac_OTU7402	0.163505	0.0153185	0.0898458	0.0334427	0.302112	0.0755279	0.0577522	Bacteria	Proteobacteria	Alphaproteobacteria	Caulobacterales	Caulobacteraceae	Brevundimonas	TACGAAGGGGGCTAGCGTTGCTCGGAATTACTGGGCGTAAAGGGAGCGTAGGCGGACATTTAAGTCAGGGGTGAAATCCCAGAGCTCAACTCTGGAACTGCCTTTGATACTGGGTGTCTTGAGTGTGATAGAGGTATGTGGAACTCCGAGTGTAGAGGTGAAATTCGTAGATATTCGGAAGAACACCAGTGGCGAAGGCGACATACTGGATCATTACTGACGCTGAGGCTCGAAAGCGTGGGGAGCAAACAGG
bac_OTU1410	0.0789949	0.130718	0.0269097	0.0618947	0.298517	0.0746292	0.0374309	Bacteria	Chloroflexi	Anaerolineae	Caldilineales	Caldilineaceae	NA	TACGTAGGTGGCAAGCGTTATCCGGAATTATTGGGCGTAAAGCGCACGCAGGTGGCTTCTTAAGTCTGACGTGAAAGCTCCTGGCTTAACCGGGAGAGGTCGTTGGGTACTGGGAGGCTTGAGGCAAGGAGAGGGGCGTAGAATTCCCGGTGTAGTGGTGGAATGCGTAGATATCGGGAGGAATACCAGAGGCGCAAGCGGCGCCCTGGCCTTGGCCTGACGCTCAGGTGCGAAAGCGTGGGGAGCGAACGGG
bac_OTU6196	0.0914954	0.0926071	0.0636848	0.0499068	0.297694	0.0744235	0.0182926	Bacteria	Planctomycetes	Planctomycetacia	Planctomycetales	Rubinisphaeraceae	NA	CACGTACTGTGCGAACGTTATTCGGAATCACTGGGCTTAAAGGGTGCGTAGGCGGCAATTCAAGTCAGGTGTGAAATGCCTGAGCTCAACTGAGGCATTGCGCTTGAAACTGAACTGCTAGAGTATCCCAGGGGTGTGCGGAACTGCCAGTGGAGCGGTGAAATGTGTTGATATTGGCAGGAACACCGGAGGCGAAAGCGGCACACTGGGGGATAACTGACGCTGAGGCACGAAAGCCAGGGGAGCGAACGGG
bac_OTU4470	0.091548	0.0554714	0.115302	0.0351406	0.297462	0.0743655	0.0310911	Bacteria	Bacteroidetes	Bacteroidia	Sphingobacteriales	AKYH767	NA	TACGAAGGTCCCAAGCGTTATCCGGATTTATTGGGTTTAAAGGGTGCGTAGGCGGGCTATTAAGTCAGTGGTGAAAGCCCCAAGCTTAACTTGGGAACTGCCATTGATACTGATGGTCTTGAGTACATTTGAGGTGGGCGGAATGTGTCATGTAGCGGTGAAATGCTTAGATATGACACAGAACACCGATTGCGAAGGCAGCTCACTAAACTGTAACTGACGCTGAGGCACGAAAGCGTGGGGAGCAAACAGG
bac_OTU1476	0.0555696	0.101055	0.078527	0.0600425	0.295194	0.0737986	0.0179361	Bacteria	Bacteroidetes	Bacteroidia	Chitinophagales	Chitinophagaceae	Terrimonas	TACGGAGGGTGCAAGCGTTATCCGGATTCACTGGGTTTAAAGGGAGCGTAGGTGGGTTGGTAAGTCAGTGGTGAAATCCCCGAGCTTAACTTGGGAACTGCCATTGATACTATCAGTCTTGAATACTGTGGAGGTTAGCGGAATATGTCATGTAGCGGTGAAATGCTTAGATATGACATAGAACACCAATTGCGAAGGCAGCTGGCTACACAATTATTGACACTGAGGCTCGAAAGCGTGGGGATCAAACAGG
bac_OTU7396	0.12385	0.0235812	0.128383	0.0175446	0.293358	0.0733395	0.0528441	Bacteria	Bacteroidetes	Bacteroidia	Chitinophagales	Chitinophagaceae	Flavisolibacter	TACGGAGGGTGCAAGCGTTATCCGGATTCACTGGGTTTAAAGGGTGCGTAGGCGGGCAGGTAAGTCAGTGGTGAAATCTCCAAGCTTAACTTGGAAACTGCCGTTGATACTATCTGTCTTGAATACTGTGGAGGTGAGCGGAATATGTCATGTAGCGGTGAAATGCTTAGATATGACATAGAACACCAATTGCGAAGGCAGCTCACTACACAGCCATTGACGCTGAGGCACGAAAGCGTGGGGATCAAACAGG
bac_OTU6165	0.174955	0.0354646	0.0517934	0.0298926	0.292105	0.0730264	0.0593962	Bacteria	Proteobacteria	Deltaproteobacteria	Oligoflexales	Oligoflexaceae	Oligoflexus	TACGAAAGGTCCAAGCGTTACTCGGAATTACTGGGCGTAAAGCGCGCGTAGGCGGCTTTGTATGTCGATTGTGAAAGCCCCGGGCTCAACCTGGGAACTGCAGTCGAAACTGCAAAGCTTGAATGTTGGAGAGGTTGGGGGAATACCTAGTGGAGAAGTGAAATTCGTAGAGATTAGGTGGAACACCAGAGGCGAAGGCGCCTGACTGGCCAAACATTGACGCTGAGGCGCGAAAGCGTGGGTAGCAAACAGG
bac_OTU7094	0.0373965	0.0947888	0.114113	0.0455335	0.291832	0.0729579	0.0323536	Bacteria	Latescibacteria	NA	NA	NA	NA	TACGGGGGGAGCAAGCGTTGTTCGGAATCACTGGGCGTAAAGGGCGTGTAGGCGGTTCGGTAAGTGGGATGTGAAATGCCCCGGCTCACCCGGGGACCTGCATCCCAAACTGCTGAGCTTGAGTACAGGAGAGGGTGGGGGAATTCCAGGTGTAGCGGTGAAATGCGTAGATATCTGGAGGAACACCGGTGGCGAAGGCGCCCACCTGGCCTGCTACTGACGCTGAGGCGCGAAAGCTAGGGGAGCAAACGGG
bac_OTU7042	0.0757385	0.117952	0.031402	0.065239	0.290332	0.0725829	0.0308955	Bacteria	Acidobacteria	Holophagae	Subgroup_7	NA	NA	TACAGAGGGGGCAAGCGTTATTCGGAATTATTGGGCGTAAAGGGCGCGTAGGCGGCTTGGCAAGTGGAAGGTGAAATCCCTCGGCTCAACTGAGGAACTGCCTTCCAGACTGCTTTGCTTGAGTCCGGGAGAGGTGAGTGGAATTCCCAGTGTAGCGGTGAAATGCGTAGATATTGGGAGGAACACCAGTGGCGAAGGCGGCTCACTGGACCGGAACTGACGCTGAGGCGCGAAAGCGTGGGGAGCAAACGGG
bac_OTU5279	0.12553	0.0388068	0.0834597	0.041932	0.289729	0.0724322	0.0353623	Bacteria	Proteobacteria	Deltaproteobacteria	Myxococcales	Polyangiaceae	Pajaroellobacter	GACAGAGGGTGCAAACGTTGTTCGGAATTACTGGGCGTAAAGCGAGTGTAGGCGGTTTGGTAAGTCGGATGTGAAAGCCCCGGGCTCAACCCGGGAAGTGCACTCGATACTGCCAAGCTAGAGTATCGGAGAGGTTGGTGGAATTCTCGGTGTAGAGGTGAAATTCGTAGATATCGAGAGGAACACCGGTGGCGAAGGCGGCCAACTGGACGAATACTGACGCTGAGACTCGAAAGCGTGGGGAGCAAACAGG
bac_OTU1781	0.115656	0.0124869	0.101429	0.0593737	0.288945	0.0722364	0.0402272	Bacteria	Proteobacteria	Gammaproteobacteria	Betaproteobacteriales	Burkholderiaceae	Polaromonas	TACGTAGGGTGCGAGCGTTAATCGGAATTACTGGGCGTAAAGCGTGCGCAGGCGGTTCTATAAGACAGATGTGAAATCCCCGGGCTCAACCTGGGAATGGCATTTGTGACTGTAGAGCTAGAGTACGGTAGAGGGGGATGGAATTCCGCGTGTAGCAGTGAAATGCGTAGATATGCGGAGGAACACCGATGGCGAAGGCAATCCCCTGGACCTGTACTGACGCTCATGCACGAAAGCGTGGGGAGCAAACAGG
bac_OTU7525	0.113293	0.0306833	0.107419	0.0352949	0.286689	0.0716723	0.0387732	Bacteria	Proteobacteria	Deltaproteobacteria	Myxococcales	NA	NA	TACAGAGGGTGCAAGCGTTGTTCGGAATTATTGGGCGTAAAGCGCGTGTAGGCGGCTTGTTAAGTCGGGTGTGAAAGCCCTCAGCTCAACTGAGGAAGGGCGCCCGAAACTGGCGAGCTTGAGTGTCGGAGAGGATGGCGGAATACCCCAAGTAGAGGTGAAATTCGTAGATATGGGGTGGAACACCGGTGGCGAAGGCGGCCATCTGGACGACAACTGACGCTGAGACGCGAAAGCGTGGGGAGCAAACAGG
bac_OTU6929	0.0647086	0.118648	0.0777342	0.0193453	0.280437	0.0701091	0.0354272	Bacteria	Gemmatimonadetes	Gemmatimonadetes	Gemmatimonadales	Gemmatimonadaceae	NA	TACGGGGGGTGCGAGCGTTGTCCGGAATCACTGGGCGTAAAGGGCGCGTAGGTGGCCTGATAAGGGTGTGGTGAAAGTCCGGGGCTCAACCCCGGATCGGCCGTGCCGACTGTTAGGCTAGAGTACTGTAGGGGCAGGCGGAATTCCGGGTGTAGCGGTGGAATGCGTAGAGATCCGGAGGAAGACCGGTGGCGAAGGCGGCCTGCTGGGCAGTTACTGACACTGAGGCGCGACAGCGTGGGGAGCAAACAGG
bac_OTU5088	0.0569877	0.0726002	0.0789233	0.0694579	0.277969	0.0694923	0.00798389	Bacteria	Planctomycetes	Planctomycetacia	Gemmatales	Gemmataceae	NA	GACGAACTGTCCTAACGTTGTTCGGAATCACTGGGCTTAAAGGGCGCGTAGGCGGTCCGACAAGTCAGGGGTGAAATCCTGCAGCTTAACTGCAGAAGTGCCTTTGATACTGTCGGTCTCGAGGGAGATAGGGGTGTGCGGAACTTCCAGTGGAGCGGTGAAATGCGTTGATATTGGAAGGAACGCCGGAGGCGAAAGCGGCGCACTGGATCTCTTCTGACGCTGAGGCGCGAAAGCTAGGGGAGCAAACGGG
bac_OTU1300	0.054309	0.0200997	0.163132	0.039308	0.276848	0.0692121	0.0555637	Bacteria	Actinobacteria	Actinobacteria	Micrococcales	Microbacteriaceae	Cryobacterium	TACGTAGGGTGCAAGCGTTGTCCGGAATTATTGGGCGTAAAGAGCTCGTAGGCGGTTTGTCGCGTCTGCTGTGAAAACCCGAGGCTCAACCTCGGGCCTGCAGTGGGTACGGGCAGACTAGAGTGCGGTAGGGGAGATTGGAATTCCTGGTGTAGCGGTGGAATGCGCAGATATCAGGAGGAACACCAATGGCGAAGGCAGATCTCTGGGCCGTAACTGACGCTGAGGAGCGAAAGCATGGGGAGCGAACAGG
bac_OTU4098	0.0580907	0.0375999	0.0560215	0.123481	0.275193	0.0687982	0.0325631	Bacteria	Actinobacteria	Actinobacteria	Propionibacteriales	Nocardioidaceae	Marmoricola	TACGTAGGGTGCGAGCGTTGTCCGGAATTATTGGGCGTAAAGGGCTCGTAGGCGGTTTGTCGCGTCGGGAGTGAAAACTCAGGGCTTAACCCTGAGCCTGCTTCCGATACGGGCAGACTAGAGGTATGCAGGGGAGAACGGAATTCCTGGTGTAGCGGTGAAATGCGCAGATATCAGGAGGAACACCGGTGGCGAAGGCGGTTCTCTGGGCATTACCTGACGCTGAGGAGCGAAAGTGTGGGGAGCGAACAGG
bac_OTU2194	0.130678	0.0142972	0.124639	0.00535083	0.274965	0.0687412	0.0590406	Bacteria	Actinobacteria	Thermoleophilia	Solirubrobacterales	NA	NA	TACGTAGGGAGCAAGCGTTGTCCGGAATCATTGGGCGTAAAGCGCGTGTAGGCGGTTACATAAGTCTGTTGTGAAAGTCGGAGGCTCAACCTTCGAAAGCCGATGGATACTGTGTGACTTGAGTACGGAAGAGGAGAGTGGAATTCCTGGTGTAGCGGTGAAATGCGCAGATATCAGGAGGAACACCAACGGCGAAGGCAGCTCTCTGGGACGTTACTGACGCTGAGACGCGAAAGCGTGGGGAGCAAACAGG
bac_OTU4923	0.041966	0.181779	0.0143137	0.036221	0.27428	0.06857	0.0661708	Bacteria	Acidobacteria	Blastocatellia_(Subgroup_4)	Blastocatellales	Blastocatellaceae	Aridibacter	TACGTAGGGACCAAGCGTTGTTCGGATTTACTGGGCGTAAAGGGCGCGTAGGCGGCGTGACAAGTCACTTGTGAAATCTCCGGGCTTAACCCGGAACGGTCAAGTGATACTGTCGTGCTAGAGTGCAGAAGGGGCAATCGGAATTCTTGGTGTAGCGGTGAAATGCGTAGATATCAAGAGGAACACCTGAGGTGAAGACGGGTTGCTGGGCTGACACTGACGCTGACAGCGCGAAAGCTAGGGGAGCAAACGGG
bac_OTU2275	0.0647086	0.0579316	0.0480939	0.102746	0.27348	0.0683701	0.0207076	Bacteria	Proteobacteria	Alphaproteobacteria	Rhizobiales	Xanthobacteraceae	NA	TACGAAGGGGGCTAGCGTTGCTCGGAATCACTGGGCGTAAAGCGCACGTAGGCGGACTCTTAAGTCGGTGGTGAAATCCTGGAGCTCAACTCCAGAACTGCCTTCGATACTGGGAGTCTTCGAGTTCGGGAGAGGTGAGTGGAACTGCGAGTGTAGAGGTGAAATTCGTAGATATTCGCAAGAACACCAGTGGCGAAGGCGGCTCACTGGCCCGATACTGACGCTGAGGTGCGAAAGCGTGGGGAGCAAACAGG
bac_OTU3478	0.113975	0.0385283	0.0571225	0.0617404	0.271367	0.0678416	0.0280166	Bacteria	Proteobacteria	Gammaproteobacteria	Betaproteobacteriales	Burkholderiaceae	NA	TACGTAGGGTGCAAGCGTTAATCGGAATTACTGGGCGTAAAGCGTGCGCAGGCGGTTATGCAAGACAGATGTGAAATCCCCGGGCTCAACCTGGGAACTGCATTTGTGACTGCATAGCTGGAGTGCGGCAGAGGGGGATGGAATTCCGCGTGTAGCAGTGAAATGCGTAGATATGCGGAGGAACACCGATGGCGAAGGCAATCCCCTGGGCCTGCACTGACGCTCATGCACGAAAGCGTGGGGAGCAAACAGG
bac_OTU700	0.0826715	0.0180108	0.0999314	0.0667825	0.267396	0.0668491	0.0305367	Bacteria	Proteobacteria	Alphaproteobacteria	Rhizobiales	Rhizobiaceae	Aminobacter	TACGAAGGGGGCTAGCGTTGTTCGGAATTACTGGGCGTAAAGCGCACGTAGGCGGATTGTTAAGTTAGGGGTGAAATCCCAGGGCTCAACCCTGGAACTGCCTTTAATACTGGCAATCTCGAGTCCGAGAGAGGTGAGTGGAATTCCGAGTGTAGAGGTGAAATTCGTAGATATTCGGAGGAACACCAGTGGCGAAGGCGGCTCACTGGCTCGGTACTGACGCTGAGGTGCGAAAGCGTGGGGAGCAAACAGG
bac_OTU7552	0.0937014	0.0521292	0.083856	0.0363239	0.266011	0.0665026	0.0232286	Bacteria	Actinobacteria	Actinobacteria	Micromonosporales	Micromonosporaceae	Actinoplanes	GACGTAGGGCGCGAGCGTTGTCCGGATTTATTGGGCGTAAAGAGCTCGTAGGCGGCTTGTCGCGTCGAATGTGAAATCTCAGGGCTCAACTCTGACATTGCATTCGATACGGGCAGGCTAGAGTTCGGTAGGGGAGACTGGAATTCCTGGTGTAGCGGTGAAATGCGCAGATATCAGGAGGAACACCGGTGGCGAAGGCGGGTCTCTGGGCCGATACTGACGCTGAGGAGCGAAAGCGTGGGGAGCGAACAGG
bac_OTU104	0.0871885	0.0225135	0.140935	0.0126568	0.263293	0.0658233	0.0519629	Bacteria	Gemmatimonadetes	Gemmatimonadetes	Gemmatimonadales	Gemmatimonadaceae	NA	TACAGAGGGTGCGAGCGTTGTCCGGAATTACTGGGCGTAAAGGGCGCGTAGGCGGTTCGATAAGTATGAGGTGAAATCTCACGGCTCAACCGTGAGGCTGCCTTGTAGACTGTCGGACTTGAGCACGGTAGAGGCAGATGGAATTCCCGGTGTAGCGGTGGAATGCGTAGAGATCGGGAAGAACACCAGTGGCGAAGGCGGTCTGCTGGGCCGTTGCTGACGCTGAGGCGCGACAGCGTGGGGAGCAAACAGG
bac_OTU5616	0.0314614	0.167435	0.0074431	0.0534569	0.259797	0.0649492	0.0613675	Bacteria	Acidobacteria	Blastocatellia_(Subgroup_4)	Blastocatellales	Blastocatellaceae	Stenotrophobacter	TACGTAGGGACCAAGCGTTGTTCGGATTTACTGGGCGTAAAGGGCGCGTAGGCGGCTCTACAAGTCACTTGTGAAATCTCCGGGCTTAACTCGGAACGGTCAAGTGAAACTGTAGTGCTAGAGTGTGGAAGGGGCAATCGGAATTCTTGGTGTAGCGGTGAAATGCGTAGATATCAAGAGGAACACCTGAGGTGAAGACGGGTTGCTGGGCCAACACTGACGCTGAGGCGCGAAAGCCAGGGGAGCAAACGGG
bac_OTU5715	0.0754233	0.056864	0.0783948	0.0487749	0.259457	0.0648643	0.0124242	Bacteria	Proteobacteria	Alphaproteobacteria	Rhizobiales	Devosiaceae	NA	TACGAAGGGGGCTAGCGTTGTTCGGATTTACTGGGCGTAAAGCGCACGTAGGCGGATAGTTAAGTGAGGGGTGAAATCCCAGGGCTCAACCCTGGAACTGCCTTTCATACTGGCTATCTAGAGTCCGGAAGAGGTGAGTGGAACTCCTAGTGTAGAGGTGGAATTCGTAGATATTAGGAAGAACACCAGTGGCGAAGGCGGCTCACTGGTCCGGTACTGACGCTGAGGTGCGAAAGCGTGGGGAGCAAACAGG
bac_OTU4271	0.0330896	0.0910752	0.0163836	0.114528	0.255077	0.0637692	0.0403384	Bacteria	Actinobacteria	Actinobacteria	Kineosporiales	Kineosporiaceae	Kineosporia	TACGTAGGGTGCAAGCGTTGTCCGGAATTATTGGGCGTAAAGAGCTCGTAGGCGGTCTGTCGCGTCTGCTGTGAAAACTCAGGGCTTAACCCTGAGCTTGCAGTGGGTACGGGCAGACTAGAGTGCGGTAGGGGAGACTGGAATTCCTGGTGTAGCGGTGAAATGCGCAGATATCAGGAGGAACACCGGTGGCGAAGGCGGGTCTCTGGGCCGTAACTGACGCTGAGGAGCGAAAGCATGGGGAGCGAACAGG
bac_OTU1873	0.0451174	0.0689795	0.0300367	0.104856	0.248989	0.0622473	0.0282478	Bacteria	Acidobacteria	Subgroup_17	NA	NA	NA	TACAGAGGTGGCAAGCGTTGTTCGGAATTACTGGGCGTAAAGGGCGCGTAGGCGGCCTTGTAAGTCCTGTGTGAAATCCCCCGGCTCAACTGGGGAACTGCACAGGAGACTGCTTGGCTTGAGTTCGGGAGAGGGAAGCGGAATTCCGGGTGTAGCGGTGAAATGCGTAGATATCCGGAGGAACACCGGTGGCGAAGGCGGCTTCCTGGACCGACACTGACGCTGAGGCGCGAAAGCCAGGGGAGCAAACGGG
bac_OTU5634	0.0479537	0.0512008	0.0713041	0.0775871	0.248046	0.0620114	0.0126831	Bacteria	Bacteroidetes	Bacteroidia	Chitinophagales	Saprospiraceae	NA	TACGGAGGGTGCGAGCGTTATCCGGAATTACTGGGTTTAAAGGGTGCGTAGGCGGCTTGGTAAGTCAGGAGTGAAAGTTTGCGGCTCAACCGTAAAATTGCTTTTGATACTGCCAGGCTAGAATCAGGATGAGGTCAGCGGAATGTGGCATGTAGCGGTGAAATGCATAGATATGCCATAGAACACCTATTGCGAAGGCAGCTGGCTAGACCTGTATTGACGCTGAGGCACGAAAGCGTGGGGAGCGAACAGG
bac_OTU2670	0.0684377	0.085412	0.0451431	0.048106	0.247099	0.0617747	0.0163291	Bacteria	Chloroflexi	TK10	NA	NA	NA	TACGTAGGGGGCAAGCGTTGTCCGGATTTATTGGGCGTAAAGCGCTCGCAGGTGGTTCATTGCGTCGTGCGTGAAAGACCCCGGCTCAACTGGGGAGGGTCGTGCGAAACGGGTGAACTAGAGGCCAGTAGGGGGATGCGGAATTCCGGGTGTAGTGGTGGAATGCGTAGAGATCCGGAGGAACACCAGCGGCGAAGGCGGCATCCTGGACTGGTCCTGACACTCAGGAGCGAAAGCGTGGGGAGCGATCCGG
bac_OTU5242	0.179945	0.00789133	0.0425446	0.0131713	0.243552	0.0608879	0.0699937	Bacteria	Bacteroidetes	Bacteroidia	Sphingobacteriales	env.OPS_17	NA	GACGAAGGATGCAAGCGTTATCCGGATTCATTGGGTTTAAAGGGTGCGTAGGCGGACCTGTAAGTCAGTGGTGAAATCTCTTTGCTTAACAAAGAAACTGCCATTGATACTGCAAGTCTAGAGTATAGATGACGTTGGCGGAATATGACATGTAGTGGTGAAATACTTAGATATGTCATAGAACACCGATTGCGAAGGCAGCTAACGAAACTATAACTGACGCTGAGGCACGAAAGTGCGGGGATCAAACAGG
bac_OTU1048	0.110614	0.062945	0.0600733	0.00936396	0.242996	0.060749	0.0358197	Bacteria	Acidobacteria	Acidobacteriia	Solibacterales	Solibacteraceae_(Subgroup_3)	Bryobacter	TACGTAGGCAGCGAGCGTTGTTCGGAGTTACTGGGCGTAAAGGGTGCGTAGGCGGTTTTCCAAGTTTGTTGTGAAATCTCCCGGCTTAACCGGGAGGGTGCGGCGAAAACTAGGAGACTGGAGTGCTGGAGAGGTAAGCGGAATTCCCGGTGTAGCGGTGAAATGCGTAGAGATCGGGAGGAACACCTGTGGTGTAGACAGCTTGCTGGACAGTGACTGACGCTGAGGCACGAAAGCGTGGGTAGCAAACAGG
bac_OTU7263	0.104206	0.0198676	0.0953951	0.0220207	0.241489	0.0603724	0.0395584	Bacteria	Verrucomicrobia	Verrucomicrobiae	Pedosphaerales	Pedosphaeraceae	NA	TACAGAGGTCCCAAGCGTTGTTCGGATTCACTGGGCGTAAAGGGTGCGTAGGTGGTCGGGTAAGTCTGATGTGAAATCTCCGAGCTTAACTCGGAAATGGCATTGGATACTATTCGGCTAGAGGGTTTGAGGGGGGACTGGAATACTTGGTGTAGCAGTGAAATGCGTAGATATCAAGTGGAACACCAGTGGCGAAGGCGAGTCCCTGGAAAACTCCTGACACTGAGGCACGAAAGCTAGGGGAGCAAACAGG
bac_OTU8858	0.0748456	0.0763602	0.0487545	0.0411602	0.241121	0.0602801	0.0155654	Bacteria	Chloroflexi	Chloroflexia	Chloroflexales	Chloroflexaceae	FFCH7168	TACAGAGGGGGCAAGCGTTGTCCGGACTTACTGGGCGTAAAGGGTGCGTAGGCGGTCTGCTGCGTCGTCGCTGAAAGCTCTCGGCTCAACTGAGAGAGGCGTGACGATACGAGTAGACTGGAGTCTCTGAGAGGGTGGCGGAACTCCTGGTGTAGTGGTGAAATGCGTAGAGATCAGGAAGAACACCCGTGGCGCAAGCGGCCACCTGGCAGAGCACTGACGCTGAGGCACGAAAGCGTGGGTAGCGAACCGG
bac_OTU6106	0.0432791	0.0897291	0.0352336	0.0704869	0.238729	0.0596822	0.0217161	Bacteria	Proteobacteria	Alphaproteobacteria	Rhizobiales	Xanthobacteraceae	Pseudorhodoplanes	TACGAAGGGGGCTAGCGTTGCTCGGAATCACTGGGCGTAAAGCGCACGTAGGCGGCTTTCTAAGTCAGAGGTGAAATCCTGGAGCTCAACTCCAGAACTGCCTTTGATACTGGAAAGCTTGAGTTCGGGAGAGGTGAGTGGAACTGCGAGTGTAGAGGTGAAATTCGTAGATATTCGCAAGAACACCAGTGGCGAAGGCGGCTCACTGGCCCGATACTGACGCTGAGGTGCGAAAGCGTGGGGAGCAAACAGG
bac_OTU5502	0.0434892	0.0609025	0.0531587	0.0807255	0.238276	0.059569	0.0136842	Bacteria	Acidobacteria	Blastocatellia_(Subgroup_4)	Blastocatellales	Blastocatellaceae	JGI_0001001-H03	TACGTAGGGACCAAGCGTTGTTCGGATTTACTGGGCGTAAAGGGCGCGTAGGCGGCTTGACAAGTCACTTGTGAAATCTCCGGGCTTAACTCGGAACGGCCAAGTGAAACTGTCATGCTAGAGTGCAGAAGGGGCAATCGGAATTCTTGGTGTAGCGGTGAAATGCGTAGATATCAAGAGGAACACCTGAGGTGAAGACGGGTTGCTGGGCTGACACTGACGCTGAGGCGCGAAAGCCAGGGGAGCAAACGGG
bac_OTU564	0.0514202	0.0818842	0.0378762	0.065702	0.236883	0.0592206	0.0163713	Bacteria	Actinobacteria	Actinobacteria	Propionibacteriales	Nocardioidaceae	Marmoricola	TACGTAGGGTGCGAGCGTTGTCCGGAATTATTGGGCGTAAAGGGCTCGTAGGCGGTCTGTTGCGTCAGGAGTGAAAACTCGGGGCTTAACCCCGAGCCTGCTTCTGATACGGGCAGACTAGAGGTATGCAGGGGAGAACGGAATTCCTGGTGTAGCGGTGAAATGCGCAGATATCAGGAGGAACACCGGTGGCGAAGGCGGTTCTCTGGGCATTACCTGACGCTGAGGAGCGAAAGTGTGGGGAGCGAACAGG
bac_OTU4674	0.0669146	0.032308	0.0989184	0.0385877	0.236729	0.0591822	0.0263871	Bacteria	Chloroflexi	Anaerolineae	SBR1031	NA	NA	AACGTAGGGGGCGAGCGTTATCCGGAATCACTGGGCGTAAAGGGCGTCTAGGCGGCACGTCAAGTCTTGCGTGAAATCTCCTGGCTCAACTAGGAGAGTGCGTGGGAAACTAGCGAGCTAGAGACGTGGAGGGGTGCACGGAATTCCCGGTGGAGTGGTGGAATGCGTTGATATCGGGAGGAACACCAGAAGCGAAGGCGGTGCACTGGCCACGGACTGACGCTGAAGCGCGACAGCGTGGGGAGCGAACGGG
bac_OTU6571	0.0678075	0.0408028	0.0971567	0.0304071	0.236174	0.0590435	0.0258949	Bacteria	Bacteroidetes	Bacteroidia	Chitinophagales	NA	NA	TACGGAGGGTGCAAGCGTTATCCGGATTTACTGGGTTTAAAGGGTGCGTAGGCGGGCCCTTAAGTCAGTGGTGAAAGCTCCGAGCTTAACTCGGAAACTGCCATTGATACTATAGGTCTTGAATTCGGTCGAGGTTGGCGGAATGTGTCGTGTAGCGGTGAAATGCTTAGATATGACACAGAACACCGATTGCGAAGGCAGCTAGCTAGACCGACATTGACGCTGAGGCACGAAAGCGTGGGGATCAAACAGG
bac_OTU1276	0.0248435	0.146732	0.0108784	0.0524793	0.234933	0.0587334	0.0529659	Bacteria	Actinobacteria	Thermoleophilia	Solirubrobacterales	67-14	NA	TACGTAGGGACCAAGCGTTGTCCGGAATCATTGGGCGTAAAGCGCGCGTAGGCGGCCCGGTAAGTCCGTTGTAAAAGTCAAAGGCTCAACCTTTGAATGCCGATGGATACTGCCGGGCTAGAGTCCGGAAGAGGCGAGTAGAATTCCTGGTGTAGCGGTGGAATGCGCAGATATCAGGAGGAATACCCATAGCGAAGGCAGCTCGCTGGGACGGTACTGACGCTAAGGCGCGAAAGCGTGGGGAGCGAACAGG
bac_OTU810	0.107515	0.0249273	0.0805088	0.0218149	0.234766	0.0586915	0.0366048	Bacteria	Proteobacteria	Deltaproteobacteria	Myxococcales	Haliangiaceae	Haliangium	TACGAAGGGTGCAAACGTTGCTCGGAATCATTGGGCGTAAAGCGCACGTAGGCGGCCCGATAAGTCGGATGTGAAATCCCTCGGCTCAACCGAGGACGTGCATTCGAAACTGTCGGACTCGAGTATGGAAGAGGGTCGCGGAATTCCCGGTGTAGAGGTGAAATTCGTAGATATCGGGAGGAACACCAGTGGCGAAGGCGGCGACCTGGGCCAATACTGACGCTGAGGTGCGAAAGCGTGGGGAGCAAACAGG
bac_OTU107	0.0455902	0.12654	0.00427208	0.0545373	0.230939	0.0577348	0.0440173	Bacteria	Actinobacteria	Thermoleophilia	Gaiellales	NA	NA	TACGTAGGGGGCGAGCGTTGTCCGGAATCATTGGGCGTAAAGCGCGTGTAGGCGGCTCAGTCAGTCTGGTGTGAAACCTTGGGGCTCAACCCCAAGCCTGCACTGGATACTGCTGAGCTTGAGTCCGGGAGGGGAGAGCGGAATTCCTAGTGTAGCGGTGAAATGCGCAGATATTAGGAAGAACACCGGTGGCGAAGGCGGCTCTCTGGAACGGTACTGACGCTGAGACGCGAAAGCGTGGGGAGCGAACAGG
bac_OTU1665	0.0922308	0.0388532	0.0746953	0.024336	0.230115	0.0575288	0.0271544	Bacteria	Gemmatimonadetes	Gemmatimonadetes	Gemmatimonadales	Gemmatimonadaceae	Gemmatimonas	TACGGAGGGTGCGAGCGTTGTCCGGAATCACTGGGCGTAAAGGGCGCGTAGGCGGTCTGCTAAGCGTGCGGTGAAAGCCTGGGGCTCAACCCCAGGTCTGCCGTGCGAACTGGTGGACTAGAGCACTGTAGAGGCAGGTGGAATTTCGGGTGTAGCGGTGGAATGCGTAGAGATCCGAAAGAACACCGGTGGCGAAGGCGGCCTGCTGGGCAGTTGCTGACGCTGAGGCGCGACAGCGTGGGGAGCAAACAGG
bac_OTU5191	0.0410732	0.0125797	0.151901	0.0240273	0.229581	0.0573953	0.0554968	Bacteria	Bacteroidetes	Bacteroidia	Chitinophagales	Saprospiraceae	NA	TACGGAGGGTGCAAGCGTTATCCGGAATCACTGGGTATAAAGGGTGCGTAGGCGGCTTGTTAAGTCAGAAGTGAAAGGCCATAGCTTAACTATGGGATTGCTTTTGATACTGGCGAGCTTGGATTAGGACGAGGTTGGCGGAATGTGGCAAGTAGCGGTGAAATGCATAGATATGCCATAGAATACCGATTGCGAAGGCAGCTGACTAGACCTATATTGACGCTGAGGCACGAAAGCGTGGGGAGCGAACAGG
bac_OTU3950	0.0807807	0.0688867	0.05862	0.0182134	0.226501	0.0566252	0.0235227	Bacteria	Bacteroidetes	Bacteroidia	Chitinophagales	Chitinophagaceae	Flavisolibacter	TACGGAGGGTGCAAGCGTTATCCGGATTCACTGGGTTTAAAGGGTGCGTAGGAGGGCAGGTAAGTCAGTGGTGAAATCTTCGAGCTTAACTCGGAAACTGCCGTTGATACTATCTGTCTTGAATACCGTGGAGATGAGCGGAATATGTCATGTAGCGGTGAAATGCTTAGATATGACATAGAACACCAATTGCGAAGGCAGCTCGTTACACGAATATTGACTCTGAGGCACGAAAGCGTGGGGATCAAACAGG
bac_OTU913	0.0898672	0.0268769	0.077558	0.0319506	0.226253	0.0565632	0.0275545	Bacteria	Bacteroidetes	Bacteroidia	Sphingobacteriales	Sphingobacteriaceae	Pedobacter	TACGGAGGATCCAAGCGTTATCCGGATTTATTGGGTTTAAAGGGTGCGTAGGCGGCTTATTAAGTCAGGGGTGAAAGACGGTGGCTCAACCATCGCAGTGCCTTTGATACTGATGAGCTTGAATACACTAGAGGTAGGCGGAATGTGACAAGTAGCGGTGAAATGCATAGATATGTCACAGAACACCGATTGCGAAGGCAGCTTACTATGGTGGTTATTGACGCTGAGGCACGAAAGCGTGGGGATCAAACAGG
bac_OTU2059	0.105151	0.0385283	0.0678688	0.0146119	0.22616	0.0565401	0.033815	Bacteria	Acidobacteria	Blastocatellia_(Subgroup_4)	Blastocatellales	Blastocatellaceae	JGI_0001001-H03	TACGTAGGGACCAAGCGTTGTTCGGATTTACTGGGCGTAAAGGGCGCGTAGGCGGCTTTGTAAGTCACTTGTGAAATCTCTGAGCTTAACTCAGAACGGCCAAGTGATACTGCAATGCTAGAGTGCAGAAGGGGCAATCGGAATTCTTGGTGTAGCGGTGAAATGCGTAGATATCAAGAGGAACACCTGAGGTGAAGACGGGTTGCTGGGCTGACACTGACGCTGAGGCGCGAAAGCCAGGGGAGCAAACGGG
bac_OTU839	0.0506849	0.0591386	0.070203	0.0428581	0.222885	0.0557211	0.0101517	Bacteria	Actinobacteria	Acidimicrobiia	Microtrichales	NA	NA	CACGTAGGGGGCGAGCGTTGTCCGGATTTATTGGGCGTAAAGAGCTCGTAGGCGGCTCGGTAAGTGAGGTGTGAAAACTCCAGGCTCAACCTGGAGACGCCACCTCATACTGCCGTGGCTAGAGTCCGGTAGGGGAGCATGGAATTCCTGGTGTAGCGGTGAAATGCGCAGATATCAGGAGGAACACCAGTGGCGAAGGCGGTGCTCTGGGCCGGAACTGACGCTGAGGAGCGAAAGCGTGGGGAGCAAACAGG
bac_OTU3498	0.0638682	0.0832303	0.019907	0.0556692	0.222675	0.0556687	0.0229444	Bacteria	Acidobacteria	Blastocatellia_(Subgroup_4)	Blastocatellales	Blastocatellaceae	Stenotrophobacter	TACGTAGGGACCAAGCGTTGTTCGGATTTACTGGGCGTAAAGGGCGCGTAGGCGGCTTGTCAAGTCACTTGTGAAATCTCTGGGCTTAACCCAGAACGGCCAAGTGAAACTGACATGCTAGAGTGTGGAAGGGGCAATCGGAATTCTTGGTGTAGCGGTGAAATGCGTAGATATCAAGAGGAACACCTGAGGTGAAGACGGGTTGCTGGGCCAACACTGACGCTGAGGCGCGAAAGCCAGGGGAGCAAACGGG
bac_OTU93	0.00583008	0.0836481	0.0201713	0.111647	0.221297	0.0553241	0.0437605	Bacteria	Acidobacteria	Subgroup_6	NA	NA	NA	TACGGGGGGGGCAAGCGTTGTTCGGAATTACTGGGCGTAAAGGGCTCGTAGGCGGCCAACTAAGTCAGACGTGAAATCCCTCGGCTTAACCGGGGAACTGCGTCTGATACTGGATGGCTTGAATCCGGGAGAGGGATGCGGAATTCCAGGTGTAGCGGTGAAATGCGTAGATATCTGGAGGAACACCGGTGGCGAAGGCGACATCCTGGACCGGCATTGACGCTGAGTGAGCGAAAGCCAGGGGAGCAAACGGG
bac_OTU4915	0.0721144	0.0282231	0.0741668	0.0459451	0.220449	0.0551123	0.0190998	Bacteria	Chloroflexi	Anaerolineae	SBR1031	A4b	NA	AACGTAGGACACAAGCGTTATCCGGAGTTACTGGGCGTAAAGGGCGTGTAGGCGGAGTTGTAAGTCTATTCTGAAAGCTCCTGGCTAAACTGGGAGAGGCGAATGGAGACTGCAAATCTAGAGTGAGGAAGAGGAAAGTGGAATTCCGCGTGTAGTGGTGAAATGCGTAGAGATGCGGAGGAACACCAGTGGCGAAAGCGACTTTCTGGTCCTTAACTGACGCTGAGGCGCGAAAGCATGGGGAGCGAACGGG
bac_OTU220	0.0578806	0.0969705	0.0427208	0.0216606	0.219232	0.0548081	0.0275317	Bacteria	Actinobacteria	Acidimicrobiia	NA	NA	NA	GACGTAGGGGGCGAGCGTTGTCCGGATTTATTGGGCGTAAAGAGCTCGTAGGCGGCTCAGAAAGTTGGGTGTGAAACCTCCAGGCTCAACCTGGAGACGCCACCTAATACTGCTGTGGCTAGAGTCCGGTAGGGGAGCACGGAATTCCCGGTGTAGCGGTGAAATGCTTAGATATCGGGAGGAACACCAGTGGCGAAGGCGGTGCTCTGGGCCGGAACTGACGCTGAGGAGCGAAAGCGTGGGTAGCAAACAGG
bac_OTU7095	0.0581432	0.0746891	0.0573868	0.0254679	0.215687	0.0539217	0.0178237	Bacteria	Actinobacteria	Thermoleophilia	Solirubrobacterales	Solirubrobacteraceae	Conexibacter	TACGTAGGGGGCAAGCGTTGTCCGGAATCATTGGGCGTAAAGCGCGTGTAGGCGGCTCAGTAAGTCCGCTCTGAAAGCCCGGGGCTCAACCCCGGGAGGCGGGTGGATACTGCTGAGCTCGAGTCCGGAAGAGGAGTGTGGAATTCCTGGTGTAGCGGTGAAATGCGCAGATATCAGGAGGAACACCAACGGCGAAGGCAGCACTCTGGGACGGTACTGACGCTGAGACGCGAAAGCGTGGGGAGCAAACAGG
bac_OTU612	0.0130258	0.114935	0.0582676	0.0279375	0.214166	0.0535414	0.0390147	Bacteria	Bacteroidetes	Bacteroidia	Chitinophagales	Chitinophagaceae	NA	TACGGAGGGTGCAAGCGTTATCCGGATTCACTGGGTTTAAAGGGTGCGTAGGTGGGACTGTAAGTCCGTGGTGAAATCTCCGAGCTTAACTCGGAAACTGCCATGGATACTATAGTTCTTGAATACTGTGGAGGTCAGCGGAATATGTCATGTAGCGGTGAAATGCTTAGATATGACATAGAACACCAATTGCGAAGGCAGCTGGCTACACAAATATTGACACTGAGGCACGAAAGCGTGGGGATCAAACAGG
bac_OTU6714	0.0394449	0.092932	0.0415316	0.0375073	0.211416	0.052854	0.0231828	Bacteria	Proteobacteria	Gammaproteobacteria	Betaproteobacteriales	Burkholderiaceae	Methylibium	TACGTAGGGTGCAAGCGTTAATCGGAATTACTGGGCGTAAAGCGTGCGCAGGCGGCTTTGCAAGACAGATGTGAAATCCCCGGGCTCAACCTGGGAACTGCATTTGTGACTGCAAGGCTGGAGTGCGGCAGAGGGGGATGGAATTCCGCGTGTAGCAGTGAAATGCGTAGATATGCGGAGGAACACCGATGGCGAAGGCAATCCCCTGGGCCTGCACTGACGCTCATGCACGAAAGCGTGGGGAGCAAACAGG
bac_OTU1671	0.0483214	0.0858298	0.0538194	0.0216606	0.209631	0.0524078	0.0228096	Bacteria	Armatimonadetes	NA	NA	NA	NA	TACGTAGGGGGCGAGCGTTGTCCGGATTTACTGGGCGTAAAGAGCGCGTAGGCGGAAATTTAAGCGTGGCCTGAAAGCCCCCGGCTCAACCGGGGAGTGCGGCTGCGAACTGGGTTTCTTGAGGACGATAGAGGAGAGTGGAATTCCTGGTGTAGCGGTGAAATGCGTAGATATCAGGAGGAACACCCGAGGCGAAGGCGGCTCTCTGGGTCGTACCTGACGCTGAGGCGCGAAAGCGTGGGGAGCGAACGGG
bac_OTU1363	0.117232	0.00738071	0.0646978	0.0199627	0.209273	0.0523183	0.0431083	Bacteria	Bacteroidetes	Bacteroidia	Chitinophagales	Chitinophagaceae	Sediminibacterium	TACGGAGGGTGCAAGCGTTATCCGGATTCACTGGGTTTAAAGGGTGCGTAGGCGGGCAGTTAAGTCAGTGGTGAAATCCTTGAGCTCAACTCGAGAACTGCCATTGATACTATCTGTCTTGAATATTGTGGAGGTAAGCGGAATATGTCATGTAGCGGTGAAATGCTTAGATATGACATAGAACACCTATTGCGAAGGCAGCTTACTACGCATATATTGACGCTGAGGCACGAAAGCGTGGGGATCAAACAGG
bac_OTU2045	0.0211669	0.136149	0.00810373	0.040903	0.206322	0.0515806	0.0502021	Bacteria	Nitrospirae	Nitrospira	Nitrospirales	Nitrospiraceae	Nitrospira	TACGAAGGTGGCAAGCGTTGTTCGGATTCACTGGGCGTACAGGGTGTGTAGGCGGTTTGGTAAGCCTTCTGTTAAAGCTTCGGGCCCAACCCGGAAAGCGCAGAGGGTACTGCCAGGCTAGAGGACGGGAGAGGAGCGCGGAATTCCCGGTGTAGCGGTGAAATGCGTAGAGATCGGGAGGAAGGCCGGTGGCGAAGGCGGCGCTCTGGAACGTTTCTGACGCTGAGACACGAAAGCGTGGGGAGCAAACAGG
bac_OTU2916	0.0706437	0.0841587	0.0336922	0.0174931	0.205988	0.0514969	0.0269567	Bacteria	Actinobacteria	Thermoleophilia	Solirubrobacterales	Solirubrobacteraceae	Solirubrobacter	TACGTAGGGGGCAAGCGTTGTCCGGAATCATTGGGCGTAAAGAGCGTGTAGGCGGTTCGATAAGTCTGCTGTGAAAGTCCAGGGCTCAACCCTGGGATGCCGGTGGATACTGTCGGGCTAGAGTACGGAAGAGGCGAGTGGAATTCCCGGTGTAGCGGTGAAATGCGCAGATATCGGGAGGAACACCTATTGCGAAGGCAGCTCGCTGGGACGTCACTGACGCTGAGACGCGAAAGCGTGGGGAGCAAACAGG
bac_OTU2166	0.106622	0.0387139	0.0401663	0.0204258	0.205928	0.051482	0.0327719	Bacteria	Proteobacteria	Gammaproteobacteria	Betaproteobacteriales	Burkholderiaceae	NA	TACGTAGGGTGCGAGCGTTAATCGGAATTACTGGGCGTAAAGCGTGCGCAGGCGGCTTTGCAAGACAGATGTGAAATCCCCGGGCTCAACCTGGGAACTGCATTTGTGACTGCGAGGCTGGAGTACGGCAGAGGGGGATGGAATTCCGCGTGTAGCAGTGAAATGCGTAGATATGCGGAGGAACACCGATGGCGAAGGCAATCCCCTGGGCCTGTACTGACGCTCATGCACGAAAGCGTGGGGAGCAAACAGG
bac_OTU6621	0.0477436	0.0428917	0.0344409	0.0797994	0.204876	0.0512189	0.0171739	Bacteria	Proteobacteria	Gammaproteobacteria	Xanthomonadales	Rhodanobacteraceae	NA	TACGAAGGGTGCAAGCGTTAATCGGAATTACTGGGCGTAAAGCGTGCGTAGGTGGTTTGTTAAGTCGGATGTGAAAGCCCTGGGCTCAACCTGGGAATGGCATTCGATACTGGCAAGCTAGAGTTCGGTAGAGGGGTGTGGAATTCCCGGTGTAGCGGTGAAATGCGTAGAGATCGGGAGGAACATCAGTGGCGAAGGCGACACCCTGGACCAGAACTGACACTGAGGCACGAAAGCGTGGGGAGCAAACAGG
bac_OTU5757	0.0798353	0.0233491	0.0843405	0.0163097	0.203835	0.0509586	0.0312692	Bacteria	Proteobacteria	Deltaproteobacteria	Myxococcales	Haliangiaceae	Haliangium	TACGAAGGGTGCAAACGTTGCTCGGAATTATTGGGCGTAAAGCGCACGTAGGCGGCTTTGTAAGTTGGATGTGAAAGCCCTCGGCTCAACCAAGGAAGTGCATCCAAAACTACAGAGCTTGAGTACTTAAGAGGATCGCGGAATTCCCGGTGTAGAGGTGAAATTCGTAGATATCGGGAGGAACACCAGTGGCGAAGGCGGCGATCTGGGAAGATACTGACGCTGAGGTGCGAAAGCGTGGGGAGCAAACAGG
bac_OTU4418	0.0753183	0.0431238	0.0510447	0.0333912	0.202878	0.0507195	0.0155175	Bacteria	Chloroflexi	Ktedonobacteria	C0119	NA	NA	TACGTAGGAAGCAAGCGTTGTCCGGAATTACTGGGCGTAAAGCGCGTGTAGGCGGATAGGCAAGTCTGCTGTGAAAGCTCTCGGCTTAACCGGGAGAGGTCGGTGGAAACTGCCTGACTAGAGGACGGTAGAGGGGGGTGGAATTCCCGGTGTAGTGGTGAAATGCGTAGAGATCGGGAGGAACACCAGTGGCGAAGGCGGCCCCCTGGGCCGCTCCTGACGCTGAGACGCGAAAGCGCGGGGAGCGAACGGG
bac_OTU5597	0.0920732	0.0106765	0.0882162	0.0107017	0.201668	0.0504169	0.0397512	Bacteria	Gemmatimonadetes	Gemmatimonadetes	Gemmatimonadales	Gemmatimonadaceae	Gemmatimonas	TACGGAGGGTGCGAGCGTTGTCCGGAATCACTGGGCGTAAAGGGCGCGTAGGTGGTTGGATGCGCCGGTGGTGAAAGCGCAGGGCTCAACCCTGCGTCGGCCATCGGGACGGTCCGACTGGAGCACTGTAGAGGCAGGTGGAATTCCGGGTGTAGCGGTGGAATGCGTAGAGATCCGGAAGAACACCGGTGGCGAAGGCGGCCTGCTGGGCAGTGGCTGACACTGAGGCGCGACAGCGTGGGGAGCAAACAGG
bac_OTU6343	0.0605593	0.0488798	0.0316662	0.0601454	0.201251	0.0503127	0.0117412	Bacteria	Proteobacteria	Alphaproteobacteria	Caulobacterales	Caulobacteraceae	Phenylobacterium	TACGAAGGGGGCTAGCGTTGCTCGGAATTACTGGGCGTAAAGGGCGCGTAGGCGGACAGTTTAGTCAGAGGTGAAAGCCCAGGGCTCAACCTTGGAATTGCCTTTGATACTGGCTGTCTTGAGTTCGGGAGAGGTGAGTGGAATGCCGAGTGTAGAGGTGAAATTCGTAGATATTCGGCGGAACACCAGTGGCGAAGGCGACTCACTGGCCCGATACTGACGCTGAGGCGCGAAAGCGTGGGGAGCAAACAGG
bac_OTU3248	0.0114501	0.0842051	0.0140494	0.0909127	0.200617	0.0501543	0.037491	Bacteria	Bacteroidetes	Bacteroidia	Chitinophagales	Chitinophagaceae	Flavitalea	TACGGAGGGTGCAAGCGTTATCCGGATTCACTGGGTTTAAAGGGTGCGTAGGCGGGTTGGTAAGTCCGTGGTGAAATCCCCAAGCTTAACTTGGGAACTGCCGTGGATACTATCAATCTTGAATATCGTGGAGGTAAGCGGAATATGTCATGTAGCGGTGAAATGCTTAGATATGACATAGAACACCAATTGCGTAGGCAGCTTACTACACGATCATTGACGCTGAGGCACGAAAGCGTGGGGAGCAAACAGG
bac_OTU1301	0.0568301	0.0133688	0.121908	0.00715159	0.199259	0.0498147	0.0458125	Bacteria	Proteobacteria	Deltaproteobacteria	Myxococcales	Nannocystaceae	Nannocystis	TACGGAGGGTGCAAACGTTGCTCGGAATCATTGGGCGTAAAGCGCACGTAGGCGGCGTGATAAGTTGGGTGTGAAAGCCCTGGGCTCAACCCAGGAAGTGCATTCAAAACTGTCACGCTTGAATCTCGGAGGGGGTCAGAGAATTCCCGGTGTAGAGGTGAAATTCGTAGATATCGGGAGGAATACCAGTGGCGAAGGCGCTGACCTGGACGAAGATTGACGCTGAGGTGCGAAAGCGCGGGGAGCAAACAGG
bac_OTU760	0.0442771	0.00798417	0.116932	0.030047	0.19924	0.04981	0.0408531	Bacteria	Proteobacteria	Gammaproteobacteria	Betaproteobacteriales	TRA3-20	NA	TACGTAGGGTGCAGGCGTTAATCGGAATTACTGGGCGTAAAGCGTGCGCAGGCGGTTTGTTAAGACAGATGTGAAATCCCCGGGCTTAACCTGGGAACTGCGTTTGTAACTGGCAAGCTAGAGTGTGGCAGAGGGGGGTAGAATTCCAGGTGTAGCAGTGAAATGCGTAGATATCTGGAGGAATACCGATGGCGAAGGCAGCCCCCTGGGTTAACACTGACGCTCATGCACGAAAGCGTGGGGAGCAAACAGG
bac_OTU1227	0.0375016	0.0830446	0.0521898	0.0259824	0.198718	0.0496796	0.0213857	Bacteria	Chloroflexi	Chloroflexia	Kallotenuales	AKIW781	NA	TACAGGGGGGGCAAGCGTTGTCCGGAATTACTGGGCGTACAGCGCGCGCAGGCGGTCCACTACGTGCCGTGTGACAGCCGTCGGCTTAACCGACGGAGGCCAGGGTACACGGGTGAACTTGAGGCAGAGAGAGGGATGTGGAATACCCGGTGGAGCGGTGAAATGCGTAGAGATCGGGTGGAACACCAGGGGCGAAGGCGGCATCCTGGCTCTGTTACTGACGCTGAGGCGCGAGAGCGTGGGGAGCAAACCGG
bac_OTU5290	0.0431741	0.0320759	0.0203474	0.102283	0.197881	0.0494702	0.0315418	Bacteria	Proteobacteria	Alphaproteobacteria	Rhizobiales	Xanthobacteraceae	Pseudorhodoplanes	TACGAAGGGGGCTAGCGTTGCTCGGAATCACTGGGCGTAAAGCGCACGTAGGCGGACTCTTAAGTCAGGGGTGAAATCCTGGAGCTCAACTCCAGAACTGCCTTTGATACTGGGAGCCTTGAGTTCGGGAGAGGTGAGTGGAACTGCGAGTGTAGAGGTGAAATTCGTAGATATTCGCAAGAACACCAGTGGCGAAGGCGGCTCACTGGCCCGATACTGACGCTGAGGTGCGAAAGCGTGGGGAGCAAACAGG
bac_OTU2477	0.0570927	0.0285945	0.064918	0.0469741	0.197579	0.0493948	0.0135899	Bacteria	Bacteroidetes	Bacteroidia	Flavobacteriales	Flavobacteriaceae	Flavobacterium	TACGGAGGATCCAAGCGTTATCCGGAATCATTGGGTTTAAAGGGTCCGTAGGCGGTCAGATAAGTCAGTGGTGAAAGCCCATCGCTCAACGGTGGAACGGCCATTGATACTGTCTGACTTGAATTATTAGGAAGTAACTAGAATATGTAGTGTAGCGGTGAAATGCTTAGAGATTACATGGAATACCAATTGCGAAGGCAGGTTACTACTAATGGATTGACGCTGATGGACGAAAGCGTGGGTAGCGAACAGG
bac_OTU4434	0.0579856	0.0677726	0.0249718	0.046614	0.197344	0.049336	0.0159354	Bacteria	Proteobacteria	Gammaproteobacteria	NA	NA	NA	TACGGAGGGTGCGAGCGTTAATCGGAATTACTGGGCGTAAAGCGCGCGTATGTGGTCTGATAAGTCGGATGTGAAAGCCCCGAGCTTAACTTGGGAACGGCATTCGATACTGTCTGACTAGAGTATGGTAGAGGAAAGCGGAATTCCCGGTGTAGCGGTGAAATGCGTAGATATCGGGAGGAACATCAGTGGCGAAGGCGGCTTTCTGGACTAATACTGACACTGAGGCGCGAAAGCGTGGGTAGCAAACAGG
bac_OTU5579	0.0868209	0.0156898	0.0779984	0.0138916	0.194401	0.0486002	0.033959	Bacteria	Bacteroidetes	Bacteroidia	Sphingobacteriales	env.OPS_17	NA	GACGAAGGATGCAAGCGTTATCCGGATTCATTGGGTTTAAAGGGAGCGTAGGTGGCCTTATAAGTCAGTGGTGAAATCTCTCGGCTTAACCGAGAAATTGCCATTGATACTGTAGGGCTTGAGTACAGTTGCTGTGGGCGGAATATGACATGTAGTGGTGAAATACATAGAGATGTCATAGAACACCGATTGCGAAGGCAGCTCACAAAACTGTAACTGACACTGAGGCTCGAAAGTGCGGGGATCAAACAGG
bac_OTU679	0.0531535	0.024556	0.0633765	0.0529424	0.194028	0.0485071	0.014457	Bacteria	Proteobacteria	Gammaproteobacteria	Xanthomonadales	Rhodanobacteraceae	NA	TACGAAGGGTGCAAGCGTTAATCGGAATTACTGGGCGTAAAGGGAGCGTAGGCGGCTTTTTAAGTCGGATGTGAAATCCCCGGGCTTAACCTGGGAATGGCATCCGATACTGGGGAGCTAGAGTTTGGGAGAGGGTGATGGAATTCCCGGTGTAGCGGTGAAATGCGTAGAGATCGGGAGGAACATCAGTGGCGAAGGCGGTCACCTGGCCTAAAACTGACGCTGAAGCTCGAAAGCGTGGGGAGCAAACAGG
bac_OTU6144	0.0464305	0.0183357	0.0372155	0.0906554	0.192637	0.0481593	0.026543	Bacteria	Proteobacteria	Alphaproteobacteria	Rhizobiales	Rhizobiaceae	Allorhizobium-Neorhizobium-Pararhizobium-Rhizobium	TACGAAGGGGGCTAGCGTTGTTCGGAATTACTGGGCGTAAAGCGCACGTAGGCGGATATTTAAGTCAGGGGTGAAATCCCAGAGCTCAACTCTGGAACTGCCTTTGATACTGGGTATCTCGAGTATGGAAGAGGTGAGTGGAATTCCGAGTGTAGAGGTGAAATTCGTAGATATTCGGAGGAACACCAGTGGCGAAGGCGGCTCACTGGTCCATTACTGACGCTGAGGTGCGAAAGCGTGGGGAGCAAACAGG
bac_OTU2239	0.0631854	0.0500403	0.0668558	0.0102901	0.190372	0.0475929	0.0224259	Bacteria	Chloroflexi	Anaerolineae	Caldilineales	Caldilineaceae	NA	TACGTAGGTGGCAAGCGTTATCCGGAATTACTGGGCGTAAAGCGCACGCAGGCGGTCTTTTAAGTTTGACGTGAAAGCTCTCGGCTTAACTGGGAGAGGTCGTTGAATACTGGGAGACTTGAGGAAATGAGAGGGGTGTAGAATTCCCGGTGTAGTGGTGGAATGCGTAGATATCGGGGGGAATACCAGTGGCGAAAGCGGCACCCTAGCATTTTTCTGACGCTCATGTGCGAAAGCGTGGGGAGCGAACGGG
bac_OTU950	0.0153893	0.113403	0.0128162	0.0483118	0.18992	0.0474801	0.0405522	Bacteria	Proteobacteria	Gammaproteobacteria	Betaproteobacteriales	TRA3-20	NA	TACGTAGGGTGCAGGCGTTAATCGGAATTACTGGGCGTAAAGCGTGCGCAGGCGGTTTGCTAAGAGAGATGTGAAATCCCCGGGCTTAACCTGGGAACTGCGTTTCTAACTGGCAGGCTTGAGTGTGGCAGAGGGGGGTGGAATTCCACGTGTAGCAGTGAAATGCGTAGAGATGTGGAGGAACACCGATGGCGAAGGCAGCCCCCTGGGCTAACACTGACGCTCATGCACGAAAGCGTGGGGAGCAAACAGG
bac_OTU7372	0.0109248	0.0198212	0.0386249	0.120445	0.189816	0.047454	0.0433117	Bacteria	Actinobacteria	Thermoleophilia	Gaiellales	Gaiellaceae	Gaiella	TACGTAGGGGGCAAGCGTTGTCCGGATTTACTGGGCGTAAAGAGCGTGTAGGCGGCAAAGCAGGTCTGTTGTGAAAACTGGAGGCTCAACCTCCAGACGTCGACAGAAACCGCTTGGCTAGAGTCCGGAAGAGGAGAGTGGAATTCCTGGTGTAGCGGTGAAATGCGCAGATATCAGGAAGAACACCAATGGCGAAGGCAGCTCTCTGGGACGGTACTGACGCTGAGACGCGAAAGCGTGGGGAGCGAACAGG
bac_OTU8621	0.0536787	0.0186607	0.078527	0.0384848	0.189351	0.0473378	0.0218731	Bacteria	Chloroflexi	Anaerolineae	SBR1031	A4b	NA	AACGTAGGACACAAGCGTTATCCGGAGTTACTGGGCGTAAAGGGCGTGTAGGCGGACCTATAAGTCTATTCTGAAAGCTCCTGGCTAAACTGGGAGAGGCGAATGGAGACTGTAGATCTAGAGTGAGGAAGAGGAAAGTGGAATTCCGCGTGTAGTGGTGAAATGCGTAGAGATGCGGAGGAACACCAGTGGCGAAAGCGACTTTCTGGTCCTTAACTGACGCTGAGGCGCGAAAGCATGGGGAGCGAACGGG
bac_OTU9570	0.0186457	0.0419169	0.037744	0.0893177	0.187624	0.0469061	0.0260107	Bacteria	Proteobacteria	Gammaproteobacteria	Betaproteobacteriales	TRA3-20	NA	TACGTAGGGTGCAGGCGTTAATCGGAATTACTGGGCGTAAAGCGTGCGCAGGCGGTTTGTTAAGACAGATGTGAAATCCCCGGGCTTAACCTGGGAACTGCGTTTGTAACTGGCAAGCTAGAGTGTGGCAGAGGGGGGTGGAATTCCACGTGTAGCAGTGAAATGCGTAGAGATGTGGAGGAACACCGATGGCGAAGGCAGCCCCCTGGGCTAACACTGACGCTCATGCACGAAAGCGTGGGGAGCAAACAGG
bac_OTU6232	0.0921782	0.0146222	0.0726253	0.0079748	0.187401	0.0468501	0.0362937	Bacteria	Chloroflexi	Chloroflexia	Thermomicrobiales	JG30-KF-CM45	NA	TACGTAGGGGCCGAGCGTTGTCCGGAGTTATTGGGCGTAAAGCGCGCGCAGGCGGCTTCGCGCGTCCGACGTGAAAGCCCCCGGCTCAACCGGGGAGGGTCGTTGGGTACGGCGGAGCTTGAGGGCGGTAGAGGTTGGTGGAATTCCCGGTGTAGTGGTGAAATGCGTAGAGATCGGGAGGAACACCTGTGGCGAAGGCGGCCAACTGGGCCGACCCTGACGCTGAGGCGCGAAGGCGTGGGGAGCGAACGGG
bac_OTU7181	0.0559897	0.0874081	0.0190702	0.0232555	0.185724	0.0464309	0.0276415	Bacteria	Actinobacteria	Actinobacteria	Frankiales	Sporichthyaceae	NA	TACGTAGGGTGCAAGCGTTGTCCGGAATTATTGGGCGTAAAGAGCTCGTAGGCGGTCTGTCGCGTCGGACGTGAAAATCCAGGGCTCAACCCTGGACCTGCGTTCGATACGGGCAGACTAGAGTTCGGTAGGGGAGACTGGAATTCCTGGTGTAGCGGTGAAATGCGCAGATATCAGGAGGAACACCGGTGGCGAAGGCGGGTCTCTGGGCCGAAACTGACGCTGAGGAGCGAAAGCGTGGGGAGCAAACAGG
bac_OTU6485	0.0329321	0.0870367	0.01678	0.0483633	0.185112	0.046278	0.0260474	Bacteria	Gemmatimonadetes	Gemmatimonadetes	Gemmatimonadales	Gemmatimonadaceae	NA	TACGGAGGGTGCGAGCGTTGTCCGGAATCACTGGGCGTAAAGGGCGCGTAGGCGGCTCGTTAAGGGTGCGGTGAAAGCCCGGGGCTTAACCCCGGGTCGGCCGTGCCGACTGATGAGCTCGAGCACTGTAGAGGCAGGTGGAATTCCGGGTGTAGCGGTGGAATGCGTAGAGATCCGGAAGAACACCAGTGGCGAAGGCGGCCTGCTGGGCAGTGGCTGACGCTGAGGCGCGACAGCGTGGGGAGCAAACAGG
bac_OTU7068	0.0425963	0.0182429	0.0598531	0.0644158	0.185108	0.046277	0.0181162	Bacteria	Proteobacteria	Alphaproteobacteria	Rhizobiales	Beijerinckiaceae	Bosea	TACGAAGGGGGCTAGCGTTGCTCGGAATCACTGGGCGTAAAGGGCGCGTAGGCGGACTCTTAAGTCGGGGGTGAAAGCCCAGGGCTCAACCCTGGAATTGCCTTCGATACTGAGAGTCTTGAGTTCGGAAGAGGTTGGTGGAACTGCGAGTGTAGAGGTGAAATTCGTAGATATTCGCAAGAACACCAGTGGCGAAGGCGGCCAACTGGTCCGATACTGACGCTGAGGCGCGAAAGCGTGGGGAGCAAACAGG
bac_OTU2966	0.083722	0.0208888	0.0344409	0.0438871	0.182939	0.0457347	0.0234058	Bacteria	Proteobacteria	Deltaproteobacteria	Oligoflexales	Oligoflexaceae	Oligoflexus	TACGAAAGGTGCAAGCGTTACTCGGAATCACTGGGCGTAAAGCGCACGTAGGCGGACTCGTAGGTCAGTTGTGAAATACCTGGGCTCAACCCGGGAACTGCAGCTGAAACCGCTTGTCTTGAATACCTGAGAGGGTGGGGGAATACCTGGTGGAGAAGTGAAATTCGTAGAGATCAGGTGGAACACCGGAGGCGAAGGCGCCTGCCTGGCAGTGTATTGACGCTGAGGTGCGAAAGTGCGGGGAGCAAACAGG
bac_OTU5371	0.0669671	0.0262735	0.076457	0.0125024	0.1822	0.04555	0.0268219	Bacteria	Bacteroidetes	Bacteroidia	Sphingobacteriales	AKYH767	NA	TACGAAGGACCCGAGCGTTATCCGGATTTATTGGGTTTAAAGGGTGCGTAGGCGGATTAGTAAGTCAGTGGTGAAAGCCCATCGCTTAACGGTGGAACTGCCATTGATACTGCTAGTCTTGAGTATGGTTGAGGTGGGCGGAATGTGTCATGTAGCGGTGAAATGCTTAGATATGACCCAGAACACCAATTGCGAAGGCAGCTCGCTAAGCCATAACTGACGCTGATGCACGAAAGCGTGGGGAGCAAACAGG
bac_OTU6683	0.0608744	0.0326794	0.0714802	0.0169272	0.181961	0.0454903	0.0217493	Bacteria	Chloroflexi	Anaerolineae	RBG-13-54-9	NA	NA	AACGTAGGTGGCGAGCGTTATCCGGATTTACTGGGCGTAAAGCGCTTGTAGGTGGTTTTGTAAGTTGGGCGTGAAATCTCCGGGCTTAACTTGGAGAGGCCGTCCAATACTGCGAGGCTAGAGGTTATTCGAGGAAAGTGGAATTCCTGGTGTAGTAGTGAAATGCGTAGATATCAGGAGGAACACCCGTGGCGAAGGCGGCTTTCTAGGATATACCTGACACTGAGAAGCGACAGCTAGGGGAGCAAACAGG
bac_OTU4550	0.0327745	0.0071022	0.0858379	0.0562352	0.18195	0.0454874	0.0290634	Bacteria	Proteobacteria	Deltaproteobacteria	Myxococcales	Haliangiaceae	Haliangium	TACAGAGGGTGCAAACGTTGCTCGGAATCATTGGGCGTAAAGCGCACGTAGGCGGCCTAGCAAGTGGGGAGTGAAAGCCCTCGGCTTAACCGAGGAAGTGCTTTCCAAACTACTAGGCTTGAATACTGGAGAGGGTCGCGGAATTCCCGGTGTAGAGGTGAAATTCGTAGATATCGGGAGGAACACCAGTGGCGAAGGCGGCGACCTGGACAGATATTGACGCTGAGGTGCGAAAGCGTGGGGAGCAAACAGG
bac_OTU7323	0.0536787	0.0188928	0.084869	0.0244903	0.181931	0.0454827	0.0262971	Bacteria	Acidobacteria	Subgroup_6	NA	NA	NA	TACAGGGGGGGCAAGCGTTGTTCGGAATTACTGGGCGTAAAGGGTTCGTAGGTGGCCAACTAAGTCAGACGTGAAATCCCTCAGCTTAACTGGGGAACTGCGTCTGATACTGGATGGCTTGAGTGTAGGAGAGGAATGCGGAATTCCAGGTGTAGCGGTGAAATGCGTAGATATCTGGAGGAACACCGGTGGCGAAGGCGGCATTCTGGACTACAACTGACACTGAGGAACGAAAGCCAGGGGAGCAAACGGG
bac_OTU4432	0.043069	0.0795168	0.0380964	0.0198598	0.180542	0.0451355	0.0216492	Bacteria	Planctomycetes	Planctomycetacia	Gemmatales	Gemmataceae	Gemmata	GACGAACCGAGCGAACGTTGTTCGGAATCACTGGGCTTAAAGGGTGCGTAGGCGGGCTGCCAAGTTTGGGGTGAAATCCTCCGGCTCAACCGGGGAAGTGCCTTGAATACTGGCGGTCTGGAGGGAGGTAGGGGCGTGCGGAACTAACGGTGGAGCGGTGAAATGCGTTGATATCGTTAGGAACTCCGGTGGCGAAGGCGGCACGCTGGACCTCTTCTGACGCTGAGGCACGAAAGCCAGGGGAGCGAACGGG
bac_OTU7186	0.0504223	0.0441914	0.0234744	0.061123	0.179211	0.0448028	0.0137222	Bacteria	Planctomycetes	Planctomycetacia	Planctomycetales	Schlesneriaceae	Schlesneria	TACGAACTGTGCGAACGTTATTCGGAATCACTGGGCTTAAAGGGTGCGTAGGCGGCTGCCTAAGTCAGGTGTGAAATCTCTCGGCTCAACCGGGAAACTGCGCTTGATACTGGGCGGCTCGAGTGAGGTAGGGGTGTGTGGAACTTCCGGTGGAGCGGTGAAATGTGTAGATATCGGAAGGAACGCCAGCAGCGAAAGCGGCACACTGGGCCTTTTCTGACGCTGAGGCACGAAAGCCAGGGGAGCGAACGGG
bac_OTU2861	0.012553	0.0440058	0.0520136	0.0692521	0.177825	0.0444561	0.0205546	Bacteria	Proteobacteria	Alphaproteobacteria	Rhizobiales	Rhizobiales_Incertae_Sedis	NA	TACGAAGGGGGCTAGCGTTGTTCGGAATTACTGGGCGTAAAGCGCACGTAGGCTGATTGTTAAGTCAGGGGTGAAATCCCAGAGCTCAACTCTGGAACTGCCCTTGATACTGGCAATCTCGAGTCCGGAAGAGGTTAGTGGAATTCCTAGTGTAGAGGTGAAATTCGTAGATATTAGGAAGAACACCAGTGGCGAAGGCGGCTAACTGGTCCGGTACTGACGCTGAGGTGCGAAAGCGTGGGGAGCAAACAGG
bac_OTU9428	0.0679125	0.0685617	0.0321507	0.00833495	0.17696	0.04424	0.0254326	Bacteria	Cyanobacteria	Oxyphotobacteria	Chloroplast	NA	NA	GACAGGGGATGCAAGCGTTATCCGGAATGATTGGGCGTAAAGCGTCTGTAGGTGGCTCCTTAAGTCCGCTGTCAAATCCCAGGGCTCAACCCTGGACAGGCGGTGGAAACTACTAAGCTGGAGTACGGTAGGGGCAGAGGGAATTTCCGGTGGAGCGGTGAAATGCGTAGAGATCGGAAAGAACACCAAAGGCGAAGGCACTCTGCTGGGCCGACACTGACACTGAGAGACGAAAGCTAGGGGAGCGAATGGG
bac_OTU7145	0.0889743	0.0395031	0.0267776	0.0194997	0.174755	0.0436887	0.0271081	Bacteria	Proteobacteria	Gammaproteobacteria	Xanthomonadales	Xanthomonadaceae	Lysobacter	TACGAAGGGTGCAAGCGTTACTCGGAATTACTGGGCGTAAAGCGTGCGTAGGTGGTTCGTTAAGTCTGATGTGAAAGCCCTGGGCTCAACCTGGGAACGGCATTGGATACTGGCGATCTGGAGTGCGGTAGAGGGTGGCGGAATTCCCGGTGTAGCAGTGAAATGCGTAGATATCGGGAGGAACATCCGTGGCGAAGGCGGCCACCTGGACCAGCACTGACACTGAGGCACGAAAGCGTGGGGAGCAAACAGG
bac_OTU4630	0.0759486	0.0283624	0.049195	0.0206316	0.174137	0.0435344	0.0214327	Bacteria	Bacteroidetes	Bacteroidia	Chitinophagales	Chitinophagaceae	Flavisolibacter	TACGGAGGGTGCAAGCGTTATCCGGATTCACTGGGTTTAAAGGGTGCGTAGGAGGGCAGGTAAGTCAGTGGTGAAATCTCCGAGCTTAACTTGGAAACTGCCGTTGATACTATCTGTCTTGAATATTGTGGAGGTGAGCGGAATATGTCATGTAGCGGTGAAATGCTTAGATATGACATAGAACACCAATTGCGAAGGCAGCTCGCTACACATATATTGACTCTGAGGCACGAAAGCGTGGGGATCAAACAGG
bac_OTU3417	0.0325119	0.0105372	0.0766772	0.0531996	0.172926	0.0432315	0.0245041	Bacteria	Planctomycetes	vadinHA49	NA	NA	NA	TACATGTGGGGCAAGCGTTGTTCGGAATTACTGGGCATAAAGGGTGCGTAGGTGGTTTGTTAAGTCAGGGGTGAAATCCCGCGGCCCAACCGTGGAACTGCCTTTGATACTGGCGAACTTGAGTGCGTGAGGGGTAGGGGGAACGAGCAGTGTAGCGGTGAAATGCGTAGATATTGCTCGGAAGGCCAGAGCCGAAGGGGCCCTACTGGTGCGCAACTGACACTGAGGCACGAAAGCGTGGGGAGCAAACAGG
bac_OTU1130	0.048689	0.0382962	0.0334279	0.0506271	0.17104	0.04276	0.00714245	Bacteria	Proteobacteria	Alphaproteobacteria	Acetobacterales	Acetobacteraceae	Rhodovastum	TACGAAGGGGGCTAGCGTTGCTCGGAATGACTGGGCGTAAAGGGCGCGTAGGCGGTTCGGTTAGTTAGGCGTGAAATTCCTGGGCTTAACCTGGGGACTGCGTTTAATACAGCCGGACTAGAGTTCGGAAGAGGGTCGTGGAATTCCCAGTGTAGAGGTGAAATTCGTAGATATTGGGAAGAACACCGGTGGCGAAGGCGGCGACCTGGTCCGATACTGACGCTGAGGCGCGAAAGCGTGGGGAGCAAACAGG
bac_OTU171	0.0608219	0.0783098	0.0225055	0.0091067	0.170744	0.042686	0.0279857	Bacteria	Acidobacteria	Holophagae	Subgroup_7	NA	NA	TACAGAGGGGGCAAGCGTTATTCGGAATTATTGGGCGTAAAGGGCGCGTAGGCGGCTTGGCAAGTGGAAGGTGAAATCCCTCGGCTTAACCGAGGAACTGCCCTCCAGACTGCTTTGCTTGAGGCCGGGAGAGGTGAGTGGAATTCCCAGTGTAGCGGTGAAATGCGTAGATATTGGGAGGAACACCAGTGGCGAAGGCGGCTCACTGGACCGGTTCTGACGCTGAGGCGCGAAAGCGTGGGGAGCAAACGGG
bac_OTU4107	0.037239	0.0353717	0.0752678	0.0226896	0.170568	0.042642	0.0196507	Bacteria	Actinobacteria	Actinobacteria	Propionibacteriales	Nocardioidaceae	Nocardioides	TACGTAGGGTGCGAGCGTTGTCCGGAATTATTGGGCGTAAAGGGCTCGTAGGCGGTTTGTCGCGTCGGGAGTGAAAACCTTGGGCTTAACTCAGGGCTTGCTTTCGATACGGGCAGACTAGAGGTATGCAGGGGAGAACGGAATTCCTGGTGTAGCGGTGAAATGCGCAGATATCAGGAGGAACACCGGTGGCGAAGGCGGTTCTCTGGGCATGATCTGACGCTGAGGAGCGAAAGTGTGGGGAGCGAACAGG
bac_OTU7276	0.0398651	0.0811414	0.0153266	0.0340601	0.170393	0.0425983	0.0240296	Bacteria	Verrucomicrobia	Verrucomicrobiae	Chthoniobacterales	Chthoniobacteraceae	Candidatus_Udaeobacter	TACAGAGGTCTCAAGCGTTGTTCGGATTCATTGGGCGTAAAGGGTGCGTAGGTGGCGGGGTAAGTCAGGTGTGAAATTTCGGAGCTTAACTCCGAAACTGCATTTGATACTGCCTTGCTTGAGGACTGGAGAGGAGACTGGAATTCACGGTGTAGCAGTGAAATGCGTAGAGATCGTGAGGAAGACCAGTGGCGAAGGCGGGTCTCTGGACAGTTCCTGACACTGAGGCACGAAGGCCAGGGGAGCAAACGGG
bac_OTU3935	0.0370814	0.0102587	0.0986101	0.0239244	0.169875	0.0424687	0.0337722	Bacteria	Proteobacteria	Deltaproteobacteria	Myxococcales	BIrii41	NA	GACAGAGGGTGCAAACGTTGTTCGGAATTACTGGGCGTAAAGCGCGTGTAGGCGGCCCTGCAAGTCGGGTGTGAAATCCCACGGCTCAACCGTGGAAGTGCATTCGAAACTGCAGGGCTAGAGTCCTGGAGAGGAAGGTGGAATGCTTGGTGTAGAGGTGAAATTCGTAGATATCAAGCGGAACACCGGTGGCGAAGGCGGCCTTCTGGACAGTGACTGACGCTGAGACGCGAAAGCGTGGGGAGCAAACAGG
bac_OTU6098	0.0845624	0.0140187	0.0486224	0.0216606	0.168864	0.042216	0.0276219	Bacteria	Acidobacteria	Blastocatellia_(Subgroup_4)	11-24	NA	NA	TACGGGGGGGGCAAGCGTTGTTCGGAATTACTGGGCGTAAAGGGCGCGTAGGCGGCTCTTCAAGTCAGCCGTGAAATCTCCAGGCTTAACCTGGAAGGGTCGGTTGATACTGTCGAGCTAGAGTGTAGAAGAGGCAACTGGAATTCCGTGTGTAGCGGTGAAATGCGTAGATATACGGAGGAACACCTGCGGCGAAGGCGGGTTGCTGGGCTAACACTGACGCTGAGGCGCGAAAGCTAGGGTAGCAAACGGG
bac_OTU7376	0.0174377	0.0310547	0.0265573	0.0881858	0.163236	0.0408089	0.0277896	Bacteria	Proteobacteria	Alphaproteobacteria	Rhizobiales	Rhizobiaceae	Allorhizobium-Neorhizobium-Pararhizobium-Rhizobium	TACGAAGGGGGCTAGCGTTGTTCGGAATTACTGGGCGTAAAGCGCACGTAGGCGGATCGATCAGTCAGGGGTGAAATCCCAGAGCTCAACTCTGGAACTGCCTTTGATACTGTCGGTCTAGAGTATGGAAGAGGTGAGTGGAATTCCGAGTGTAGAGGTGAAATTCGTAGATATTCGGAGGAACACCAGTGGCGAAGGCGGCTCACTGGTCCATTACTGACGCTGAGGTGCGAAAGCGTGGGGAGCAAACAGG
bac_OTU7022	0.0291504	0.0624808	0.0243552	0.0471285	0.163115	0.0407787	0.0151348	Bacteria	Acidobacteria	Subgroup_6	NA	NA	NA	TACGGGGGGGGCAAGCGTTGTTCGGAATTACTGGGCGTAAAGGGCTCGTAGGCGGCCAACTAAGTCAGACGTGAAATCCCTCGGCTTAACCGGGGAACTGCGTCTGATACTGGATGGCTTGAGTTCGGGAGAGGGATGCGGAATTCCAGGTGTAGCGGTGAAATGCGTAGATATCTGGAGGAACACCGGTGGCGAAGGCGGCATCCTGGACCGATACTGACGCTGAGGAGCGAAAGCCAGGGGAGCAAACGGG
bac_OTU1263	0.0183306	0.0228849	0.0768534	0.045019	0.163088	0.040772	0.0231488	Bacteria	Acidobacteria	Blastocatellia_(Subgroup_4)	11-24	NA	NA	TACGGGGGGGGCAAGCGTTGTTCGGAATTACTGGGCGTAAAGCGCGTGTAGGCGGCTTTTTAAGTCAGACGTGAAAGCCCTAGGCTTAACCTAGGAATTGCGTTTGATACTGTGAAGCTAGAGTGTGGAAGAGGCTACTGGAATTCCGTGTGTAGCGGTGAAATGCGTAGATATACGGAGGAACACCTGCGGCGAAGGCGGGTAGCTGGGCCAACACTGACGCTGAGACGCGAAAGCTAGGGGAGCAAACGGG
bac_OTU756	0.0334573	0.0595099	0.0340445	0.0359638	0.162975	0.0407439	0.0108742	Bacteria	Actinobacteria	Actinobacteria	Propionibacteriales	Nocardioidaceae	Nocardioides	TACGTAGGGTCCGAGCGTTGTCCGGAATTATTGGGCGTAAAGGGCTCGTAGGCGGTTTGTCACGTCGGGAGTGAAATCTTACAGCTTAACTGTGAACTTGCTTTCGATACGGGCAGACTTGAGGCATTCAGGGGAGAACGGAATTCCTGGTGTAGCGGTGAAATGCGCAGATATCAGGAGGAACACCGGTGGCGAAGGCGGTTCTCTGGGAATGTACTGACGCTGAGGAGCGAAAGTGTGGGGAGCGAACAGG
bac_OTU5328	0.0639208	0.0113728	0.0552287	0.0299441	0.160466	0.0401166	0.0207648	Bacteria	Proteobacteria	Deltaproteobacteria	Myxococcales	Haliangiaceae	Haliangium	TACGAAGGGTGCAAACGTTGCTCGGAATTATTGGGCGTAAAGCGCACGTAGGCGGCTTTGCAAGTCCGATGTGAAATCCCTCGGCTTAACCAAGGAAGTGCATCGGAAACTGCAGAGCTTGAGTACTTAAGAGGATCGCGGAATTCCCGGTGTAGAGGTGAAATTCGTAGATATCGGGAGGAACACCAGTGGCGAAGGCGGCGATCTGGGAAGATACTGACGCTGAGGTGCGAAAGCGTGGGGAGCAAACAGG
bac_OTU7016	0.0362935	0.00988737	0.107947	0.00612259	0.160251	0.0400626	0.0408808	Bacteria	Proteobacteria	Alphaproteobacteria	Acetobacterales	Acetobacteraceae	NA	TACGAAGGGGGCTAGCGTTGCTCGGAATTACTGGGCGTAAAGGGCGCGTAGGCGGCTTACACAGTCAGGCGTGAAATTCCTGGGCTCAACCTGGGGACTGCGTTTGATACTCGTAGGCTAGAGGATGGAAGAGGGTCGTGGAATTCCCAGTGTAGAGGTGAAATTCGTAGATATTGGGAAGAACACCGGTGGCGAAGGCGGCGACCTGGTCCATTACTGACGCTGAGGCGCGACAGCGTGGGGAGCAAACAGG
bac_OTU637	0.0732174	0.0160148	0.0434254	0.0273201	0.159978	0.0399944	0.0215128	Bacteria	Bacteroidetes	Bacteroidia	Chitinophagales	Saprospiraceae	NA	TACGGAGGGTGCAAGCGTTATCCGGAATCACTGGGTTTAAAGGGTGCGTAGGCGGTCAGATAAGTCAGTTGTGAAATACCCCGGCTTAACCGGCGGAACGGCGATTGATACTGTTTGACTTGAATCAGGTTGAGGTAGGCGGAATGTGGCATGTAGCGGTGAAATGCTTAGATATGCCATAGAACACCGATTGCGAAGGCAGCTTGCTGGACCTGTATTGACGCTGAGGCACGAAAGCGTGGGGAGCAAACAGG
bac_OTU4147	0.0156519	0.0657766	0.0196868	0.0572127	0.158328	0.039582	0.0221668	Bacteria	Planctomycetes	Planctomycetacia	Gemmatales	Gemmataceae	Gemmata	GACGAACCGAGCGAACGTTGTTCGGAATCACTGGGCTTAAAGGGCGCGTAGGCGGGCTGTCAAGTCTGGGGTGAAATCCCGCGGCTCAACCGTGGAACTGCCTCAGATACTGACGGCCTCGAGGGAGATAGGGGCGAGCGGAACTAATGGTGGAGCGGTGAAATGCGTTGATATCATTAGGAACTCCGGTGGCGAAGGCGGCTCGCTGGATCTTTTCTGACGCTGAGGCGCGAAAGCTAGGGGAGCAAACGGG
bac_OTU6632	0.0627127	0.0313796	0.055537	0.00833495	0.157964	0.0394911	0.021408	Bacteria	Proteobacteria	Gammaproteobacteria	Betaproteobacteriales	Nitrosomonadaceae	Nitrosomonas	TACGTAGGGTGCGAGCGTTAATCGGAATTACTGGGCGTAAAGGGTGCGCAGGCGGTTTTATAAGTCAGATGTGAAATCCCCGGGCTTAACCTGGGAATTGCGTTTGAAACTGTAGAGCTAGAGTGTGGCAGAGGGGGGTGGAATTCCATGTGTAGCAGTGAAATGCGTAGAGATATGGAAGAACATCGATGGCGAAGGCAGCCCCCTGGGTTAACACTGACGCTCATGCACGAAAGCGTGGGGAGCAAACAGG
bac_OTU4290	0.0563049	0.0522685	0.0317543	0.0172359	0.157564	0.0393909	0.0158199	Bacteria	Acidobacteria	Subgroup_22	NA	NA	NA	TACGGAGGGGGCAAGCGTTGTTCGGAATTATTGGGCGTAAAGGGCGCGTAGGCGGCTGATCAAGTCGGATGTGAAATCCCTCGGCTCAACCGAGGAACTGCACTCGATACTGGTCGGCTAGAGTCCGGGAGGGGATGGTGGAATTCCCAGTGTAGCGGTGAAATGCGTAGATATTGGGAAGAACACCGGTGGCGAAGGCGGCCATCTGGACCGGAACTGACGCTGAGGCGCGAAAGCCAGGGGAGCGAATGGG
bac_OTU1619	0.078102	0.018475	0.0482701	0.0101357	0.154983	0.0387457	0.0267818	Bacteria	Actinobacteria	Thermoleophilia	Gaiellales	Gaiellaceae	Gaiella	TACGTAGGGGGCAAGCGTTGTCCGGATTTATTGGGCGTAAAGAGCGTGTAGGCGGCCAGATAGGTCCGTTGTGAAAACTGGAGGCTTAACCTTCAGACGTCGATGGAAACCATCTGGCTAGAGTCCGGAAGAGGAGAATGGAATTCCTGGTGTAGCGGTGAAATGCGCAGATATCAGGAAGAACACCCGTGGCGAAGGCGGTTCTCTGGGACGGTACTGACGCTGAGACGCGAAAGCGTGGGGAGCGAACAGG
bac_OTU3167	0.0208517	0.0686082	0.0247076	0.0402856	0.154453	0.0386133	0.0187838	Bacteria	Planctomycetes	Planctomycetacia	Gemmatales	Gemmataceae	NA	GACGAACCGAGCGAACGTTGTTCGGAATCACTGGGCTTAAAGGGCGCGTAGGCGGGTGCTCAAGTCTGTGGTGAAATCCTCCGGCTCAACCGGAGAACTGCCATGGATACTGGGTGTCTCGAGGGTGGTAGGGGTATGCGGAACTATCGGTGGAGCGGTGAAATGCGTTGATATCGATAGGAACTCCGGTGGCGAAGGCGGCATACTGGACCACATCTGACGCTGAGGCGCGAAAGCCAGGGGAGCGAACGGG
bac_OTU4805	0.0636581	0.0249273	0.0271739	0.0386906	0.15445	0.0386125	0.0153738	Bacteria	Acidobacteria	Thermoanaerobaculia	Thermoanaerobaculales	Thermoanaerobaculaceae	Subgroup_10	TACAGAGGGGGCAAGCGTTATTCGGAATTATTGGGCGTAAAGGGCGCGTAGGCGGCCTTGTAAGTCTTGGGTGAAATCCCTCAGCTCAACTGAGGAACTGCCTCGGATACTGCAAGGCTTGAGGCCGGGAGAGGGTAGTGGAATTCCCAGTGTAGCGGTGAAATGCGTAGATATTGGGAGGAACACCGGTGGCGAAGGCGGCTACCTGGACCGGTTCTGACGCTGATGCGCGAAAGCGTGGGTAGCAAACAGG
bac_OTU4627	0.0436468	0.0415455	0.0628039	0.00514503	0.153141	0.0382853	0.0208496	Bacteria	Proteobacteria	Alphaproteobacteria	Rhizobiales	Xanthobacteraceae	NA	TACGAAGGGGGCTAGCGTTGCTCGGAATCACTGGGCGTAAAGCGCACGTAGGCGGACTCTTAAGTCAGGGGTGAAATCCTGGAGCTCAACTCCAGAACTGCCTTTGATACTGGGAGTCTTGAGTCCGGAAGAGGTAAGTGGAACTGCGAGTGTAGAGGTGAAATTCGTAGATATTCGCAAGAACACCAGTGGCGAAGGCGGCTTACTGGTCCGGTACTGACGCTGAGGTGCGAAAGCGTGGGGAGCAAACAGG
bac_OTU7288	0.0269969	0.0851335	0.0248838	0.0153836	0.152398	0.0380995	0.0275051	Bacteria	Chloroflexi	Anaerolineae	SBR1031	NA	NA	AACGTAGGGGGCGAGCGTTATCCGGAATCACTGGGCGTAAAGGGCGTCTAGGCGGCACATTAAGTCTTGCGTGAAATCTCCTGGCTCAACTAGGAGAGTGCGTGAGAAACTGGTGAGCTAGAGACGTGGAGGGGTGCACGGAATTCCCGGTGGAGTGGTGGAATGCGTTGAGATCGGGAGGAACACCAGAAGCGAAGGCGGTGCACTGGCCACGGACTGACGCTGAAGCGCGACAGCGTGGGGAGCGAACGGG
bac_OTU3236	0.0549918	0.0641055	0.0166919	0.0157952	0.151584	0.0378961	0.0218933	Bacteria	Actinobacteria	Thermoleophilia	Solirubrobacterales	67-14	NA	TACGTAGGGAGCAAGCGTTGTCCGGAATCATTGGGCGTAAAGCGCGCGTAGGCGGCCCGATAAGTCTGCTGTAAAAGTCAACGGCTCAACCGTTGAAAGCCGGTGGATACTGTCGGGCTAGAGTCCGGAAGAGGCAAGTGGAATTCCTGGTGTAGCGGTGGAATGCGCAGATATCAGGAGGAACACCAATAGCGAAGGCAGCTTGCTGGGACGGTACTGACGCTAAGGCGCGAAAGCGTGGGGAGCGAACAGG
bac_OTU1377	0.021482	0.0354181	0.0494592	0.0447618	0.151121	0.0377803	0.0106812	Bacteria	Actinobacteria	Actinobacteria	Streptomycetales	Streptomycetaceae	Streptomyces	TACGTAGGGTGCGAGCGTTGTCCGGAATTATTGGGCGTAAAGAGCTCGTAGGCGGCTTGTCACGTCGGTTGTGAAAGCCCGGGGCTTAACCCCGGGTCTGCAGTCGATACGGGCAGGCTAGAGTGTGGTAGGGGAGATCGGAATTCCTGGTGTAGCGGTGAAATGCGCAGATATCAGGAGGAACACCGGTGGCGAAGGCGGATCTCTGGGCCATTACTGACGCTGAGGAGCGAAAGCGTGGGGAGCGAACAGG
bac_OTU6205	0.0218497	0.0519899	0.0310056	0.0455335	0.150379	0.0375947	0.0118487	Bacteria	Acidobacteria	Subgroup_6	NA	NA	NA	TACGGGGGGGGCAAGCGTTGTTCGGAATTACTGGGCGTAAAGGGCTCGTAGGTGGCCAACTAAGTCAGACGTGAAATCCCTCGGCTTAACCGGGGAACTGCGTCTGATACTGGATGGCTTGAGTTTGGGAGAGGGATGCGGAATTCCAGGTGTAGCGGTGAAATGCGTAGATATCTGGAGGAACACCGGTGGCGAAGGCGGCATCCTGGACCAATACTGACGCTGAGGAGCGAAAGCCAGGGGAGCAAACGGG
bac_OTU9296	0.0747931	0.00645232	0.059721	0.0080777	0.149044	0.037261	0.0304711	Bacteria	Bacteroidetes	Bacteroidia	Chitinophagales	Saprospiraceae	Lewinella	TACGGAGGGTGCAAGCGTTATCCGGAATCACTGGGTTTAAAGGGTGCGTAGGCGGCTTGGTAAGTCAGGGGTGAAAGCTTCGCGCTTAACGCGAGAACTGCCTTTGATACTGCCGAGCTTGAAAGAGGTTGAGGTCAGCGGAACGTGACATGTAGCGGTGAAATGCATAGATATGTCACAGAACACCAATTGCGAAGGCAGCTGACTGGACCTACTTTGACGCTGAGGCACGAAAGCGTGGGGAGCGAACAGG
bac_OTU91	0.0384995	0.0682832	0.0334279	0.007769	0.14798	0.0369949	0.0214948	Bacteria	Acidobacteria	Subgroup_17	NA	NA	NA	TACAGAGGTGGCAAGCGTTGTTCGGAATTACTGGGCGTAAAGGGCGCGTAGGCGGCCTTATAAGTCCCGTGTGAAATCCCTCGGCTCAACTGAGGAACTGCACGGGAAACTGTCTGGCTTGAGTTCGGGAGAGGGAAGCGGAATTCCGGGTGTAGCGGTGAAATGCGTAGATATCCGGAGGAACACCGGTGGCGAAGGCGGCTTCCTGGACCGACACTGACGCTGAGGCGCGAAAGCTAGGGGAGCAAACGGG
bac_OTU1849	0.00782596	0.0947424	0.031402	0.0135829	0.147553	0.0368883	0.0345143	Bacteria	BRC1	NA	NA	NA	NA	GACGGAGGGGGCAAGCGTTGTTCGGAATTATTGGGCGTAAAGGGCTCGTAGGCGGACGGGTAAGTCTGGCGTGAAATCTCCACCGCTCACCGGGGAGAGGCCGCTGGATACTGCCTGTCTGGAGTTTGGCAGAGGACCATGGAATTCCAGGTGTAGCGGTGGAATGCGTAGATATCTGGAAGAACACCGGTGGCGAAGGCGGTGGTCTGGGCCAAAACTGACGCTGAGGAGCGAAAGCCAGGGGAGCAAACGGG
bac_OTU6825	0.0607168	0.00919108	0.0277905	0.0489292	0.146628	0.0366569	0.0197641	Bacteria	Proteobacteria	Deltaproteobacteria	Myxococcales	Haliangiaceae	Haliangium	TACGAAGGGTGCAAACGTTGCTCGGAATCATTGGGCGTAAAGCGCACGTAGGCGGCTTCGCAAGTCGGATGTGAAATACCTAGGCTCAACCAAGGACGTGCATCCGAAACTGCGAGGCTTGAGTACAGAAGAGGATCGCGGAATTCCCGGTGTAGAGGTGAAATTCGTAGATATCGGGAGGAACACCAGTGGCGAAGGCGGCGATCTGGGCTGTTACTGACGCTGAGGTGCGAAAGCGTGGGGAGCAAACAGG
bac_OTU4220	0.0630279	0.00719504	0.0652703	0.0110104	0.146504	0.0366259	0.0275676	Bacteria	Proteobacteria	Deltaproteobacteria	Myxococcales	Polyangiaceae	NA	GACAGAGGGTGCAAACGTTGTTCGGAATTACTGGGCGTAAAGCGCGTGTAGGCGGCTCGGCAAGTCGGGTGTGAAAGCCCTGGGCTCAACCCAGGAAGTGCATTCGAAACTGCCGAGCTGGAGTCCCGGAGAGGAAGGCGGAATTCTCGGTGTAGAGGTGAAATTCGTAGATATCGAGAGGAACACCGGTGGCGAAGGCGGCCTTCTGGACGGCGACTGACGCTGAGACGCGAAAGCGTGGGGAGCAAACAGG
bac_OTU7414	0.0595613	0.0207031	0.0378762	0.0281948	0.146335	0.0365838	0.0145963	Bacteria	Bacteroidetes	Bacteroidia	Sphingobacteriales	env.OPS_17	NA	GACGAAGGATGCAAGCGTTATCCGGATTCATTGGGTTTAAAGGGAGCGTAGGCGGACTTGTAAGTCAGTGGTGAAATCTGTGGGCTTAACCCACAAACTGCCATTGATACTGCAGGTCTAGAGTACAGTTGCCGTTGGCGGAATATGACATGTAGTGGTGAAATACTTAGATATGTCATAGAACACCGATTGCGAAGGCAGCTAACGAAGCTGTAACTGACGCTGAGGCTCGAAAGTGCGGGGATCAAACAGG
bac_OTU4719	0.00934913	0.0790526	0.00823586	0.0487749	0.145412	0.0363531	0.0295691	Bacteria	Proteobacteria	Alphaproteobacteria	Rhizobiales	Devosiaceae	NA	TACGAAGGGGGCTAGCGTTGTTCGGATTTACTGGGCGTAAAGCGCACGTAGGCGGATCGTTAAGTGAGGGGTGAAATCCCAGGGCTCAACCCTGGAACTGCCTTTCATACTGGCGATCTCGAGTCCGGAAGAGGTAAGTGGAACTCCTAGTGTAGAGGTGGAATTCGTAGATATTAGGAAGAACACCAGTGGCGAAGGCGGCTTACTGGTCCGGTACTGACGCTGAGGTGCGAAAGCGTGGGGAGCAAACAGG
bac_OTU2441	0.041966	0.0420561	0.00616589	0.0546917	0.14488	0.0362199	0.0181075	Bacteria	Acidobacteria	Subgroup_6	NA	NA	NA	TACAGAGGGGGCAAGCGTTGTTCGGAATTACTGGGCGTAAAGGGCGCGTAGGTGGCCTTCTAAGTCGAACGTGAAATCCCTGGGCTCAACCCAGGAACTGCGTCCGAGACTGGGAGGCTTGAATCCGGGAGAGGGATGCGGAATTCCAGGTGTAGCGGTGAAATGCGTAGATATCTGGAGGAACACCGGTGGCGAAGGCGGCATCCTGGACCGGTATTGACACTGAGGCGCGAAAGCCAGGGGAGCAAACGGG
bac_OTU574	0.019276	0.0537539	0.0222853	0.0487749	0.14409	0.0360225	0.01538	Bacteria	Bacteroidetes	Bacteroidia	Chitinophagales	Chitinophagaceae	Ferruginibacter	TACGGAGGGTGCAAGCGTTATCCGGATTTACTGGGTTTAAAGGGTGCGTAGGTGGGCAGGTAAGTCAGTGGTGAAATCTCCGAGCTTAACTCGGAAACTGCCATTGATACTATCTGTCTTGAATATCCTGGAGGTGAGCGGAATATGTCATGTAGCGGTGAAATGCTTAGATATGACATAGAACACCAATTGCGAAGGCAGCTCACTACGGGATTATTGACACTGAGGCACGAAAGCGTGGGGATCAAACAGG
bac_OTU1958	0.00971679	0.0332364	0.00669439	0.0942055	0.143853	0.0359633	0.0351608	Bacteria	Armatimonadetes	Chthonomonadetes	Chthonomonadales	NA	NA	TACGTAGGGGGCGAGCGTTGTCCGAAGTTACTGGGCGTAAAGCGCGCGTAGGCGGGGGATTAAGTGAGAGGTGAAAGGCTGGGGCTCAACCTCATGCAGTGCCTCTCATACTGGTCTTCTTGAGGGCGGTAGGGAGAAGTGGAATGGCTGGTGTAGCGGTGAAATGCGTAGATATCAGTCGGAACACCGGTGGCGAAGGCGGCTTCTTGGGCCGTTCCTGACGCTGAGGCGCGAAAGCTGGGGGAGCGAACGGG
bac_OTU332	0.0315665	0.0250666	0.0560215	0.031076	0.14373	0.0359326	0.0118773	Bacteria	Armatimonadetes	Fimbriimonadia	Fimbriimonadales	Fimbriimonadaceae	NA	GACGTAGGGTCCAAGCGTTGTCCGGATTTACTGGGCGTAAAGAGCGCGTAGGCGGTCTGTTAAGTGTGAAGTGAAATCTCCAGGGCTCAACCCGGAAACTGCTTCGCATACTGGCAGACTTGAGGAATGCAGAGGTTTGTGGAATTCCTGGTGTAACGGTGAAATGTGTTGATATCAGGAGGAACACCCATGGCGAAGGCAGCAAACTGGGCATTATCTGACGCTGAGGCGCGAAAGCGTGGGTAGCAAACAGG
bac_OTU1799	0.0420711	0.0335614	0.046068	0.0199627	0.141663	0.0354158	0.00999998	Bacteria	Chloroflexi	Chloroflexia	Thermomicrobiales	JG30-KF-CM45	NA	TACGTAGGGTCCGAGCGTTGTCCGGAGTTACTGGGCGTAAAGCGCGCGCAGGCGGCGGTGTAAGCATGGCGTGAAAGCCCCAGGCTCAACCTGGGAGGGTCGTCGTGGACTGCACCGCTTGAGGGCGATAGGGGCTGGTGGAATGCCTGGTGTAGTGGTGAAATGCGTAGAGATCAGGCGGAACACCCGTGGCGAAGGCGGCCAGCTGGGTCGTCCCTGACGCTGAGGCGCGAAGGCGTGGGGAGCGAACGGG
bac_OTU4208	0.0324068	0.069583	0.0186298	0.0203229	0.140942	0.0352356	0.0205298	Bacteria	Proteobacteria	Alphaproteobacteria	Rhizobiales	Methylopilaceae	Hansschlegelia	TACGAAGGGGGCTAGCGTTGCTCGGAATCACTGGGCGTAAAGCGCACGTAGGCGGACACTTAAGTCAGAGGTGAAATCCCAAGGCTCAACCTTGGAACTGCCTTTGATACTGGGTGTCTTGAGTTCGGGAGAGGTGAGTGGAACTGCGAGTGTAGAGGTGAAATTCGTAGATATTCGCAAGAACACCAGTGGCGAAGGCGGCTCACTGGCCCGATACTGACGCTGAGGTGCGAAAGCGTGGGGAGCAAACAGG
bac_OTU5567	0.0399176	0.0304512	0.0551406	0.0152293	0.140739	0.0351847	0.0145023	Bacteria	Proteobacteria	Alphaproteobacteria	Rhizobiales	Xanthobacteraceae	Bradyrhizobium	TACGAAGGGGGCTAGCGTTGCTCGGAATCACTGGGCGTAAAGGGTGCGTAGGCGGGTTTTTAAGTCAGAGGTGAAATCCTGGAGCTCAACTCCAGAACTGCCTTTGATACTGAGAATCTTGAGTTCGGGAGAGGTGAGTGGAACTGCGAGTGTAGAGGTGAAATTCGTAGATATTCGCAAGAACACCAGTGGCGAAGGCGGCTCACTGGCCCGATACTGACGCTGAGGCACGAAAGCGTGGGGAGCAAACAGG
bac_OTU2956	0.0288878	0.030869	0.0249718	0.0559779	0.140707	0.0351766	0.0121957	Bacteria	Proteobacteria	Alphaproteobacteria	Rhizobiales	Devosiaceae	Devosia	TACGAAGGGGGCTAGCGTTGTTCGGATTTACTGGGCGTAAAGCGCACGTAGGCGGATTGGTCAGTTAGGGGTGAAATCCCAGAGCTCAACTCTGGAACTGCCTTTAATACTGCCAGTCTAGAGTCCGGAAGAGGTAAGTGGAACTCCTAGTGTAGAGGTGGAATTCGTAGATATTAGGAAGAACACCAGTGGCGAAGGCGGCTTACTGGTCCGGTACTGACGCTGAGGTGCGAAAGCGTGGGGAGCAAACAGG
bac_OTU2543	0.0475335	0.0124404	0.0610423	0.0195511	0.140567	0.0351418	0.0198923	Bacteria	Bacteroidetes	Bacteroidia	Sphingobacteriales	AKYH767	NA	TACGAAGGATTCGAGCGTTATCCGGATTTATTGGGTTTAAAGGGTGCGTAGGTGGACTAATAAGTCAGTGGTGAAAGCCCGAAGCTTAACTTCGGAACTGCCATTGATACTGTTAGTCTTGAGTACAGTTGAGGTGGGCGGAATGTGTCATGTAGCGGTGAAATGCTTAGATATGACACAGAACACCGATTGCGAAGGCAGCTCACTAAGCTGTAACTGACACTGAGGCACGAAAGTGTGGGTAGCAAACAGG
bac_OTU2772	0.0244758	0.0870367	0.0143137	0.0140974	0.139924	0.0349809	0.0303456	Bacteria	Planctomycetes	Planctomycetacia	Pirellulales	Pirellulaceae	Pir4_lineage	TACGTACCGTACGAACGTTATTCGGAATTACTGGGCTTAAAGGGTTTGTAGGCGGCCTTGTAAGTCAGGTGTGAAATCCCTCGGCTCAACCGAGGAACGGCGCTTGATACTGCAAGGCTTGAGGGAGACAGGGGTAAGCGGAACTGATGGTGGAGCGGTGAAATGCGTTGATATCATCAGGAACACCGGTGGCGAAAGCGGCTTACTGGGTCTCTTCTGACGCTGAGGAACGAAAGCTAGGGTAGCGAACGGG
bac_OTU5847	0.0230052	0.0362537	0.0239589	0.0551033	0.138321	0.0345803	0.0129498	Bacteria	Chloroflexi	Dehalococcoidia	S085	NA	NA	TACGTAGGTGGCAAGCGTTGTCCGGATTTACTGGGCGTAAAGGGCGTGCAGGCGGTTTGCTAAGTCTAGGGTGAAAGCTCCCGGCTCAACTGGGAGAGGTCCTTGGATACTGGCGAACTTGAGGGATGCAGAGGAAAGTGGAATTCCCGGTGTAGTGGTGATATGCGTAGATATCGGGAGGAACACCAGTGGCGAAGGCGGCTTTCTGGGCATTTCCTGACGCTGAGACGCGAAAGCGTGGGGAGCGAACCGG
bac_OTU48	0.0625551	0.019357	0.0444825	0.0112676	0.137662	0.0344155	0.0203456	Bacteria	Planctomycetes	Phycisphaerae	Tepidisphaerales	WD2101_soil_group	NA	GACAGAGGTCCCGAGCGTTAGGCGGAATCACTGGGCTTAAAGCGTGTGTAGGCGGATCTATAAGTACCTTGTGAAATCCCACGGCTTAACCGTGGAACTGCTTGGTATACTGTAGATCTTGAGCCACCTAGGGGCGAGCGGAACAAGTGGTGGAGCGGTGAAATGCGTAGATATCACTTGGAACGCCAATGGTGAAAACAGCTCGCTGGGGGTGTGCTGACGCTGAGACACGAAAGCCAGGGGAGCAAACGGG
bac_OTU7261	0.0154418	0.0411742	0.00660631	0.0732652	0.136488	0.0341219	0.0259229	Bacteria	Acidobacteria	Subgroup_6	NA	NA	NA	TACAGAGGGGGCAAGCGTTGTTCGGAATTACTGGGCGTAAAGGGCGCGTAGGTGGCCTGTTAAGTCGAACGTGAAATCCCTGGGCTCAACCCAGGAACTGCGTCCGAGACTGATAGGCTCGAATCCGGGAGAGGGATGTGGAATTCCAGGTGTAGCGGTGAAATGCGTAGATATCTGGAGGAACACCGGTGGCGAAGGCGACATCCTGGACCGGTATTGACGCTGAGGCGCGAAAGCCAGGGGAGCAAACGGG
bac_OTU1640	0.0237405	0.0333757	0.0496794	0.0293781	0.136174	0.0340434	0.0096546	Bacteria	Proteobacteria	Deltaproteobacteria	Myxococcales	Haliangiaceae	Haliangium	TACGAAGGGTGCAAACGTTGCTCGGAATTATTGGGCGTAAAGCGCACGTAGGCGGCTTTGTAAGTCGGATGTGAAATCCCTCGGCTTAACCGAGGACGTGCATCCGAAACTGCGAGGCTCGAGTATGGAAGAGGGTCGCAGAATTCCCGGTGTAGAGGTGAAATTCGTAGATATCGGGAGGAATACCAGTGGCGAAGGCGGCGACCTGGGCCAATACTGACGCTGAGGTGCGAAAGCGTGGGGAGCAAACAGG
bac_OTU1170	0.047481	0.0219565	0.042985	0.0225867	0.135009	0.0337523	0.0115924	Bacteria	Verrucomicrobia	Verrucomicrobiae	Chthoniobacterales	Chthoniobacteraceae	Chthoniobacter	TACAGAGGTCTCAAGCGTTGTTCGGATTCATTGGGCGTAAAGGGTGCGTAGGCGGCGAGGTAAGTCGGATGTGAAATCCCGGGGCTCAACCCCGGAACTGCATTCGATACTGCTTTGCTTGAGTACTGGAGAGGAGACTGGAATTTACGGTGTAGCAGTGAAATGCGTAGATATCGTAAGGAAGACCAGTGGCGAAGGCGAGTCTCTGGACAGTTACTGACGCTGAGGCACGAAGGCCAGGGGAGCAAACGGG
bac_OTU4636	0.0490042	0.0103516	0.0603376	0.0145604	0.134254	0.0335634	0.0215359	Bacteria	Planctomycetes	Planctomycetacia	Planctomycetales	Rubinisphaeraceae	SH-PL14	TACGAACTGTGCGAACGTTATTCGGAATCACTGGGCTTACAGGGTGCGTAGGCGGCCCGACAAGTCAGGTGTGAAAGCCCTCGGCTCAACCGAGGAACTGCGCTTGAAACTGTTGGGCTCGAGTCAGCTAGAGGTGCACGGAACTTCCAGTGGAGCGGTGAAATGTGTTGATATTGGAAGGAACACCGGAGGCGAAAGCGGTGCACTGGGGCTGGTCTGACGCTGAGGCACGAAAGCCAGGGGAGCGAACGGG
bac_OTU6989	0.0321967	0.0361144	0.0391093	0.0252107	0.132631	0.0331578	0.005202	Bacteria	WPS-2	NA	NA	NA	NA	TACGTAAGGGGCAAGCGTTGTCCGGAATCACTGGGCGTAAAGCGCACGTAGGCGGTTTAGCAAGTCAGGGGTGCAAGCTCTAGGCTTAACCTAGAAATTGCCTCTGAAACTACTTCACTTGAGTATTAGAGGGGAAGCTGGAATTCACGGTGTAGCGGTGAAATGCGTAGATATCGTGGAGAACACCCGTGGCGAAGGCGGGCTTCTGGCTAATTACTGACGCTGAGGTGCGAAAGCTAGGGGAGCGAACGGG
bac_OTU7081	0.0481113	0.0327258	0.0332958	0.0168757	0.131009	0.0327521	0.0110483	Bacteria	Planctomycetes	Planctomycetacia	Planctomycetales	NA	NA	GACGAACTGTGCAAACGTTATTCGGAATCACTGGGCTTGAAGAGTGCGTAGGCGGTTTCGTAAGTAGGGTGTGAAAGCCCCCGGCTCAACCGGGGAATGGCGTCCTAAACTGCGAGGCTGGAGTGAGGTAGGGGTGTGCGGAACTTCCGGTGGAGCGGTGAAATGTGTTGATATCGGAAGGAACGCCGGTGGCGAAAGCGGCACACTGGACCTTGTCTGACGCTGAGGCACGAAAGCCAGGGGAGCAAACGGG
bac_OTU3591	0.0190659	0.0888935	0.0131245	0.00895235	0.130036	0.0325091	0.0327513	Bacteria	Chloroflexi	Ktedonobacteria	C0119	NA	NA	TACGTAGGATGCAAGCGTTGTCCGGATTTACTGGGCGTAAAGCGCGCGCAGGCGGCACGGTAAGTACATGGTGAAATCCCACTGCTCAACGGAGGGGGTGCCTTGTAGACTGCCGAGCTAGAGGACGGTAGAGGGGGGTAGAATTGCTGGTGTAGCGGTGAAATGCGTAGATATCAGCAGGAATACCCGTGGCGAAGGCGGCCCCCTGGGCCGTATCTGACGCTGAGGCGCGAAGGCTAGGGGAGCGAACGGG
bac_OTU1706	0.0418085	0.0121155	0.0634205	0.0121423	0.129487	0.0323717	0.0216369	Bacteria	Bacteroidetes	Bacteroidia	Flavobacteriales	NS9_marine_group	NA	TACGAAGGGTGCAAGCGTTATCCGGATTCATTGGGTTTAAAGGGTGCGTAGGTGGGGCGATAAGTCAGTGGTGAAATCCTGCGGCTTAACCGTAGAATTGCCATTGATACTGTCGCTCTTGAGTACGCTTGACGTGGGCGGAATGTGCCGTGTAGCGGTGAAATGCTTAGATATGGCACAGAACACCGATAGTGAAGACAGCTCACGAAGGCGAAACTGACACTGAGGCACGAAAGCGTGGGGATCGAACAGG
bac_OTU4237	0.0244758	0.0162933	0.0140494	0.0741913	0.12901	0.0322525	0.0245224	Bacteria	Proteobacteria	Gammaproteobacteria	Salinisphaerales	Solimonadaceae	NA	TACAGAGGGTGCAAGCGTTAATCGGATTTACTGGGCGTAAAGCGTGCGTAGGCGGTTCAGTATGTCGGTCGTGAAATCCCCGGGCTCAACCTGGGAACTGCGGCCGAAACTGCTGGGCTTGAGTGTGGTAGAGGGCGGTGGAATTCCGGGTGTAGCGGTGAAATGCGTAGAGATCCGGAGGAACATCAATGGCGAAGGCAGCCGCCTGGGCCACAACTGACGCTGAGGTACGAAAGCGTGGGGAGCAAACAGG
bac_OTU7418	0.0551494	0.0135081	0.0470809	0.0130684	0.128807	0.0322017	0.019128	Bacteria	Verrucomicrobia	Verrucomicrobiae	Verrucomicrobiales	Verrucomicrobiaceae	NA	TACAGAGGTCTCAAGCGTTGTTCGGAATCACTGGGCGTAAAGGGTGCGTAGGCTGCGCCGTAAGTCAGATGTGAAAGCTCAGGGCTCAACCCTGAAATTGCATCCGATACTGCGGTGCTTGAGAAATGAAGGGGAGTCTAGAATTTTCGGTGTAGCAGTGAAATGCGTAGATATCGAAAGGAATACCAAAGGCGAAGGCAGGACTCTGGGCATTTTCTGACGCTGATGCACGAAGGCCAGGGTAGCGAACGGG
bac_OTU3798	0.0153368	0.0913537	0.0135209	0.0085922	0.128804	0.0322009	0.034241	Bacteria	Chloroflexi	Ktedonobacteria	C0119	NA	NA	TACGTAGGATGCAAGCGTTGTCCGGATTTACTGGGCGTAAAGCGCGCGCAGGCGGCACGCAAAGTACCTTATGAAATCTCCTTGCTCAACGGGGAGGGTGTGGGGTAAACTGGCGAGCTAGAGAGCGGTAGAGGGGGGTAGAATTGCTGGTGTAGCGGTGAAATGCGTAGAGATCAGCAGGAATACCCGTGGCGAAGGCGGCCCCCTGGGCCGTATCTGACGCTGAGGCGCGAAGGCTAGGGGAGCGAACGGG
bac_OTU19561	0.0549918	0.0159683	0.0415757	0.0157438	0.12828	0.0320699	0.0168936	Bacteria	Proteobacteria	Deltaproteobacteria	Myxococcales	Sandaracinaceae	NA	GACAGAGGGTGCAAACGTTGCTCGGAATCACTGGGCGTAAAGGGCGCGTAGGCGGGAAGATAAGTCGGGCGTGAAATCCCTAGGCTCAACCTAGGAACTGCACTCGAAACTGTTTTTCTTGAGTACCGGAGAGGAGAGCGGAATTCCTGGTGTAGAGGTGAAATTCGTAGATATCAGGAGGAACACCAGTGGCGAAGGCGGCTCTCTGGACGGTAACTGACGCTGAGGCGCGAAAGCGTGGGGAGCAAACAGG
bac_OTU2099	0.0195386	0.0651731	0.0235625	0.0195511	0.127825	0.0319563	0.0192477	Bacteria	Verrucomicrobia	Verrucomicrobiae	Chthoniobacterales	Chthoniobacteraceae	Chthoniobacter	TACAGAGGTCTCAAGCGTTGTTCGGATTCATTGGGCGTAAAGGGTGCGTAGGTGGCGGGGTAAGTCGGATGTGAAATCCCGGGGCTCAACCCCGGAACTGCATTCGATACTGCCTTGCTCGAGTACTGGAGAGGAGATTGGAATTTACGGTGTAGCAGTGAAATGCGTAGATATCGTAAGGAAGACCAGTGGCGAAGGCGAATCTCTGGACAGTTACTGACACTGAGGCACGAAGGCCAGGGGAGCAAACGGG
bac_OTU7399	0.0543615	0.00849478	0.047125	0.016567	0.126548	0.0316371	0.0194868	Bacteria	Proteobacteria	Alphaproteobacteria	Rhizobiales	Hyphomicrobiaceae	Hyphomicrobium	TACGAAGGGGGCTAGCGTTGTTCGGAATTACTGGGCGTAAAGCGCACGTAGGCGGATCTATAAGTCAGGGGTGAAATCCCGGGGCTCAACCTCGGAACTGCCTTTGATACTGTAGATCTCGAGTCCGATAGAGGTGAGTGGAATTCCTAGTGTAGAGGTGAAATTCGTAGATATTAGGAAGAACACCAGTGGCGAAGGCGGCTCACTGGATCGGTACTGACGCTGAGGTGCGAAAGCGTGGGGAGCAAACAGG
bac_OTU105	0.0264192	0.00756639	0.0686615	0.0224838	0.125131	0.0312827	0.0226976	Bacteria	Proteobacteria	Gammaproteobacteria	Cellvibrionales	Cellvibrionaceae	Cellvibrio	TACGGAGGGTGCAAGCGTTAATCGGAATTACTGGGCGTAAAGCGCACGTAGGTGGTTCGCTAAGTCAGCTGTGAAATCCCCGGGCTCAACCTGGGACTTGCAGTTGAAACTGGTGAGCTAGAGTAGGGTAGAGGGGTGTGGAATTCCAGGTGTAGCGGTGAAATGCGTAGATATCTGGAGGAACATCAGTGGCGAAGGCGACACCCTGGACTCATACTGACACTGAGGTGCGAAAGCGTGGGGAGCAAACAGG
bac_OTU3913	0.0311463	0.0404779	0.0254123	0.0280404	0.125077	0.0312692	0.00569086	Bacteria	Proteobacteria	Alphaproteobacteria	Rhizobiales	Rhizobiaceae	NA	TACGAAGGGGGCTAGCGTTGTTCGGAATTACTGGGCGTAAAGCGCACGTAGGCGGATTGTTTAGTTAGGGGTGAAATCCCAGGGCTCAACCCTGGAACTGCCTTTAATACTGGCAATCTAGAGTCCGAGAGAGGTGAGTGGAATTCCGAGTGTAGAGGTGAAATTCGTAGATATTCGGAGGAACACCAGTGGCGAAGGCGGCTCACTGGCTCGGTACTGACGCTGAGGTGCGAAAGCGTGGGGAGCAAACAGG
bac_OTU4487	0.071274	0.0129511	0.0326792	0.00761465	0.124519	0.0311297	0.0249869	Bacteria	Armatimonadetes	Chthonomonadetes	Chthonomonadales	Chthonomonadaceae	Chthonomonas	TACGGGGGGGGCGAGCGTTGTCCGAAGTTACTGGGCGTAAAGGGCGCGTAGGCGGGGTGTCACGTCCGCTGTGAAAGCCTGGAGCTTAACTCCAGCGGGTCGGTGGATACGGACACTCTTGAAGGCATTAGGGGAAGATGGAATTACCCGTGGAGCGGTGAAATGCGTAGAGATGGGTAGGAACACCGGTGGCGAAGGCGGTCTTCTGGGATGTCCTTGACGCTGAGGCGCGAAAGCTGGGGGAGCGAACGGG
bac_OTU7015	0.0223749	0.0261342	0.0448788	0.0290694	0.122457	0.0306143	0.00857063	Bacteria	Verrucomicrobia	Verrucomicrobiae	Chthoniobacterales	Chthoniobacteraceae	Chthoniobacter	TACAGAGGTCTCAAGCGTTGTTCGGATTCATTGGGCGTAAAGGGTGCGTAGGTGGCGGGGTAAGTCTGGTGTGAAATCTCGGGGCTCAACCCCGAAACTGCACTGGATACTGCCTTGCTCGAGTACTGGAGAGGAGATTGGAATTTACGGTGTAGCAGTGAAATGCGTAGATATCGTAAGGAAGACCAGTGGCGAAGGCGAATCTCTGGACAGTTACTGACACTGAGGCACGAAGGCCAGGGGAGCAAACGGG
bac_OTU2289	0.0427014	0.0344433	0.037744	0.00725449	0.122143	0.0305358	0.0137591	Bacteria	Acidobacteria	Blastocatellia_(Subgroup_4)	DS-100	NA	NA	TACGTAGGGGGCAAGCGTTGTTCGGAATTACTGGGCGTAAAGGGCGCGTAGGCGGCACGACAAGTCGGGAGTGAAAGCCCGGGGCTCAACCCCGGAGGGTCTCTCGAAACTGTCGAGCTAGAGTGCGGAAGAGGCAATCGGAATTCCCAGTGTAGCGGTGAAATGCGTAGATATTGGGAAGAACACCGGAGGCGAAGGCGGGTTGCTGGGCCGACACTGACGCTGAGGCGCGAAAGCCAGGGGAGCAAACGGG
bac_OTU116	0.0337724	0.0388996	0.0186298	0.0302013	0.121503	0.0303758	0.00745305	Bacteria	Proteobacteria	Deltaproteobacteria	Myxococcales	NA	NA	TACAGAGGGTGCAAGCGTTGTTCGGAATTATTGGGCGTAAAGCGCGTGTAGGCGGCTTTGCAAGTCGGGTGTGAAAGCCCTCAGCTCAACTGAGGAAGTGCGCCCGAAACTGCAGAGCTTGAGTACCGGAGAGGATGGCGGAATTCCCCAAGTAGAGGTGAAATTCGTAGATATGGGGAGGAACACCGGTGGCGAAGGCGGCCATCTGGACGGATACTGACGCTGAGACGCGAAAGCGTGGGTAGCAAACAGG
bac_OTU4907	0.0258939	0.0342577	0.0359823	0.0250048	0.121139	0.0302847	0.00488373	Bacteria	Proteobacteria	Deltaproteobacteria	Myxococcales	Haliangiaceae	Haliangium	TACGAAGGGTGCAAACGTTGCTCGGAATTATTGGGCGTAAAGCGCACGTAGGCGGCTTAGCAAGTCGGAAGTGAAATCCCTCGGCTCAACCAAGGAAGTGCTTTCGAAACTGCTGAGCTTGAGTACTTAAGAGGATCGCGGAATTCCCGGTGTAGAGGTGAAATTCGTAGATATCGGGAGGAACACCAGTGGCGAAGGCGGCGATCTGGGAAGATACTGACGCTGAGGTGCGAAAGCGTGGGGAGCAAACAGG
bac_OTU7785	0.0614522	0.0106765	0.0297724	0.0188308	0.120732	0.030183	0.0192828	Bacteria	Gemmatimonadetes	S0134_terrestrial_group	NA	NA	NA	TACGGAGGGTGCAAGCGTTGTTCGGAATCACTGGGCGTAAAGCGCGCGCAGGCGGGACGTGCAAGTCGGAAGTGAAATCTCGGGGCTCAACTCCGAGGCTGCTCCCGATACTGCCGACCTGGAGACCAGTAGAGGTGGGTAGAATTCCCGGTGTAGCGGTGGAATGCGTAGAGATCGGGAAGAATACCTGTGGCGAAGGCGGCCCACTGGGCTGGATCTGACGCTGAGGCGCGAAAGCGTGGGGAGCAAACAGG
bac_OTU6062	0.0564625	0.0221886	0.02092	0.0193968	0.118968	0.0297419	0.0154587	Bacteria	Verrucomicrobia	Verrucomicrobiae	Pedosphaerales	Pedosphaeraceae	NA	TACAGAGGTCCCAAGCGTTGTTCGGATTCACTGGGCGTAAAGGGTGCGTAGGCGGTGGGGTAAGTCTGACGTGAAATCTCCGGGCCTAACCCGGAAACTGCGTCGGATACTATCTCACTCGAGGAATGGAGGGGAGACTGGAATTCTCGGTGTAGCAGTGAAATGCGTAGATATCGAGAGGAACACCAGTGGCGAAGGCGAGTCTCTGGACATTTCCTGACGCTGAGGCACGAAAGCCAGGGGAGCAAACGGG
bac_OTU3989	0.0412832	0.0422418	0.0234744	0.0116792	0.118679	0.0296697	0.0127962	Bacteria	Actinobacteria	Acidimicrobiia	Microtrichales	NA	NA	TACGTAGGGGGCAAGCGTTGTCCGGATTTATTGGGCGTAAAGAGCTCGTAGGCCGTTCGGTAAGTCAGATGTGAAAACTCCAGGCTCAACTTGGAGACGCCATCTGATACTGCCGTGACTAGAGTCCGGTAGGGGAGCACGGAATTCCTGGTGTAGCGGTGAAATGCGCAGATATCAGGAGGAACACCAGCGGCGAAGGCGGTGCTCTGGGCCGGAACTGACGCTGAGGAGCGAAAGCGTGGGGAGCAAACAGG
bac_OTU7018	0.0103471	0.039828	0.0255444	0.0418291	0.117549	0.0293871	0.01266	Bacteria	Actinobacteria	Acidimicrobiia	IMCC26256	NA	NA	TACGTAGGGGGCGAGCGTTGTCCGGATTTATTGGGCGTAAAGAGCTCGTAGGCGGTTCGATAAGTCGGATGTGAAATCTCCACGCTCAACGTGGAGGGGCCATTCGATACTGTCGTGACTCGAGTCCGGTAGGGGAGTGTGGAATTCCCGGTGTAGCGGTGAAATGCGCAGAGATCGGGAGGAACACCCGTAGCGAAGGCGGCACTCTGGGCCGGTACTGACGCTGAGGAGCGAAAGCGTGGGGAGCAAACAGG
bac_OTU3269	0.0529434	0.017036	0.0357181	0.0115763	0.117274	0.0293185	0.0163151	Bacteria	Acidobacteria	Holophagae	Subgroup_7	NA	NA	TACAGAGGGGGCAAGCGTTATTCGGAATTATTGGGCGTAAAGGGCGCGTAGGCGGCGGGGCAAGTGACGGGTGAAATCCCTCGGCTTAACCGAGGATCTGCCCGTTAGACTGCTTTGCTTGAGACCGGGAGAGGTGAGTGGAATTCCCAGTGTAGCGGTGAAATGCGTAGATATTGGGAGGAACACCAGTGGCGAAGGCGGCTCACTGGACCGGTACTGACGCTGAGGCGCGAAAGCGTGGGGAGCAAACAGG
bac_OTU2791	0.0320917	0.0388996	0.0225936	0.0225352	0.11612	0.02903	0.00689915	Bacteria	Planctomycetes	Planctomycetacia	Gemmatales	Gemmataceae	Gemmata	GACGAACCGTGCGAACGTTATTCGGAATCACTGGGCTTAAAGGGAGCGTAGGCGGGCTATCAAGTCTGGGGTGAAATCCCGCGGCTCAACCGTGGAACTGCCTTAGATACTGACGGCCTCGAGGGAGATAGGGGCATGCGGAACTGTAGGTGGAGCGGTGAAATGCGTTGATATCTACAGGAACTCCGGTGGCGAAAGCGGCGTGCTGGATCTCTTCTGACGCTGAGGCTCGAAAGCTAGGGGAGCAAACGGG
bac_OTU6454	0.0184356	0.0385747	0.0245755	0.0320021	0.113588	0.028397	0.00758971	Bacteria	Proteobacteria	Deltaproteobacteria	Myxococcales	Polyangiaceae	Pajaroellobacter	GACAGAGGGTGCAAACGTTGTTCGGAATTACTGGGCGTAAAGCGAGTGTAGGCGGTCTGCTAAGTCGGGTGTGAAAGCCCTGGGCTCAACCCAGGAAGTGCACTCGAAACTGGCAGGCTAGAGTACTGGAGAGGTTGGTGGAATTCTCGGTGTAGAGGTGAAATTCGTAGATATCGAGAGGAACACCGGTGGCGAAGGCGGCCAACTGGACAGATACTGACGCTGAGACTCGAAAGCGTGGGGAGCAAACAGG
bac_OTU1091	0.0257364	0.0163397	0.0144017	0.0566468	0.113125	0.0282812	0.0169287	Bacteria	Actinobacteria	Acidimicrobiia	IMCC26256	NA	NA	TACGTAGGGGGCAAGCGTTGTCCGGATTTATTGGGCGTAAAGAGCTCGTAGGCGGTTCGACAAGCCGACGGTGAAATCTCCACGCTCAACGTGGAGGGGTCCGTCGGAACTGTCGTGACTAGAGTCCGGTAGGGGAGTGTGGAATTTCCGGTGTAGCGGTGAAATGCGCAGAGATCGGAAGGAACACCCGTAGCGAAGGCGGCACTCTGGGCCGGTACTGACGCTGAGGAGCGAAAGCGTGGGGAGCAAACAGG
bac_OTU2131	0.0413883	0.0115121	0.029376	0.0277832	0.11006	0.0275149	0.0106313	Bacteria	Proteobacteria	Gammaproteobacteria	Betaproteobacteriales	TRA3-20	NA	TACGTAGGGTGCAGGCGTTAATCGGAATTACTGGGCGTAAAGCGTGCGCAGGCGGTTTGTTAAGACAGATGTGAAATCCCCGGGCTTAACCTGGGAACTGCGTTTGTAACTGGCAAGCTAGAGTGTGGCAGAGGGGGGTGGAATTCCAAGTGTAGCAGTGAAATGCGTAGATATTTGGAGGAACACCAATGGCGAAGGCAGCCCCCTGGGTTAACACTGACGCTCATGCACGAAAGCGTGGGGAGCAAACAGG
bac_OTU2423	0.0265767	0.00482764	0.0601174	0.0177504	0.109272	0.027318	0.0204555	Bacteria	Acidobacteria	Acidobacteriia	Solibacterales	Solibacteraceae_(Subgroup_3)	Bryobacter	TACGTAGGCAGCAAGCGTTGTTCGGAATTACTGGGCGTAAAGAGTTCGTAGGCGGTGCGGCAAGTTCGGTGTGAAATCTCCCGGCTCAACTGGGAGGGTGCGCTAAATACTGCCGTGCTCGAGTATAGGAGAGGTAAGCGGAATTCCTGGTGTAGCGGTGAAATGCGTAGATATCAGGAGGAACACCTGTGGTGTAGACGGCTTACTGGACTATAACTGACGCTGAGGAACGAAAGCGTGGGTAGCAAACAGG
bac_OTU5782	0.0383419	0.0197747	0.0191583	0.0314876	0.108763	0.0271906	0.0080983	Bacteria	Bacteroidetes	Bacteroidia	Chitinophagales	Saprospiraceae	NA	TACGGAGGGTGCAAGCGTTATCCGGAATCACTGGGTTTAAAGGGTGCGTAGGCGGCTTAGTAAGTCAGTGGTGAAAGGCTGTGGCTTAACCATGGAATTGCCATTGATACTGCTGAGCTTGAATCAGGTTGAGGTTGGCGGAATGTGACATGTAGCGGTGAAATGCTTAGATATGTCATGGAACACCGATTGCGAAGGCAGCTGACTGGACCTGTATTGACGCTGAGGCACGAAAGCGTGGGGAGCGAACAGG
bac_OTU4560	0.0269969	0.0292908	0.0359383	0.0151778	0.107404	0.026851	0.00749692	Bacteria	Actinobacteria	Thermoleophilia	Solirubrobacterales	Solirubrobacteraceae	Conexibacter	TACGTAGGGGGCAAGCGTTGTCCGGAATCATTGGGCGTAAAGCGCGTGTAGGCGGCTTGGTAAGTCCGCTCTGAAAGCCCGGGGCTCAACCCCGGGAGGCGGGTGGATACTGTCAAGCTTGAGTCCGGAAGAGGCGAGTGGAATTCCCGGTGTAGCGGTGAAATGCGCAGATATCGGGAGGAACACCAATGGCGAAGGCAGCTCGCTGGGACGTGACTGACGCTGAGACGCGAAAGCGTGGGGAGCAAACAGG
bac_OTU754	0.0344027	0.0278982	0.0194666	0.0251592	0.106927	0.0267317	0.00537261	Bacteria	Proteobacteria	Deltaproteobacteria	Myxococcales	mle1-27	NA	GACAGAGGGTGCAAACGTTGTTCGGAATTACTGGGCGTAAAGCGCGTGTAGGCGGTTATGCAAGTCGGGTGTGAAAGCCCAGGGCTCAACCCTGGAAGTGCATTCGATACTGCGTAGCTAGAGTACTGGAGAGGATGGTGGAACTCTCGGTGTAGAGGTGAAATTCGTAGATATCGAGAAGAACACCGGTGGCGAAGGCGGCCATCTGGACAGATACTGACGCTGAGACGCGAAAGCGTGGGGAGCAAACAGG
bac_OTU5534	0.0111874	0.0429381	0.0151505	0.0363754	0.105651	0.0264128	0.0135184	Bacteria	Bacteroidetes	Bacteroidia	Chitinophagales	Chitinophagaceae	Flavisolibacter	TACGGAGGGTGCAAGCGTTATCCGGATTCACTGGGTTTAAAGGGTGCGTAGGAGGGCAGGTAAGTCAGTGGTGAAATCTCCAAGCTTAACTTGGAAACTGCCGTTGATACTATCTGTCTTGAATATTGTGGAGGTGAGCGGAATATGTCATGTAGCGGTGAAATGCTTAGATATGACATAGAACACCAATTGCGAAGGCAGCTCACTACTCAATTATTGACTCTGAGGCACGAAAGCGTGGGGATCAAACAGG
bac_OTU7122	0.0430165	0.0302192	0.0155468	0.0166699	0.105452	0.0263631	0.0112156	Bacteria	Proteobacteria	Gammaproteobacteria	Betaproteobacteriales	TRA3-20	NA	TACGTAGGGTGCAGGCGTTAATCGGAATTACTGGGCGTAAAGCGTGCGCAGGCGGTCTACTAAGAGAGGTGTGAAATCCCCGGGCTTAACCTGGGAACTGCGCTTCTAACTGGTAGGCTTGAGTGTGGCAGAGGGGGGTGGAATTCCACGTGTAGCAGTGAAATGCGTAGAGATGTGGAGGAACACCGATGGCGAAGGCAGCCCCCTGGGCTAACACTGACGCTCATGCACGAAAGCGTGGGGAGCAAACAGG
bac_OTU1834	0.027207	0.0134153	0.0480058	0.0157952	0.104423	0.0261058	0.0136764	Bacteria	Actinobacteria	Thermoleophilia	Solirubrobacterales	Solirubrobacteraceae	NA	TACGTAGGGGGCAAGCGTTATCCGGAATCATTGGGCGTAAAGCGCGTGTAGGCGGTTCAGTAAGTCCGCTCTGAAAGCCCAGGGCTCAACCCTGGGAGGCGGGTGGATACTACTGGACTAGAGTACGGAAGAGGAGATTGGAATTCCTGGTGTAGCGGTGAAATGCGCAGATATCAGGAGGAACACCAACAGCGAAGGCAGATCTCTGGGACGTAACTGACGCTGAGACGCGAAAGCGTGGGGAGCAAACAGG
bac_OTU3414	0.0449073	0.0191249	0.0275263	0.0122966	0.103855	0.0259638	0.0121949	Bacteria	Actinobacteria	Actinobacteria	Propionibacteriales	Nocardioidaceae	Nocardioides	TACGTAGGGTGCGAGCGTTGTCCGGAATTATTGGGCGTAAAGGGCTCGTAGGCGGTTTGTCGCGTCGGGAGTGAAAACACTGGGCTTAACCGAGTGCTTGCTTTCGATACGGGCAGACTTGAGGCATTGAGGGGAGAACGGAATTCCTGGTGTAGCGGTGAAATGCGCAGATATCAGGAGGAACACCGGTGGCGAAGGCGGTTCTCTGGCAATGTTCTGACGCTGAGGAGCGAAAGTGTGGGGAGCGAACAGG
bac_OTU1414	0.00903399	0.0138795	0.0317984	0.0490836	0.103795	0.0259488	0.015821	Bacteria	Chloroflexi	Anaerolineae	SBR1031	A4b	NA	AACGTAGGAGGCGAGCGTTATCCGGAGTTACTGGGCGTAAAGCGCGTGTAGGTGGTTGGATACGTCTGCTGTGAAATGTCCCGGCTTAACCGGGAGGGTGCGGCAGATACGGTCTGACTTGAGGGTGACAGAGGAGCGTAGAATTCCGGGTGTAGTGGTGAAATGCGTAGAGATCCGGAGGAATACCAGTGGCGCAAGCGGCGCTCTGGGTCACATCTGACACTGAGACGCGAAGGCATGGGGAGCGAACGGG
bac_OTU6990	0.0174377	0.00844836	0.0397259	0.0368899	0.102502	0.0256255	0.013113	Bacteria	Planctomycetes	OM190	NA	NA	NA	GACAGAGGTTGCAAACGTTGTTCGGAATCACTGGGCATAAAGCGCACGTAGGCGGTCTGTTAAGTCAGGTGTGAAAGCCCTCGGCTCAACCGGGGAACAGCATTTGATACTGGCAGACTCGAGGATGGTAGGGGTGAGTGGAACTCCAGGTGGAGCGGTGAAATGCGTAGATATCTGGAGGAACACCGGTGGCGAAAGCGGCTCACTGGACCATAACTGACGCTGAGGTGCGAAAGCTAGGGTAGCAAACGGG
bac_OTU918	0.0414408	0.0312868	0.0133007	0.0161554	0.102184	0.0255459	0.0114426	Bacteria	Acidobacteria	Blastocatellia_(Subgroup_4)	Blastocatellales	Blastocatellaceae	Blastocatella	TACGTAGGGACCAAGCGTTGTTCGGATTTACTGGGCGTAAAGGGCGCGTAGGCGGCGTGGTAAGTCAGCTGTGAAATCTCCGAGCTTAACTCGGAACGGTCAGCTGATACTGCTGTGCTAGAGTACAGAAGGGGCAATCGGAATTCTTGGTGTAGCGGTGAAATGCGTAGATATCAAGAGGAACACCTGAGGCGAAGGCGGGTTGCTAGGCTGATACTGACGCTGAGGCGCGAAAGCTAGGGTAGCAAACGGG
bac_OTU1267	0.0266818	0.0307298	0.0162956	0.0267542	0.100461	0.0251153	0.00534906	Bacteria	Proteobacteria	Deltaproteobacteria	Myxococcales	Haliangiaceae	Haliangium	TACGAAGGGTGCAAACGTTGCTCGGAATTATTGGGCGTAAAGCGCACGTAGGCGGCTTAGCAAGTTGGATGTGAAATCCCTCGGCTCAACCAAGGAAGTGCATCCAAAACTGCTGAGCTTGAGTACTTAAGAGGATCGCGGAATTCCCGGTGTAGAGGTGAAATTCGTAGATATCGGGAGGAACACCAGTGGCGAAGGCGGCGATCTGGGAAGATACTGACGCTGAGGTGCGAAAGCGTGGGGAGCAAACAGG
bac_OTU7442	0.00824614	0.0390853	0.0341326	0.0180076	0.0994716	0.0248679	0.0123624	Bacteria	Proteobacteria	Alphaproteobacteria	Reyranellales	Reyranellaceae	Reyranella	GACGAAGGGGGCTAGCGTTGTTCGGAATTACTGGGCGTAAAGCGCGTGTAGGCGGTTTGCCAAGTCAGGTGTGAAAGCCTTGGGCTTAACCCAAGAAATGCACTTGGTACTGGCAGACTAGAGGACCGGAGAGGATAGTGGAATTCCCAGTGTAGTGGTGAAATACGTAGAGATTGGGAAGAACACCAGTGGCGAAGGCGGCTATCTGGACGGTTTCTGACGCTAAGACGCGAAAGCGTGGGGAGCAAACAGG
bac_OTU6299	0.0232153	0.024231	0.0351896	0.0164641	0.0991	0.024775	0.00671311	Bacteria	Proteobacteria	Gammaproteobacteria	Betaproteobacteriales	Burkholderiaceae	Rhodoferax	TACGTAGGGTGCAAGCGTTAATCGGAATTACTGGGCGTAAAGCGTGCGCAGGCGGTTTTGTAAGACAGATGTGAAATCCCCGGGCTTAACCTGGGACCTGCATTTGTGACTGCAAAGCTAGAGTACGGTAGAGGGGGATGGAATTCCGCGTGTAGCAGTGAAATGCGTAGATATGCGGAGGAACACCGATGGCGAAGGCAATCCCCTGGACCTGTACTGACGCTCATGCACGAAAGCGTGGGGAGCAAACAGG
bac_OTU7045	0.0434367	0.0122084	0.012596	0.0298926	0.0981337	0.0245334	0.0130429	Bacteria	Acidobacteria	Blastocatellia_(Subgroup_4)	Blastocatellales	Blastocatellaceae	Aridibacter	TACGTAGGGACCAAGCGTTGTTCGGATTTACTGGGCGTAAAGGGCGCGTAGGCGGCAATTCAAGTCATCTGTGAAATCTCCGGGCTTAACTCGGAACGGTCAGATGATACTGCTTTGCTAGAGTACAGAAGGGGCAATCGGAATTCTTGGTGTAGCGGTGAAATGCGTAGATATCAAGAGGAACACCTGAGGTGAAGACGGGTTGCTGGGCTGATACTGACGCTGAGGCGCGAAAGCTAGGGTAGCAAACGGG
bac_OTU3318	0.0138136	0.022792	0.00955712	0.0509358	0.0970985	0.0242746	0.0161172	Bacteria	Planctomycetes	Planctomycetacia	Gemmatales	Gemmataceae	NA	GACGAACCGTCCAAACGTTATTCGGAATCACTGGGCTTAAAGGGCGCGTAGGCGGCCGAGCGGGTCACGGGTGAAATCCTCCAGCTTAACTGGAGAACTGCCCTTGATACCACTGCGGCTCGAGGAAGGAAGGGGCAATCGGAACTGTCGGTGGAGCGGTGAAATGCGTTGATATCGACAGGAACGCCGGTGGCGAAAGCGGATTGCTGGTCCTTTTCTGACGCTGAGGCGCGAAAGCCAGGGGAGCAAACGGG
bac_OTU10514	0.0243708	0.0162004	0.0433374	0.0123995	0.0963081	0.024077	0.0119316	Bacteria	Planctomycetes	vadinHA49	NA	NA	NA	TACATGTGGGGCAAGCGTTGTTCGGAATTACTGGGCATAAAGGGTGCGTAGGCGGTTTGTTAAGTCACAGGTGAAAGTTTTCGGCCCAACCGGAAAATTGCCTGCGATACTGGCGAACTTGAGTGCGTGAGGGGTAGGGGGAACGAGCAGTGTAGCGGTGAAATGCGTAGATATTGCTCGGAAGGCCGGAGCCGAAGGGGCCCTACTGGTGCGCAACTGACGCTGATGCACGAAAGCGTGGGGAGCAAACAGG
bac_OTU5224	0.0227951	0.0358359	0.0163396	0.021249	0.0962196	0.0240549	0.00720727	Bacteria	Bacteroidetes	Bacteroidia	Cytophagales	Microscillaceae	Ohtaekwangia	TACGTAGGTGGCAAGCGTTGTCCGGATTTATTGGGTTTAAAGGGTGCGTAGGCGGCCTTGTAAGTCAGTGCTGAAATATCCCGGCTTAACCGGGAGGGTGGCATTGATACTGCAGGGCTTGAGTAGAGTCGAGGTAGGCGGAATTGACGGTGTAGCGGTGAAATGCTTAGATATCGTCAAGAACACCGATAGTGTAGACAGCTTACTAGGCTCAAACTGACGCTGAGGCACGAAAGTGTGGGGATCAAACAGG
bac_OTU7945	0.0320917	0.0110479	0.0241791	0.0286578	0.0959764	0.0239941	0.00798374	Bacteria	Armatimonadetes	Armatimonadia	Armatimonadales	Armatimonadaceae	Armatimonas	TACGTAGGGGGCGAGCGTTGTCCGAATTTACTGGGCGTAAAGCGCGCGTAGGCGGTTTCTTAAGTCTGGGGTGAAAGGTTCAACGCTCAACGTGAACAGTGCCTTGGATACTGGGAGACTTGAGTCTGGGAGGGGGTAGTGGAATTCCTGGTGTAGCGGTGAAATGCGTAGATATCAGGAGGAACACCGGTGGCGAAGGCGGCTACCTGGCCTAAGACTGACGCTGAGGTGCGAAAGCGTGGGGAGCGAACGGG
bac_OTU1807	0.0341926	0.0090054	0.0219329	0.0300984	0.0952294	0.0238073	0.00961824	Bacteria	Proteobacteria	Alphaproteobacteria	Sphingomonadales	Sphingomonadaceae	NA	TACGGAGGGAGCTAGCGTTGTTCGGAATTACTGGGCGTAAAGCGCGCGTAGGCGGTCCATCAAGTCAGAGGTGAAAGCCCGGGGCTCAACCCCGGAACTGCCTTTGAAACTGGCGGACTAGAATCTTGGAGAGGCGAGTGGAATTCCGAGTGTAGAGGTGAAATTCGTAGATATTCGGAAGAACACCAGTGGCGAAGGCGACTCGCTGGACAAGTATTGACGCTGAGGTGCGAAAGCGTGGGGAGCAAACAGG
bac_OTU1866	0.0361885	0.0232562	0.0117152	0.023307	0.0944669	0.0236167	0.00865913	Bacteria	Actinobacteria	Acidimicrobiia	Microtrichales	NA	NA	CACGTAGGGGGCGAGCGTTGTCCGGATTTATTGGGCGTAAAGAGCTCGTAGGCGGTTTGGCAAGTCGGGTGTGAAATTTCGAGGCTCAACCTCGAAACGCCACTCGATACTGCCATGACTGGAGTCCGGTAGAGGAGTGCGGAATTCCTGGTGTAGCGGTGAAATGCGCAGATATCAGGAGGAACACCAACGGCGAAGGCAGCACTCTGGGCCGGTACTGACGCTGAGGAGCGAAAGCGTGGGGAGCAAACAGG
bac_OTU5651	0.020379	0.00654516	0.0278786	0.0391537	0.0939565	0.0234891	0.0118471	Bacteria	Planctomycetes	Planctomycetacia	Planctomycetales	NA	NA	TACATACTGTGCGAACGTTATTCGGATTCACTGGGCTTAAAGGGTGCGTAGGCGGCTTGTTAAGTAGGGTGTGAAAGCCCCCAGCTCAACTGGGGAACTGCACTCTATACTGGCGAGCTGGAGTGAGATAGGGGTGTGTGGAACTGCCAGTGGAGCGGTGAAATGTGTTGATATTGGCAGGAACGCCGGTGGCGAAAGCGACACACTGGGTCTCAACTGACGCTGAGGCACGAAAGCCAGGGGAGCGAACGGG
bac_OTU5102	0.00934913	0.0352789	0.040827	0.00823205	0.093687	0.0234218	0.0147674	Bacteria	Cyanobacteria	Sericytochromatia	NA	NA	NA	TACGTAGGATGCAAGCGTTGTTCGGAATTACTGGGCGTAAAGAGTACGTAGGCGGTATGGTAAGTCTGATATTAAAGACTGAGGCTTAACCTCAGGACTGTATCGGAAACTGCCAAACTAGAGGACAATAGAGGAAGTCGGAATTCTCAGTGTAGCGGTGAAATGCGTAGATATTGGGAAGAACACCAGTGGCGAAAGCGGACTTCTGGGTTGTTACTGACGCTGAGGTACGAAAGCGTGGGGAGCAAACGGG
bac_OTU4879	0.0247384	0.00543109	0.0547443	0.0086951	0.0936089	0.0234022	0.0195152	Bacteria	Verrucomicrobia	Verrucomicrobiae	Pedosphaerales	Pedosphaeraceae	NA	TACAGAGGTCCCAAGCGTTGTTCGGATTCACTGGGCGTAAAGGGTGCGTAGGTGGCGATGTAAGTCTGATGTGAAAGCTTCGAGCTTAACTCGAAAATGGCATTGGATACTATATTGCTGGAGGTTTGGAGGGGGGACTGGAATTCTCGGTGTAGCAGTGAAATGCGTAGATATCGAGAGGAACACCGGTGGCGAAGGCGAGTCCCTGGACAACACCTGACACTGAGGCACGAAAGCTAGGGGAGCAAACAGG
bac_OTU8474	0.0153368	0.00543109	0.0609542	0.0117821	0.0935042	0.023376	0.021984	Bacteria	Chloroflexi	Anaerolineae	SBR1031	A4b	NA	AACGTAGGAGGCGAGCGTTATCCGGAGTTACTGGGCGTAAAGCGCATGTAGGCGGTTGGATAAGTTGCGTGTGAAAGCTCCCGGCTAAACTGGGAGAGGACAGGCAAGACTGTTCGGCTAGAGGGTGGTAGAGGGGCACAGAATTCGGGGTGTAGCGGTGAAATGTGTAGAGATCCCGAGGAATACCAGTGGTGAAGACGGTGCCCTGGGCCATACCTGACGCTGAGATGCGAAAGCGTGGGGAGCGAACGGG
bac_OTU5892	0.0171226	0.0139259	0.022021	0.0396682	0.0927376	0.0231844	0.00994403	Bacteria	BRC1	NA	NA	NA	NA	GACGGAGGGGGCAAGCGTTGTTCGGAATTATTGGGCGTAAAGGGCTCGTAGGCGGATCCGCCAGTCTGACGTGAAATCTCCACCGCTCACCGGGGAGGGGCCGTTGGATACTACGGATCTGGAGTTCGGCAGAGGACCATGGAATTTCGGGTGTAGCGGTGGAATGCGTAGATATCCGAAAGAACACCGGTGGCGAAGGCGGTGGTCTGGGCCTGAACTGACGCTGAGGAGCGAAAGCCAGGGGAGCAAACGGG
bac_OTU3156	0.0209042	0.0261342	0.0258086	0.017596	0.0904431	0.0226108	0.00356024	Bacteria	Bacteroidetes	Ignavibacteria	SJA-28	NA	NA	TACGTAGGGGGCAAGCGTTGTCCGGATTTACTGGGTGTAAAGGGTGCTCAGGTGGATTTTTAAGTCAGAGGTGAAATCCCAAAGCTTAACTTTGGAGCTGCCTTTGATACTGAAAGTCTTGAGTTTGAGAGAGGGCAATGGAATATCTGGTGTAGCAGTGAAATGCGTAGATATCAGATAGAACACCAATGGCGAAGGCAGTTGCCTGGCTCAAAACTGACGCTAAAGCACGAAAGTGTGGGGAGCAAACAGG
bac_OTU5137	0.0348754	0.00459554	0.0421042	0.00782045	0.0893956	0.0223489	0.0163817	Bacteria	Proteobacteria	Deltaproteobacteria	Myxococcales	P3OB-42	NA	TACAGAGGGTGCAAGCGTTGTTCGGAATTATTGGGCGTAAAGCGCGTGTAGGCGGCTTGGCAAGTCAGATGTGAAAGCCCTCGGCTTAACCGAGGAAGTGCGTCTGAAACTGCTGAGCTTGAGTGTCGGAGAGGATGGCGGAATTCCGCAAGTAGAGGTGAAATTCGTAGATATGCGGAGGAACACCGGTGGCGAAGGCGGCCATCTGGACGACTACTGACGCTGAGACGCGAAAGCGTGGGGAGCAAACAGG
bac_OTU3040	0.0308311	0.0143437	0.0280107	0.0158981	0.0890837	0.0222709	0.0072401	Bacteria	Planctomycetes	Planctomycetacia	Planctomycetales	Rubinisphaeraceae	SH-PL14	GACGAACTGTGCGAACGTTATTCGGAATCACTGGGCTTACAGGGTGCGTAGGCGGCTTTGTTAAGTAGGGTGTGAAATCCCCCGGCCCAACCGGGGAATTGCGCTCTAAACTAGCAGGCTTGAGTGAGCTAGGGGTACACGGAACTTCCAGTGGAGCGGTGAAATGTGTTGATATTGGAAGGAACACCGGAGGCGAAAGCGGTGTACTGGGGCTTAACTGACGCTGAGGCACGAAAGCCAGGGGAGCGAACGGG
bac_OTU748	0.0326694	0.017918	0.01471	0.0235642	0.0888617	0.0222154	0.00681734	Bacteria	Proteobacteria	Alphaproteobacteria	Rhizobiales	Devosiaceae	Devosia	TACGAAGGGGGCTAGCGTTGTTCGGATTTACTGGGCGTAAAGCGCACGTAGGCGGATTGTTAAGTGAGGGGTGAAATCCTGGAGCTCAACTCCAGAACTGCCTTTCATACTGGCAATCTAGAGTCCGGAAGAGGTAAGTGGAACTCCTAGTGTAGAGGTGGAATTCGTAGATATTAGGAAGAACACCAGTGGCGAAGGCGGCTTACTGGTCCGGTACTGACGCTGAGGTGCGAAAGCGTGGGGAGCAAACAGG
bac_OTU2501	0.0310412	0.0314261	0.013653	0.012451	0.0885713	0.0221428	0.00910176	Bacteria	Bacteroidetes	Bacteroidia	Sphingobacteriales	env.OPS_17	NA	GACGAAGGATGCAAGCGTTATCCGGATTCATTGGGTTTAAAGGGAGCGTAGGTGGCCTTATAAGTCAGTGGTGAAATCTCGAGGCTTAACCTCGAAATTGCCATTGATACTGTAGGGCTTGAGTATAGTTGCCGTTGGCGGAATATGACATGTAGTGGTGAAATACATAGAGATGTCATAGAACACCGATTGCGAAGGCAGCTAACGAAACTATAACTGACACTGAGGCTCGAAAGTGCGGGGATCAAACAGG
bac_OTU2570	0.031724	0.0321688	0.0184977	0.00550518	0.0878956	0.0219739	0.0109807	Bacteria	Proteobacteria	Gammaproteobacteria	Betaproteobacteriales	A21b	NA	TACGTAGGGTGCGAGCGTTAATCGGAATTACTGGGCGTAAAGCGTGCGCAGGCGGTTCTGAAAGTCAGCTGTGAAAGCCCCGGGCTTAACCTGGGAACTGCGGTTGAAACTACAGGACTAGAATCTGGCAGAGGGGGGTGGAATTCCACGTGTAGCAGTGAAATGCGTAGAGATGTGGAGGAACACCGATGGCGAAGGCAGCCCCCTGGGCTGAGATTGACGCTCAGGCACGAAAGCGTGGGGAGCAAACAGG
bac_OTU3646	0.0431216	0.0223278	0.015679	0.00535083	0.0864792	0.0216198	0.0138094	Bacteria	Chloroflexi	Chloroflexia	Thermomicrobiales	AKYG1722	NA	GACGTAGGGGCCGAGCGTTGTCCGGAATTACTGGGCGTAAAGCGCGCGCAGGCGGACTCGCGCATCATCGGTGAAAGCCCCCCGCTCAACGGGGGAGGGTCCGGTGAGATGGCGAGTCTGGAGGCAGGGAGAGGCGAGTGGAATTCCGGGTGTAGTGGTGAAATGCGTAGAGATCCGGAGGAACACCAGTGGCGAAGGCGGCTCGCTGGACCTGACCTGACGCTGAGGCGCGAAGGCGTGGGGAGCGAACGGG
bac_OTU5179	0.0237405	0.00575603	0.0268216	0.028452	0.0847701	0.0211925	0.00907144	Bacteria	Bacteroidetes	Bacteroidia	Cytophagales	Microscillaceae	NA	TACGGAGGGTGCAAGCGTTGTCCGGATTCATTGGGTTTAAAGGGTGCGTAGGCGGGACATTAAGTCCGAGGTGAAAGACGGTTGCTCAACAATCGCAGTGCCTTGGATACTGGTGTTCTTGGGTGAAGTTGAGGTGGGCGGAATTCAAGGTGTAGCGGTGAAATGCATAGATACCTTGAAGAACTCCGATTGCGAAGGCAGCCCACTGGACTTCTACCGACGCTGAGGCACGAAAGCGTGGGGATCAAACAGG
bac_OTU190	0.0278898	0.00742713	0.0388891	0.00843785	0.0826439	0.020661	0.0133141	Bacteria	Proteobacteria	Deltaproteobacteria	Myxococcales	Haliangiaceae	Haliangium	TACGAAGGGTGCAAACGTTGCTCGGAATTATTGGGCGTAAAGCGCACGTAGGCGGCTTTGAAAGTCGGAAGTGAAATCCCACGGCTCAACCATGGAAGTGCTTTCGAAACTGCAAAGCTTGAGTACAAAAGAGGATCGCGGAATTCCCGGTGTAGAGGTGAAATTCGTAGATATCGGGAGGAACACCAGTGGCGAAGGCGGCGATCTGGGTTGATACTGACGCTGAGGTGCGAAAGCGTGGGGAGCAAACAGG
bac_OTU7033	0.038552	0.0146222	0.0201272	0.0083864	0.0816878	0.020422	0.0112614	Bacteria	Chloroflexi	Anaerolineae	SBR1031	A4b	NA	AACGTAGGACACAAGCGTTATCCGGAGTTACTGGGCGTAAAGGGCGTGTAGGCGGATCGATAAGTCTACTCTGAAAGCTCCTGGCTAAACTGGGAGAGGCGAGTGGAGACTGTCAGTCTAGAGTGAGGAAGAGGAAAGTGGAATTCCGCGTGTAGTGGTGAAATGCGTAGAGATGCGGAGGAACACCAGTGGCGAAAGCGACTTTCTGGTCCTTAACTGACGCTGAGGCGCGAAAGCATGGGGAGCGAACGGG
bac_OTU1489	0.029308	0.0102123	0.0278786	0.0142517	0.0816506	0.0204127	0.00831972	Bacteria	Proteobacteria	Deltaproteobacteria	Myxococcales	mle1-27	NA	GACAGAGGGTGCAAACGTTGTTCGGAATTACTGGGCGTAAAGCGCGTGTAGGCGGCAAGGCAAGTCGGGTGTGAAAGCCCTGGGCTCAACCCAGGAAGTGCATTCGATACTGCCAAGCTAGAGTCCCGGAGAGGATGGTGGAACTCTCGGTGTAGAGGTGAAATTCGTAGATATCGAGAAGAACACCGGTGGCGAAGGCGGCCATCTGGACGGTGACTGACGCTGAGACGCGAAAGCGTGGGGAGCAAACAGG
bac_OTU258	0.0188033	0.0286873	0.0187619	0.014972	0.0812246	0.0203061	0.00508281	Bacteria	Proteobacteria	Alphaproteobacteria	Acetobacterales	Acetobacteraceae	Roseomonas	TACGAAGGGGGCTAGCGTTGCTCGGAATTACTGGGCGTAAAGGGCGCGTAGGCGGCGACAGTCGTTAGGCGTGAAATCCCTGGGCTTAACCTGGGGGCTGCGCTTAATACGCTGTGGCTAGAGGACGGAAGAGGCTCGTGGAATTCCCAGTGTAGAGGTGAAATTCGTAGATATTGGGAAGAACACCGGTGGCGAAGGCGGCGAGCTGGTCCGTTACTGACGCTGAGGCGCGACAGCGTGGGGAGCAAACAGG
bac_OTU7225	0.0423862	0.00719504	0.00722289	0.02377	0.0805742	0.0201436	0.0145129	Bacteria	Acidobacteria	Acidobacteriia	Solibacterales	Solibacteraceae_(Subgroup_3)	Candidatus_Solibacter	TACGTAGGCAGCAAGCGTTGTTCGGAGTTACTGGGCGTAAAGGGTGCGTAGGCGGTTTGCCAAGTTTGGTGTGAAATCTCCCGGCTTAACTGGGAGGGTGCGCCGAAAACTGGCAGACTAGAGTGGGGGAGAGGAGAGTGGAATTCCTGGTGTAGCGGTGAAATGCGTAGATATCAGGAGGAACACCGGTGGTGTAGACGGCTCTCTGGACCCTAACTGACGCTGAGGCACGAAAGCGTGGGTAGCAAACAGG
bac_OTU3392	0.0118702	0.0118834	0.00986542	0.0464082	0.0800273	0.0200068	0.0152649	Bacteria	Proteobacteria	Deltaproteobacteria	Myxococcales	Haliangiaceae	Haliangium	TACGGAGGGTGCAAACGTTGCTCGGAATTATTGGGCGTAAAGCGCACGTAGGCGGTCCAGCAAGTCGGGTGTGAAAGCCCTCGGCTTAACCGAGGAAGTGCATTCGAAACTACTGGACTTGAATACTGGAGAGGATCGCGGAATTCCCGGTGTAGAGGTGAAATTCGTAGATATCGGGAGGAACACCAGTGGCGAAGGCGGCGATCTGGACAGATATTGACGCTGAGGTGCGAAAGCGTGGGGAGCAAACAGG
bac_OTU3637	0.0302008	0.0127654	0.0181013	0.0187279	0.0797954	0.0199489	0.00635629	Bacteria	Acidobacteria	Holophagae	Subgroup_7	NA	NA	TACAGAGGGGGCAAGCGTTATTCGGAATTATTGGGCGTAAAGGGCGCGTAGGCGGCCCCTCAAGTGGATGGTGAAATCCCCGGGCTTAACCTGGGAACGGCCGTCCAAACTGAGGGGCTTGAGTCCGGGAGAGGTGAGTGGAATTCCCAGTGTAGCGGTGAAATGCGTAGATATTGGGAGGAACACCAGTGGCGAAGGCGGCTCACTGGACCGGAACTGACGCTGAGGCGCGAAAGCGTGGGGAGCAAACAGG
bac_OTU95	0.0580907	0.00362073	0.0141815	0.00370442	0.0795974	0.0198993	0.0224641	Bacteria	Bacteroidetes	Bacteroidia	Chitinophagales	Saprospiraceae	NA	TACGGAGGGTGCAAGCGTTATCCGGAATCACTGGGTTTAAAGGGTGCGTAGGCGGGAAGATAAGTCAGAGGTGAAAGCTCGTCGCTTAACGACGGAATTGCCTTTGATACTGTTTTTCTTGAAATATGTTGAGGTTGGCGGAATGAGACATGTAGCGGTGAAATGCTTAGATATGTCTTAGAACACCGATTGCGAAGGCAGCTGACTGGACATTATTTGACGCTGAGGCACGAAAGCGTGGGGATCAAACAGG
bac_OTU1566	0.0216396	0.00984095	0.0360704	0.0113191	0.07887	0.0197175	0.0104785	Bacteria	Proteobacteria	Gammaproteobacteria	Cellvibrionales	Cellvibrionaceae	Cellvibrio	TACGGAGGGTGCAAGCGTTAATCGGAATTACTGGGCGTAAAGCGCACGTAGGTGGTTTACTAAGCCAGCTGTGAAATCCCCGGGCTCAACCTGGGCACTGCAGTTGGAACTGGTAAGCTAGAGTAGGGTAGAGGGGTGTGGAATTCCAGGTGTAGCGGTGAAATGCGTAGATATCTGGAGGAACATCAGTGGCGAAGGCGACACCCTGGACTCATACTGACACTGAGGTGCGAAAGCGTGGGGAGCAAACAGG
bac_OTU7528	0.0362935	0.00445628	0.0325911	0.00504213	0.0783831	0.0195958	0.0149056	Bacteria	Actinobacteria	MB-A2-108	NA	NA	NA	GACGTAGGGAGCGAGCGTTATCCGGATTCATTGGGCGTAAAGCGCACGCAGGCGGCCAAGTAAGTCGGGTGTGAAATCCCGGGGCTCAACCCCGGGCGTGCATCCGAAACTGCTTGGCTAGAGGTAGGCAGGGGAGATCGGAATTCCTGGTGTAGCGGTGAAATGCGCAGATATCAGGAGGAACACCGGTGGCGAAGGCGGATCTCTGGGCCTTACCTGACGCTCAGGTGCGAAAGCTAGGGGAGCGAACAGG
bac_OTU2129	0.0252637	0.00626664	0.040871	0.00555663	0.077958	0.0194895	0.0146584	Bacteria	Bacteroidetes	Bacteroidia	Chitinophagales	37-13	NA	TACGGAGGGTGCAAGCGTTATCCGGATTCACTGGGTTTAAAGGGTGCGTAGGTGGCTTTGTAAGTCAGTGGTGAAAGCCCGGAGCTCAACTCCGGAACTGCCATTGATACTGCTTAGCTTGAATCAAGTAGAGGTGGATGGAATAATACATGTAGCGGTGAAATGCTTAGATATGTATTAGAACACCGATTGCGAAGGCAGTTCACTATGCTTGTATTGACACTGAGGCACGAAAGCGTGGGGATCAAACAGG
bac_OTU3284	0.0237405	0.00765923	0.0279667	0.0185221	0.0778885	0.0194721	0.00759644	Bacteria	Proteobacteria	Deltaproteobacteria	Myxococcales	Sandaracinaceae	NA	GACAGAGGGTGCAAACGTTGCTCGGAATTACTGGGCGTAAAGCGCGTGTAGGCGGGCCGACAAGTCAGATGTGAAATCCCTGGGCTCAACCCAGGAACTGCATTTGAAACTGTCGGCCTTGAGTGGTGGAGAGGGAAGCGGAATTCCTGGTGTAGAGGTGAAATTCGTAGATATCAGGAGGAACACCGGTGGCGAAGGCGACTTCCTGGACACCAACTGACGCTGAGACGCGAAAGCGTGGGGAGCAAACAGG
bac_OTU2644	0.0100845	0.0338863	0.00854416	0.024336	0.0768509	0.0192127	0.0104726	Bacteria	Verrucomicrobia	Verrucomicrobiae	Opitutales	Opitutaceae	Opitutus	TACAGAGACTGCAAGCGTTATTCGGATTCACTGGGCGTAAAGGGTGCGCAGGCGGCCGTGTGTGTTGGGCGTGAAAGCCCGGGGCTTAACCCCGGAATTGCACCCAAAACTACATGGCTAGAGCATTGGAGAGGGTAGCAGAATTCATGGTGTAGCAGTGAAATGCGTAGATATCATGAGGAATACCAGAGGCGAAGGCGGCTACCTGGACAATTGCTGACGCTCAGGCACGAAAGCGTGGGGAGCAAAAGGG
bac_OTU2626	0.0300958	0.0213994	0.0120675	0.0122966	0.0758594	0.0189648	0.00744755	Bacteria	Planctomycetes	Planctomycetacia	Gemmatales	Gemmataceae	Fimbriiglobus	GACGAACCGTGCGAACGTTGTTCGGAATCACTGGGCTTAAAGGGCGCGTAGGCGGGCTATCAAGTCCGGGGTGAAATCCTCCAGCTTAACTGGAGAACGGCCTCGGATACTGATGGTCTCGAGGAGGATAGGGGCACACGGAACTGTGGGTGGAGCGGTGAAATGCGTTGATATCCATAGGAACTCCGGTGGCGAAAGCGGTGTGCTGGATCCTTTCTGACGCTGAGGCGCGAAAGCCAGGGGAGCAAACGGG
bac_OTU442	0.00845624	0.0179644	0.00748715	0.0418291	0.0757369	0.0189342	0.0138378	Bacteria	Proteobacteria	Deltaproteobacteria	Myxococcales	BIrii41	NA	GACAGAGGGTGCAAACGTTGTTCGGATTTACTGGGCGTAAAGCGCGTGTAGGCGGCTTGGCAAGTCGGATGTGAAAGCCCACGGCTCAACCGTGGAAGCGCATCCGAAACTGCTTCGCTTGAGTCTCGGAGAGGAAGGTGGAATGCTTGGTGTAGAGGTGAAATTCGTAGATATCAAGCAGAACACCTGCGGCGAAGGCGGCCTTCTGGACGATGACTGACGCTGAGACGCGAAAGCGTGGGGAGCAAACAGG
bac_OTU4111	0.0467457	0.0114656	0.0134328	0.00308702	0.0747311	0.0186828	0.0166613	Bacteria	Proteobacteria	Deltaproteobacteria	Bdellovibrionales	Bdellovibrionaceae	Bdellovibrio	TACGAGGGATCCTAGCGTTGTTCGGAATCATTGGGCGTAAAGAGTATGTAGGCGGCCTAGTAAGTCAGTTGTGAAAGCCCCGGGCTCAACCCGGGAAGTGCAATTGATACTGCTTGGCTTGAATGTGGAAGAGGGCAGTAGAATTCCAGGTGTAGTGGTGAAATACGTAGATATCTGGAGGAATACCGGTGGCGAAGGCGGCTGCCTGGTCCTACATTGACGCTGAGATACGAAAGCGTGGGGAGCAAACAGG
bac_OTU2672	0.0150216	0.0447021	0.0069146	0.0075632	0.0742015	0.0185504	0.0154311	Bacteria	Bacteroidetes	Ignavibacteria	OPB56	NA	NA	TACGTAGGGCGCAAGCGTTGTCCGGATTCACTGGGTGTAAAGGGTGCGCAGGCGGGAAGGTAAGTTAGAGGTGAAATCTCACGGCTCAACCGTGAAACTGCCTTTGATACTGCTTTTCTTGAGTTAGGGAGAGGTTGATGGAATTCCAGGTGTAGCGGTGAAATGCGTAGATATCTGGAAGAACACCGGTGGCGAAGGCGGTCAACTGGCCCTAAACTGACGCTCAGGCACGAAAGCGTGGGGATCAAACAGG
bac_OTU6824	0.0149166	0.0283624	0.00709077	0.0232041	0.0735738	0.0183935	0.00809878	Bacteria	Proteobacteria	Deltaproteobacteria	Myxococcales	Sandaracinaceae	NA	GACAGAGGGTGCAAACGTTGCTCGGAATTACTGGGCGTAAAGCGCGTGTAGGTGGATTGGTGTGTCAGATGTGAAATCCCTGGGCTCAACCCAGGAACTGCACCTGAAACTACCAGTCTTGAGTGGTGGAGAGGGAAGTGGAATTCCTGGTGTAGAGGTGAAATTCGTAGATATCAGGAGGAACACCAGTGGCGAAGGCGGCTTCCTGGACACTAACTGACGCTGAGACGCGAAAGCGTGGGGAGCAAACAGG
bac_OTU9459	0.0212719	0.0243703	0.0218449	0.00576243	0.0732495	0.0183124	0.00733888	Bacteria	Chloroflexi	Chloroflexia	NA	NA	NA	TACGTAGGGGGCAAGCGTTGTCCGGACTTACTGGGCGTAAAGCGCGCGCAGGCGGATGGGTATGTGCCGTGTGAAAGCGCCGTCCTTACGATGGCGAGGTCATGGTAGACAGCCCGTCTGGAGGCTCGAAGAGGTCGGTGGAATTCCGGGTGGAGCGGTGAAATGCGTAGATATCCGGAGGAACACCAGGGGCGAAAGCGGCCGACTGGTCGAGTACTGACGCTGAGGCGCGACGGCGTGGGGAGCAAACCGG
bac_OTU5318	0.0335623	0.00942318	0.0218008	0.00812915	0.0729155	0.0182289	0.0103371	Bacteria	Bacteroidetes	Bacteroidia	Sphingobacteriales	KD3-93	NA	TACGGAGGATCCAAGCGTTATCCGGATTCATTGGGTTTAAAGGGTGCGTAGGCGGAACGATAAGTCAGTGGTGAAAGCCCTCAGCTTAACTGAGGAACTGCCATTGATACTGTCGATCTTGAGTACATTTGATGTGGGCGGAATGTGTCATGTAGCGGTGAAATGCTTAGATATGACACAGAACACCGATTGCGAAGGCAGCTCACAAAACTGTAACTGACGCTGAGGCACGAAAGCGTGGGTATCAAACAGG
bac_OTU5056	0.0318291	0.0168967	0.0107903	0.0133771	0.0728932	0.0182233	0.0081488	Bacteria	Planctomycetes	Planctomycetacia	Pirellulales	Pirellulaceae	Pirellula	GACGAACCGTCCAAACGTTATTCGGAATCACTGGGCTTACAGAGTTCGTAGGCGGTCTGGAAAGTTGGGTGTGAAATCCCTCGGCTCAACCGAGGAACTGCGCTTGAAACTACCAGACTCGAGGGAGATAGAGGAAAGCGGAACTGATGGTGGAGCGGTGAAATGCGTTGATATCATCAGGAACACCGGTGGCGAAGGCGGCTTTCTGGGTCTTACCTGACGCTGAGGAACGAAAGCTAGGGGAGCGAACGGG
bac_OTU7151	0.0236354	0.023674	0.00418399	0.0210946	0.0725881	0.018147	0.00812903	Bacteria	Chloroflexi	JG30-KF-CM66	NA	NA	NA	TACGTAGGTGGCAAGCGTTGTCCGGATTTATTGGGCGTAAAGCGCGCGCAGGTGGTTCGTTGCGTCCGAGGTGAAATCTCCCGGCTCAACTGGGAGGGGTCTTCGGATACGGGCGGACTTGAGGAGAGCAGAGGTAGGCGGAATGCTGGGTGTAGTGGTGAAATGCGTAGATATCCAGCGGAACACCAGTGGCGAAGGCGGCCTACTGGGCTCCACCTGACACTGAGGCGCGAAAGCGTGGGGAGCGAACCGG
bac_OTU5704	0.014759	0.0146686	0.0274822	0.0148177	0.0717275	0.0179319	0.00551415	Bacteria	Gemmatimonadetes	Gemmatimonadetes	Gemmatimonadales	Gemmatimonadaceae	NA	TACAGAGGGTGCGAGCGTTGTCCGGAATCACTGGGCGTAAAGGGCGCGTAGGTGGCTTGGTAAGCGTGCGGTGAAAGCTCGAGGCTCAACCTCGAGTCTGCCGTGCGAACTGCCGAGCTGGAGCACGGTAGAGGCACATGGAATTCCGGGTGTAGCGGTGGAATGCGTAGAGATCCGGAAGAACACCGGTGGCGAAGGCGGTGTGCTGGGCCGTAGCTGACACTGAGGCGCGACAGCGTGGGGAGCAAACAGG
bac_OTU7229	0.00682802	0.0407564	0.0182334	0.00468198	0.0704998	0.0176249	0.0143137	Bacteria	BRC1	NA	NA	NA	NA	GACGGAGGGGGCAAGCGTTGTTCGGAATTATTGGGCGTAAAGGGCTCGTAGGCGGATCTGTAAGTCTGACGTGAAATCTCCACCGCTTAACGGGGAGAGGTCGCTGGATACTGCAGATCTGGAGTTCGGCAGAGGACCATGGAATTTCGGGTGTAGCGGTGGAATGCGTAGATATCCGAAAGAACACCGGTGGCGAAGGCGGTGGTCTGGGCCTGAACTGACGCTGAGGAGCGAAAGCTAGGGGAGCAAACGGG
bac_OTU5709	0.0183831	0.00816985	0.0192464	0.0222265	0.0680259	0.0170065	0.00529734	Bacteria	Planctomycetes	Planctomycetacia	Pirellulales	Pirellulaceae	Pir4_lineage	GACGAACCGTCCAAACGTTATTCGGAATTATTGGGCTTAAAGGGTGCGTAGGCTGTGCAGTAAGTTGGGTGTGAAATCCCTCGGCTCAACCGAGGAACTGCGCCGAATACTGCTGTGCTAGAGGAAGATAGGGGTAAGCGGAACTGATGGTGGAGCGGTGAAATGCGTTGATATCATCAGGAACACCGGTGGCGAAGGCGGCTTACTGGATCTTTTCTGACGCTGATGCACGAAAGCTAGGGGAGCGAACGGG
bac_OTU1303	0.0200639	0.00844836	0.0109224	0.028452	0.0678867	0.0169717	0.00791518	Bacteria	Proteobacteria	Deltaproteobacteria	Myxococcales	27F-1492R	NA	TACAGAGGGTGCTAGCGTTGTTCGGAATTATTGGGCGTAAAGGGCGCGTAGGCGGCCTCGCATGTCGAATGTGAAAGCCCACCTCTTAAAGGTGGAATTGCATTCGAAACTGCAAGGCTAGAGTGCCGGAGAGGGTGGTGGAATTCCTGGTGTAGAGGTGAAATTCGTAGATATCAGGAGGAACACCGGTGGCGAAGGCGGCCACCTGGACGGTAACTGACGCTGAGGCGCGAAAGCGTGGGGAGCAAACAGG
bac_OTU5884	0.0204315	0.0216315	0.0126841	0.012451	0.0671981	0.0167995	0.00425401	Bacteria	Planctomycetes	Phycisphaerae	Tepidisphaerales	WD2101_soil_group	NA	GACAGAGGTGCCAAGCGTTAGGCGGAATCACTGGGCTTAAAGCGTGTGTAGGCGGATTGGTAAGTACCTTGTGAAATCCCACGGCTCAACCGTGGAACTGCTCGGTATACTGCTTATCTTGAGCCACTTAGGGGCTGTCGGAACAAACGGTGGAGCGGTGAAATGCGTAGATATCGTTTGGAACGCCAAAGGTGAAAACAGACAGCTGGGAGTGTGCTGACGCTGAGACACGAAAGCCAGGGGAGCGAACGGG
bac_OTU2096	0.0240556	0.0142972	0.0244874	0.00385877	0.066699	0.0166748	0.00844713	Bacteria	Chloroflexi	SHA-26	NA	NA	NA	TACGGAGGGTGCGAGCGTTGTCCGGATTTACTGGGCGTAAAGGGCGCGTAGGCGGCTTGATCAGTCGGTTGTGAAAGACTTGGGCTCAGCCTGAGTAAGCGATCGGGACGGTCGAGCTGGAGCGTGGTAGAGGGACGTGGAATGCCGGGTGTAGTGGTGAAATGCGTAGATATCCGGCGGAACACCGGTGGTGAAAACGGCGTCCTGGGCCATAGCTGACGCTGAGGCGCGAGAGCGTGGGGAGCGAACCGG
bac_OTU4284	0.00651288	0.0106765	0.0211842	0.0276288	0.0660024	0.0165006	0.00835835	Bacteria	Proteobacteria	Deltaproteobacteria	Desulfarculales	Desulfarculaceae	NA	TACGGAGGGTGCTAGCGTTGTTCGGAATCACTGGGCGTAAAGGGCGTGTAGGCGGTCTGTTAAGTCTGATGTGAAATCCCCTCGCTCAACGAGGGAACTGCGTCGGATACTGGCAGACTTGAGTACCGGAGAGGAAGGTGGAATTCCCGGTGTAGCGGTGAAATGCGTAGATATCGGGAGGAACACCGGTGGCGAAGGCGGCCTTCTGGACGGATACTGACGCTGAGACGCGAAAGCGTGGGGAGCAAACAGG
bac_OTU315	0.0279424	0.0211209	0.00537313	0.0112162	0.0656526	0.0164131	0.00871746	Bacteria	Chloroflexi	Anaerolineae	NA	NA	NA	TACGTAGGTGACAAGCGTTATCCGGAATTACTGGGCGTAAAGCGCACGCAGGCGGTCAGGTAAGTCTGATGTGAAACCTTTCGGCTTAACCGAAAGACGTCGTTGGATACTGTCTGACTTGAGGCAATGAGAGGAGTGCGGAATTCTCGGTGTAATGGTGGAATATGTAGATATCGAGAGGAACATCTGTGGCGAAAGCGGCACTCTGGCATTTGCCTGACGCTCATGTGCGAAAGCGTGGGGAGCAAACGGG
bac_OTU6555	0.0226375	0.0115585	0.00805969	0.0228439	0.0650996	0.0162749	0.00658349	Bacteria	Planctomycetes	Pla4_lineage	NA	NA	NA	GACGTAGGTGGCAAGCGTTGTTCGGAATCACTGGGCATAAAGCGCACGTAGGCGGCCAAGTAAGTCAGGTGTGAAATACCTCGGCTCAACCGAGGAACTGCGCCTGATACTGCTTGGCTTGAGGTCCGGAGGGGAGAGTGGAATTCCCGGTGGAGCGGTGAAATGCGTAGAGATCGGGAAGAACGCCGGCGGCGAAAGCGACTCTCTGGTCGGAATCTGACGCTGAGGTGCGAAAGCTAGGGGAGCAAACGGG
bac_OTU617	0.0119228	0.00487406	0.0292439	0.0189337	0.0649745	0.0162436	0.00900251	Bacteria	Fibrobacteres	Fibrobacteria	Fibrobacterales	Fibrobacteraceae	possible_genus_04	TACGAGGGGGGCAAATGTTGTTCGGAATCACTGGGCGTAAAGGGAGCGTAGGCGGGTTCTTAAGTAAGGTGTTTAATCCCGGGGCCCAACCCCGGACCGGCACTTTAAACTGGGAATCTTGAATAGTGGAGAGGTCAGTGGAATTGGGGGTGTAGCGGTGGAATGCGTAGAGATCCCCAAGAACACCAGTTGCGAAGGCGGCTGACTGGACACATATTGACGCTGAGGCTCGAAAGCATGGGGAGCAAACAGG
bac_OTU5827	0.0276797	0.0186607	0.0103499	0.00607114	0.0627614	0.0156904	0.0082707	Bacteria	Actinobacteria	Thermoleophilia	Solirubrobacterales	Solirubrobacteraceae	NA	TACGTAGGGGGCAAGCGTTGTCCGGAATCATTGGGCGTAAAGCGCGTGTAGGCGGTTTGATAAGTCCGCTCTGAAAGTCCGGGGCTCAACCCCGGGAGGCGGGTGGATACTGTCAGACTAGAGTGCGGAAGAGGCGAGTGGAATTCCCGGTGTAGCGGTGAAATGCGCAGATATCGGGAGGAACACCAATTGCGAAGGCAGCTCGCTGGGACGTTACTGACGCTGAGACGCGAAAGCGTGGGGAGCAAACAGG
bac_OTU6341	0.0174902	0.0158755	0.00999754	0.0193453	0.0627086	0.0156771	0.00350143	Bacteria	Planctomycetes	Planctomycetacia	Gemmatales	Gemmataceae	NA	TACGAACTGTCCTAACGTTGTTCGGAATCACTGGGCTTAAAGGGCGCGTAGGCGGTCGATCAAGTCAGGGGTGAAATCCTGCAGCTTAACTGTAGAAGTGCCTCTGATACTGATCGTCTGGAGGGAGGTAGGGGTGTGTGGAACTTCCAGTGGAGCGGTGAAATGCGTTGATATTGGAAGGAACGCCGGAGGCGAAAGCGACGCACTGGACCTCTTCTGACGCTGAGGCGCGAAAGCTAGGGGAGCAAACGGG
bac_OTU2942	0.025999	0.01128	0.0117152	0.0131713	0.0621654	0.0155414	0.00607821	Bacteria	Proteobacteria	Alphaproteobacteria	Reyranellales	Reyranellaceae	Reyranella	GACGAAGGGGGCTAGCGTTGTTCGGAATTACTGGGCGTAAAGCGAGTGTAGGTGGTTGTCGTAGTCAGGTGTGAAAGCCTTGAGCTCAACTCAAGAAATGCACTTGATACTGGGCAGCTAGAGGACCGGAGAGGATAGTGGAATTCCCAGTGTAGTGGTGAAATACGTAGAGATTGGGAAGAACACCAGTGGCGAAGGCGGCTATCTGGACGGTTTCTGACACTAAGACTCGAAAGCGTGGGGAGCAAACAGG
bac_OTU894	0.00425438	0.0268769	0.00603376	0.0241816	0.0613467	0.0153367	0.0102564	Bacteria	Actinobacteria	Acidimicrobiia	Microtrichales	NA	NA	CACGTAGGGGGCGAGCGTTGTCCGGATTTATTGGGCGTAAAGAGCTCGTAGGCGGTTTCGTAAGTCGGATGTGAAAACTCCAGGCTCAACTTGGAGACGCCATTCGATACTGCGATGACTTGAGTCCGGTAGGGGAGTGTGGAATTCCTGGTGTAGCGGTGAAATGCGCAGATATCAGGAGGAACACCGGCGGCGAAGGCGGCACTCTGGGCCGGTACTGACGCTGAGGAGCGAAAGCGTGGGTAGCAAACAGG
bac_OTU9125	0.0130258	0.0253451	0.0176609	0.00468198	0.0607137	0.0151784	0.00748888	Bacteria	Proteobacteria	Deltaproteobacteria	Oligoflexales	Oligoflexaceae	Candidatus_Turbabacter	TACGAAGGGTGCGAGCGTTGTTCGGAATGACTGGGCGTAAAGGGTTCGTAGGCGGGAAGATAAGTTAAGTGTGAAATCCCTGGGCTTAACCTAGGACGTGCACTTAAAACTGTTTTTCTTGAGTGTTGGAGAGGGAAGTGGAATTGCTGGTGTAGGAGTGACATCCGTAGAGATCAGCAGGAACACCTGAGGCGAAGGCGACTTCCTGGCCAAACACTGACGCTGAGGAACGAAAGCGTGGGGAGCAAACAGG
bac_OTU1458	0.00572503	0.0121155	0.0358502	0.00699724	0.060688	0.015172	0.0121758	Bacteria	Proteobacteria	Deltaproteobacteria	Myxococcales	Haliangiaceae	Haliangium	TACAGAGGGTGCAAACGTTGCTCGGAATCATTGGGCGTAAAGCGCACGTAGGCGGTCCGACAAGTGGGGAGTGAAAGCCCTCGGCTTAACCGAGGAAGTGCTTTCCAAACTGTCGGACTTGAGTACGCAAGAGGATCGCGGAATTCCCGGTGTAGAGGTGAAATTCGTAGATATCGGGAGGAACACCAGCGGCGAAGGCGGCGATCTGGGGCGATACTGACGCTGAGGTGCGAAAGCGTGGGGAGCAAACAGG
bac_OTU3920	0.030516	0.00654516	0.013653	0.00864365	0.0593578	0.0148395	0.00941202	Bacteria	Proteobacteria	Deltaproteobacteria	Myxococcales	Archangiaceae	Anaeromyxobacter	TACAGAGGGTGCGAGCGTTGTTCGGAATTATTGGGCGTAAAGCGCATGTAGGCGGCTTGTTAAGTCACGTGTGAAAGCCCCAGGCTCAACCTGGGAAGTGCGCGTGAAACTGGCGAGCTTGAATCCTGGAGAGGGTGGCGGAATTCCCGGTGTAGAGGTGAAATTCGTAGATATCGGGAGGAACACCAGAGGCGAAGGCGGCCACCTGGACAGAGATTGACGCTGAGACGCGAAAGCGTGGGGAGCAAACAGG
bac_OTU6340	0.0252111	0.00724146	0.0152385	0.0114734	0.0591646	0.0147911	0.00664796	Bacteria	Bacteroidetes	Bacteroidia	Sphingobacteriales	AKYH767	NA	TACGAAGGATGCAAGCGTTATCCGGATTCACTGGGTTTAAAGGGTGTGCAGGTGGGGTAATAAGTCAGTGGTGAAAGCCCCCGACTCAATCGGGGAACTGCCATAGATACTGTTATTCTTGAGTGTAGTTGAGGCAGATGGAATATGACATGTAGCGGTGAAATGCTTAGATATGTCATAGAACACCGATCGCGAAGGCAGTCTGCCAAACTATTACTGACACTGAAACACGAAAGTGCGGGGATCAAACAGG
bac_OTU1271	0.0230577	0.00835553	0.0183655	0.00884945	0.0586282	0.014657	0.00628015	Bacteria	Proteobacteria	Deltaproteobacteria	Bdellovibrionales	Bdellovibrionaceae	Bdellovibrio	GACGAGGGGTCCAAGCGTTGTTCGGAATTATTGGGCGTAAAGCGGGTGTAGGTGGATCTATAAGTCAGGAGTGAAAGCCCCGAGCTTAACTTGGGAAGTGCTTTTGATACTGTAGATCTTGAATGTGGGAGAGGATCGTGGAATTCCAGGTGTAGTGGTGAAATACGTAGATATCTGGAGGAACACCGGTGGCGAAGGCGGCGATCTGGCCCAACATTGACACTGAGACCCGAAAGTGCGGGGATCAAACAGG
bac_OTU6590	0.0134459	0.0179644	0.011539	0.0139945	0.0569438	0.014236	0.00233758	Bacteria	Proteobacteria	Alphaproteobacteria	Rhizobiales	Xanthobacteraceae	NA	TACGAAGGGGGCTAGCGTTGCTCGGAATCACTGGGCGTAAAGCGCACGTAGGCGGATCTTTAAGTCGGTGGTGAAATCCTGGAGCTCAACTCCAGAACTGCCTCCGATACTGAGGGTCTTCGAGTCCGGGAGAGGTGAGTGGAACTGCGAGTGTAGAGGTGAAATTCGTAGATATTCGCAAGAACACCAGTGGCGAAGGCGGCTCACTGGCCCGGTACTGACGCTGAGGTGCGAAAGCGTGGGGAGCAAACAGG
bac_OTU6124	0.023688	0.017918	0.00792757	0.00622549	0.055759	0.0139397	0.00718523	Bacteria	Armatimonadetes	Fimbriimonadia	Fimbriimonadales	Fimbriimonadaceae	NA	GACGTAGGGTCCAAGCGTTGTCCGGATTTACTGGGCGTAAAGCGCGCGTAGGCGGCTCGTTAAGTGAGAAGTGAAAGCTCTGGGCTCAACCCAGAAACCGCTTTTCATACTGGCGAGCTGGAGTGATGCAGAGGTGGATGGAATTCCCGGTGTAGCGGTGAAATGCGTTGATATCGGGAGGAACACCCGTGGCGAAGGCGGTCCACTGGGCATCAACTGACGCTGAGGCGCGAAAGCGTGGGTAGCAAACAGG
bac_OTU189	0.00577755	0.0324473	0.00519696	0.0107531	0.0541749	0.0135437	0.0111256	Bacteria	Acidobacteria	Blastocatellia_(Subgroup_4)	11-24	NA	NA	TACGGGGGGGGCAAGCGTTGTTCGGAATTACTGGGCGTAAAGCGCGCGTAGGCGGCTCTTCAAGTCAGGCGTGAAAGCCCCAGGCTTAACCTGGGAACTGCGTTTGATACTGTTGAGCTAGAGTGTGGAAGGGGCTACTGGAATTCCGTGTGTAGCGGTGAAATGCGTAGATATACGGAGGAACACCAGCGGCGAAGGCGGGTAGCTGGGCCAACACTGACGCTGAGGCGCGAAAGCTAGGGTAGCAAACGGG
bac_OTU6640	0.0126056	0.0105837	0.010482	0.0204772	0.0541485	0.0135371	0.00409541	Bacteria	Actinobacteria	Acidimicrobiia	Microtrichales	Iamiaceae	Iamia	CACGTAGGGGGCAAGCGTTGTCCGGATTTATTGGGCGTAAAGAGCTCGTAGGTGGTTCAGTAAGTCGGGTGTGAAACCTCCAGGCTCAACCTGGAGACGCCACCCGATACTGCTGTGACTAGAGTCCAGTAGGGGAGCATGGAATTCCTGGTGTAGCGGTGAAATGCGCAGATATCAGGAGGAACACCAGTGGCGAAGGCGGTGCTCTGGGCTGGAACTGACACTGAGGAGCGAAAGCGTGGGGAGCGAACAGG
bac_OTU4808	0.0159145	0.011837	0.0148422	0.00931251	0.0519062	0.0129766	0.00259018	Bacteria	Bacteroidetes	Bacteroidia	Flavobacteriales	NS9_marine_group	NA	TACGAAGGGTGCAAGCGTTATCCGGATTCATTGGGTTTAAAGGGTGCGTAGGCGGAGCGTTAAGTCAGTGGTGAAATCCCGCAGCTCAACTGTGGAATTGCCATTGATACTGGCGCTCTTGAGTGCGGTTGACGTGGGCGGAATGTGCCGTGTAGCGGTGAAATGCTTAGATATGGCACAGAACACCGATCGCGAAGGCAGCTCGCGAAGCCGCAACTGACGCTGAGGCACGAAAGCGTGGGGATCGAACAGG
bac_OTU11030	0.015862	0.015272	0.0150624	0.00540228	0.0515987	0.0128997	0.00433854	Bacteria	Armatimonadetes	NA	NA	NA	NA	TACGTAGGGGGCAAGCGTTGTCCGGATTTACTGGGCGTAAAGAGCGCGTAGGCGGAATGTTAAGCGGGGCCGGAAAGCCCCCGGCTCAACCGGGGAAGGGGCCGCGAACTGGCATTCTTGAGGGGGAGAGGGGAGAGCGGAATTCCTGGTGTAGCGGTGAAATGCGTAGAGATCAGGAGGAACACCAATGGCGAAGGCAGCTCTCTGGCTTCACCCTGACGCTGAGGCGCGAAAGCGTGGGGAGCGAACGGG
bac_OTU1001	0.00619774	0.0276661	0.00687056	0.0102386	0.050973	0.0127432	0.00875066	Bacteria	Chloroflexi	Chloroflexia	Thermomicrobiales	JG30-KF-CM45	NA	TACGTAGGGTCCGAGCGTTGTCCGGAGTTACTGGGCGTAAAGCGCGCGCAGGTGGTCCATTAAGCCCGGCGTGAAAGCCCCCGGCTCAACCGGGGAGGGTCGTCGGGGACTGGTGGACTTGAGGGCGGCAGGGGCTGGTGGAATCCCCGGTGTAGTGGTGAAATGCGTAGAGATCGGGGGGAACACCCGTGGCGAAGGCGGCCAGCTGGGCCGACCCTGACACTGAGGCGCGAAGGCGTGGGGAGCGAACGGG
bac_OTU2825	0.0173327	0.0190785	0.00955712	0.00493923	0.0509075	0.0127269	0.00575001	Bacteria	Chloroflexi	TK10	NA	NA	NA	TACGTAGGGGGCGAGCGTTGCCCGGATTTATTGGGCGTAAAGGGCGCGCAGGCGGCTCGGCTTGTCGTGGGTGAAATCGTTCGGCTCAACCGAACGGGGTCCCGCGAAACGGTCGAGCTGGAGCAAGGCAGGGGGTCGTGGAATTCCCGGTGTAGTGGTGGAATGCGTAGAGATCGGGAGGAACACCAGTGGCGAAGGCGGCGACCTGGGCCTGTGCTGACGCTGAGGCGCGAAAGCGTGGGGAGCGATCCGG
bac_OTU5222	0.0145489	0.0116977	0.00722289	0.0170301	0.0504996	0.0126249	0.00364515	Bacteria	Acidobacteria	Subgroup_6	NA	NA	NA	TACGGGGGGGGCAAGCGTTGTTCGGAATTACTGGGCGTAAAGGGCTCGTAGGTGGCCCCATAAGTCAGACGTGAAATCCCTTGGCTTAACCAAGGAACTGCGTCTGAGACTGCGGGGCTTGAATCCGGGAGAGGGATGCGGAATTCCAGGTGTAGCGGTGAAATGCGTAGATATCTGGAGGAACACCGGTGGCGAAGGCGGCATCCTGGACCGGTATTGACACTGAGGAGCGAAAGCCAGGGGAGCAAACGGG
bac_OTU7184	0.00483214	0.0221886	0.00400783	0.0187279	0.0497564	0.0124391	0.00811717	Bacteria	Actinobacteria	Thermoleophilia	Gaiellales	NA	NA	TACGTAGGGGGCAAGCGTTGTCCGGATTTATTGGGCGTAAAGAGCGTGTAGGCGGCTTGGTAGGTCTTGCGTCAAAACCTGAGGCTCAACCTCAGTTCGCGTGGGAAACCATCTAGCTAGAGTCCGGAAGAGGAGAACGGAATTCCCAGTGTAGCGGTGAAATGCGCAGATATTGGGAAGAACACCAGTGGCGAAGGCGGTTCTCTGGGACGGTACTGACGCTGAGACGCGAAAGCGTGGGGAGCGAACAGG
bac_OTU3456	0.00824614	0.0145758	0.0127722	0.0136343	0.0492284	0.0123071	0.00242981	Bacteria	Proteobacteria	Alphaproteobacteria	Rhizobiales	Beijerinckiaceae	NA	TACGAAGGGGGCTAGCGTTGCTCGGAATCACTGGGCGTAAAGCGCACGTAGGCGGACTCTTAAGTTGGGGGTGAAAGCCCAGGGCTCAACCCTGGAATTGCCTTCAATACTGGGAGTCTTGAGTATGGCAGAGGTTGGTGGAACTGCGAGTGTAGAGGTGAAATTCGTAGATATTCGCAAGAACACCAGTGGCGAAGGCGGCCAACTGGGCCATTACTGACGCTGAGGTGCGAAAGCGTGGGGAGCAAACAGG
bac_OTU7775	0.0114501	0.00352789	0.0215806	0.0121423	0.0487008	0.0121752	0.00639852	Bacteria	Chloroflexi	Anaerolineae	SBR1031	NA	NA	CACGTAGGAGACGAGCGTTATCCGGATTTACTGGGCGTAAAGCGCGGGTAGGTGGGGTCTTAAGTCATGCGTGAAAGCTCTCGGCTTAACCGGGAGAGGTCGTGTGAAACTGGGGCTCTCAGAGGTAGGTAGAGGCAGATGGAATTCCGGGTGGAGTGGTGAAATGCGTAGAGATCCGGAGGAACACCAGTGGCGAAGGCGATCTGCTAGGCCTGACCTGACACTCAGACGCGACAGCATGGGGAGCGAACGGG
bac_OTU8590	0.0197487	0.00742713	0.00880841	0.0119879	0.0479722	0.011993	0.00477337	Bacteria	Chloroflexi	Anaerolineae	Caldilineales	Caldilineaceae	NA	TACGTAGGTGGCGAGCGTTATCCGGAATTACTGGGCGTAAAGCGCGAGCAGGCGGCTTCTTAAGTTTGACGTAAAATCTCCTGGCTTAACTGGGAGGGGTCGTTGAAGACTGGGAGGCTTGAGGCGATGAGAGGGGTGTGGAATTCCCGGTGTAGTGGTGGAATGCGTAGATATCGGGAGGAACACCGGAGGCGGAAGCGGCACCCTGGCATTGGCCTGACGCTGAGATGCGAAAGCGTGGGGAGCGAACGGG
bac_OTU1381	0.0161772	0.00798417	0.0191583	0.00427038	0.04759	0.0118975	0.00601086	Bacteria	Bacteroidetes	Ignavibacteria	OPB56	NA	NA	TACGTAGGATCCAAGCGTTGTCCGGATTTACTGGGTGTAAAGGGTGCGCAGGCGGACTTGTTAGTCAGAGGTGAAATCTCACTGCTCAACAGTGAAACTGCCTTTGATACTGCAGGTCTTGAATCCAGAAGAGAGTTGTGGAATTCCGAGTGTAGCAGTGAAATGTGTAGATATTCGGAAGAACACCAGCGGCGAAGGCAGCAACTTGGTCTGGTATTGACGCTCAGGCACGAAAGCATGGGGATCAAACAGG
bac_OTU4017	0.0148641	0.0178715	0.00515292	0.00905525	0.0469438	0.0117359	0.00494856	Bacteria	Proteobacteria	Deltaproteobacteria	Bdellovibrionales	Bdellovibrionaceae	OM27_clade	TACAGAGGGTGCAAGCGTTGCTCGGATTTACTGGGCGTAAAGCGTACGCAGACGGCCACGCAGGTCGGGTGTGAAAGCCCCGGGCTCAACCCGGGAATTGCATTCGAAACCATGTGGCTCGAGTGTGGGAGAGGGTAGTGGAATTCCTGGTGTAGAGGTGAAATTCGTAGATATCAGGAGGAACACCGGCGGCGAAGGCGGCTACCTGGTCCACAACTGACGTTCAGGTACGAAAGCGTGGGGAGCAAACAGG
bac_OTU6765	0.0188558	0.0085412	0.0148422	0.00411602	0.0463552	0.0115888	0.00566843	Bacteria	Proteobacteria	Deltaproteobacteria	Bdellovibrionales	Bdellovibrionaceae	OM27_clade	TACAGGGGGTGCAAGCGTTGCTCGGAATTACTGGGCGTAAAGCGTGCGCAGGCGGTTTGACAAGTCGGGGGTGAAAACCCGGGGCTCAACCCCGGAATTGCCTCCGAAACTGTCAGACTTGAATACGAGAGAGGGTCGCGGAATTCTTGGTGTAGAGGTGAAATTCGTAGATATCAGGAAGAACACCAGTGGCGAAAGCGGCGACCTGGCTCGATATTGACGCTCATGCACGAAAGCGTGGGGAGCAAACAGG
bac_OTU6845	0.0133409	0.0130439	0.0120675	0.00751174	0.0459641	0.011491	0.00234523	Bacteria	Chloroflexi	Anaerolineae	SBR1031	A4b	NA	AACGTAGGAGGCAAGCGTTATCCGGAGTTACTGGGCGTAAAGCGTGCGTAGGCGGATGGGTAAGTGGGTCGTGAAAGCGCCGGGCTAAACCGGGCGAGGACGATACAGACTGCTCGTCTAGAGGCGGATAGAGGGGTGCGGAATTCCGGGTGTAGCGGTGAAATGTGTAGAGATCCGGAGGAACACCAGTGGTGCAAACGGCGCCCTGGGTCCGAACTGACGCTGAGGCACGAAAGCGTGGGGAGCGAACGGG
bac_OTU1477	0.013551	0.0109086	0.00497675	0.0126053	0.0420417	0.0105104	0.00333218	Bacteria	Planctomycetes	Planctomycetacia	Gemmatales	Gemmataceae	Fimbriiglobus	GACGAACCGAGCGAACGTTGTTCGGAATCACTGGGCTTAAAGGGCGCGTAGGCGGGCTGCCAAGTCTGTGGTGAAATCCTCCAGCTTAACTGGAGAACGGCCGTGGATACTGGCGGTCTCGAGGGAGATAGGGGCAAGCGGAACTGTGCGTGGAGCGGTGAAATGCGTTGATATGCACAGGAACTCCGGTGGCGAAGGCGGCTTGCTGGACCTCTTCTGACGCTGAGGCGCGAAAGCTAGGGGAGCGAACGGG
bac_OTU1664	0.0108723	0.00798417	0.0069146	0.0162068	0.0419779	0.0104945	0.00360177	Bacteria	Actinobacteria	Acidimicrobiia	NA	NA	NA	TACGTAGGGTCCAAGCGTTGTCCGGATTTATTGGGCGTAAAGAGCTCGTAGGCGGCTCAGTAAGTCGGATGTGAAAACTCGGGGCTCAACCCCGAGACGCCATCCGATACTGCTGTGGCTTGAGTCTGGTAGGGGAACACGGAATTCCTGGTGTAGCGGTGAAATGCGCAGATATCAGGAGGAACACCGATGGCGAAGGCAGTGTTCTGGGCCAGTACTGACGCTGAGGAGCGAAAGCGTGGGTAGCAAACAGG
bac_OTU5048	0.00504223	0.00761281	0.0192904	0.00946686	0.0414123	0.0103531	0.00539387	Bacteria	Planctomycetes	Planctomycetacia	Gemmatales	Gemmataceae	NA	GACGAACCGTCCAAACGTTATTCGGAATCACTGGGCTTAAAGGGCGCGTAGGCGGCCGAGCGGGTCACGGGTGAAATCCTCCAGCTTAACTGGAGAACTGCCCTTGATACCACTGCGGCTCGAGGAAGGAAGGGGTCATGGGAACTGTCGGTGGAGCGGTGAAATGCGTTGATATCGACAGGAACGCCGGTGGCGAAAGCGCATGACTGGTCCTTTTCTGACGCTGAGGCGCGAAAGCCAGGGGAGCAAACGGG
bac_OTU8074	0.0193285	0.00742713	0.00999754	0.00463053	0.0413837	0.0103459	0.00552254	Bacteria	Verrucomicrobia	Verrucomicrobiae	Chthoniobacterales	Chthoniobacteraceae	Chthoniobacter	TACAGAGGTCCCAAGCGTTGTTCGGATTTATTGGGCGTAAAGGGTGCGTAGGCGGTTGCCTAAGTCAGATGTGAAATCCCGGGGCTCAACCTCGGAACTGCATTTGATACTGGGTAACTTGAGTACTGGAGGGGAGACTGGAATTTACGGTGTAGCAGTGAAATGCGTAGATATCGTAAGGAAGACCAGTGGCGAAGGCGAGTCTCTGGACAGTTACTGACGCTGAGGCACGAAGGCCAGGGGAGCAAACGGG
bac_OTU3496	0.00955923	0.00826269	0.0140494	0.00941541	0.0412867	0.0103217	0.0022101	Bacteria	Acidobacteria	Holophagae	Subgroup_7	NA	NA	TACGGAGGGGGCAAGCGTTACTCGGAATTATTGGGCGTAAAGGGCGCGTAGGCGGTCGTGTACGTCAGAGGTGAAATCCCCCGGCTTAACCGGGGAACTGCCTCTGATACGGCATGGCTTGAGTCCGGGAGAGGAGAGCAGAATTCCCAGTGTAGCGGTGAAATGCGTAGATATTGGGAGGAATACCAGTGGCGAAGGCGGCTCTCTGGACCGGTACTGACGCTGAGGCGCGAAAGCGTGGGTAGCAAACAGG
bac_OTU6114	0.0171226	0.00501332	0.0138732	0.00524793	0.0412571	0.0103143	0.00531006	Bacteria	Planctomycetes	Planctomycetacia	Planctomycetales	NA	NA	TACGAACTGTGCAAACGTTATTCGGAATCACTGGGCTTAAAGGGTGCGTAGGCGGCTATCTAAGCAGGGTGTGAAAGCCCCCGGCTCAACCGGGGAATTGCGTTCTGAACTGGATGGCTGGAGTGGGATAGGGGTGTGTGGAACTTCCGGTGGAGCGGTGAAATGTGTTGATATCGGAAGGAACGCCGGTGGCGAAAGCGACACACTGGGTCTCAACTGACGCTGAGGCACGAAAGCCAGGGGAGCGAACGGG
bac_OTU1927	0.0128682	0.00612739	0.015767	0.00617404	0.0409367	0.0102342	0.00421014	Bacteria	Chloroflexi	Chloroflexia	Thermomicrobiales	JG30-KF-CM45	NA	TACGTAGGGGTCGAGCGTTGTCCGGAGTTACTGGGCGTAAAGCGTGCGCAGGCGGCTCATCGCGCTCGGCGTGAAAGCCCCCGGCTCAACCGGGGAGGGTCGTCGAGGACGGGTGAGCTTGAGGGTATCAGGGGTTGGTGGAATTCCCGGTGTAGTGGTGAAATGCGTAGAGATCGGGAGGAACACCCGTGGCGAAGGCGGCCAACTGGGATACACCTGACGCTGAGGCACGAAGGCGTGGGGAGCGAACGGG
bac_OTU1310	0.0138136	0.0179644	0.00466846	0.00360152	0.040048	0.010012	0.00606919	Bacteria	Actinobacteria	Acidimicrobiia	NA	NA	NA	TACGTAGGGAGCGAGCGTTGTCCGGATTTATTGGGCGTAAAGAGCGCGTAGGCGGCCGAGTAAGTCGGGTGTGAAAACTCCAAGCTCAACTTGGAGCGGCCACTCGATACTGCTATGGCTAGAGTCTGGTAGGGGATCACGGAATTCCTGGTGTAGCGGTGAAATGCTTAGATATCAGGAGGAACACCGGTGGCGAAGGCGGTGATCTGGGCCAGTACTGACGCTGAGGCGCGAAAGCGTGGGGAGCGAACAGG
bac_OTU1609	0.0195386	0.00594171	0.0101297	0.00180076	0.0374108	0.00935269	0.00657692	Bacteria	Proteobacteria	Deltaproteobacteria	Bdellovibrionales	Bdellovibrionaceae	OM27_clade	TACAGAGGGTGCAAGCGTTGCTCGGATTTACTGGGCGTAAAGCGTACGCAGACGGATCGTCAAGTCAGGAGTGAAAGCCCTGGGCTCAACCCAGGAACGGCTTTTGATACTAGCGGTCTTGAGTTTGGGAGAGGGAAGCGGAATTCCTGGTGTAGAGGTGAAATTCGTAGATATCAGGAGGAACACCGGCGGCGAAGGCGGCTTCCTGGCCCAATACTGACGTTCAGGTACGAAAGCGTGGGTAGCAAACAGG
bac_OTU3554	0.0145489	0.00533825	0.00770736	0.00802625	0.0356208	0.0089052	0.00341988	Bacteria	Bacteroidetes	Bacteroidia	Chitinophagales	Saprospiraceae	NA	TACGGAGGGTGCAAGCGTTATCCGGAATCACTGGGTTTAAAGGGTGCGTAGGCGGCTGTATAAGTCAGTGGTGAAAGGCTGTGGCTTAACCATGGGATTGCCATTGATACTGTACGGCTTGAATTAGGTTGAGGTTGGCGGAATGTGACATGTAGCGGTGAAATGCTTAGATATGTCATGGAACATCGATTGCGAAGGCAGCTGACTGGACCTTTAATTGACGCTGAGGCACGAAAGCGTGGGGAGCGAACAGG
bac_OTU153	0.00751082	0.0186143	0.00590163	0.00334427	0.035371	0.00884274	0.00583395	Bacteria	Proteobacteria	Deltaproteobacteria	Bdellovibrionales	Bdellovibrionaceae	OM27_clade	TACAGGGGGCGCAAGCGTTGCTCGGAATTACTGGGCGTAAAGCGTACGCAGGCGGCTCGTTAAGTCGGGTGTGAAAGCCCAGGGCTCAACCCTGGAACTGCATTCGAAACTGGCGGGCTTGAATACGGGAGAGGGCAGCGGAATTCCTGGTGTAGAGGTGAAATTCGTAGATATCAGGAGGAACACCAGTGGCGAAAGCGGCTGCCTGGCCCGATATTGACGCTCATGTACGAGAGCGTGGGGAGCAAACAGG
bac_OTU9577	0.0133409	0.0127654	0.00651822	0.00257252	0.035197	0.00879926	0.00448141	Bacteria	Planctomycetes	Planctomycetacia	Pirellulales	Pirellulaceae	Roseimaritima	GACGAACCGTCCAAACGTTATTCGGTATCACTGGGCTTAAAGCGTTCGTAGGCGGCCTGGTAGGTGAGGTGTGAAAGCCCACGGCTCAACCGTGGAACAGCGCTTCAAACCACCAGGCTTGAGGATGGCAGGGGTAATGGGAACTGATGGTGGAGCGGTGAAATGCGTTGATATCATCAGGAACACCGGTGGCGAAAGCGCATTACTGGGCCATTTCTGACGCTGAGGAACGAAAGCTAGGGTAGCGAACGGG
bac_OTU9772	0.0107147	0.00594171	0.0130364	0.00540228	0.0350952	0.00877379	0.00321424	Bacteria	Proteobacteria	Deltaproteobacteria	Bdellovibrionales	Bdellovibrionaceae	Bdellovibrio	GACGGGGGGTCCAAGCGTTGTTCGGAATCATTGGGCGTAAAGCGGGCGTAGGTGGCCATGTAAGTTAGGAGTGAAAGCCCTGGGCTCAACCCAGGAAGTGCTCTTAATACTGCGTGGCTTGAATGTGGGAGAGGGTAGTAGAATTCCAGGTGTAGTGGTGAAATACGTAGATATCTGGAGGAATACCGGTGGCGAAGGCGGCTACCTGGCCCAACATTGACACTGAGGCCCGAAAGCGTGGGGATCAAACAGG
bac_OTU3287	0.0127106	0.00552393	0.0117592	0.00509358	0.0350874	0.00877184	0.00348271	Bacteria	Proteobacteria	NA	NA	NA	NA	TACAGAGGGTGCAAGCGTTGCTCGGAATTACTGGGCGTAAAGCGTGTGTAGGCGGTCCAGCAAGTGGGGTGTGAAAGCCCTGGGCTCAACCCAGGAACTGCGCCCCAAACTGCAGGACTTGAGTGTCGGAGAGGATAGTGGAATTCCCAGTGTAGAGGTGAAATTCGTAGATATTGGGAGGAACACCAGTGGCGAAGGCGGCTATCTGGACGAACACTGACGCTGAGACACGAAAGCGTGGGGAGCAAACAGG
bac_OTU7457	0.00682802	0.0121155	0.00528504	0.0100328	0.0342614	0.00856535	0.00267095	Bacteria	Bacteroidetes	Ignavibacteria	SJA-28	NA	NA	TACGTAGGGGGCAAGCGTTGTCCGGATTTACTGGGTGTAAAGGGTGCTCAGGTGGCTTTGTAAGTCAGCGGTGAAATCTTAGAGCTCAACTCTGAAACTGCCGTTGATACTACTTGGCTTGAGTATGGAAGAGGTTGATGGAATTTCAGGTGTAGCAGTGAAATGCGTAGATATCTGAAAGAACACCAGTGGCGAAGGCGGTCAACTGGTCCATTACTGACACTAAAGCACGAAAGCGTGGGTAGCGAACAGG
bac_OTU9500	0.0111349	0.00529183	0.0112307	0.00272687	0.0303843	0.00759609	0.00369976	Bacteria	Proteobacteria	Deltaproteobacteria	Myxococcales	VHS-B3-70	NA	TACGGAGGGTGCAAGCGTTGCTCGGAATTATTGGGCGTAAAGCGCACGCAGGCGGCGAGGTAAGTCAGTTGTGAAATTCCCGGGCTTAACTTGGGAACTGCAGCTGATACTGCCTTGCTTGAGTACGGAAGAGGGGAGCGGAATTCCCAGTGTAGAGGTGAAATTCGTAGATATTGGGAGGAACACCGGTGGCGAAGGCGGCTCCCTGGTCCGATACTGACGCTCATGTGCGAAAGCGTGGGGAGCAAACAGG
bac_OTU999	0.00583008	0.00297085	0.0135209	0.00493923	0.0272611	0.00681527	0.00400734	Bacteria	WS2	NA	NA	NA	NA	TACGTAAGTGGCGAGCGTTATCCGGAATTACTGGGCGTAAAGCGTTCGTAGGCGGTGCAGAAAGTTAGGTTTGAAAGCCCGGGGCTCAACTCCGGACCCGGATCTAAAACTTCTGCGCTTGAGCATATCAGGGGGCAGCGGAATTCCCGGTGTAGCGGTAATATGCGTAGATATCGGGAGGAACACCAGTGGCGAAGGCGGCTGCCTGGGGTATTGCTGACGCTGAGGAACGAAGGCTAGGGTAGCGAACGGG
bac_OTU6076	0.00509475	0.0071022	0.00502079	0.00529938	0.0225171	0.00562928	0.000856489	Bacteria	Proteobacteria	Deltaproteobacteria	Myxococcales	Archangiaceae	Anaeromyxobacter	TACAGAGGGTGCAAGCGTTGTTCGGAATTATTGGGCGTAAAGCGCGTGTAGGCGGCCAAGCAAGTCGGGTGTGAAAGCCCTCAGCTTAACTGAGGAAGTGCGCCCGAAACTACGTGGCTTGAGTACCAGAGAGGGTGGCGGAATTCCCGGTGTAGAGGTGAAATTCGTAGATATCGGGAGGAACACCAGTGGCGAAGGCGGCCACCTGGATGGATACTGACGCTGAGACGCGAAAGCGTGGGGAGCAAACAGG
bac_OTU8284	0.00462204	0.0025995	0.00885245	0.00313847	0.0192125	0.00480311	0.00245239	Bacteria	Planctomycetes	BD7-11	NA	NA	NA	GACGAAGGTGGCGACCGTTGTTCGGAATCACTGGGCATAAAGAGCACGTAGGCGGCAGGGTATGTCGGGTGTGAAATCCCTCGGCCTAACCGAGGAATTGCGCCCGAAACTACCTTGCTTGAGGATGGAAGGGGAGCGTGGAATTCCTGGTGGAGCGGTGAAATGCGTTGATATCAGGAGGAACACCGGCGGCGAAGGCGACGCTCTGGTCCATTACTGACGCTGAGGTGCGAAAGCCAGGGGAGCAAACGGG

## Sheet: Fungi
OTU	D	G	M	T	Sum	Average	sd	Kingdom	Phylum	Class	Order	Family	Genus	Species	rep
fun_OTU3	0.155346	0.0553994	1.32217	1.28748	2.8204	0.705099	0.600892	k__Fungi	p__Mortierellomycota	c__Mortierellomycetes	o__Mortierellales	f__Mortierellaceae	g__Mortierella	s__elongata	AACGCATATTGCGCTCTTTGGTATTCCGAAGAGCATGCTTGTTTGAGTATCAGTAAACACCTCAAAGACTTCAATTTGTTTTGAATGGCTTTGGACTTGAGCAATCCCAACACCAGTCTTTACGATCGGTGGAGGGTTGCTTGAAATGCAGGTGCAGCTGGACATTCTCCTGAGCTAAAAGCATATTTATTTAGTCCCGTCAAACGGATTATTACTTTTGCTGCAGCTAACATAAAGGGAGTTTGACCGTATTGGCTGACTGATGCAGGATTTCACAAGGGTCGGCAACGATTCTTGTAAAACTCGATCTCAAATCAAGTAAGACTACCCGCTGAACTTAA
fun_OTU18	0.109039	0.0108024	0.0845069	0.0123251	0.216673	0.0541683	0.0434818	k__Fungi	p__Basidiomycota	c__Tremellomycetes	o__Tremellales	f__Bulleribasidiaceae	g__Vishniacozyma	s__victoriae	GAAATGCGATAAGTAATGTGAATTGCAGAATTCAGTGAATCATCGAATCTTTGAACGCACCTTGCGCCCTTTGGTATTCCGAAGGGCATGCCTGTTTGAGTGTCATGAAACCTCACCCCACTTGGGTTTTTGCCTGAGCGGTGGTGTATTGGGTGTTGCCTTGCTAAAGGCTCGCCTTAAAGACATAAGCACCTTGGATGTAATACGTTTCATCCTTCTGGGTGGCTGATAACCCCACATATTCATGATCTGGCCTCAAATCAGGTAGGGCTACCCGCTGAACTTAAGCATATCAATAAGC
fun_OTU19	0.873915	0.402364	0.0589235	1.30178	2.63699	0.659246	0.470455	k__Fungi	p__Ascomycota	c__Leotiomycetes	o__Helotiales	f__Helotiaceae	g__Tetracladium	NA	AACGCACATTGCGCCCCTTGGTATTCCGAGGGGCATGCCTATTCGAGCGTCATTATCACCCCTCAAGCCTAGCTTGGTGTTGAGACCTGCTGTCAAGGCAGTCTCTAAAATCAGTGGCAGTGCTGTCAGGCTCTAAGCGTAGTAAATTCATCGCTATAGACAACCTGGTGGCCACTCGCCAGAACCCCCCCATTTTTTAATGATTGACCTCGGATTAGGTAGGGATACCCGCTGAACTTAA
fun_OTU30	0.267349	0.738328	0.377628	0.245063	1.62837	0.407092	0.197716	k__Fungi	p__Ascomycota	c__Dothideomycetes	o__Pleosporales	f__Sporormiaceae	g__Sporormiella	s__intermedia	AACGCACATTGCGCCCTTTGGTATTCCTTAGGGCATGCCTGTTCGAGCGTCATTTAAACCTTCAAGCTCAGCTTGGTGTTGGGTGACTGTCCGCCGCCCCCGGGCGCGTGGACTCGCCTCAAAATTATTGGCGGCCGGTACATTGGCTTCGAGCGCAGCAGAAACGCGAACTCGAGCCCGTCGTATTGGCTCCCAGAAGCTATCTTCACAATTTTGACCTCGGATCAGGTAGGGATACCCGCTGAACTTAA
fun_OTU33	0.0506295	0.022794	0.0806966	0.0535288	0.207649	0.0519122	0.020498	k__Fungi	p__Basidiomycota	c__Agaricomycetes	o__Boletales	f__Suillaceae	g__Suillus	s__grevillei	AACGCACCTTGCGCTCCTCGGTGTTCCGAGGAGCATGCCTGTTTGAGCGTCAGTAAATTCTCAACCCCTCTCGATTAGCTTCGAAAGGGCGCTTGGATAGTGGGGGCTGCCGGAGATCTGGACTTTTCGTCTGGGACTCGGGCTCTCCTGAAATGAATGGGCTTGCGGTCGGCTTTCGACTATGCATGACAAGGCTTTTGGCGTGATAATGATCGCCGCTCGCCGAAGTGCATGAATGAACGGTCCCGTGCCTCTAATGCGTCGATGCCTTCTGGCGTCTTCCTTATTGACTTTTGACCTCAAATCAGGTAGGACTACCCGCTGAACTTAA
fun_OTU51	0.0775496	0.158864	0.0562019	0.0170033	0.309619	0.0774048	0.0518015	k__Fungi	p__Basidiomycota	c__Agaricomycetes	o__Atheliales	f__Tylosporaceae	g__Amphinema	NA	AACGCACCTTGCGCTCCTTGGTATTCCGAGGAGCATGCCTGTTTGAGTGTCATTAAATCCTCAACCCCACCGATTTGCTTCGGGGGGATTGGACTTGGAGCGTGCTGGCGAAGGTCGGCTCCTCTTTAAATGCATCAGCGGAGAAGAAAGCTCGTCCCAGTGTGATAATCCTGTTGCGCTGTGGTGGGGTGAAAATTCCGCTTCCAACCGTCCTCCGGGACAAGACATCTCAATTTGACCTCAAATCAGGTAGGACTACCCGCTGAACTTAA
fun_OTU101	9.92487	0.956556	0.13023	0.0652241	11.0769	2.76922	4.14623	k__Fungi	p__Basidiomycota	c__Microbotryomycetes	o__Kriegeriales	f__Camptobasidiaceae	NA	NA	AACGCACCTTGCGCTCCCTAGTATTCTGGGGAGCATGTCTGTTTGAGTGTCATGAACTCTTCAACCCACCCGTTTCTTGTAAATGGAATGGTGTTTGGATTTTGAATGTTTGCTGGTCGCAAGATCTAGCTCGTTCGTAATATATTAGCATCTCTAATTCGGAATTCGGATTGACTCAGTGTAATAGACTATTCGCTGAGGACACTGGCAACAGTGGCCGAAATTTGATAACAGTAGAAGCTTCCAACTTTTGTAGTCAATTTTAATTTAGACCTCAGATCAGGCAGGATTACCCGCTGAACTTAA
fun_OTU115	0.0600145	0.133692	0.0240865	0.085646	0.303439	0.0758597	0.039912	k__Fungi	p__Basidiomycota	c__Agaricomycetes	o__Agaricales	f__Lycoperdaceae	g__Bovista	s__plumbea	AACGCACCTTGCGCTCCTTGGTATTCCGAGGAGCATGCCTGTTTGAGTGTCATTAAATTCTCAACCCCTCTAGCTTTTGCGAGCTACGATGGGGCTTGGATGTTGGGTTTGCGGGCCTTTATTAATAGAGGTCGGCTCTCCTGAAATGCATTAGCGGAACCGTTTGCAGTCCCGTCACTAGTGTGATAATTATCTACACTGTGATGATTGCTCTCTGACTAGTTCAGCTGCTAATCGTCCACTATCGGACAATACTTAATGAACTTCTTGACCTCAAATCAGGTAGGACTACCCGCTGAACTTAA
fun_OTU125	0.446281	0.386408	0.154317	0.0724213	1.05943	0.264857	0.155676	k__Fungi	p__Basidiomycota	c__Agaricomycetes	o__Agaricales	f__Strophariaceae	g__Hypholoma	s__fasciculare	AACGCACCTTGCGCTCCTTGGTATTCCGAGGAGCATGCCTGTTTGAGTGTCATTAAATTCTCAACCTTTATTAACTTTTTGGTTAGTAAGTGGATTGGAAGTGGGGGCATGTTGGTTTCTTCATTGAAATAAACTCCCCTGAAATGCATTAGCTGGTTGCCTTGTGCGAACCATGTCTATTGGTGTGATAATTATCTACGCCGTGGGCTATTTGCCGTTTATAGCACTGCTTATAATCGTCTGTTCATTCAGACAATATATGACAATTTGACCTCAAATCAGGTAGGACTACCCGCTGAACTTAA
fun_OTU182	0.342429	0.439032	0.298156	0.213485	1.2931	0.323275	0.0813194	k__Fungi	p__Basidiomycota	c__Agaricomycetes	o__Agaricales	f__Lycoperdaceae	g__Lycoperdon	s__pyriforme	AACGCACCTTGCGCTCCTTGGTATTCCGAGGAGCATGCCTGTTTGAGTGTCATTAAATTCTCAACCCCACTAGCTTTTGTGAGCTATGCTGGGGCTTGGATGTTGGGAGTTTGCGGGCCTTTACTAGGTCGGCTCTCCTGAAATACATTAGCGGAACCGTTTGCAGTCCCGTCACTAGTGTGATAATTATCTACACTGTGATGACTGCTCTCTGACTAGTTCAGCTGCTAATCGTCCACTGTGGACAATCATTAATGAACTTCTTGACCTCAAATCAGGTAGGACTACCCGCTGAACTTAA
fun_OTU204	4.23819	2.65372	3.29291	1.6719	11.8567	2.96418	0.935085	k__Fungi	p__Ascomycota	c__Dothideomycetes	o__Capnodiales	f__Mycosphaerellaceae	g__Mycosphaerella	s__tassiana	AACGCACATTGCGCCCCCTGGTATTCCGGGGGGCATGCCTGTTCGAGCGTCATTTCACCACTCAAGCCTCGCTTGGTATTGGGCAACGCGGTCCGCCGCGTGCCTCAAATCGTCCGGCTGGGTCTTCTGTCCCCTAAGCGTTGTGGAAACTATTCGCTAAAGGGTGTTCGGGAGGCTACGCCGTAAAACAACCCCATTTCTAAGGTTGACCTCGGATCAGGTAGGGATACCCGCTGAACTTAA
fun_OTU205	0.0113608	0.0160549	0.00489895	0.00926632	0.041581	0.0103952	0.00401397	k__Fungi	p__Basidiomycota	c__Agaricomycetes	o__Agaricales	f__Psathyrellaceae	g__Coprinopsis	s__atramentaria	AACGCACCTTGCGCTCCTTGGTATTCCGAGGAGCATGCCTGTTTGAGTGTCATTAAATTCTCAACCTCACCAATTTTGTCATGAAGTTGTGTGTAGGCTTGGAGGTGGAGGGTTTTTGCAGGTCCACAACAGTGGTCTGCTCCTCTGAAATGTATTAGTGGGTTAGGCCCCTAATCTATTGGTGTGATAACTATCTACTCCATGGATTGGGTTGGCTTATCATAAGACCTGCTTCAAACCGTCCTTCTCTGGACAACTCTTGACATTTTTGACCTCAAATCAGGTAAGACTACCCGCTGAACTTAA
fun_OTU217	0.404048	1.10551	0.0688575	0.200171	1.77859	0.444646	0.399804	k__Fungi	p__Ascomycota	c__Dothideomycetes	o__Pleosporales	f__Sporormiaceae	g__Preussia	s__persica	AACGCACATTGCGCCCTTTGGTATTCCTTAGGGCATGCCTGTTCGAGCGTCATTTAAACCTTCAAGCTCAGCTTGGTGATGGGTGACTGTCCTCCCCTCGCGGGGGGACTCGCCTCAAAAACATTGGCGGCCGGTACATTGGCTTCGAGCGCAGCAGAAACGCGGTCTCGAGCCCGGTGGATCGGCTCCCATAAGCCTATTCTTTTATTTTGACCTCGGATCAGGTAGGGATACCCGCTGAACTTAA
fun_OTU266	0.264755	0.21694	0.165748	0.115244	0.762687	0.190672	0.0558769	k__Fungi	p__Ascomycota	c__Eurotiomycetes	o__Eurotiales	f__Aspergillaceae	g__Penicillium	s__bialowiezense	AACGCACATTGCGCCCTCTGGTATTCCGGAGGGCATGCCTGTCCGAGCGTCATTGCTGCCCTCAAGCACGGCTTGTGTGTTGGGCCCCGTCCTCCTTCCGGGGGACGGGTCCGAAAGGCAGCGGCGGCACCGCGTCCGGTCCTCAAGCGTATGGGGCTTTGTCACTCGCTTTGTAGGCCTGGCCGGCGCTTGCCGATCAACCAAACTTTTTATCAGGTTGACCTCGGATCAGGTAGGGATACCCGCTGAACTTAA
fun_OTU269	0.0323535	0.00614447	0.0269442	0.0405739	0.106016	0.026504	0.0127169	k__Fungi	p__Basidiomycota	c__Agaricomycetes	o__Boletales	f__Suillaceae	g__Suillus	NA	AACGCACCTTGCGCTCCTCGGTGTTCCGAGGAGCATGCCTGTTTGAGTGTCAGTAAATTCTCAACCCCTCTCGATTTGCTTCGAGCGGGTGCTTGGATGTTGGGGGCTGCCGGAGACACTGGACTCGTCCAGGACTCGGGCTCCTCTTAAATGAATCGGCTCGCGGTCGACTTTCGACTTTGCATGACAAGGCCTTTGGCGTGATAATGATCGCCGTTCGCCGAAGTGCAAGACAGAATGGTCCCGTGCCTCTAATGCGTCGACGCCTCTAGGGGCGTCTTCCTCATTGACGTTTGACCTCAAATCAGGTAGGACTACCCGCTGAACTTAA
fun_OTU277	0.0455666	6.20889	0.0483091	0.0567675	6.35953	1.58988	2.66679	k__Fungi	p__Ascomycota	c__Dothideomycetes	o__Pleosporales	f__Leptosphaeriaceae	g__Leptosphaeria	s__sclerotioides	AACGCACATTGCGCCCCTTGGTATTCCATGGGGCATGCCTGTTCGAGCGTCATTTGTACCCTCAAGCTTTGCTTGGTGTTGGGTGTTTGTCCCGCGCTCTTTTGCGCAAGACTCGCCTTAAATCAATTGGCAGCCGGCATGTTAGCCTGGAGCGCAGCACATTTTGCGCCCCTTGCTTGCTTGTGTTGGCCCCCATCAAGTCCATATATTTGCTCTTGACCTCGGATCAGGTAGGGATACCCGCTGAACTTAA
fun_OTU286	0.0221041	0.00495522	0.0108866	4.03643	4.07437	1.01859	1.74236	k__Fungi	p__Basidiomycota	c__Agaricomycetes	o__Agaricales	f__Cortinariaceae	g__Cortinarius	s__decipiens	AACGCACCTTGCGCTCCTTGGTATTCCGAGGAGCATGCCTGTTTGAGTGTCATTAATATATCAACCTTCTCTTTTTTGAGTTGTTTGGATGTGGGGGTTTGCTGGCATCTTAAATGATTCAGCTCCCCTGAAATGCATTAGCAGAACAAAACCTGTTCATTGGCGTGATAATTATCTATGCTATTGAATGTGAGGGCAGTTCAGCTTTCTAACCGTCCTCGGACAATTCATCATTAATGTGACCTCAAATCAGGTAGGACTACCCGCTGAACTTAA
fun_OTU289	1.81797	3.27074	1.76008	0.859699	7.7085	1.92712	0.863789	k__Fungi	p__Ascomycota	c__Leotiomycetes	o__Helotiales	f__Helotiaceae	g__Tetracladium	NA	AACGCACATTGCGCCCCTTGGTATTCCGAGGGGCATGCCTATTCGAGCGTCATTATCACCCCTCAAGCTCCGGCTTGGTGTTGAGGCCTGCTGTAAAGGCATCCTCTAAAATCAGTGGCAGTGCCGTCAGGCTCTAAGCGTAGTAATTTCATCGCTATAGATCCTGGCGGACCCTCGCCAGAACCCCCCCCATTTTTTAATGATTGACCTCGGATTAGGTAGGGATACCCGCTGAACTTAA
fun_OTU330	0.199431	0.842288	0.326733	0.357428	1.72588	0.43147	0.244472	k__Fungi	p__Basidiomycota	c__Agaricomycetes	o__Agaricales	f__Lycoperdaceae	g__Lycoperdon	NA	AACGCACCTTGCGCTCCTTGGTATTCCGAGGAGCATGCCTGTTTGAGTGTCATTAAATTCTCAACCCCCTCCAGCTTTTGCGAGTTGTGATGGGGCTTGGATCTGGGAGTTTGCGGGTCTTTATCAATAAAGGTCAGCTCTCCTGAAATGCATTAGCGGAACCGTTTGCAGTCCCGTCACTAGTGTGATAATTATCTACACTGTTGATGATTGCTCTCTGACTAGTTCAGCTGCTAATCGTCCACTATGGACAACACTTAATGAAATTCTTGACCTCAAATCAGGTAGGACTACCCGCTGAACTTAA
fun_OTU341	0.189429	0.25787	1.08648	0.15051	1.68429	0.421072	0.38609	k__Fungi	p__Ascomycota	c__Dothideomycetes	o__Pleosporales	f__Pleosporaceae	g__Alternaria	s__betae-kenyensis	AACGCACATTGCGCCCTTTGGTATTCCAAAGGGCATGCCTGTTCGAGCGTCATTTGTACCCTCAAGCTTTGCTTGGTGTTGGGCGTCTTGTCTCTAGCTTTGCTGGAGACTCGCCTTAAAGTAATTGGCAGCCGGCCTACTGGTTTCGGAGCGCAGCACAAGTCGCACTCTCTATCAGCAAAGGTCTAGCATCCATTAAGCCTTTTTTTTCAACTTTTGACCTCGGATCAGGTAGGGATACCCGCTGAACTTAA
fun_OTU348	0.0346998	0.260446	0.1188	0.0772793	0.491225	0.122806	0.0848474	k__Fungi	p__Ascomycota	c__Leotiomycetes	o__Helotiales	f__Sclerotiniaceae	g__Botryotinia	NA	AACGCACATTGCGCCCCTTGGTATTCCGGGGGGCATGCCTGTTCGAGCGTCATTTCAACCCTCAAGCTTAGCTTGGTATTGAGTCTATGTCAGTAATGGCAGGCTCTAAAATCAGTGGCGGCGCCGCTGGGTCCTGAACGTAGTAATTATCTCTCGTTACAGGTTCTCGGTGTGCTTCTGCCAAAACCCAAATTTTTCTATGGTTGACCTCGGATCAGGTAGGGATACCCGCTGAACTTAA
fun_OTU356	0.863172	2.84083	0.663944	0.371373	4.73932	1.18483	0.97196	k__Fungi	p__Ascomycota	c__Dothideomycetes	o__Pleosporales	f__Didymellaceae	NA	NA	AACGCACATTGCGCCCCTTGGTATTCCATGGGGCATGCCTGTTCGAGCGTCATTTGTACCTTCAAGCTCTGCTTGGTGTTGGGTGTTTGTCTCGCCTCTGCGTGTAGACTCGCCTCAAAACAATTGGCAGCCGGCGTATTGATTTCGGAGCGCAGTACATCTCGCGCTTTGCACTCATAACGACGACGTCCAAAAAGTACATTTTTACACTCTTGACCTCGGATCAGGTAGGGATACCCGCTGAACTTAA
fun_OTU359	0.229315	0.245878	0.174457	0.0197921	0.669442	0.167361	0.089205	k__Fungi	p__Ascomycota	c__Dothideomycetes	o__Pleosporales	f__Pleosporaceae	g__Alternaria	s__metachromatica	AACGCACATTGCGCCCTTTGGTATTCCAAAGGGCATGCCTGTTCGAGCGTCATTTGTACCCTCAAGCTTTGCTTGGTGTTGGGCGTCTTTTGTCTCCAGTTCGCTGGAGACTCGCCTTAAAGTCATTGGCAGCCGGCCTACTGGTTTCGGAGCGCAGCACAAGTCGCGCTCTTTGCCAGCCAAGGTCAGCGTCCAGCAAGCCTTTTTTTTCAACCTTTGACCTCGGATCAGGTAGGGATACCCGCTGAACTTAA
fun_OTU365	0.0435908	0.0346865	0.216915	0.0358058	0.330998	0.0827495	0.0775362	k__Fungi	p__Ascomycota	c__Dothideomycetes	o__Pleosporales	f__Didymosphaeriaceae	g__Pseudopithomyces	s__rosae	AACGCACATTGCGCCCCTCGGTATTCCGTGGGGCATGCCTGTTCGAGCGTCATCTACACCCTCAAGCTCTGCTTGGTGTTGGGCGTCTGTCCCGCCTCCGCGCGTGGACTCGCCCCAAATTCATTGGCAGCGGTCCTTGCCTCCTCTCGCGCAGCACATTGCGCTTCTTGAGGGGCTCCGGTTCGCGTCCAACAAGCACATTTACCGTCTTTGACCTCGGATCAGGTAGGGATACCCGCTGAACTTAA
fun_OTU367	0.10163	1.57071	2.4707	0.192524	4.33556	1.08389	0.989901	k__Fungi	p__Ascomycota	c__Leotiomycetes	o__Thelebolales	f__Pseudeurotiaceae	g__Pseudogymnoascus	s__pannorum	AACGCACATTGCGCCCCCTGGTATTCCGGGGGGCATGCCTGTCCGAGCGTCATTACAACCCTCAAGCTCAGCTTGGTGTTGGGCCCCGCCGCCCCGGCGGGCCCTAAAGTCAGTGGCGGTGCCGTCCGGCTCCGAGCGTAGTAATTCTTCTCGCTCTGGAGGTCCGGTCGTGTGCTCGCCAGCAACCCCCAATTTTTTTCAGGTTGACCTCGGATCAGGTAGGGATACCCGCTGAACTTAA
fun_OTU375	0.0355642	0.0278483	0.00789276	0.0273491	0.0986544	0.0246636	0.0102157	k__Fungi	p__Basidiomycota	c__Agaricomycetes	o__Agaricales	f__Cortinariaceae	g__Cortinarius	s__saturninus	AACGCACCTTGCGCTCCTTGGTATTCCGAGGAGCATGCCTGTTTGAGTGTCATTAATATATATATATCAACCTTCACTTGTTGAATGGTTTGGATGTGGGGGTTTGCTGGACTCTTGAAGGGTTCAGCTCCTCTGAAATGCATTAGCAGAACAATCTGTTCATTGGTGTGATAACTATCTACGCTCTTGAATAAGATGCAGTTCAGCTTTCTAACTGTCCTTGGACAATTTATCATTTATGTGACCTCAAATCAGGTAGGACTACCCGCTGAACTTAA
fun_OTU388	0.411705	0.547453	0.128734	0.131978	1.21987	0.304967	0.181091	k__Fungi	p__Basidiomycota	c__Agaricomycetes	o__Agaricales	f__Psathyrellaceae	g__Coprinellus	s__micaceus	AACGCACCTTGCGCTCCTTGGTATTCCGAGGAGCATGCCTGTTTGAGTGTCATTAAATTCTCAACCTCACCCGTTTTCTGAACGGTACCCGAGGCTTGGATGTGGGGGTTTGTGCAGGCTGCCTCAGCGCTGGTCTGCTCCCCTGAAATGCATTAGCGAGTTCATACTGAACCTCCGTCTATTGGTGTGATAATTATCTACGCCGTGGACTGGGTTTAGACTCGCTTCTAACCGTCCGCAAGGACAATACCTTTGACAATTTGACCTCAAATCAGGTAGGACTACCCGCTGAACTTAA
fun_OTU408	0.0627312	0.15718	0.0110226	0.00611757	0.237051	0.0592628	0.0607274	k__Fungi	p__Basidiomycota	c__Ustilaginomycetes	o__Ustilaginales	f__Ustilaginaceae	g__Ustilago	s__nunavutica	AACGCACCTTGCGCTCCCGGCAGATCTAATCTGGGGAGCATGCCTGTTTGAGGGCCGCGAATTGTTTCGAACGACAACTTTTTTCTTTTGAAGAGTTGGCGGATCGGTATTGAGGGTTTTGCCATTCACCGTGGCTCCCTCGAAATGCATTAGCGCATCCATTTGATAGGCAAGACGGACGAAAGCTCGATTTTCGCTCTCTCTTCCCTGCCGGGTTTTGATAATATCAGGACTTCGGAGAGGTTGAGATGGGTAAGAGCTGGACGCAACGGCTTGCTGTTTGGAGTGCTTCTGAAACCCGCCCATATCGAGCTTTGCCTCGGAAGGGATTTTAATAATTCATCGGCCTCAGATTGGTAGGACTACCCGCTGAACTTAA
fun_OTU457	0.0359346	0.369758	0.127509	1.25185	1.78506	0.446264	0.480833	k__Fungi	p__Mucoromycota	c__Mucoromycetes	o__Mucorales	f__Mucoraceae	g__Mucor	s__hiemalis	AACGCAACTTGCGCTCAATGGTATTCCATTGAGCACGCCTGTTTCAGTATCAAAAACACCCCACATTCATAATTTTGTTGTGAATGGAATTGAGAGTTTCGGCTTTATTGCTGAATTCTTTAAAATTATTAGGCCTGAACTATTGTTCTTTCTGCCTGAACATTTTTTTAATATAAAGGAATGCTCTAGTAAAAAGACTATCTCTGGGGCCTCCCAAATAAATCATTCTTAAATTTGATCTGAAATCAGGCGGGATTACCCGCTGAACTTAA
fun_OTU464	0.448751	0.131512	0.928624	0.691106	2.19999	0.549998	0.295233	k__Fungi	p__Ascomycota	c__Leotiomycetes	o__Helotiales	f__Helotiaceae	g__Tetracladium	NA	AACGCACATTGCGCCCCTTGGTATTCCGAGGGGCATGCCTATTCGAGCGTCATTATCACCCCTCAAGCCTAGCTTGGTGTTGAGACCTGCTGTCAAGGCAGTCTCTAAAATCAGTGGCAGTGCTGTCAGGCTCTAAGCGTAGTAAATTCATCGCTATAGGGTCCTGGTGGATACTCGTCAAAACCCCCCCATTTTTTAATGATTGACCTCGGATTAGGTAGGGATACCCGCTGAACTTAA
fun_OTU480	1.6972	0.151927	8.12614	0.0613557	10.0366	2.50916	3.30749	k__Fungi	p__Basidiomycota	c__Microbotryomycetes	o__Kriegeriales	f__Camptobasidiaceae	NA	NA	AACGCACCTTGCGCTCCCTAGTATTCTGGGGAGCATGTCTGTTTGAGTGTCATGAACTCTTCAACCCACCAGTTTCTTGTAGACTGAATGGTGTTTGGATTTTGAATGTTGCTGGTCGTAAGACGTAGCTCGTTCGTAATATATTAGCATTTCTAATTCGAATTCGGATTGACTCAGTGTAATAGACTATTCGCTGAGGACACTTTTATTAGTGGCCGAACTAGATAATTGTAAAAGCTTCCAACCTTTGTAGTCAATTTTAGATTAGACCTCAGATCAGGCAGGATTACCCGCTGAACTTAA
fun_OTU521	0.0850823	0.0678865	0.0806966	0.052989	0.286654	0.0716636	0.0124967	k__Fungi	p__Ascomycota	c__Dothideomycetes	o__Pleosporales	f__Pleosporaceae	g__Alternaria	s__subcucurbitae	AACGCACATTGCGCCCTTTGGTATTCCAAAGGGCATGCCTGTTCGAGCGTCATTTGTACCCTCAAGCTTTGCTTGGTGTTGGGCGTCTTGTCTCCAGTTCGCTGGAGACTCGCCTTAAAGTAATTGGCAGCCGGCCTACTGGTTTCGGAGCGCAGCACAAGTCGCGCTCTCTTCCAGCCAAGGTCAGCATCCACAAAGCCTTTTTTCAACTTTTGACCTCGGATCAGGTAGGGATACCCGCTGAACTTAA
fun_OTU522	0.1693	0.434077	0.313941	0.00566775	0.922986	0.230747	0.160235	k__Fungi	p__Ascomycota	c__Dothideomycetes	o__Pleosporales	f__Sporormiaceae	g__Sporormiella	NA	AACGCACATTGCGCCCTTTGGTATTCCTTAGGGCATGCCTGTTCGAGCGTCATTTAAACCTTCAAGCTCAGCTTGGTGTTGGGTGTCTGTCCCGCCTCGGCGCGGACTCGCCTTAAATTCATTGGCGGCCGGTACATTGGCTTCGAGCGCAGCAGAAACGCGAACTCGGAGACTTTGGATCAGCTCCCAGAAGCTAATTTCTAATTTTTGACCTCGGATCAGGTAGGGATACCCGCTGAACTTAA
fun_OTU562	0.0800194	0.043705	0.0966182	0.0161936	0.236536	0.0591341	0.0313177	k__Fungi	p__Ascomycota	c__Dothideomycetes	o__Pleosporales	f__Sporormiaceae	g__Preussia	s__dubia	AACGCACATTGCGCCCTTTGGTATTCCTTAGGGCATGCCTGTTCGAGCGTCATTTAAACCTTCAAGCTCTGCTTGGTGTTGGGCCTGTCACGCCTCCCTCCGCGGGGGTGTGCGCCTCAAATGTATTGGCGGCCGGTACGTTGGCTTCGAGCGCAGCAGAAACGCGAACTCGAGGACTCCGGATCGGCCCTCCACAAGCTACTTTAACATTTTGACCTCGGATCAGGTAGGGATACCCGCTGAACTTAA
fun_OTU952	0.156581	0.261536	0.0826018	0.117403	0.618123	0.154531	0.0670944	k__Fungi	p__Basidiomycota	c__Ustilaginomycetes	o__Urocystidales	f__Urocystidaceae	g__Urocystis	s__agropyri	AACGCATCTTGCGCCCTTTGGTATTCCTTAGGGCATGCCTGTTTGAGTGTCACGAATACTATTTGGACCAAGTCTTTTTTCTTCATGTTAATCGACGAGGCTCCAGCGTTGAGCGGTCTGCCTCGCCCTTGGGCCTGGCTCGCTTTAAATGTATTAGCTGGGTCGGCTGGTTGCAGCCTTCACCTTTGGTATGATAAGTATTATGCCGTCGGTTGAGGGTAGCGCCGTTCTATAGTCGCCTGCTTCTAATCTAGGAGTGGCATCGAAACTCGCTGTGCTTGCACGGCCTGGGACGATGCTTCCTCGCACTATATTCAAATCTGGCCTCAAATCAGGTAGGACTACCCGCTGAACTTAA
fun_OTU997	0.0223511	0.0858244	0.0278968	0.032657	0.168729	0.0421823	0.0254594	k__Fungi	p__Basidiomycota	c__Ustilaginomycetes	o__Ustilaginales	f__Ustilaginaceae	g__Tranzscheliella	s__yupeitaniae	AACGCATCTTGCGCTCCCGGCAGATCTAATCTGGGGAGCATGCCCGTCTGAGGGCCGCGAATTGTTTCGAACGTTGGCTTTTTTCGTAAGACAATAGCTGACGGATCGGTATTGAGGGTTTTGCCATTTACAGTGGCTCCCTCGAAATACATTAGCATGACATTTATAATTTATTATAATTTCGAGTTGGTGAATGGCCGGCCGGGTTTTGATAACATCAAGGCTTCGGTGGCAAGACATCACTTGGAAAAAAAGTTCATCGCTTCTAAACGCGCCCTTACTTGCCATTAGGAAGTAATGGGATAATTTTTAATTCATCGGCCTCAGATCGGTAGGACTACCCGCTGAACTTAA
fun_OTU1111	0.94492	0.0380561	1.03899	0.165894	2.18786	0.546964	0.448513	k__Fungi	p__Chytridiomycota	c__Rhizophydiomycetes	o__Rhizophydiales	f__Halomycetaceae	g__Paranamyces	NA	AACGCATATTGCACTCTCTTTACGGAGAGTATGCCTGTTTGAGAATCTAAAGTATTTATTTTCTTGGTTTACTGAGTAATCGGTTTGCCTAGAAAGATGTGAGGCTTCTCTATCCGAGTGCCTTGAAATTAATAACTGGTTACGGTGTAGAAATGTTTGAGTCCCTACAAAGTCGACCAAAAGTATTTGAATGAAACTAGCGTTTCTCATAATGCCGAGTAGGAGACAGTGGGGGTTAGTTTTTATAGCAAAGTCGGTCTATAAACTTAAAGCTTAGACCGTAAAAAGTTTTTGCTTGAACCATGGTCTCAAATCAGGTAGGAATACCCGCTGAACTTAA
fun_OTU1193	0.0354407	0.00515343	0.0325236	0.0313076	0.104425	0.0261063	0.01219	k__Fungi	p__Basidiomycota	c__Agaricomycetes	o__Boletales	f__Suillaceae	g__Suillus	s__cavipes	AACGCACCTTGCGCTCCTCGGTGTTCCGAGGAGCATGCCTGTTTGAGTGTCAGTAAATTCTCAACCCCTCTCGATTTTCTTCGAGCGGGCGCTTGGATCTTGGGGGCTGCCGGAGACTTGGATTCGTCCAGGACTCGGGCTCTCCTTAAATGAATTGGCTTGCGGTCGACTTTCGACTTTGCGCGACAAGGCTTTCGGAGTGATAATGATCTCCGTTCGCTGAAGCGCATGAATGAAGGTCCCGCGCCTCTAATACGTCGACGCGCCTCTCCTGGCCCGTCTTCTTTCTTGACGTTTGACCTCAAATCAGGTAGGACTACCCGCTGAACTTAA
fun_OTU1204	0.0156828	0.0166495	0.0293937	0.00647743	0.0682035	0.0170509	0.00815745	k__Fungi	p__Basidiomycota	c__Agaricomycetes	o__Boletales	f__Suillaceae	g__Suillus	s__viscidus	AACGCACCTTGCGCTCCTCGGTGTTCCGAGGAGCATGCCTGTTTGAGCGTCAGTAAATTCTCAACCCCTCTCGATTTGCTTCGATAGGGTGCTTGGATACTGGGGGCTGCCGGAGACCTGGACTCTCGTCTAGGACTCGGGCTCTCCTGAAATGAATCGGCTTGCGGTCGACTTTCGACTTTGCATGACAAGGCTTTTGGCGTGATAATGATCGCCGTTCGCTGAAGTGCATGAATGAATGGTCCCGTGCCTCTAATGCGTCGACGCCTTTTTGGCGTCTTCCTTATTGACTTTTGACCTCAAATCAGGTAGGACTACCCGCTGAACTTAA
fun_OTU1343	0.693378	0.0189289	0.999114	0.0162835	1.7277	0.431926	0.428189	k__Fungi	p__Chytridiomycota	NA	NA	NA	NA	NA	AACGCATATTGCACTCCTTTGGAGTATGCCTGTTTGAGAATCTATAGTATTAATTCAAGTTGATTTATTTCAATGCGAGATATGGAGCTTCCACCTTAGAGTGGTGCTCTCAAATAGATTATCTTTGGGATGATTTAAATGTCTGACATTTCTTCAACTCTTCAGAAAAGTATGTGTATGAAGCTAACGTTTCTCATAATGCCAATTAAGAAGAGGGAGTTATTTAGTTTACTTCAGAACTGGGATTCATAACCTTAAAGTCGTTTAACAGCGACTTGAACAATGGTCTCAAATCAGGTAGGAAGACCCGCTGAACTTAA
fun_OTU1483	0.290317	0.05312	0.116622	0.0520893	0.512149	0.128037	0.0972699	k__Fungi	p__Basidiomycota	c__Microbotryomycetes	NA	NA	NA	NA	AACGCACCTTGCGCTCCCTGGTATTCCGGGGAGCATGTCTGTTTGAGTGTCATGAAACTCTCAACCTCTCTCTTTCTTTGTATCGAGATGTAGTGTTTGGATTTTGAACGCTGCTGGTCGAAAGATCTTAGCTCGTTCGTAATATATTAGCCTCTCTCATTCGAATATCGGATAGACTCAGTGTAATAGACTATTCGCTGAGGATCATACTTTATTGTGTGGCCGACATTTGATAATAGTAGGAGCTCCCAATTATTGTAGTCAATTTTTTAAATTTAGACCTCAAATCAGTCAGGATTACCCGCTGAACTTAA
fun_OTU1540	0.0158063	0.0138746	0.0246308	0.00899643	0.0633082	0.015827	0.00565634	k__Fungi	p__Basidiomycota	c__Agaricomycetes	o__Agaricales	f__Hymenogastraceae	g__Hebeloma	s__laterinum	AACGCACCTTGCGCTCCTTGGTATTCCGAGGAGCATGCCTGTTTGAGTGTCATTAAATTCTCAACCTTTATCAACTTTTGTTGATAATTGGCTTGGATATGGGGGTCTATTTTGCTGGCTTCTTCACAGATGGTCAACTCCCCTTAAATGCATTAGCCGGTGCCCCGCGTGGACTGTCTATTGGTGTGATAATTATCTACGCCGTGGACATCTGCAATTATATGGGTTTGCACTGCTTCCAACTGTCTGTTTATTCGGACAATACATGACAATTTGACCTCAAATCAGGTAGGACTACCCGCTGAACTTAA
fun_OTU1609	0.512099	0.487395	0.711165	0.193153	1.90381	0.475953	0.18489	k__Fungi	p__Basidiomycota	c__Agaricomycetes	o__Agaricales	f__Lycoperdaceae	g__Lycoperdon	s__nigrescens	AACGCACCTTGCGCTCCTTGGTATTCCGAGGAGCATGCCTGTTTGAGTGTCATTAAATTCTCAACCCCTCCAGCTTTTGCGAGTTGTGATGGGGCTTGGATATGGGGGCTTGCGGGTCTTTACTGATGGTAAAGGTCAGCTCTCCTGAAATACATTAGCGGAACCGTTTGCAGTCCCGTCACTAGTGTGATAATTATCTACACTGTGATGGATTGCTCTCTGACTAGTTCAGCTGCTAATCGTCCGTTATGGACAATGTTTAATGAACTTCTTGACCTCAAATCAGGTAGGACTACCCGCTGAACTTAA
fun_OTU1655	0.103111	0.0943474	0.094577	0.065584	0.35762	0.0894049	0.0141993	k__Fungi	p__Basidiomycota	c__Agaricomycetes	o__Agaricales	f__Strophariaceae	g__Kuehneromyces	s__mutabilis	AACGCACCTTGCGCTCCTTGGTATTCCGAGGAGCATGCCTGTTTGAGTGTCATTAAATTCTCAACCTTATTAGCTTTTGCTGATAATGGCTTGGATTTGGGGGTCTTTTGCCGGCTTTTAACAAAGTCAGCTCCCCTTAAATGCATTAGCTGGTACCCTCTGGTGGAACCGTCTATTGGTGTGATAATTATCTACGCCGTGGACATCTGCCCTTAGAGTAGGTGTGCTGCTTCTAACCGTCTGTTCATTCGGACAATACATATGACATTTTGACCTCAAATCAGGTAGGACTACCCGCTGAACTTAA
fun_OTU1694	0.276981	0.13498	0.140028	0.0220413	0.57403	0.143508	0.090352	k__Fungi	p__Basidiomycota	c__Microbotryomycetes	o__Kriegeriales	NA	NA	NA	AACGCACCTTGCGCTCCCTAGTAATCTGGGGAGCATGTCTGTTTGAGTGTCATGAACTCTTCAACCCACCTGTTTCTTGTAAACAGAATGGTGTTTGGATTTTGAGCGTTTGCTGTTCGTAAGAACTAGCTCGTTCGTAATATATTAGCATCTATAATTCGGAATTCGGATTGACTCAGTGTAATAGACTATTCGCTGAGGACACTTGCAAAAGTGGCCGAAATTTGATAATCGTAGAAGCTTCCAACTTTTGTAGTCAATTTTATTTTAGACCTCAGATCAGGCAGGATTACCCGCTGAACTTAA
fun_OTU1698	0.396639	1.17815	1.51704	0.171742	3.26358	0.815894	0.550806	k__Fungi	p__Basidiomycota	c__Microbotryomycetes	NA	NA	NA	NA	AACGCACCTTGCGCTCCCTGGTATTCCGGGGAGCATGTCTGTTTGAGTGTCATGAACTCTTCAACCCATCTATTTCTTGTAAATGGAATGGTGTTTGGATTTTGAACGTTTGCTGGTCGAAAGATCTAGCTCGTTCGTAATATATTAGCATCTCTAATTCGGAATTCGGATTGACTCAGTGTAATAGACTATTCGCTGAGGACACTTGTAAAAGTGGCCGGAATTTGATAACAGTAGAAGCTTCCAACTTTTGTAGTCAATTTTAATTTAGACCTCAGATCAGGCAGGATTACCCGCTGAACTTAA
fun_OTU1701	0.166584	0.434771	0.0768863	0.138005	0.816246	0.204062	0.137084	k__Fungi	p__Basidiomycota	c__Agaricomycetes	o__Agaricales	f__Lycoperdaceae	g__Lycoperdon	s__pratense	AACGCACCTTGCGCTCCTTGGTATTCCGAGGAGCATGCCTGTTTGAGTGTCATTAAATTCTCAACCCCTCCAGCTTTTGCGAGTTGTGATGGGGCTTGGATATGGGAGTTTGCGGGTCCTTTATCAGTAAAGGTCGGCTCTCCTGAAATACATTAGCGGAACCGTTTGCAGTCCCGTCACTAGTGTGATAATTATCTACACTGTGATGATTGCTCTCTGACTAGTTCAGCTGCTAATCGTCCGGTATGGACAACATTTAATGAACTTCTTGACCTCAAATCAGGTAGGACTACCCGCTGAACTTAA
fun_OTU1712	0.0403801	0.0988071	0.17541	0.0317574	0.346354	0.0865886	0.0574024	k__Fungi	p__Basidiomycota	c__Agaricomycetes	o__Geastrales	f__Geastraceae	g__Geastrum	s__fimbriatum	AACGCATCTTGCGCTCCTTGGTATTCCGAGGAGCATGCCTGTTTGAGTGTCGTGAATACTCTCAACTTCAACCCTTTTTTCGGAAAGGGAGGAAGGTTGGACTTGGGTGTTTGTCGAAGTGCGAGCTTCGACTCATCCTAAATGCATTAGCGATCTGCCTCGATCACACACAATGTGATAATTAAAACTAAAGCATTGTTTAATGATCAAGTCGAGACTGCTTCTAACCGTCACAAGACAACAATGTGCATACATTTGTGCATGTCATTTGACCTCAAATCAGGTAGGACTACCCGCTGAACTTAA
fun_OTU1732	1.34489	0.146675	0.661767	0.0257298	2.17906	0.544766	0.52004	k__Fungi	p__Basidiomycota	c__Microbotryomycetes	o__Sporidiobolales	f__Sporidiobolaceae	g__Rhodotorula	NA	AACGCACCTTGCGCTCCCTGGTATTCCGGGGAGCATGTCTGTTTGAGTGTCATGAACTCTTCAACCCACCTATTTCTTGTAAATAGAATGGTGTTTGGATTTTGAACGTTTTGCCGGTCGCAAGATCTGGCTCGTTCGTAATATATTAGCATCTCTCATTCGAAATTCGGATCGACTCAGTGTAATAGACTATTCGCTGAGGACACTAGTAATAGTGGCCGAAATTTGATAATAGGAAGCTTCAAACTTTTGTAGTCAATTTAAATTTAGACCTCAGATCAGGCAGGATTACCCGCTGAACTTAA
fun_OTU1743	0.0929855	0.155297	0.0261277	0.0430929	0.317503	0.0793757	0.0502518	k__Fungi	p__Basidiomycota	c__Agaricomycetes	o__Trechisporales	f__Hydnodontaceae	g__Trechispora	s__hymenocystis	AACGCACCTTGCGCTCCTTGGTATTCCGAGGAGCATGCCTGTTTGAGTGTCTTGAAGTCATCAACCCCTCCCGTTTCGTGCGTGGAGAAGGTTGGAGGTGGGGGCTTGCGGTCGTGAGGCCGCTCCCCTCAAATGCTTCGGTCGGGCCTGTGGGTCGGACTCGGTTGGGCGTTGTACCATCCTCGCTCTCCTCCGAGAACTTCCCCGTCGAATAGAGCCCTTCCCTGGCCTCCTATGGAGCGGTGGCCAAACAAACACTTTTGAAATCTGACCTCAAATCAGGTAGGACTACCCGCTGAACTTAA
fun_OTU1767	9.38993	0.923356	3.11233	0.973864	14.3995	3.59987	3.45768	k__Fungi	p__Basidiomycota	c__Microbotryomycetes	NA	NA	NA	NA	AACGCACCTTGCACTCTCTGGTATTCCGGAGAGTATGTCTGTTTGAGTGTCATGAACTCTTCAACCTACCAATTTCTTGTAAATTGATTAGTGTTTGGATTTTGATTGTTTGCAATTTTCACAAATTGCTCGATCGTAATAAATTAGCATCTCTAATTCGTAATTCGGATTGACTCAGTGTAATAGACTATTCGCTGAGGACACTAGTAATAGTGGCCGAATTTTGATAACAGTAGAAGCTTCTAACTTTTGTAGTCAATTTTAATTTAGACCTCAGATCAGGCAGGATTACCCGCTGAACTTAA
fun_OTU1780	0.111015	0.0403355	0.108185	0.0242004	0.283736	0.0709339	0.0390973	k__Fungi	p__Basidiomycota	c__Agaricomycetes	o__Agaricales	f__Strophariaceae	g__Hypholoma	s__capnoides	AACGCACCTTGCGCTCCTTGGTATTCCGAGGAGCATGCCTGTTTGAGTGTCATTAAATTCTCAACCTTTGTTAACTTTTTGGTTAGCAAATGGCTTGGATGTGGGGGTATGCAGGTTTCTCTATTGAAATTAGCTCCCCTGAAATACATTAGCTGGTTGCCTTGTGTAAACTTGTCTATTGGTGTGATAATTATCTACGCCGTGGACTATTTGCCGTTTTTAGCACTGCTTATAATCGTCTGTTCATTCGGACAATATATGACAATTTGACCTCAAATCAGGTAGGACTACCCGCTGAACTTAA
fun_OTU1798	0.115213	0.114466	1.67748	0.0947324	2.00189	0.500473	0.679596	k__Fungi	p__Chytridiomycota	c__Rhizophydiomycetes	o__Rhizophydiales	f__Rhizophydiaceae	g__Rhizophydium	NA	AACGCACATTGCACTCTGTTTCGGCAGAGTATGCCTGTTTGAGAATCTATAGTATTCATTCTCCAATCTTGGGTATTTATACCTAGGAGAGGAGAGATTTGAGGCGTCGCACTTACCCTGCGTGCCTTTAAAACTATTGCTGCTGGATACTGTCAAGTAACGGAAAAGTATGTGTATGAGACTTCGGTTTCTCTAATACTCAGTACGGGTGATGGTGTTTGTCCGGCACTCAACTATTAAAGGCAACCTTTGGGTTGTCTTGAACCATGGTCTCAAATCAGGCAGGAAGACCCGCTGAACTTAA
fun_OTU1857	0.0263027	0.0138746	0.0243587	0.0340965	0.0986324	0.0246581	0.00721389	k__Fungi	p__Basidiomycota	c__Agaricomycetes	o__Agaricales	f__Strophariaceae	g__Pholiota	s__squarrosa	AACGCACCTTGCGCTCCTTGGTATTCCGAGGAGCATGCCTGTTTGAGTGTCATTAAATTCTCAACCTTATCAGCTTTTGTTGATAATGGCTTGGATGTGGGGGTTTATTGCTGGCTTCTAACGAGGTTGGCTCCCCTTAAATACATTAGCTGGTTGCCTTGTGCAGACATGTCTATTGGTGTGATAATTATCTACGCTGTGGACTTTCTGCCAGTATTTAGCACCGCTTCTAACTGTCTGTTAACTTGGACAACATATGACAATTTGACCTCAAATCAGGTAGGACTACCCGCTGAACTTAA
fun_OTU1889	0.115213	0.369362	0.0352452	0.0771894	0.59701	0.149252	0.13019	k__Fungi	p__Basidiomycota	c__Agaricomycetes	o__Agaricales	f__Psathyrellaceae	g__Coprinellus	s__disseminatus	AACGCACCTTGCGCTCCTTGGTATTCCGAGGAGCATGCCTGTTTGAGTGTCATTAAATTCTCAACCTCACCCGTTTTCTGAACGGTTCTCCGAGGCTTGGATGTGTGGGGGTTTGTGCAGGCTGCCTCAGCGCGGTCTGCTCCCCTGAAATGTATTAGCGAGATTCATATCTGAACCTCCGTCTATCGGTGTGATAATTATCTACGTCGTTGACTTGGTTCGGACTCGCTTCTAACCGTCCGCGAGGACAACATTACTTGACAATTTGACCTCAAATCAGGTAGGACTACCCGCTGAACTTAA
fun_OTU1890	0.0240799	0.045588	0.0174185	0.0221312	0.109218	0.0273044	0.0108303	k__Fungi	p__Basidiomycota	c__Agaricomycetes	o__Polyporales	f__Polyporales_fam_Incertae_sedis	g__Climacocystis	s__borealis	AACGCACCTTGCGCTCCTTGGTATTCCGAGGAGCATGCCTGTTTGAGTGTCATGGTATTCTCAACCCTCCAAATCTTTGCGGAAATGGATGGGCTTGGATGTGGAGGTTTATGCTGGCTTCTATATGAGGTCGGCTCCTCTGAAATGCATTAGCACGAATCTTACTTAATGTGCCTCAGTGTGATAATTGTCTACGCTGTGGTCATGATGTATAATATATTTGCGCTTCTAACTGTCCTGTTGTGGGACAATTTCTTTGACATCTGACCTCAAATCAGGTAGGACTACCCGCTGAACTTAA
fun_OTU1904	0.0308717	0.0896895	0.0229979	0.010166	0.153725	0.0384312	0.0305027	k__Fungi	p__Basidiomycota	c__Agaricomycetes	o__Agaricales	f__Psathyrellaceae	g__Psathyrella	s__candolleana	AACGCACCTTGCGCTCCTTGGTATTCCGAGGAGCATGCCTGTTTGAGTGTCATTAAATTCTCAACCTCACCAGTTTTGTAACGAGACAGGTGAAGGCTTGGATGTGGGGGTTTTGCAGGCTGCCTCAGTGCTGGTCTGCTCCCCTGAAATGCATTAGCGAGCTCATATTGAGTTTCCGTCTATTGGTGTGATAATTATCTACACCGTGGATTGGACTCATGCTTGCTTCTAACCGTCCGCAAGGACAATTTACTTTGACCAATTTGACCTCAAATCAGGTAGGACTACCCGCTGAACTTAA
fun_OTU1917	0.0407506	0.155891	0.068041	0.0865457	0.351228	0.0878071	0.0425501	k__Fungi	p__Basidiomycota	c__Agaricomycetes	o__Agaricales	f__Tricholomataceae	g__Clitocybe	s__nebularis	AACGCACCTTGCGCTCCTTGGTATTCCGAGGAGCATGCCTGTTTGAGTGTCATTAAATTCTCAACCTTTCCAGTTTGTTATGAACGGGTCAGGCTTGGATGTGGGGGTTGCAGGCTTCTCAGAAGTCAGCTCCTCTTAAATACATTAGCAGTACCTTTGTGGACCAGCTTTGGTGTGATAATTATCTACGCCATGGTTGTGAAGCAGCTTTACATGGGGTTCAGCTTCTAACAGTCCATTGACTTGGACAATTTTTGACATTTTGACCTCAAATCAGGTAGGACTACCCGCTGAACTTAA
fun_OTU1947	3.02357	1.68279	6.41926	0.414466	11.5401	2.88502	2.23937	k__Fungi	p__Basidiomycota	c__Microbotryomycetes	o__Kriegeriales	f__Kriegeriaceae	g__Phenoliferia	s__psychrophenolica	AACGCACCTTGCGCTCCCTGGTATTCCGGGGAGCATGCCTGTTTGAGTGTCATGAACTCTTCAACCCACCAGTTTCTAGTAGACTGCGTTGGTGTTTGGATTTTGAGCGTTGCTAGTCTGACTAGCTCGTTCGTAATACATTAGCATCTCTAATTCGAATTCGGATTGACTCAGTGTAATAGACTATTCGCTGAGGACACCTTTATTGGTGGCCGTACTAGAACCAGTAGAAGCTTCCAACTATTGTAGTCAACTTTAATTTAGACCTCAGATCAGGCAGGATTACCCGCTGAACTTAA
fun_OTU2019	0.0209927	0.0525253	0.0229979	0.022581	0.119097	0.0297742	0.0131566	k__Fungi	p__Basidiomycota	c__Agaricomycetes	o__Agaricales	f__Psathyrellaceae	g__Coprinellus	NA	AACGCACCTTGCGCTCCTTGGTATTCCGAGGAGCATGCCTGTTTGAGTGTCATTAAATTCTCAACCTCACCCGTTTTCTGAACGGTTCTCCGAGGCTTGGATGTGGGGGTTTGTGCAGGCTGCCTCAGCGCGGTCTGCTCCCCTGAAATGCATTAGCGAGTTCGTACTGAGCTCCGTCTATTGGTGTGATAATTATCTACGCCGTGGACAGGGTTTAGACTCGCTTCTAACCGTCCGCAAGGACAATACCTTTGACAATTTGACCTCAAATCAGGTAGGACTACCCGCTGAACTTAA
fun_OTU2070	0.441835	0.581743	0.406477	0.0862758	1.51633	0.379083	0.181311	k__Fungi	p__Basidiomycota	c__Agaricomycetes	o__Russulales	f__Bondarzewiaceae	g__Heterobasidion	s__irregulare	AACGCACCTTGCGCCCTTTGGTATTCCGAAGGGCACGCCTGTTTGAGTGTCGTGAAATTCTCAACCCTGCGCTTTTCTTGTGAAAGCGCGTGGGCTTGGACTTGGAGGCTTTGCTGGTCCTCGCGGATCGGCTCCTCTCAAATGCATTAGCGAGACCCTTGTGGTGCCGCCCCCGGTGTGATAATTGTCTACGCCGTGGGTACACCGCGATTGTGGGGGACCTGCTTCCAACCGTCGAAAGACAAACTTCATCGAAACTTGACCTCAAATCAGGCGGGACTACCCGCTGAACTTAA
fun_OTU2098	0.0106199	0.0155594	0.0164659	0.0105258	0.053171	0.0132927	0.00273893	k__Fungi	p__Basidiomycota	c__Agaricomycetes	o__Agaricales	f__Strophariaceae	g__Stropharia	s__aeruginosa	AACGCACCTTGCGCTCCTTGGTATTCCGAGGAGCATGCCTGTTTGAGTGTCATTAAATTCTCAACCTTTATCAGTTTTACTGGTGAATGGCTTGGATGTGGGAGTTGCTGGTTTCATCTTTTTGAAATCAGCTCTTCTGAAATGCATTAGCTGGTTGCCTTGTGCAAACATGTCTATTGGTGTGATAATTATCTACGCCGTGGACTTGCATGAATGAGCACTGCTTATAATCGTCTGTAAAGACAATTTATGACAATTTGACCTCAAATCAGGTAGGACTACCCGCTGAACTTAA
fun_OTU2247	0.01877	0.0669946	0.0194597	0.0172731	0.122497	0.0306244	0.0210132	k__Fungi	p__Basidiomycota	c__Agaricomycetes	o__Geastrales	f__Geastraceae	g__Geastrum	NA	AACGCATCTTGCGCTCCTTGGTATTCCGAGGAGCATGCCTGTTTGAGTGTCGTGAATAACTCTCAATTTCAAATATTTTAGAATATCTGACATTGGACTTGGGCGTTGTCGTGTTTCTACGACTCGTCCTAAATGCATTAGCGATCTGCCCTGATCACACACAATGTGATAAGTAAAAAAATAAAGCATTGTTATGGTTGGGTTTGAAAGATGGCTTCTAATCGTCGTAATGACAAATGAAAGACCATGTGGTTTGACCTCAAATCAGGCAGGACTACCCGCTGAACTTAA
fun_OTU2317	2.56247	4.0053	0.121521	0.657729	7.34703	1.83676	1.54608	k__Fungi	p__Basidiomycota	c__Agaricomycetes	o__Polyporales	f__Ganodermataceae	g__Ganoderma	NA	AACGCACCTTGCGCTCCTTGGTATTCCGAGGAGCATGCCTGTTTGAGTGTCATGAAATCTTCAACCTATAAGCTTTTGTGGTTTGTAGGCTTGGACTTGGAGGCTTGTCGGCCTTGATCGGTCGGCTCCTCTTAAATGCATTAGCTTGATTCCTTGCGGATCGGCTCTCGGTGTGATAATATCTACGCCGCGACCGTGAAGCGTTTGGCGAGCTTCTAACCGTCTCACTTGAGAGACAACTTTATGACCTCTGACCTCAAATCAGGTAGGACTACCCGCTGAACTTAA
fun_OTU2370	0.0256852	0.0390471	0.00721235	0.0131348	0.0850795	0.0212699	0.0122405	k__Fungi	p__Mucoromycota	c__Mucoromycetes	o__Mucorales	f__Rhizopodaceae	g__Rhizopus	s__arrhizus	AACGCAGCTTGCACTCTATGGTTTTTCTATAGAGTACGCCTGCTTCAGTATCATCACAAACCCACACATAACATTTGTTTATGTGGTGATGGGTCGCATCGCTGTTTTATTACAGTGAGCACCTAAAATGTGTGTGATTTTCTGTCTGGCTTGCTAGGCAGGAATATTACGCTGGTCTCAGGATCTTTTTTTTTGGTTCGCCCAGGAAGTAAAGTACAAGAGTATAATCCAGTAACTTTCAAACTATGATCTGAAGTCAGGTGGGATTACCCGCTGAACTTAA
fun_OTU2438	0.0108668	0.00822566	0.00870925	0.00611757	0.0339193	0.00847983	0.00168784	k__Fungi	p__Basidiomycota	c__Agaricomycetes	o__Agaricales	f__Cortinariaceae	g__Cortinarius	s__odorifer	AACGCACCTTGCGCTCCTTGGTATTCCGAGGAGCATGCCTGTTTGAGTGTCATTAATATATATCAACCTTTGGTTGGATGTGGGTTTGCTGGCCTCTTAAGGTCAGCTCCCCTTAAATGCATTAGCGGACAATATATTGCCAACTGTTCATTGGTGTGATAATTTATCTACACTATTAACCTGACGCAATGTTCAGCTTCTAACGGTCCATTGACTTGGACAAATTTATTTTATTAATGTGACCTCAAATCAGGTAGGACTACCCGCTGAACTTAA
fun_OTU2451	0.0272906	0.0316143	0.0132	0.0131348	0.0852396	0.0213099	0.00828481	k__Fungi	p__Basidiomycota	c__Agaricomycetes	o__Atheliales	f__Tylosporaceae	g__Amphinema	s__byssoides	AACGCACCTTGCGCTCCTTGGTATTCCGAGGAGCATGCCTGTTTGAGTGTCATTAAATCCTCAACCCCACCGATTTGTTTCGGGGGGATTGGACTTGGAGTGTGCTGGCGAAGGTCGGCTCCTCTTTAAATGCATCAGTGGAGAAGAAACTCGCCCCAGTGTGATAATCCTGTTGCGCTGTGGTGGGGTGAAAAGTCCGCTTCCAACCGTCCTCCGGGACAAGACATCATCTCAATTTGACCTCAAATCAGGTAGGACTACCCGCTGAACTTAA
fun_OTU2463	0.125833	0.224967	0.0898141	0.035266	0.47588	0.11897	0.0691717	k__Fungi	p__Basidiomycota	c__Agaricomycetes	o__Atheliales	f__Tylosporaceae	g__Amphinema	s__byssoides	AACGCACCTTGCGCTCCTTGGTATTCCGAGGAGCATGCCTGTTTGAGTGTCATTAAATTCTCAACCCCACCGATTTGCTTCGGGGGGATTGGACTTGGAGCGTGCTGGCGAAGGTCGGCTCCTCTTTAAATGCATCAGTGGAGAGAAACTTGCCCCAGTGTGATAATCCTGTTGCGCTGTGGTGGGTGAAAGTCTGCTTCCAACCGTCCCTCCGGGGACATATGTCATCTTATTTTGACCTCAAATCAGGTAGGACTACCCGCTGAACTTAA
fun_OTU2472	0.0340823	0.0961313	0.0100701	0.0153839	0.155668	0.0389169	0.0342155	k__Fungi	p__Basidiomycota	c__Agaricomycetes	o__Atheliales	f__Tylosporaceae	g__Amphinema	s__byssoides	AACGCACCTTGCGCTCCTTGGTATTCCGAGGAGCATGCCTGTTTGAGTGTCATTAAATCCTCAACCCCACCGATTTGTTTCGGGGGGATTGGACTTGGAGCGTGCTGGCGAAGGTCGGCTCCTCTTTAAATGCATCAGTGGAGAGAAACTTGCCCCAGTGTGATAATCCTGTTGCGCTGTGGTAGGTGGAAAGTCCGCTTCTAACCGTCCTTCACGGGGACAAACATCTCAATTTGACCTCAAATCAGGTAGGACTACCCGCTGAACTTAA
fun_OTU2477	0.031983	0.113078	0.0246308	0.0233008	0.192993	0.0482482	0.0375753	k__Fungi	p__Ascomycota	c__Sordariomycetes	o__Xylariales	f__Xylariaceae	g__Lopadostoma	s__fagi	AACGCACATTGCGCCCACTAGTATTCTGGTGGGCATGCCTGTTCGAGCGTCATTTCGACCCCTAAGCCTTAGTTGTTTAGCGTTGGGAGGTTGCATATCCGCGGTCTAGCCGTGGCGCAACTCCTTAAATTTCGTGGCAGGGCTCGTGTCGCCTTGAAGTGTAGTAATTATGTTCTCACTTTTAAAAGGCGGTCACGCGGCACAGCCAAGTGAAACCTTTTATATATAATGGTTGACCTCGGATCAGGTAGGAATACCCGCTGAACTTAA
fun_OTU2505	0.195973	0.318522	0.0186432	0.273222	0.80636	0.20159	0.114352	k__Fungi	p__Ascomycota	c__Eurotiomycetes	o__Chaetothyriales	f__Trichomeriaceae	g__Bradymyces	NA	AACGCACATTGCGCCCACTGGTATTCCGGTGGGCATGCCTGTTCGAGCGTCATTATCCTCCTTCAAAACTCCTGTTTTGGTGTTGGGCCGCGTTGGTCACCCCCGACCAACGGGCCTCAAAGACAATGACGGCGTCCGTGGGACCCTCTTCGCAACGAGCTTTCATTAGCACGCGTCGAGTCTAAAGGGCCTTCCGGGCCGGCCACCTAGTTTATCTATTTTACAAGGTTGACCTCGGATCAGGTAGGAATACCCGCTGAACTTAA
fun_OTU2631	0.22314	0.135575	0.264952	0.0265395	0.650206	0.162552	0.0913562	k__Fungi	p__Ascomycota	c__Eurotiomycetes	o__Eurotiales	f__Aspergillaceae	g__Penicillium	s__penicillioides	AACGCACATTGCGCCCCCTGGTATTCCGGGGGGCATGCCTGTCCGAGCGTCATTGCTGCCCTCAAGCCCGGCTTGTGTGTTGGGTCCTAGTCCTTAGGGACAGGCCCGAAAGGCAATGGCAGTACCGCGTCCGGTCCTCGAGCGTATGGGGCTTTGTCACCCGCTCTGTAGGCCCGGCCGGCGCTCCGCCGACCAACCAAAAAAACTATTTTTCAGGTTGACCTCGGATCAGGTAGGGATACCCGCTGAACTTAA
fun_OTU2647	0.173869	0.220805	0.0523916	0.0385947	0.48566	0.121415	0.0778672	k__Fungi	p__Ascomycota	c__Eurotiomycetes	o__Verrucariales	f__Verrucariaceae	g__Polyblastia	s__moravica	AACGCACATTGCGCCCTTTGGTATTCCGAAGGGCATGCCTGTTCGAGCGTCATTATCAACCCTCAAGCCCGGCTTGCTGTTGGGTCCCACCGTCGGCGACGGCGGTGGACCCGAAAGATAATGGCAGAGTCTACGAGACCCTGGATGCAGCGAGCTTCCTCAGCACGCATCGTAAGGGCCTCGGGGCGCTGTCTTAACCGATAAAATTTCATCTGGTTGACCTCGGATCAGGTAGGGATACCCGCTGAACTTAA
fun_OTU2662	0.367496	0.18255	0.185616	0.0396743	0.775337	0.193834	0.116317	k__Fungi	p__Ascomycota	c__Eurotiomycetes	o__Verrucariales	f__Verrucariaceae	g__Verrucaria	s__latebrosa	AACGCACATTGCGCCCTTTGGTATTCCGAAGGGCATGCCTGTTCGAGCGTCATTATCAACCTTCAAGCCCGGCTTGCCGTTGGATCCCACCGTTGGCGACGGCGGTGGATTCAAAAGATAATGGCAGAGTCTGCGAGACCCTGGATGCAGTGAGCTTCTTCAGCACGCATCCCGGCAGCCACGCGGCTCGGTCTTAACCGATTACATTTATCTGGTTGACCTCGGATCAGGTAGGGATACCCGCTGAACTTAA
fun_OTU2693	0.0328475	0.199794	0.169558	0.0518194	0.45402	0.113505	0.0722817	k__Fungi	p__Ascomycota	c__Eurotiomycetes	o__Verrucariales	f__Verrucariaceae	g__Verrucaria	s__latebrosa	AACGCACATTGCGCCCTTTGGTATTCCGAAGGGCATGCCTGTTCGAGCGTCATTATCAACCCTCAAGCCCGGCTTGCCGTTGGATCCCCACCGTTGGCGACGGCGGTGGATTCAAAAGATAATGGCAGAGTCTGCGAGACCCTGGATGCAGCGAGCTTCTTCAGCACGCATCCCGGCAGCCACGCGGCTCGGTCTTAACTGATTACATTTATCTGGTTGACCTCGGATCAGGTAGGGATACCCGCTGAACTTAA
fun_OTU2772	0.0190169	0.932671	0.0759338	0.0116054	1.03923	0.259807	0.389275	k__Fungi	p__Ascomycota	c__Eurotiomycetes	o__Verrucariales	f__Verrucariaceae	g__Verrucaria	s__alpicola	AACGCACATTGCGCCCTTTGGTATTCCGAAGGGCATGCCTGTTCGAGCGTCATTATCAACCCTCAAGCCCGGCTTGCTGTTGGGTCCCGCCGTCGGCTCGACGGGCGGACCCCAAAGACAATGGCCGAGTCCCGCAGGGACCTGGATGCAGCGAGCCTCGCGGCACGCGTCCGGGCGCTCTGCGGGCTCGGTCTTGACCAACACTTCTCTGGTTGACCTCGGATCAGGTAGGGATACCCGCTGAACTTAA
fun_OTU2829	1.30982	2.17455	0.909708	0.30255	4.69663	1.17416	0.679857	k__Fungi	p__Ascomycota	c__Dothideomycetes	o__Pleosporales	f__Leptosphaeriaceae	g__Plenodomus	s__biglobosus	AACGCACATTGCGCCCCTTGGTATTCCATGGGGCATGCCTGTTCGAGCGTCATTTGTACCCTCCAGCCCTGCTGGGTGTTGGGCGTTTGTTCCGCTGCGCGCGTGAACTCGCCTCAAATGCATTGGCAGCCCGCCGTCCCGTGTGGGAGCGCAGCACATTTTGCGCTCTCCGCTGCTGACGGTGGCATCCACAAGTCTACATTTTTACGCTTGACCTCGGATCAGGTAGGGATACCCGCTGAACTTAA
fun_OTU2835	0.0229685	0.282745	0.114853	0.505689	0.926256	0.231564	0.183642	k__Fungi	p__Ascomycota	c__Dothideomycetes	o__Pleosporales	NA	NA	NA	AACGCACATTGCGCCCCTTGGTATTCCAGGGGGCATGCCTGTTCGAGCGTCATTTGTACCCTCAAGCGCTGCTTGGTGTTGGGTGTTTGTCCCGCAGAACGTGTGGACTCGCCTTAAAGTGATTGGCAGCCGGCATATTGGTCTCGGAGCGCAGCACAAGTCGCGCTTCGTGCCATAGTTGTTGGCGTCCAGTAGGCTATACATTTGCTCTTGACCTCGGATCAGGTAGGGATACCCGCTGAACTTAA
fun_OTU2836	0.33292	3.16311	0.136218	1.06914	4.70139	1.17535	1.19916	k__Fungi	p__Ascomycota	c__Dothideomycetes	o__Pleosporales	f__Leptosphaeriaceae	g__Plenodomus	s__biglobosus	AACGCACATTGCGCCCCTTGGTATTCCATGGGGCATGCCTGTTCGAGCGTCATTTGTACCCTCCAGCCCTGCTGGGTGTTGGGCGTTTGTTCCGCTGCGCGCGTGAACTCGCCTCAAATGCATTGGCAGCCCGCCGTCCCGTGTGGGAGCGCAGCACATCTTGCGCTCTCCACTGCAGACGGTGGCGTCCACAAGTCTACAACTTTACGCTTGACCTCGGATCAGGTAGGGATACCCGCTGAACTTAA
fun_OTU2919	0.0702639	2.10874	0.0532081	0.291035	2.52325	0.630812	0.858424	k__Fungi	p__Ascomycota	c__Leotiomycetes	o__Helotiales	f__Helotiaceae	g__Tetracladium	NA	AACGCACATTGCGCCCCCTGGTATTCCGGGGGGCATGCCTATTCGAGCGTCATTATCACCCCTCAAGCCTAGCTTGGTGTTGAGGCCTGCTGTCAAGGCAGCCTCTAAAATCAGTGGCAGTGCTGTCAGGCTCTAAGCGTAGTAAAATAAATCGCTATAGGGTCCTGGTGGACACTCGTCAGAACCCCCCCCATTTTTTAATGATTGACCTCGGATTAGGTAGGGATACCCGCTGAACTTAA
fun_OTU2934	1.16102	6.36359	5.21861	3.35693	16.1002	4.02504	1.97119	k__Fungi	p__Ascomycota	c__Leotiomycetes	o__Helotiales	f__Helotiaceae	g__Tetracladium	NA	AACGCACATTGCGCCCCTTGGTATTCCGAGGGGCATGCCTATTCGAGCGTCATTATCACCCCTCAAGCTCCGGCTTGGTGTTGAGGCCTGCTGTAAAGGCATCCTCTAAAATCAGTGGCAGTGCCGTCAGGCTCTAAGCGTAGTAATTTCATCGCTATAGATCCGAGCGGACCCTCGCCAGAACCCCCCCATTTTTTTAATGATTGACCTCGGATTAGGTAGGGATACCCGCTGAACTTAA
fun_OTU2941	1.05593	1.16477	0.544192	1.1618	3.9267	0.981675	0.256357	k__Fungi	p__Ascomycota	c__Leotiomycetes	o__Helotiales	f__Helotiaceae	g__Tetracladium	NA	AACGCACATTGCGCCCCTTGGTATTCCGAGGGGCATGCCTATTCGAGCGTCATTATCACCCCTCAAGCTCCGGCTTGGTGTTGAGGCCTGCTGTAAAGGCATCCTCTAAAATCAGTGGCAGTGCCGTCAGGCTCTAAGCGTAGTAATTTCATCGCTATAGACCCGAGCGGACCCTCGCCAGAACCCCCCCATTTTTTAATGATTGACCTCGGATTAGGTAGGGATACCCGCTGAACTTAA
fun_OTU2943	0.0621138	0.503351	0.05974	1.51059	2.1358	0.533949	0.592087	k__Fungi	p__Ascomycota	c__Leotiomycetes	o__Helotiales	f__Helotiaceae	g__Tetracladium	NA	AACGCACATTGCGCCCCTTGGTATTCCGAGGGGCATGCCTATTCGAGCGTCATTATCACCCCTCAAGCTCCGGCTTGGTGTTGAGGCCTGCTGTAAAGGCACCCTCTAAAATCAGTGGCAGTGCCGTCAGGCTCTAAGCGTAGTAATTTCATCGCTATAGACCCGAGCGGACCCTCGCCAGAAACCCCCCATTTTTTAATGATTGACCTCGGATTAGGTAGGGATACCCGCTGAACTTAA
fun_OTU2979	1.19844	0.549831	2.64952	0.0395843	4.43737	1.10934	0.979478	k__Fungi	p__Ascomycota	c__Leotiomycetes	o__Helotiales	f__Helotiaceae	g__Tetracladium	NA	AACGCACATTGCGCCCCTTGGTATTCCGAGGGGCATGCCTATTCGAGCGTCATTATCACCCCTCAAGCCTAGCTTGGTGTTGGGACCTGCTGTAAAGGCAGCCCCTAAAATCAGTGGCAGTGCTGTCAGGCTCTAAGCGTAGTAATTTCATCGCTATAGAAACCTGGTGGACACTCGTCAGAACCCCCCCCATTTTTAATGATTGACCTCGGATTAGGTAGGGATACCCGCTGAACTTAA
fun_OTU3436	0.0106199	0.0615438	0.0132	0.0367954	0.122159	0.0305398	0.0206025	k__Fungi	p__Basidiomycota	c__Agaricomycetes	o__Polyporales	f__Ganodermataceae	g__Ganoderma	s__lobatum	AACGCACCTTGCGCTCCTTGGTATTCCGAGGAGCATGCCTGTTTGAGTGTCATGAAATCTTCAACTTACGAGCTTCTTGCGAGGTTTGTAGGGTTGGACTTGGAGGCTTGTCGGTCTTTAAAGGTCGGCTCCTCTTAAATGCATTAGCTTGGTTCCTTGCGGATCGGGTTGTCGGTGTGATAATGTCTACGCCGCGACCGTGAAGCGTTTGGCAAGCTTCTAACCGTCTCGGTATAGAGACAAGTTTTATGACCTCTGACCTCAAATCAGGTAGGACTACCCGCTGAACTTAA
