# Supplementary material for: Determinism and stochasticity drive microbial community assembly and microbial interactions in calcareous glacier forefields
Source: Appl Environ Microbiol. 2025 May 15;91(6):e00302-25. doi: 10.1128/aem.00302-25 (PMC12175511; doi:10.1128/aem.00302-25)
Supplement: File S3 — Pairwise associations between bacteria and fungi at the OTU level, with their taxonomic annotation, and relative abundance of the OTUs. [file aem.00302-25-s0004.xlsx]

## Sheet: D
X1	X2	fungus	bacterium	phylum_bac	phylum_fun	class_bac	class_fun	family_bac	family_fun	genus_bac	genus_fun	species_bac	species_fun	pair	abundance_bac	abundance_fun
bac_OTU10	fun_OTU285	fun_OTU285	bac_OTU10	Bacteroidetes	p__Ascomycota	Ignavibacteria	c__Dothideomycetes	NA	f__Sporormiaceae	NA	g__Preussia	OTU10	s__tetramera	fun_OTU285_bac_OTU10	0.0107762	0.00453796
bac_OTU10	fun_OTU1861	fun_OTU1861	bac_OTU10	Bacteroidetes	NA	Ignavibacteria	NA	NA	NA	NA	NA	OTU10	s__OTU1861	fun_OTU1861_bac_OTU10	0.0107762	0.00555452
bac_OTU10	fun_OTU2271	fun_OTU2271	bac_OTU10	Bacteroidetes	p__Basidiomycota	Ignavibacteria	c__Agaricomycetes	NA	f__Meripilaceae	NA	NA	OTU10	s__OTU2271	fun_OTU2271_bac_OTU10	0.0107762	0.00129561
bac_OTU18	fun_OTU51	fun_OTU51	bac_OTU18	Proteobacteria	p__Basidiomycota	Gammaproteobacteria	c__Agaricomycetes	Nitrosomonadaceae	f__Tylosporaceae	Ellin6067	g__Amphinema	OTU18	s__OTU51	fun_OTU51_bac_OTU18	0.0330368	0.00417254
bac_OTU18	fun_OTU2019	fun_OTU2019	bac_OTU18	Proteobacteria	p__Basidiomycota	Gammaproteobacteria	c__Agaricomycetes	Nitrosomonadaceae	f__Psathyrellaceae	Ellin6067	g__Coprinellus	OTU18	s__OTU2019	fun_OTU2019_bac_OTU18	0.0330368	0.00112951
bac_OTU18	fun_OTU2554	fun_OTU2554	bac_OTU18	Proteobacteria	p__Ascomycota	Gammaproteobacteria	c__Sordariomycetes	Nitrosomonadaceae	f__Diatrypaceae	Ellin6067	g__Anthostoma	OTU18	s__turgidum	fun_OTU2554_bac_OTU18	0.0330368	0.0016544
bac_OTU20	fun_OTU1204	fun_OTU1204	bac_OTU20	Bacteroidetes	p__Basidiomycota	Bacteroidia	c__Agaricomycetes	env.OPS_17	f__Suillaceae	NA	g__Suillus	OTU20	s__viscidus	fun_OTU1204_bac_OTU20	0.00389449	0.000843809
bac_OTU20	fun_OTU6698	fun_OTU6698	bac_OTU20	Bacteroidetes	NA	Bacteroidia	NA	env.OPS_17	NA	NA	NA	OTU20	s__OTU6698	fun_OTU6698_bac_OTU20	0.00389449	0.000298987
bac_OTU32	fun_OTU1022	fun_OTU1022	bac_OTU32	Actinobacteria	p__Monoblepharomycota	Thermoleophilia	NA	67-14	NA	NA	NA	OTU32	s__OTU1022	fun_OTU1022_bac_OTU32	0.023898	0.00271746
bac_OTU32	fun_OTU1201	fun_OTU1201	bac_OTU32	Actinobacteria	p__Basidiomycota	Thermoleophilia	c__Agaricomycetes	67-14	f__Suillaceae	NA	g__Suillus	OTU32	s__variegatus	fun_OTU1201_bac_OTU32	0.023898	0.00170091
bac_OTU32	fun_OTU4438	fun_OTU4438	bac_OTU32	Actinobacteria	p__Basidiomycota	Thermoleophilia	c__Microbotryomycetes	67-14	NA	NA	NA	OTU32	s__OTU4438	fun_OTU4438_bac_OTU32	0.023898	0.0120259
bac_OTU37	fun_OTU645	fun_OTU645	bac_OTU37	Gemmatimonadetes	NA	Gemmatimonadetes	NA	Gemmatimonadaceae	NA	Gemmatimonas	NA	OTU37	s__OTU645	fun_OTU645_bac_OTU37	0.00916091	0.00502963
bac_OTU37	fun_OTU2683	fun_OTU2683	bac_OTU37	Gemmatimonadetes	p__Ascomycota	Gemmatimonadetes	c__Eurotiomycetes	Gemmatimonadaceae	f__Verrucariaceae	Gemmatimonas	g__Verrucaria	OTU37	s__OTU2683	fun_OTU2683_bac_OTU37	0.00916091	0.00334202
fun_OTU51	bac_OTU48	fun_OTU51	bac_OTU48	Planctomycetes	p__Basidiomycota	Phycisphaerae	c__Agaricomycetes	WD2101_soil_group	f__Tylosporaceae	NA	g__Amphinema	OTU48	s__OTU51	fun_OTU51_bac_OTU48	0.0263542	0.00417254
fun_OTU1204	bac_OTU48	fun_OTU1204	bac_OTU48	Planctomycetes	p__Basidiomycota	Phycisphaerae	c__Agaricomycetes	WD2101_soil_group	f__Suillaceae	NA	g__Suillus	OTU48	s__viscidus	fun_OTU1204_bac_OTU48	0.0263542	0.000843809
bac_OTU48	fun_OTU1712	fun_OTU1712	bac_OTU48	Planctomycetes	p__Basidiomycota	Phycisphaerae	c__Agaricomycetes	WD2101_soil_group	f__Geastraceae	NA	g__Geastrum	OTU48	s__fimbriatum	fun_OTU1712_bac_OTU48	0.0263542	0.00217264
bac_OTU48	fun_OTU2943	fun_OTU2943	bac_OTU48	Planctomycetes	p__Ascomycota	Phycisphaerae	c__Leotiomycetes	WD2101_soil_group	f__Helotiaceae	NA	g__Tetracladium	OTU48	s__OTU2943	fun_OTU2943_bac_OTU48	0.0263542	0.00334202
bac_OTU48	fun_OTU4701	fun_OTU4701	bac_OTU48	Planctomycetes	p__Rozellomycota	Phycisphaerae	NA	WD2101_soil_group	NA	NA	NA	OTU48	s__OTU4701	fun_OTU4701_bac_OTU48	0.0263542	0.00211284
bac_OTU52	fun_OTU204	fun_OTU204	bac_OTU52	Proteobacteria	p__Ascomycota	Deltaproteobacteria	c__Dothideomycetes	Sandaracinaceae	f__Mycosphaerellaceae	NA	g__Mycosphaerella	OTU52	s__tassiana	fun_OTU204_bac_OTU52	0.0119933	0.228034
bac_OTU52	fun_OTU330	fun_OTU330	bac_OTU52	Proteobacteria	p__Basidiomycota	Deltaproteobacteria	c__Agaricomycetes	Sandaracinaceae	f__Lycoperdaceae	NA	g__Lycoperdon	OTU52	s__OTU330	fun_OTU330_bac_OTU52	0.0119933	0.0107303
bac_OTU52	fun_OTU480	fun_OTU480	bac_OTU52	Proteobacteria	p__Basidiomycota	Deltaproteobacteria	c__Microbotryomycetes	Sandaracinaceae	f__Camptobasidiaceae	NA	NA	OTU52	s__OTU480	fun_OTU480_bac_OTU52	0.0119933	0.0913174
bac_OTU52	fun_OTU495	fun_OTU495	bac_OTU52	Proteobacteria	p__Basidiomycota	Deltaproteobacteria	c__Agaricomycetes	Sandaracinaceae	f__Fomitopsidaceae	NA	g__Fomitopsis	OTU52	s__pinicola	fun_OTU495_bac_OTU52	0.0119933	0.00095676
bac_OTU52	fun_OTU1010	fun_OTU1010	bac_OTU52	Proteobacteria	p__Rozellomycota	Deltaproteobacteria	NA	Sandaracinaceae	NA	NA	NA	OTU52	s__OTU1010	fun_OTU1010_bac_OTU52	0.0119933	0.000970048
bac_OTU52	fun_OTU1296	fun_OTU1296	bac_OTU52	Proteobacteria	p__Basidiomycota	Deltaproteobacteria	NA	Sandaracinaceae	NA	NA	NA	OTU52	s__OTU1296	fun_OTU1296_bac_OTU52	0.0119933	0.00593324
bac_OTU52	fun_OTU1354	fun_OTU1354	bac_OTU52	Proteobacteria	p__Chytridiomycota	Deltaproteobacteria	NA	Sandaracinaceae	NA	NA	NA	OTU52	s__OTU1354	fun_OTU1354_bac_OTU52	0.0119933	0.00618572
bac_OTU52	fun_OTU1363	fun_OTU1363	bac_OTU52	Proteobacteria	p__Chytridiomycota	Deltaproteobacteria	c__Rhizophydiomycetes	Sandaracinaceae	f__Alphamycetaceae	NA	g__Betamyces	OTU52	s__americae-meridionalis	fun_OTU1363_bac_OTU52	0.0119933	0.0164443
fun_OTU1861	bac_OTU52	fun_OTU1861	bac_OTU52	Proteobacteria	NA	Deltaproteobacteria	NA	Sandaracinaceae	NA	NA	NA	OTU52	s__OTU1861	fun_OTU1861_bac_OTU52	0.0119933	0.00555452
bac_OTU52	fun_OTU2302	fun_OTU2302	bac_OTU52	Proteobacteria	p__Ascomycota	Deltaproteobacteria	c__Eurotiomycetes	Sandaracinaceae	NA	NA	NA	OTU52	s__OTU2302	fun_OTU2302_bac_OTU52	0.0119933	0.0181984
bac_OTU52	fun_OTU2614	fun_OTU2614	bac_OTU52	Proteobacteria	p__Ascomycota	Deltaproteobacteria	c__Eurotiomycetes	Sandaracinaceae	f__Verrucariaceae	NA	g__Polyblastia	OTU52	s__moravica	fun_OTU2614_bac_OTU52	0.0119933	0.00833178
bac_OTU52	fun_OTU2616	fun_OTU2616	bac_OTU52	Proteobacteria	p__Ascomycota	Deltaproteobacteria	c__Eurotiomycetes	Sandaracinaceae	f__Epibryaceae	NA	g__Epibryon	OTU52	s__interlamellare	fun_OTU2616_bac_OTU52	0.0119933	0.0107237
fun_OTU330	bac_OTU53	fun_OTU330	bac_OTU53	Latescibacteria	p__Basidiomycota	NA	c__Agaricomycetes	NA	f__Lycoperdaceae	NA	g__Lycoperdon	OTU53	s__OTU330	fun_OTU330_bac_OTU53	0.00672685	0.0107303
bac_OTU53	fun_OTU440	fun_OTU440	bac_OTU53	Latescibacteria	NA	NA	NA	NA	NA	NA	NA	OTU53	s__OTU440	fun_OTU440_bac_OTU53	0.00672685	0.000677705
fun_OTU495	bac_OTU53	fun_OTU495	bac_OTU53	Latescibacteria	p__Basidiomycota	NA	c__Agaricomycetes	NA	f__Fomitopsidaceae	NA	g__Fomitopsis	OTU53	s__pinicola	fun_OTU495_bac_OTU53	0.00672685	0.00095676
bac_OTU53	fun_OTU672	fun_OTU672	bac_OTU53	Latescibacteria	NA	NA	NA	NA	NA	NA	NA	OTU53	s__OTU672	fun_OTU672_bac_OTU53	0.00672685	0.00338188
bac_OTU53	fun_OTU1077	fun_OTU1077	bac_OTU53	Latescibacteria	NA	NA	NA	NA	NA	NA	NA	OTU53	s__OTU1077	fun_OTU1077_bac_OTU53	0.00672685	0.00396657
bac_OTU53	fun_OTU1790	fun_OTU1790	bac_OTU53	Latescibacteria	NA	NA	NA	NA	NA	NA	NA	OTU53	s__OTU1790	fun_OTU1790_bac_OTU53	0.00672685	0.00191352
bac_OTU53	fun_OTU2034	fun_OTU2034	bac_OTU53	Latescibacteria	NA	NA	NA	NA	NA	NA	NA	OTU53	s__OTU2034	fun_OTU2034_bac_OTU53	0.00672685	0.000744146
bac_OTU53	fun_OTU2772	fun_OTU2772	bac_OTU53	Latescibacteria	p__Ascomycota	NA	c__Eurotiomycetes	NA	f__Verrucariaceae	NA	g__Verrucaria	OTU53	s__alpicola	fun_OTU2772_bac_OTU53	0.00672685	0.0010232
bac_OTU53	fun_OTU2964	fun_OTU2964	bac_OTU53	Latescibacteria	p__Ascomycota	NA	c__Leotiomycetes	NA	f__Helotiaceae	NA	g__Tetracladium	OTU53	s__OTU2964	fun_OTU2964_bac_OTU53	0.00672685	0.049127
bac_OTU65	fun_OTU1210	fun_OTU1210	bac_OTU65	Verrucomicrobia	p__Basidiomycota	Verrucomicrobiae	c__Agaricomycetes	Opitutaceae	f__Suillaceae	Opitutus	g__Suillus	OTU65	s__tridentinus	fun_OTU1210_bac_OTU65	0.00615153	0.00112951
bac_OTU65	fun_OTU1655	fun_OTU1655	bac_OTU65	Verrucomicrobia	p__Basidiomycota	Verrucomicrobiae	c__Agaricomycetes	Opitutaceae	f__Strophariaceae	Opitutus	g__Kuehneromyces	OTU65	s__mutabilis	fun_OTU1655_bac_OTU65	0.00615153	0.00554788
bac_OTU65	fun_OTU1917	fun_OTU1917	bac_OTU65	Verrucomicrobia	p__Basidiomycota	Verrucomicrobiae	c__Agaricomycetes	Opitutaceae	f__Tricholomataceae	Opitutus	g__Clitocybe	OTU65	s__nebularis	fun_OTU1917_bac_OTU65	0.00615153	0.00219257
bac_OTU65	fun_OTU2247	fun_OTU2247	bac_OTU65	Verrucomicrobia	p__Basidiomycota	Verrucomicrobiae	c__Agaricomycetes	Opitutaceae	f__Geastraceae	Opitutus	g__Geastrum	OTU65	s__OTU2247	fun_OTU2247_bac_OTU65	0.00615153	0.00100991
bac_OTU65	fun_OTU2451	fun_OTU2451	bac_OTU65	Verrucomicrobia	p__Basidiomycota	Verrucomicrobiae	c__Agaricomycetes	Opitutaceae	f__Tylosporaceae	Opitutus	g__Amphinema	OTU65	s__byssoides	fun_OTU2451_bac_OTU65	0.00615153	0.00146836
fun_OTU330	bac_OTU91	fun_OTU330	bac_OTU91	Acidobacteria	p__Basidiomycota	Subgroup_17	c__Agaricomycetes	NA	f__Lycoperdaceae	NA	g__Lycoperdon	OTU91	s__OTU330	fun_OTU330_bac_OTU91	0.0162197	0.0107303
bac_OTU91	fun_OTU1890	fun_OTU1890	bac_OTU91	Acidobacteria	p__Basidiomycota	Subgroup_17	c__Agaricomycetes	NA	f__Polyporales_fam_Incertae_sedis	NA	g__Climacocystis	OTU91	s__borealis	fun_OTU1890_bac_OTU91	0.0162197	0.00129561
bac_OTU91	fun_OTU2669	fun_OTU2669	bac_OTU91	Acidobacteria	p__Ascomycota	Subgroup_17	c__Eurotiomycetes	NA	f__Aspergillaceae	NA	g__Penicillium	OTU91	s__penicillioides	fun_OTU2669_bac_OTU91	0.0162197	0.00136205
bac_OTU91	fun_OTU2829	fun_OTU2829	bac_OTU91	Acidobacteria	p__Ascomycota	Subgroup_17	c__Dothideomycetes	NA	f__Leptosphaeriaceae	NA	g__Plenodomus	OTU91	s__biglobosus	fun_OTU2829_bac_OTU91	0.0162197	0.0704747
bac_OTU93	fun_OTU367	fun_OTU367	bac_OTU93	Acidobacteria	p__Ascomycota	Subgroup_6	c__Leotiomycetes	NA	f__Pseudeurotiaceae	NA	g__Pseudogymnoascus	OTU93	s__pannorum	fun_OTU367_bac_OTU93	0.00245619	0.00546815
bac_OTU93	fun_OTU1034	fun_OTU1034	bac_OTU93	Acidobacteria	p__Mortierellomycota	Subgroup_6	c__Mortierellomycetes	NA	f__Mortierellaceae	NA	g__Mortierella	OTU93	s__OTU1034	fun_OTU1034_bac_OTU93	0.00245619	0.00845138
fun_OTU2302	bac_OTU93	fun_OTU2302	bac_OTU93	Acidobacteria	p__Ascomycota	Subgroup_6	c__Eurotiomycetes	NA	NA	NA	NA	OTU93	s__OTU2302	fun_OTU2302_bac_OTU93	0.00245619	0.0181984
bac_OTU93	fun_OTU2697	fun_OTU2697	bac_OTU93	Acidobacteria	p__Ascomycota	Subgroup_6	c__Eurotiomycetes	NA	f__Verrucariaceae	NA	g__Verrucaria	OTU93	s__OTU2697	fun_OTU2697_bac_OTU93	0.00245619	0.000518245
bac_OTU94	fun_OTU277	fun_OTU277	bac_OTU94	Proteobacteria	p__Ascomycota	Deltaproteobacteria	c__Dothideomycetes	Bacteriovoracaceae	f__Leptosphaeriaceae	Peredibacter	g__Leptosphaeria	OTU94	s__sclerotioides	fun_OTU277_bac_OTU94	0.0062843	0.0024517
bac_OTU94	fun_OTU969	fun_OTU969	bac_OTU94	Proteobacteria	NA	Deltaproteobacteria	NA	Bacteriovoracaceae	NA	Peredibacter	NA	OTU94	s__OTU969	fun_OTU969_bac_OTU94	0.0062843	0.0241781
bac_OTU94	fun_OTU1030	fun_OTU1030	bac_OTU94	Proteobacteria	NA	Deltaproteobacteria	NA	Bacteriovoracaceae	NA	Peredibacter	NA	OTU94	s__OTU1030	fun_OTU1030_bac_OTU94	0.0062843	0.000451803
bac_OTU94	fun_OTU1323	fun_OTU1323	bac_OTU94	Proteobacteria	p__Chytridiomycota	Deltaproteobacteria	NA	Bacteriovoracaceae	NA	Peredibacter	NA	OTU94	s__OTU1323	fun_OTU1323_bac_OTU94	0.0062843	0.00328886
bac_OTU94	fun_OTU1463	fun_OTU1463	bac_OTU94	Proteobacteria	p__Basidiomycota	Deltaproteobacteria	c__Microbotryomycetes	Bacteriovoracaceae	NA	Peredibacter	NA	OTU94	s__OTU1463	fun_OTU1463_bac_OTU94	0.0062843	0.0121788
bac_OTU94	fun_OTU1732	fun_OTU1732	bac_OTU94	Proteobacteria	p__Basidiomycota	Deltaproteobacteria	c__Microbotryomycetes	Bacteriovoracaceae	f__Sporidiobolaceae	Peredibacter	g__Rhodotorula	OTU94	s__OTU1732	fun_OTU1732_bac_OTU94	0.0062843	0.0723616
bac_OTU94	fun_OTU1743	fun_OTU1743	bac_OTU94	Proteobacteria	p__Basidiomycota	Deltaproteobacteria	c__Agaricomycetes	Bacteriovoracaceae	f__Hydnodontaceae	Peredibacter	g__Trechispora	OTU94	s__hymenocystis	fun_OTU1743_bac_OTU94	0.0062843	0.00500306
bac_OTU94	fun_OTU1837	fun_OTU1837	bac_OTU94	Proteobacteria	p__Basidiomycota	Deltaproteobacteria	c__Agaricomycetes	Bacteriovoracaceae	f__Bolbitiaceae	Peredibacter	g__Panaeolus	OTU94	s__subbalteatus	fun_OTU1837_bac_OTU94	0.0062843	0.0007973
bac_OTU94	fun_OTU2030	fun_OTU2030	bac_OTU94	Proteobacteria	p__Ascomycota	Deltaproteobacteria	c__Taphrinomycetes	Bacteriovoracaceae	NA	Peredibacter	NA	OTU94	s__OTU2030	fun_OTU2030_bac_OTU94	0.0062843	0.00176735
bac_OTU94	fun_OTU2142	fun_OTU2142	bac_OTU94	Proteobacteria	NA	Deltaproteobacteria	NA	Bacteriovoracaceae	NA	Peredibacter	NA	OTU94	s__OTU2142	fun_OTU2142_bac_OTU94	0.0062843	0.0632392
bac_OTU94	fun_OTU2353	fun_OTU2353	bac_OTU94	Proteobacteria	p__Basidiomycota	Deltaproteobacteria	c__Agaricomycetes	Bacteriovoracaceae	f__Psathyrellaceae	Peredibacter	g__Psathyrella	OTU94	s__pygmaea	fun_OTU2353_bac_OTU94	0.0062843	0.000724214
bac_OTU94	fun_OTU2663	fun_OTU2663	bac_OTU94	Proteobacteria	p__Ascomycota	Deltaproteobacteria	c__Eurotiomycetes	Bacteriovoracaceae	f__Verrucariaceae	Peredibacter	g__Verrucaria	OTU94	s__latebrosa	fun_OTU2663_bac_OTU94	0.0062843	0.00303638
bac_OTU94	fun_OTU2928	fun_OTU2928	bac_OTU94	Proteobacteria	p__Ascomycota	Deltaproteobacteria	c__Leotiomycetes	Bacteriovoracaceae	f__Helotiales_fam_Incertae_sedis	Peredibacter	g__Hyalodendriella	OTU94	s__betulae	fun_OTU2928_bac_OTU94	0.0062843	0.00562761
bac_OTU94	fun_OTU2930	fun_OTU2930	bac_OTU94	Proteobacteria	p__Ascomycota	Deltaproteobacteria	c__Leotiomycetes	Bacteriovoracaceae	f__Dermateaceae	Peredibacter	g__Naevala	OTU94	s__OTU2930	fun_OTU2930_bac_OTU94	0.0062843	0.00566747
bac_OTU94	fun_OTU4201	fun_OTU4201	bac_OTU94	Proteobacteria	p__Rozellomycota	Deltaproteobacteria	NA	Bacteriovoracaceae	NA	Peredibacter	NA	OTU94	s__OTU4201	fun_OTU4201_bac_OTU94	0.0062843	0.00197332
bac_OTU94	fun_OTU5746	fun_OTU5746	bac_OTU94	Proteobacteria	p__Ascomycota	Deltaproteobacteria	c__Eurotiomycetes	Bacteriovoracaceae	f__Verrucariaceae	Peredibacter	g__Verrucaria	OTU94	s__alpicola	fun_OTU5746_bac_OTU94	0.0062843	0.00263109
bac_OTU95	fun_OTU459	fun_OTU459	bac_OTU95	Bacteroidetes	NA	Bacteroidia	NA	Saprospiraceae	NA	NA	NA	OTU95	s__OTU459	fun_OTU459_bac_OTU95	0.0244734	0.0308821
bac_OTU95	fun_OTU1618	fun_OTU1618	bac_OTU95	Bacteroidetes	p__Basidiomycota	Bacteroidia	c__Pucciniomycetes	Saprospiraceae	f__Coleosporiaceae	NA	g__Chrysomyxa	OTU95	s__OTU1618	fun_OTU1618_bac_OTU95	0.0244734	0.00605283
bac_OTU95	fun_OTU2367	fun_OTU2367	bac_OTU95	Bacteroidetes	p__Ascomycota	Bacteroidia	c__Pezizomycetes	Saprospiraceae	f__Pyronemataceae	NA	g__Boubovia	OTU95	s__OTU2367	fun_OTU2367_bac_OTU95	0.0244734	0.000544822
fun_OTU2669	bac_OTU95	fun_OTU2669	bac_OTU95	Bacteroidetes	p__Ascomycota	Bacteroidia	c__Eurotiomycetes	Saprospiraceae	f__Aspergillaceae	NA	g__Penicillium	OTU95	s__penicillioides	fun_OTU2669_bac_OTU95	0.0244734	0.00136205
fun_OTU2697	bac_OTU95	fun_OTU2697	bac_OTU95	Bacteroidetes	p__Ascomycota	Bacteroidia	c__Eurotiomycetes	Saprospiraceae	f__Verrucariaceae	NA	g__Verrucaria	OTU95	s__OTU2697	fun_OTU2697_bac_OTU95	0.0244734	0.000518245
bac_OTU98	fun_OTU451	fun_OTU451	bac_OTU98	Actinobacteria	NA	Acidimicrobiia	NA	NA	NA	NA	NA	OTU98	s__OTU451	fun_OTU451_bac_OTU98	0.0610728	0.262677
fun_OTU1618	bac_OTU98	fun_OTU1618	bac_OTU98	Actinobacteria	p__Basidiomycota	Acidimicrobiia	c__Pucciniomycetes	NA	f__Coleosporiaceae	NA	g__Chrysomyxa	OTU98	s__OTU1618	fun_OTU1618_bac_OTU98	0.0610728	0.00605283
bac_OTU98	fun_OTU4137	fun_OTU4137	bac_OTU98	Actinobacteria	p__Basidiomycota	Acidimicrobiia	c__Agaricostilbomycetes	NA	f__Chionosphaeraceae	NA	NA	OTU98	s__OTU4137	fun_OTU4137_bac_OTU98	0.0610728	0.000830521
bac_OTU99	fun_OTU3	fun_OTU3	bac_OTU99	Proteobacteria	p__Mortierellomycota	Alphaproteobacteria	c__Mortierellomycetes	Reyranellaceae	f__Mortierellaceae	Reyranella	g__Mortierella	OTU99	s__elongata	fun_OTU3_bac_OTU99	0.00911666	0.00835836
bac_OTU99	fun_OTU1075	fun_OTU1075	bac_OTU99	Proteobacteria	NA	Alphaproteobacteria	NA	Reyranellaceae	NA	Reyranella	NA	OTU99	s__OTU1075	fun_OTU1075_bac_OTU99	0.00911666	0.00247163
bac_OTU99	fun_OTU1153	fun_OTU1153	bac_OTU99	Proteobacteria	p__Basidiomycota	Alphaproteobacteria	c__Agaricomycetes	Reyranellaceae	NA	Reyranella	NA	OTU99	s__OTU1153	fun_OTU1153_bac_OTU99	0.00911666	0.00313605
bac_OTU99	fun_OTU1324	fun_OTU1324	bac_OTU99	Proteobacteria	p__Basidiomycota	Alphaproteobacteria	c__Pucciniomycetes	Reyranellaceae	f__Coleosporiaceae	Reyranella	g__Coleosporium	OTU99	s__OTU1324	fun_OTU1324_bac_OTU99	0.00911666	0.000697637
bac_OTU99	fun_OTU2667	fun_OTU2667	bac_OTU99	Proteobacteria	p__Ascomycota	Alphaproteobacteria	c__Eurotiomycetes	Reyranellaceae	f__Verrucariaceae	Reyranella	g__Verrucaria	OTU99	s__OTU2667	fun_OTU2667_bac_OTU99	0.00911666	0.00100327
bac_OTU99	fun_OTU2936	fun_OTU2936	bac_OTU99	Proteobacteria	p__Ascomycota	Alphaproteobacteria	c__Leotiomycetes	Reyranellaceae	f__Helotiaceae	Reyranella	g__Tetracladium	OTU99	s__OTU2936	fun_OTU2936_bac_OTU99	0.00911666	0.0759694
bac_OTU99	fun_OTU2941	fun_OTU2941	bac_OTU99	Proteobacteria	p__Ascomycota	Alphaproteobacteria	c__Leotiomycetes	Reyranellaceae	f__Helotiaceae	Reyranella	g__Tetracladium	OTU99	s__OTU2941	fun_OTU2941_bac_OTU99	0.00911666	0.0568143
bac_OTU99	fun_OTU2979	fun_OTU2979	bac_OTU99	Proteobacteria	p__Ascomycota	Alphaproteobacteria	c__Leotiomycetes	Reyranellaceae	f__Helotiaceae	Reyranella	g__Tetracladium	OTU99	s__OTU2979	fun_OTU2979_bac_OTU99	0.00911666	0.0644816
bac_OTU99	fun_OTU9829	fun_OTU9829	bac_OTU99	Proteobacteria	NA	Alphaproteobacteria	NA	Reyranellaceae	NA	Reyranella	NA	OTU99	s__OTU9829	fun_OTU9829_bac_OTU99	0.00911666	0.000923539
bac_OTU104	fun_OTU736	fun_OTU736	bac_OTU104	Gemmatimonadetes	p__Basidiomycota	Gemmatimonadetes	c__Ustilaginomycetes	Gemmatimonadaceae	f__Ustilaginaceae	NA	g__Ustilago	OTU104	s__nunavutica	fun_OTU736_bac_OTU104	0.0367322	0.00594653
bac_OTU104	fun_OTU1102	fun_OTU1102	bac_OTU104	Gemmatimonadetes	NA	Gemmatimonadetes	NA	Gemmatimonadaceae	NA	NA	NA	OTU104	s__OTU1102	fun_OTU1102_bac_OTU104	0.0367322	0.00300316
bac_OTU104	fun_OTU2728	fun_OTU2728	bac_OTU104	Gemmatimonadetes	p__Ascomycota	Gemmatimonadetes	c__Eurotiomycetes	Gemmatimonadaceae	f__Verrucariaceae	NA	g__Polyblastia	OTU104	s__moravica	fun_OTU2728_bac_OTU104	0.0367322	0.00211949
bac_OTU105	fun_OTU151	fun_OTU151	bac_OTU105	Proteobacteria	p__Basidiomycota	Gammaproteobacteria	c__Agaricomycetes	Cellvibrionaceae	f__Psathyrellaceae	Cellvibrio	g__Coprinopsis	OTU105	s__lagopus	fun_OTU151_bac_OTU105	0.0111303	0.000784011
bac_OTU105	fun_OTU309	fun_OTU309	bac_OTU105	Proteobacteria	NA	Gammaproteobacteria	NA	Cellvibrionaceae	NA	Cellvibrio	NA	OTU105	s__OTU309	fun_OTU309_bac_OTU105	0.0111303	0.00243841
bac_OTU105	fun_OTU522	fun_OTU522	bac_OTU105	Proteobacteria	p__Ascomycota	Gammaproteobacteria	c__Dothideomycetes	Cellvibrionaceae	f__Sporormiaceae	Cellvibrio	g__Sporormiella	OTU105	s__OTU522	fun_OTU522_bac_OTU105	0.0111303	0.00910915
bac_OTU105	fun_OTU1666	fun_OTU1666	bac_OTU105	Proteobacteria	p__Basidiomycota	Gammaproteobacteria	c__Microbotryomycetes	Cellvibrionaceae	NA	Cellvibrio	NA	OTU105	s__OTU1666	fun_OTU1666_bac_OTU105	0.0111303	0.00601297
bac_OTU105	fun_OTU1713	fun_OTU1713	bac_OTU105	Proteobacteria	p__Chytridiomycota	Gammaproteobacteria	c__Rhizophydiomycetes	Cellvibrionaceae	f__Rhizophydiaceae	Cellvibrio	g__Rhizophydium	OTU105	s__OTU1713	fun_OTU1713_bac_OTU105	0.0111303	0.00439179
bac_OTU105	fun_OTU1857	fun_OTU1857	bac_OTU105	Proteobacteria	p__Basidiomycota	Gammaproteobacteria	c__Agaricomycetes	Cellvibrionaceae	f__Strophariaceae	Cellvibrio	g__Pholiota	OTU105	s__squarrosa	fun_OTU1857_bac_OTU105	0.0111303	0.00141521
bac_OTU105	fun_OTU1918	fun_OTU1918	bac_OTU105	Proteobacteria	p__Basidiomycota	Gammaproteobacteria	c__Agaricomycetes	Cellvibrionaceae	f__Cortinariaceae	Cellvibrio	g__Cortinarius	OTU105	s__infractiflavus	fun_OTU1918_bac_OTU105	0.0111303	0.000418582
bac_OTU105	fun_OTU1948	fun_OTU1948	bac_OTU105	Proteobacteria	p__Basidiomycota	Gammaproteobacteria	c__Agaricomycetes	Cellvibrionaceae	f__Bolbitiaceae	Cellvibrio	g__Panaeolus	OTU105	s__cyanescens	fun_OTU1948_bac_OTU105	0.0111303	0.00144843
bac_OTU105	fun_OTU2666	fun_OTU2666	bac_OTU105	Proteobacteria	p__Ascomycota	Gammaproteobacteria	c__Eurotiomycetes	Cellvibrionaceae	f__Verrucariaceae	Cellvibrio	g__Verrucaria	OTU105	s__latebrosa	fun_OTU2666_bac_OTU105	0.0111303	0.00423233
bac_OTU105	fun_OTU3216	fun_OTU3216	bac_OTU105	Proteobacteria	p__Basidiomycota	Gammaproteobacteria	c__Agaricomycetes	Cellvibrionaceae	f__Paxillaceae	Cellvibrio	g__Paxillus	OTU105	s__involutus	fun_OTU3216_bac_OTU105	0.0111303	0.000916895
fun_OTU4438	bac_OTU105	fun_OTU4438	bac_OTU105	Proteobacteria	p__Basidiomycota	Gammaproteobacteria	c__Microbotryomycetes	Cellvibrionaceae	NA	Cellvibrio	NA	OTU105	s__OTU4438	fun_OTU4438_bac_OTU105	0.0111303	0.0120259
bac_OTU116	fun_OTU125	fun_OTU125	bac_OTU116	Proteobacteria	p__Basidiomycota	Deltaproteobacteria	c__Agaricomycetes	NA	f__Strophariaceae	NA	g__Hypholoma	OTU116	s__fasciculare	fun_OTU125_bac_OTU116	0.0142282	0.024012
bac_OTU116	fun_OTU402	fun_OTU402	bac_OTU116	Proteobacteria	p__Chytridiomycota	Deltaproteobacteria	c__Rhizophydiomycetes	NA	f__Alphamycetaceae	NA	g__Betamyces	OTU116	s__OTU402	fun_OTU402_bac_OTU116	0.0142282	0.00255136
bac_OTU116	fun_OTU457	fun_OTU457	bac_OTU116	Proteobacteria	p__Mucoromycota	Deltaproteobacteria	c__Mucoromycetes	NA	f__Mucoraceae	NA	g__Mucor	OTU116	s__hiemalis	fun_OTU457_bac_OTU116	0.0142282	0.00193345
bac_OTU116	fun_OTU870	fun_OTU870	bac_OTU116	Proteobacteria	NA	Deltaproteobacteria	NA	NA	NA	NA	NA	OTU116	s__OTU870	fun_OTU870_bac_OTU116	0.0142282	0.00130226
bac_OTU116	fun_OTU1085	fun_OTU1085	bac_OTU116	Proteobacteria	NA	Deltaproteobacteria	NA	NA	NA	NA	NA	OTU116	s__OTU1085	fun_OTU1085_bac_OTU116	0.0142282	0.000411938
fun_OTU1201	bac_OTU116	fun_OTU1201	bac_OTU116	Proteobacteria	p__Basidiomycota	Deltaproteobacteria	c__Agaricomycetes	NA	f__Suillaceae	NA	g__Suillus	OTU116	s__variegatus	fun_OTU1201_bac_OTU116	0.0142282	0.00170091
bac_OTU116	fun_OTU1277	fun_OTU1277	bac_OTU116	Proteobacteria	p__Chytridiomycota	Deltaproteobacteria	c__Rhizophydiomycetes	NA	f__Alphamycetaceae	NA	g__Betamyces	OTU116	s__americae-meridionalis	fun_OTU1277_bac_OTU116	0.0142282	0.0142783
bac_OTU116	fun_OTU2426	fun_OTU2426	bac_OTU116	Proteobacteria	p__Basidiomycota	Deltaproteobacteria	c__Agaricomycetes	NA	f__Cortinariaceae	NA	g__Cortinarius	OTU116	s__fragrantissimus	fun_OTU2426_bac_OTU116	0.0142282	0.000345497
bac_OTU116	fun_OTU2842	fun_OTU2842	bac_OTU116	Proteobacteria	p__Ascomycota	Deltaproteobacteria	c__Dothideomycetes	NA	f__Phaeosphaeriaceae	NA	g__Juncaceicola	OTU116	s__padellana	fun_OTU2842_bac_OTU116	0.0142282	0.00146172
bac_OTU116	fun_OTU3291	fun_OTU3291	bac_OTU116	Proteobacteria	p__Rozellomycota	Deltaproteobacteria	NA	NA	NA	NA	NA	OTU116	s__OTU3291	fun_OTU3291_bac_OTU116	0.0142282	0.018205
bac_OTU116	fun_OTU3436	fun_OTU3436	bac_OTU116	Proteobacteria	p__Basidiomycota	Deltaproteobacteria	c__Agaricomycetes	NA	f__Ganodermataceae	NA	g__Ganoderma	OTU116	s__lobatum	fun_OTU3436_bac_OTU116	0.0142282	0.000571398
bac_OTU116	fun_OTU7408	fun_OTU7408	bac_OTU116	Proteobacteria	NA	Deltaproteobacteria	NA	NA	NA	NA	NA	OTU116	s__OTU7408	fun_OTU7408_bac_OTU116	0.0142282	0.00670396
bac_OTU119	fun_OTU207	fun_OTU207	bac_OTU119	Proteobacteria	p__Basidiomycota	Deltaproteobacteria	c__Microbotryomycetes	mle1-27	NA	NA	NA	OTU119	s__OTU207	fun_OTU207_bac_OTU119	0.00247831	0.00835836
bac_OTU119	fun_OTU700	fun_OTU700	bac_OTU119	Proteobacteria	NA	Deltaproteobacteria	NA	mle1-27	NA	NA	NA	OTU119	s__OTU700	fun_OTU700_bac_OTU119	0.00247831	0.00191352
bac_OTU119	fun_OTU1193	fun_OTU1193	bac_OTU119	Proteobacteria	p__Basidiomycota	Deltaproteobacteria	c__Agaricomycetes	mle1-27	f__Suillaceae	NA	g__Suillus	OTU119	s__cavipes	fun_OTU1193_bac_OTU119	0.00247831	0.00190688
bac_OTU119	fun_OTU1378	fun_OTU1378	bac_OTU119	Proteobacteria	p__Chytridiomycota	Deltaproteobacteria	c__Rhizophydiomycetes	mle1-27	NA	NA	NA	OTU119	s__OTU1378	fun_OTU1378_bac_OTU119	0.00247831	0.00125575
bac_OTU119	fun_OTU2013	fun_OTU2013	bac_OTU119	Proteobacteria	p__Basidiomycota	Deltaproteobacteria	c__Agaricomycetes	mle1-27	f__Hymenochaetaceae	NA	g__Inonotus	OTU119	s__andersonii	fun_OTU2013_bac_OTU119	0.00247831	0.000903606
bac_OTU119	fun_OTU2477	fun_OTU2477	bac_OTU119	Proteobacteria	p__Ascomycota	Deltaproteobacteria	c__Sordariomycetes	mle1-27	f__Xylariaceae	NA	g__Lopadostoma	OTU119	s__fagi	fun_OTU2477_bac_OTU119	0.00247831	0.00172084
bac_OTU119	fun_OTU2753	fun_OTU2753	bac_OTU119	Proteobacteria	p__Ascomycota	Deltaproteobacteria	c__Eurotiomycetes	mle1-27	f__Verrucariaceae	NA	g__Polyblastia	OTU119	s__moravica	fun_OTU2753_bac_OTU119	0.00247831	0.00279055
bac_OTU119	fun_OTU3198	fun_OTU3198	bac_OTU119	Proteobacteria	NA	Deltaproteobacteria	NA	mle1-27	NA	NA	NA	OTU119	s__OTU3198	fun_OTU3198_bac_OTU119	0.00247831	0.000405294
fun_OTU1022	bac_OTU125	fun_OTU1022	bac_OTU125	Proteobacteria	p__Monoblepharomycota	Alphaproteobacteria	NA	Beijerinckiaceae	NA	Microvirga	NA	OTU125	s__OTU1022	fun_OTU1022_bac_OTU125	0.146176	0.00271746
bac_OTU125	fun_OTU1925	fun_OTU1925	bac_OTU125	Proteobacteria	p__Monoblepharomycota	Alphaproteobacteria	c__Monoblepharidomycetes	Beijerinckiaceae	NA	Microvirga	NA	OTU125	s__OTU1925	fun_OTU1925_bac_OTU125	0.146176	0.00955431
bac_OTU132	fun_OTU132	fun_OTU132	bac_OTU132	Proteobacteria	p__Chytridiomycota	Gammaproteobacteria	c__Rhizophydiomycetes	Burkholderiaceae	f__Alphamycetaceae	Massilia	g__Betamyces	OTU132	s__OTU132	fun_OTU132_bac_OTU132	0.477651	0.337583
bac_OTU132	fun_OTU268	fun_OTU268	bac_OTU132	Proteobacteria	NA	Gammaproteobacteria	NA	Burkholderiaceae	NA	Massilia	NA	OTU132	s__OTU268	fun_OTU268_bac_OTU132	0.477651	0.00111622
fun_OTU285	bac_OTU132	fun_OTU285	bac_OTU132	Proteobacteria	p__Ascomycota	Gammaproteobacteria	c__Dothideomycetes	Burkholderiaceae	f__Sporormiaceae	Massilia	g__Preussia	OTU132	s__tetramera	fun_OTU285_bac_OTU132	0.477651	0.00453796
bac_OTU132	fun_OTU952	fun_OTU952	bac_OTU132	Proteobacteria	p__Basidiomycota	Gammaproteobacteria	c__Ustilaginomycetes	Burkholderiaceae	f__Urocystidaceae	Massilia	g__Urocystis	OTU132	s__agropyri	fun_OTU952_bac_OTU132	0.477651	0.0084248
bac_OTU132	fun_OTU2171	fun_OTU2171	bac_OTU132	Proteobacteria	p__Basidiomycota	Gammaproteobacteria	c__Cystobasidiomycetes	Burkholderiaceae	f__Buckleyzymaceae	Massilia	g__Buckleyzyma	OTU132	s__aurantiaca	fun_OTU2171_bac_OTU132	0.477651	0.000657772
bac_OTU132	fun_OTU2934	fun_OTU2934	bac_OTU132	Proteobacteria	p__Ascomycota	Gammaproteobacteria	c__Leotiomycetes	Burkholderiaceae	f__Helotiaceae	Massilia	g__Tetracladium	OTU132	s__OTU2934	fun_OTU2934_bac_OTU132	0.477651	0.0624684
bac_OTU132	fun_OTU7322	fun_OTU7322	bac_OTU132	Proteobacteria	p__Chytridiomycota	Gammaproteobacteria	c__Rhizophydiomycetes	Burkholderiaceae	f__Halomycetaceae	Massilia	g__Paranamyces	OTU132	s__OTU7322	fun_OTU7322_bac_OTU132	0.477651	0.00951444
bac_OTU135	fun_OTU2659	fun_OTU2659	bac_OTU135	Acidobacteria	p__Ascomycota	Subgroup_6	c__Eurotiomycetes	NA	f__Verrucariaceae	NA	g__Verrucaria	OTU135	s__latebrosa	fun_OTU2659_bac_OTU135	0.0595681	0.00260451
bac_OTU135	fun_OTU2826	fun_OTU2826	bac_OTU135	Acidobacteria	p__Ascomycota	Subgroup_6	c__Dothideomycetes	NA	f__Phaeosphaeriaceae	NA	g__Juncaceicola	OTU135	s__OTU2826	fun_OTU2826_bac_OTU135	0.0595681	0.00797964
fun_OTU2936	bac_OTU135	fun_OTU2936	bac_OTU135	Acidobacteria	p__Ascomycota	Subgroup_6	c__Leotiomycetes	NA	f__Helotiaceae	NA	g__Tetracladium	OTU135	s__OTU2936	fun_OTU2936_bac_OTU135	0.0595681	0.0759694
bac_OTU153	fun_OTU208	fun_OTU208	bac_OTU153	Proteobacteria	p__Ascomycota	Deltaproteobacteria	c__Dothideomycetes	Bdellovibrionaceae	f__Phaeosphaeriaceae	OM27_clade	g__Phaeosphaeria	OTU153	s__tofieldiae	fun_OTU208_bac_OTU153	0.00316428	0.00863741
bac_OTU153	fun_OTU1218	fun_OTU1218	bac_OTU153	Proteobacteria	p__Basidiomycota	Deltaproteobacteria	c__Agaricomycetes	Bdellovibrionaceae	f__Suillaceae	OM27_clade	g__Suillus	OTU153	s__variegatus	fun_OTU1218_bac_OTU153	0.00316428	0.00954767
bac_OTU153	fun_OTU1980	fun_OTU1980	bac_OTU153	Proteobacteria	p__Basidiomycota	Deltaproteobacteria	c__Agaricomycetes	Bdellovibrionaceae	f__Psathyrellaceae	OM27_clade	g__Coprinellus	OTU153	s__xanthothrix	fun_OTU1980_bac_OTU153	0.00316428	0.0017607
bac_OTU153	fun_OTU2175	fun_OTU2175	bac_OTU153	Proteobacteria	p__Basidiomycota	Deltaproteobacteria	c__Agaricomycetes	Bdellovibrionaceae	f__Meruliaceae	OM27_clade	g__Scopuloides	OTU153	s__hydnoides	fun_OTU2175_bac_OTU153	0.00316428	0.00247163
bac_OTU153	fun_OTU2267	fun_OTU2267	bac_OTU153	Proteobacteria	p__Basidiomycota	Deltaproteobacteria	c__Agaricomycetes	Bdellovibrionaceae	f__Psathyrellaceae	OM27_clade	g__Coprinellus	OTU153	s__brevisetulosus	fun_OTU2267_bac_OTU153	0.00316428	0.00119595
bac_OTU153	fun_OTU2629	fun_OTU2629	bac_OTU153	Proteobacteria	p__Ascomycota	Deltaproteobacteria	c__Eurotiomycetes	Bdellovibrionaceae	f__Verrucariaceae	OM27_clade	g__Polyblastia	OTU153	s__moravica	fun_OTU2629_bac_OTU153	0.00316428	0.00409945
bac_OTU153	fun_OTU2776	fun_OTU2776	bac_OTU153	Proteobacteria	p__Ascomycota	Deltaproteobacteria	c__Dothideomycetes	Bdellovibrionaceae	f__Mytilinidiaceae	OM27_clade	g__Lophium	OTU153	s__mytilinum	fun_OTU2776_bac_OTU153	0.00316428	0.000830521
fun_OTU3291	bac_OTU153	fun_OTU3291	bac_OTU153	Proteobacteria	p__Rozellomycota	Deltaproteobacteria	NA	Bdellovibrionaceae	NA	OM27_clade	NA	OTU153	s__OTU3291	fun_OTU3291_bac_OTU153	0.00316428	0.018205
bac_OTU160	fun_OTU101	fun_OTU101	bac_OTU160	Proteobacteria	p__Basidiomycota	Alphaproteobacteria	c__Microbotryomycetes	Reyranellaceae	f__Camptobasidiaceae	Reyranella	NA	OTU160	s__OTU101	fun_OTU101_bac_OTU160	0.0145822	0.534005
bac_OTU160	fun_OTU521	fun_OTU521	bac_OTU160	Proteobacteria	p__Ascomycota	Alphaproteobacteria	c__Dothideomycetes	Reyranellaceae	f__Pleosporaceae	Reyranella	g__Alternaria	OTU160	s__subcucurbitae	fun_OTU521_bac_OTU160	0.0145822	0.00457783
bac_OTU160	fun_OTU910	fun_OTU910	bac_OTU160	Proteobacteria	p__Chytridiomycota	Alphaproteobacteria	c__Rhizophydiomycetes	Reyranellaceae	NA	Reyranella	NA	OTU160	s__OTU910	fun_OTU910_bac_OTU160	0.0145822	0.000305632
bac_OTU160	fun_OTU1487	fun_OTU1487	bac_OTU160	Proteobacteria	p__Basidiomycota	Alphaproteobacteria	c__Microbotryomycetes	Reyranellaceae	NA	Reyranella	NA	OTU160	s__OTU1487	fun_OTU1487_bac_OTU160	0.0145822	0.0534457
bac_OTU160	fun_OTU1817	fun_OTU1817	bac_OTU160	Proteobacteria	p__Basidiomycota	Alphaproteobacteria	c__Microbotryomycetes	Reyranellaceae	f__Leucosporidiaceae	Reyranella	g__Leucosporidium	OTU160	s__OTU1817	fun_OTU1817_bac_OTU160	0.0145822	0.00463098
bac_OTU160	fun_OTU1907	fun_OTU1907	bac_OTU160	Proteobacteria	p__Monoblepharomycota	Alphaproteobacteria	c__Monoblepharidomycetes	Reyranellaceae	NA	Reyranella	NA	OTU160	s__OTU1907	fun_OTU1907_bac_OTU160	0.0145822	0.0292609
bac_OTU160	fun_OTU1944	fun_OTU1944	bac_OTU160	Proteobacteria	p__Basidiomycota	Alphaproteobacteria	c__Agaricomycetes	Reyranellaceae	f__Crepidotaceae	Reyranella	g__Crepidotus	OTU160	s__applanatus	fun_OTU1944_bac_OTU160	0.0145822	0.000465092
bac_OTU160	fun_OTU2662	fun_OTU2662	bac_OTU160	Proteobacteria	p__Ascomycota	Alphaproteobacteria	c__Eurotiomycetes	Reyranellaceae	f__Verrucariaceae	Reyranella	g__Verrucaria	OTU160	s__latebrosa	fun_OTU2662_bac_OTU160	0.0145822	0.019773
bac_OTU160	fun_OTU2752	fun_OTU2752	bac_OTU160	Proteobacteria	p__Ascomycota	Alphaproteobacteria	c__Sordariomycetes	Reyranellaceae	f__Xylariaceae	Reyranella	g__Xylaria	OTU160	s__OTU2752	fun_OTU2752_bac_OTU160	0.0145822	0.00103649
fun_OTU4438	bac_OTU160	fun_OTU4438	bac_OTU160	Proteobacteria	p__Basidiomycota	Alphaproteobacteria	c__Microbotryomycetes	Reyranellaceae	NA	Reyranella	NA	OTU160	s__OTU4438	fun_OTU4438_bac_OTU160	0.0145822	0.0120259
bac_OTU160	fun_OTU10324	fun_OTU10324	bac_OTU160	Proteobacteria	p__Ascomycota	Alphaproteobacteria	c__Dothideomycetes	Reyranellaceae	f__Pleosporales_fam_Incertae_sedis	Reyranella	g__Neohendersonia	OTU160	s__kickxii	fun_OTU10324_bac_OTU160	0.0145822	0.000531533
bac_OTU170	fun_OTU124	fun_OTU124	bac_OTU170	Acidobacteria	NA	Holophagae	NA	NA	NA	NA	NA	OTU170	s__OTU124	fun_OTU124_bac_OTU170	0.010223	0.0326826
bac_OTU170	fun_OTU376	fun_OTU376	bac_OTU170	Acidobacteria	NA	Holophagae	NA	NA	NA	NA	NA	OTU170	s__OTU376	fun_OTU376_bac_OTU170	0.010223	0.0109762
bac_OTU171	fun_OTU44	fun_OTU44	bac_OTU171	Acidobacteria	p__Basidiomycota	Holophagae	NA	NA	NA	NA	NA	OTU171	s__OTU44	fun_OTU44_bac_OTU171	0.025624	0.0360047
fun_OTU208	bac_OTU171	fun_OTU208	bac_OTU171	Acidobacteria	p__Ascomycota	Holophagae	c__Dothideomycetes	NA	f__Phaeosphaeriaceae	NA	g__Phaeosphaeria	OTU171	s__tofieldiae	fun_OTU208_bac_OTU171	0.025624	0.00863741
bac_OTU171	fun_OTU1174	fun_OTU1174	bac_OTU171	Acidobacteria	NA	Holophagae	NA	NA	NA	NA	NA	OTU171	s__OTU1174	fun_OTU1174_bac_OTU171	0.025624	0.0443232
bac_OTU171	fun_OTU1244	fun_OTU1244	bac_OTU171	Acidobacteria	p__Chytridiomycota	Holophagae	c__Rhizophydiomycetes	NA	f__Alphamycetaceae	NA	g__Betamyces	OTU171	s__OTU1244	fun_OTU1244_bac_OTU171	0.025624	0.0893175
bac_OTU171	fun_OTU1439	fun_OTU1439	bac_OTU171	Acidobacteria	p__Basidiomycota	Holophagae	c__Agaricomycetes	NA	f__Hydnodontaceae	NA	g__Trechispora	OTU171	s__OTU1439	fun_OTU1439_bac_OTU171	0.025624	0.000292343
fun_OTU1713	bac_OTU171	fun_OTU1713	bac_OTU171	Acidobacteria	p__Chytridiomycota	Holophagae	c__Rhizophydiomycetes	NA	f__Rhizophydiaceae	NA	g__Rhizophydium	OTU171	s__OTU1713	fun_OTU1713_bac_OTU171	0.025624	0.00439179
bac_OTU171	fun_OTU2452	fun_OTU2452	bac_OTU171	Acidobacteria	p__Ascomycota	Holophagae	c__Lichinomycetes	NA	f__Lichinaceae	NA	g__Phylliscum	OTU171	s__OTU2452	fun_OTU2452_bac_OTU171	0.025624	0.00456454
bac_OTU171	fun_OTU2743	fun_OTU2743	bac_OTU171	Acidobacteria	p__Ascomycota	Holophagae	c__Dothideomycetes	NA	f__Mytilinidiaceae	NA	g__Lophium	OTU171	s__arboricola	fun_OTU2743_bac_OTU171	0.025624	0.00388684
fun_OTU521	bac_OTU189	fun_OTU521	bac_OTU189	Acidobacteria	p__Ascomycota	Blastocatellia_(Subgroup_4)	c__Dothideomycetes	NA	f__Pleosporaceae	NA	g__Alternaria	OTU189	s__subcucurbitae	fun_OTU521_bac_OTU189	0.00243406	0.00457783
bac_OTU189	fun_OTU565	fun_OTU565	bac_OTU189	Acidobacteria	p__Ascomycota	Blastocatellia_(Subgroup_4)	c__Dothideomycetes	NA	f__Aureobasidiaceae	NA	g__Aureobasidium	OTU189	s__pullulans	fun_OTU565_bac_OTU189	0.00243406	0.00234539
bac_OTU189	fun_OTU647	fun_OTU647	bac_OTU189	Acidobacteria	NA	Blastocatellia_(Subgroup_4)	NA	NA	NA	NA	NA	OTU189	s__OTU647	fun_OTU647_bac_OTU189	0.00243406	0.00281048
bac_OTU189	fun_OTU1175	fun_OTU1175	bac_OTU189	Acidobacteria	NA	Blastocatellia_(Subgroup_4)	NA	NA	NA	NA	NA	OTU189	s__OTU1175	fun_OTU1175_bac_OTU189	0.00243406	0.00128897
bac_OTU189	fun_OTU1526	fun_OTU1526	bac_OTU189	Acidobacteria	p__Basidiomycota	Blastocatellia_(Subgroup_4)	c__Agaricomycetes	NA	f__Thelephoraceae	NA	g__Tomentella	OTU189	s__terrestris	fun_OTU1526_bac_OTU189	0.00243406	0.000405294
fun_OTU1948	bac_OTU189	fun_OTU1948	bac_OTU189	Acidobacteria	p__Basidiomycota	Blastocatellia_(Subgroup_4)	c__Agaricomycetes	NA	f__Bolbitiaceae	NA	g__Panaeolus	OTU189	s__cyanescens	fun_OTU1948_bac_OTU189	0.00243406	0.00144843
bac_OTU189	fun_OTU2028	fun_OTU2028	bac_OTU189	Acidobacteria	p__Basidiomycota	Blastocatellia_(Subgroup_4)	c__Agaricomycetes	NA	f__Strophariaceae	NA	g__Deconica	OTU189	s__phyllogena	fun_OTU2028_bac_OTU189	0.00243406	0.0020464
bac_OTU189	fun_OTU2098	fun_OTU2098	bac_OTU189	Acidobacteria	p__Basidiomycota	Blastocatellia_(Subgroup_4)	c__Agaricomycetes	NA	f__Strophariaceae	NA	g__Stropharia	OTU189	s__aeruginosa	fun_OTU2098_bac_OTU189	0.00243406	0.000571398
bac_OTU189	fun_OTU2849	fun_OTU2849	bac_OTU189	Acidobacteria	p__Ascomycota	Blastocatellia_(Subgroup_4)	c__Pezizomycotina_cls_Incertae_sedis	NA	f__Pezizomycotina_fam_Incertae_sedis	NA	g__Ciliophora	OTU189	s__OTU2849	fun_OTU2849_bac_OTU189	0.00243406	0.00243841
fun_OTU2930	bac_OTU189	fun_OTU2930	bac_OTU189	Acidobacteria	p__Ascomycota	Blastocatellia_(Subgroup_4)	c__Leotiomycetes	NA	f__Dermateaceae	NA	g__Naevala	OTU189	s__OTU2930	fun_OTU2930_bac_OTU189	0.00243406	0.00566747
fun_OTU3	bac_OTU190	fun_OTU3	bac_OTU190	Proteobacteria	p__Mortierellomycota	Deltaproteobacteria	c__Mortierellomycetes	Haliangiaceae	f__Mortierellaceae	Haliangium	g__Mortierella	OTU190	s__elongata	fun_OTU3_bac_OTU190	0.0117499	0.00835836
fun_OTU451	bac_OTU190	fun_OTU451	bac_OTU190	Proteobacteria	NA	Deltaproteobacteria	NA	Haliangiaceae	NA	Haliangium	NA	OTU190	s__OTU451	fun_OTU451_bac_OTU190	0.0117499	0.262677
bac_OTU190	fun_OTU2727	fun_OTU2727	bac_OTU190	Proteobacteria	p__Ascomycota	Deltaproteobacteria	c__Eurotiomycetes	Haliangiaceae	f__Verrucariaceae	Haliangium	g__Verrucaria	OTU190	s__OTU2727	fun_OTU2727_bac_OTU190	0.0117499	0.00208627
bac_OTU192	fun_OTU1652	fun_OTU1652	bac_OTU192	Proteobacteria	p__Basidiomycota	Gammaproteobacteria	c__Agaricomycetes	Burkholderiaceae	f__Strophariaceae	NA	g__Galerina	OTU192	s__marginata	fun_OTU1652_bac_OTU192	0.171955	0.000259122
fun_OTU2247	bac_OTU192	fun_OTU2247	bac_OTU192	Proteobacteria	p__Basidiomycota	Gammaproteobacteria	c__Agaricomycetes	Burkholderiaceae	f__Geastraceae	NA	g__Geastrum	OTU192	s__OTU2247	fun_OTU2247_bac_OTU192	0.171955	0.00100991
fun_OTU330	bac_OTU203	fun_OTU330	bac_OTU203	Nitrospirae	p__Basidiomycota	Nitrospira	c__Agaricomycetes	Nitrospiraceae	f__Lycoperdaceae	Nitrospira	g__Lycoperdon	OTU203	s__OTU330	fun_OTU330_bac_OTU203	0.0690609	0.0107303
fun_OTU1210	bac_OTU203	fun_OTU1210	bac_OTU203	Nitrospirae	p__Basidiomycota	Nitrospira	c__Agaricomycetes	Nitrospiraceae	f__Suillaceae	Nitrospira	g__Suillus	OTU203	s__tridentinus	fun_OTU1210_bac_OTU203	0.0690609	0.00112951
fun_OTU1218	bac_OTU203	fun_OTU1218	bac_OTU203	Nitrospirae	p__Basidiomycota	Nitrospira	c__Agaricomycetes	Nitrospiraceae	f__Suillaceae	Nitrospira	g__Suillus	OTU203	s__variegatus	fun_OTU1218_bac_OTU203	0.0690609	0.00954767
fun_OTU1323	bac_OTU203	fun_OTU1323	bac_OTU203	Nitrospirae	p__Chytridiomycota	Nitrospira	NA	Nitrospiraceae	NA	Nitrospira	NA	OTU203	s__OTU1323	fun_OTU1323_bac_OTU203	0.0690609	0.00328886
bac_OTU203	fun_OTU1612	fun_OTU1612	bac_OTU203	Nitrospirae	NA	Nitrospira	NA	Nitrospiraceae	NA	Nitrospira	NA	OTU203	s__OTU1612	fun_OTU1612_bac_OTU203	0.0690609	0.00201983
fun_OTU1743	bac_OTU203	fun_OTU1743	bac_OTU203	Nitrospirae	p__Basidiomycota	Nitrospira	c__Agaricomycetes	Nitrospiraceae	f__Hydnodontaceae	Nitrospira	g__Trechispora	OTU203	s__hymenocystis	fun_OTU1743_bac_OTU203	0.0690609	0.00500306
bac_OTU203	fun_OTU2748	fun_OTU2748	bac_OTU203	Nitrospirae	p__Ascomycota	Nitrospira	c__Eurotiomycetes	Nitrospiraceae	f__Verrucariaceae	Nitrospira	g__Polyblastia	OTU203	s__abscondita	fun_OTU2748_bac_OTU203	0.0690609	0.00327557
bac_OTU207	fun_OTU18	fun_OTU18	bac_OTU207	Bacteroidetes	p__Basidiomycota	Bacteroidia	c__Tremellomycetes	Hymenobacteraceae	f__Bulleribasidiaceae	Hymenobacter	g__Vishniacozyma	OTU207	s__victoriae	fun_OTU18_bac_OTU207	0.106722	0.0058668
fun_OTU101	bac_OTU207	fun_OTU101	bac_OTU207	Bacteroidetes	p__Basidiomycota	Bacteroidia	c__Microbotryomycetes	Hymenobacteraceae	f__Camptobasidiaceae	Hymenobacter	NA	OTU207	s__OTU101	fun_OTU101_bac_OTU207	0.106722	0.534005
bac_OTU207	fun_OTU386	fun_OTU386	bac_OTU207	Bacteroidetes	p__Ascomycota	Bacteroidia	c__Leotiomycetes	Hymenobacteraceae	f__Helotiaceae	Hymenobacter	g__Tetracladium	OTU207	s__OTU386	fun_OTU386_bac_OTU207	0.106722	0.220427
bac_OTU207	fun_OTU1947	fun_OTU1947	bac_OTU207	Bacteroidetes	p__Basidiomycota	Bacteroidia	c__Microbotryomycetes	Hymenobacteraceae	f__Kriegeriaceae	Hymenobacter	g__Phenoliferia	OTU207	s__psychrophenolica	fun_OTU1947_bac_OTU207	0.106722	0.162682
fun_OTU2697	bac_OTU207	fun_OTU2697	bac_OTU207	Bacteroidetes	p__Ascomycota	Bacteroidia	c__Eurotiomycetes	Hymenobacteraceae	f__Verrucariaceae	Hymenobacter	g__Verrucaria	OTU207	s__OTU2697	fun_OTU2697_bac_OTU207	0.106722	0.000518245
bac_OTU207	fun_OTU2699	fun_OTU2699	bac_OTU207	Bacteroidetes	p__Ascomycota	Bacteroidia	c__Eurotiomycetes	Hymenobacteraceae	f__Verrucariaceae	Hymenobacter	g__Verrucaria	OTU207	s__OTU2699	fun_OTU2699_bac_OTU207	0.106722	0.00801951
bac_OTU220	fun_OTU173	fun_OTU173	bac_OTU220	Actinobacteria	p__Basidiomycota	Acidimicrobiia	c__Agaricomycetes	NA	f__Strophariaceae	NA	g__Hypholoma	OTU220	s__fasciculare	fun_OTU173_bac_OTU220	0.0243848	0.0111556
bac_OTU220	fun_OTU193	fun_OTU193	bac_OTU220	Actinobacteria	NA	Acidimicrobiia	NA	NA	NA	NA	NA	OTU220	s__OTU193	fun_OTU193_bac_OTU220	0.0243848	0.0323372
fun_OTU285	bac_OTU220	fun_OTU285	bac_OTU220	Actinobacteria	p__Ascomycota	Acidimicrobiia	c__Dothideomycetes	NA	f__Sporormiaceae	NA	g__Preussia	OTU220	s__tetramera	fun_OTU285_bac_OTU220	0.0243848	0.00453796
bac_OTU220	fun_OTU566	fun_OTU566	bac_OTU220	Actinobacteria	p__Ascomycota	Acidimicrobiia	c__Pezizomycetes	NA	f__Pyronemataceae	NA	g__Cheilymenia	OTU220	s__stercorea	fun_OTU566_bac_OTU220	0.0243848	0.00817232
fun_OTU1174	bac_OTU220	fun_OTU1174	bac_OTU220	Actinobacteria	NA	Acidimicrobiia	NA	NA	NA	NA	NA	OTU220	s__OTU1174	fun_OTU1174_bac_OTU220	0.0243848	0.0443232
bac_OTU220	fun_OTU1896	fun_OTU1896	bac_OTU220	Actinobacteria	p__Monoblepharomycota	Acidimicrobiia	c__Monoblepharidomycetes	NA	NA	NA	NA	OTU220	s__OTU1896	fun_OTU1896_bac_OTU220	0.0243848	0.000970048
bac_OTU220	fun_OTU2070	fun_OTU2070	bac_OTU220	Actinobacteria	p__Basidiomycota	Acidimicrobiia	c__Agaricomycetes	NA	f__Bondarzewiaceae	NA	g__Heterobasidion	OTU220	s__irregulare	fun_OTU2070_bac_OTU220	0.0243848	0.0237728
bac_OTU220	fun_OTU2317	fun_OTU2317	bac_OTU220	Actinobacteria	p__Basidiomycota	Acidimicrobiia	c__Agaricomycetes	NA	f__Ganodermataceae	NA	g__Ganoderma	OTU220	s__OTU2317	fun_OTU2317_bac_OTU220	0.0243848	0.137873
bac_OTU220	fun_OTU2399	fun_OTU2399	bac_OTU220	Actinobacteria	p__Basidiomycota	Acidimicrobiia	c__Agaricomycetes	NA	f__Schizoporaceae	NA	g__Xylodon	OTU220	s__asperus	fun_OTU2399_bac_OTU220	0.0243848	0.000358785
bac_OTU220	fun_OTU6989	fun_OTU6989	bac_OTU220	Actinobacteria	p__Ascomycota	Acidimicrobiia	c__Orbiliomycetes	NA	f__Orbiliales_fam_Incertae_sedis	NA	g__Lecophagus	OTU220	s__longisporus	fun_OTU6989_bac_OTU220	0.0243848	0.0042722
bac_OTU223	fun_OTU35	fun_OTU35	bac_OTU223	Bacteroidetes	p__Basidiomycota	Bacteroidia	c__Microbotryomycetes	Crocinitomicaceae	f__Kriegeriaceae	Fluviicola	g__Phenoliferia	OTU223	s__psychrophila	fun_OTU35_bac_OTU223	0.00365109	0.00981343
bac_OTU223	fun_OTU115	fun_OTU115	bac_OTU223	Bacteroidetes	p__Basidiomycota	Bacteroidia	c__Agaricomycetes	Crocinitomicaceae	f__Lycoperdaceae	Fluviicola	g__Bovista	OTU223	s__plumbea	fun_OTU115_bac_OTU223	0.00365109	0.00322906
bac_OTU223	fun_OTU359	fun_OTU359	bac_OTU223	Bacteroidetes	p__Ascomycota	Bacteroidia	c__Dothideomycetes	Crocinitomicaceae	f__Pleosporaceae	Fluviicola	g__Alternaria	OTU223	s__metachromatica	fun_OTU359_bac_OTU223	0.00365109	0.0123382
fun_OTU1210	bac_OTU223	fun_OTU1210	bac_OTU223	Bacteroidetes	p__Basidiomycota	Bacteroidia	c__Agaricomycetes	Crocinitomicaceae	f__Suillaceae	Fluviicola	g__Suillus	OTU223	s__tridentinus	fun_OTU1210_bac_OTU223	0.00365109	0.00112951
fun_OTU1487	bac_OTU223	fun_OTU1487	bac_OTU223	Bacteroidetes	p__Basidiomycota	Bacteroidia	c__Microbotryomycetes	Crocinitomicaceae	NA	Fluviicola	NA	OTU223	s__OTU1487	fun_OTU1487_bac_OTU223	0.00365109	0.0534457
bac_OTU223	fun_OTU2508	fun_OTU2508	bac_OTU223	Bacteroidetes	p__Rozellomycota	Bacteroidia	NA	Crocinitomicaceae	NA	Fluviicola	NA	OTU223	s__OTU2508	fun_OTU2508_bac_OTU223	0.00365109	0.003641
fun_OTU2772	bac_OTU223	fun_OTU2772	bac_OTU223	Bacteroidetes	p__Ascomycota	Bacteroidia	c__Eurotiomycetes	Crocinitomicaceae	f__Verrucariaceae	Fluviicola	g__Verrucaria	OTU223	s__alpicola	fun_OTU2772_bac_OTU223	0.00365109	0.0010232
bac_OTU223	fun_OTU4225	fun_OTU4225	bac_OTU223	Bacteroidetes	p__Chytridiomycota	Bacteroidia	c__Rhizophydiomycetes	Crocinitomicaceae	f__Alphamycetaceae	Fluviicola	g__Betamyces	OTU223	s__OTU4225	fun_OTU4225_bac_OTU223	0.00365109	0.00338852
fun_OTU6698	bac_OTU223	fun_OTU6698	bac_OTU223	Bacteroidetes	NA	Bacteroidia	NA	Crocinitomicaceae	NA	Fluviicola	NA	OTU223	s__OTU6698	fun_OTU6698_bac_OTU223	0.00365109	0.000298987
fun_OTU115	bac_OTU226	fun_OTU115	bac_OTU226	Gemmatimonadetes	p__Basidiomycota	Gemmatimonadetes	c__Agaricomycetes	Gemmatimonadaceae	f__Lycoperdaceae	Gemmatimonas	g__Bovista	OTU226	s__plumbea	fun_OTU115_bac_OTU226	0.0216189	0.00322906
fun_OTU367	bac_OTU226	fun_OTU367	bac_OTU226	Gemmatimonadetes	p__Ascomycota	Gemmatimonadetes	c__Leotiomycetes	Gemmatimonadaceae	f__Pseudeurotiaceae	Gemmatimonas	g__Pseudogymnoascus	OTU226	s__pannorum	fun_OTU367_bac_OTU226	0.0216189	0.00546815
bac_OTU226	fun_OTU527	fun_OTU527	bac_OTU226	Gemmatimonadetes	NA	Gemmatimonadetes	NA	Gemmatimonadaceae	NA	Gemmatimonas	NA	OTU226	s__OTU527	fun_OTU527_bac_OTU226	0.0216189	0.0249356
bac_OTU226	fun_OTU699	fun_OTU699	bac_OTU226	Gemmatimonadetes	p__Basidiomycota	Gemmatimonadetes	c__Agaricomycetes	Gemmatimonadaceae	f__Boletaceae	Gemmatimonas	g__Boletus	OTU226	s__edulis	fun_OTU699_bac_OTU226	0.0216189	0.000724214
bac_OTU226	fun_OTU931	fun_OTU931	bac_OTU226	Gemmatimonadetes	NA	Gemmatimonadetes	NA	Gemmatimonadaceae	NA	Gemmatimonas	NA	OTU226	s__OTU931	fun_OTU931_bac_OTU226	0.0216189	0.000604619
fun_OTU1363	bac_OTU226	fun_OTU1363	bac_OTU226	Gemmatimonadetes	p__Chytridiomycota	Gemmatimonadetes	c__Rhizophydiomycetes	Gemmatimonadaceae	f__Alphamycetaceae	Gemmatimonas	g__Betamyces	OTU226	s__americae-meridionalis	fun_OTU1363_bac_OTU226	0.0216189	0.0164443
fun_OTU1378	bac_OTU226	fun_OTU1378	bac_OTU226	Gemmatimonadetes	p__Chytridiomycota	Gemmatimonadetes	c__Rhizophydiomycetes	Gemmatimonadaceae	NA	Gemmatimonas	NA	OTU226	s__OTU1378	fun_OTU1378_bac_OTU226	0.0216189	0.00125575
bac_OTU226	fun_OTU1867	fun_OTU1867	bac_OTU226	Gemmatimonadetes	p__Basidiomycota	Gemmatimonadetes	c__Agaricomycetes	Gemmatimonadaceae	f__Bolbitiaceae	Gemmatimonas	g__Agrocybe	OTU226	s__pediades	fun_OTU1867_bac_OTU226	0.0216189	0.00215271
bac_OTU226	fun_OTU2835	fun_OTU2835	bac_OTU226	Gemmatimonadetes	p__Ascomycota	Gemmatimonadetes	c__Dothideomycetes	Gemmatimonadaceae	NA	Gemmatimonas	NA	OTU226	s__OTU2835	fun_OTU2835_bac_OTU226	0.0216189	0.00123581
fun_OTU4137	bac_OTU226	fun_OTU4137	bac_OTU226	Gemmatimonadetes	p__Basidiomycota	Gemmatimonadetes	c__Agaricostilbomycetes	Gemmatimonadaceae	f__Chionosphaeraceae	Gemmatimonas	NA	OTU226	s__OTU4137	fun_OTU4137_bac_OTU226	0.0216189	0.000830521
bac_OTU230	fun_OTU1	fun_OTU1	bac_OTU230	Bacteroidetes	NA	Bacteroidia	NA	Paludibacteraceae	NA	Paludibacter	NA	OTU230	s__OTU1	fun_OTU1_bac_OTU230	0.00360683	0.028138
fun_OTU645	bac_OTU230	fun_OTU645	bac_OTU230	Bacteroidetes	NA	Bacteroidia	NA	Paludibacteraceae	NA	Paludibacter	NA	OTU230	s__OTU645	fun_OTU645_bac_OTU230	0.00360683	0.00502963
bac_OTU233	fun_OTU56	fun_OTU56	bac_OTU233	Bacteroidetes	p__Chytridiomycota	Bacteroidia	c__Rhizophydiomycetes	Flavobacteriaceae	NA	Flavobacterium	NA	OTU233	s__OTU56	fun_OTU56_bac_OTU233	0.0206674	0.00119595
bac_OTU233	fun_OTU675	fun_OTU675	bac_OTU233	Bacteroidetes	NA	Bacteroidia	NA	Flavobacteriaceae	NA	Flavobacterium	NA	OTU233	s__OTU675	fun_OTU675_bac_OTU233	0.0206674	0.00158796
fun_OTU1174	bac_OTU233	fun_OTU1174	bac_OTU233	Bacteroidetes	NA	Bacteroidia	NA	Flavobacteriaceae	NA	Flavobacterium	NA	OTU233	s__OTU1174	fun_OTU1174_bac_OTU233	0.0206674	0.0443232
fun_OTU2317	bac_OTU233	fun_OTU2317	bac_OTU233	Bacteroidetes	p__Basidiomycota	Bacteroidia	c__Agaricomycetes	Flavobacteriaceae	f__Ganodermataceae	Flavobacterium	g__Ganoderma	OTU233	s__OTU2317	fun_OTU2317_bac_OTU233	0.0206674	0.137873
fun_OTU2748	bac_OTU233	fun_OTU2748	bac_OTU233	Bacteroidetes	p__Ascomycota	Bacteroidia	c__Eurotiomycetes	Flavobacteriaceae	f__Verrucariaceae	Flavobacterium	g__Polyblastia	OTU233	s__abscondita	fun_OTU2748_bac_OTU233	0.0206674	0.00327557
bac_OTU233	fun_OTU8919	fun_OTU8919	bac_OTU233	Bacteroidetes	p__Chytridiomycota	Bacteroidia	c__Rhizophydiomycetes	Flavobacteriaceae	f__Alphamycetaceae	Flavobacterium	g__Betamyces	OTU233	s__OTU8919	fun_OTU8919_bac_OTU233	0.0206674	0.00138199
fun_OTU208	bac_OTU236	fun_OTU208	bac_OTU236	Bacteroidetes	p__Ascomycota	Bacteroidia	c__Dothideomycetes	Chitinophagaceae	f__Phaeosphaeriaceae	NA	g__Phaeosphaeria	OTU236	s__tofieldiae	fun_OTU208_bac_OTU236	0.0920517	0.00863741
bac_OTU236	fun_OTU1133	fun_OTU1133	bac_OTU236	Bacteroidetes	NA	Bacteroidia	NA	Chitinophagaceae	NA	NA	NA	OTU236	s__OTU1133	fun_OTU1133_bac_OTU236	0.0920517	0.00320249
fun_OTU1153	bac_OTU236	fun_OTU1153	bac_OTU236	Bacteroidetes	p__Basidiomycota	Bacteroidia	c__Agaricomycetes	Chitinophagaceae	NA	NA	NA	OTU236	s__OTU1153	fun_OTU1153_bac_OTU236	0.0920517	0.00313605
fun_OTU1296	bac_OTU236	fun_OTU1296	bac_OTU236	Bacteroidetes	p__Basidiomycota	Bacteroidia	NA	Chitinophagaceae	NA	NA	NA	OTU236	s__OTU1296	fun_OTU1296_bac_OTU236	0.0920517	0.00593324
bac_OTU236	fun_OTU1541	fun_OTU1541	bac_OTU236	Bacteroidetes	p__Basidiomycota	Bacteroidia	c__Microbotryomycetes	Chitinophagaceae	NA	NA	NA	OTU236	s__OTU1541	fun_OTU1541_bac_OTU236	0.0920517	0.0348619
bac_OTU236	fun_OTU1761	fun_OTU1761	bac_OTU236	Bacteroidetes	p__Basidiomycota	Bacteroidia	c__Microbotryomycetes	Chitinophagaceae	f__Camptobasidiaceae	NA	NA	OTU236	s__OTU1761	fun_OTU1761_bac_OTU236	0.0920517	0.00118266
bac_OTU236	fun_OTU2700	fun_OTU2700	bac_OTU236	Bacteroidetes	p__Ascomycota	Bacteroidia	c__Eurotiomycetes	Chitinophagaceae	f__Herpotrichiellaceae	NA	g__Cladophialophora	OTU236	s__minutissima	fun_OTU2700_bac_OTU236	0.0920517	0.0245103
fun_OTU2727	bac_OTU236	fun_OTU2727	bac_OTU236	Bacteroidetes	p__Ascomycota	Bacteroidia	c__Eurotiomycetes	Chitinophagaceae	f__Verrucariaceae	NA	g__Verrucaria	OTU236	s__OTU2727	fun_OTU2727_bac_OTU236	0.0920517	0.00208627
fun_OTU2928	bac_OTU236	fun_OTU2928	bac_OTU236	Bacteroidetes	p__Ascomycota	Bacteroidia	c__Leotiomycetes	Chitinophagaceae	f__Helotiales_fam_Incertae_sedis	NA	g__Hyalodendriella	OTU236	s__betulae	fun_OTU2928_bac_OTU236	0.0920517	0.00562761
fun_OTU208	bac_OTU248	fun_OTU208	bac_OTU248	Acidobacteria	p__Ascomycota	Acidobacteriia	c__Dothideomycetes	Solibacteraceae_(Subgroup_3)	f__Phaeosphaeriaceae	Bryobacter	g__Phaeosphaeria	OTU248	s__tofieldiae	fun_OTU208_bac_OTU248	0.00139405	0.00863741
bac_OTU248	fun_OTU286	fun_OTU286	bac_OTU248	Acidobacteria	p__Basidiomycota	Acidobacteriia	c__Agaricomycetes	Solibacteraceae_(Subgroup_3)	f__Cortinariaceae	Bryobacter	g__Cortinarius	OTU248	s__decipiens	fun_OTU286_bac_OTU248	0.00139405	0.00118931
bac_OTU248	fun_OTU2811	fun_OTU2811	bac_OTU248	Acidobacteria	p__Ascomycota	Acidobacteriia	c__Dothideomycetes	Solibacteraceae_(Subgroup_3)	f__Sporormiaceae	Bryobacter	g__Sporormiella	OTU248	s__intermedia	fun_OTU2811_bac_OTU248	0.00139405	0.000857097
bac_OTU248	fun_OTU2940	fun_OTU2940	bac_OTU248	Acidobacteria	p__Ascomycota	Acidobacteriia	c__Leotiomycetes	Solibacteraceae_(Subgroup_3)	f__Helotiaceae	Bryobacter	g__Tetracladium	OTU248	s__OTU2940	fun_OTU2940_bac_OTU248	0.00139405	0.00633853
fun_OTU10324	bac_OTU248	fun_OTU10324	bac_OTU248	Acidobacteria	p__Ascomycota	Acidobacteriia	c__Dothideomycetes	Solibacteraceae_(Subgroup_3)	f__Pleosporales_fam_Incertae_sedis	Bryobacter	g__Neohendersonia	OTU248	s__kickxii	fun_OTU10324_bac_OTU248	0.00139405	0.000531533
bac_OTU252	fun_OTU30	fun_OTU30	bac_OTU252	Proteobacteria	p__Ascomycota	Alphaproteobacteria	c__Dothideomycetes	Reyranellaceae	f__Sporormiaceae	Reyranella	g__Sporormiella	OTU252	s__intermedia	fun_OTU30_bac_OTU252	0.00440343	0.0143846
bac_OTU252	fun_OTU256	fun_OTU256	bac_OTU252	Proteobacteria	p__Basidiomycota	Alphaproteobacteria	c__Agaricomycetes	Reyranellaceae	f__Fomitopsidaceae	Reyranella	g__Postia	OTU252	s__cyanescens	fun_OTU256_bac_OTU252	0.00440343	0.000910251
fun_OTU1244	bac_OTU252	fun_OTU1244	bac_OTU252	Proteobacteria	p__Chytridiomycota	Alphaproteobacteria	c__Rhizophydiomycetes	Reyranellaceae	f__Alphamycetaceae	Reyranella	g__Betamyces	OTU252	s__OTU1244	fun_OTU1244_bac_OTU252	0.00440343	0.0893175
fun_OTU1947	bac_OTU252	fun_OTU1947	bac_OTU252	Proteobacteria	p__Basidiomycota	Alphaproteobacteria	c__Microbotryomycetes	Reyranellaceae	f__Kriegeriaceae	Reyranella	g__Phenoliferia	OTU252	s__psychrophenolica	fun_OTU1947_bac_OTU252	0.00440343	0.162682
bac_OTU252	fun_OTU2551	fun_OTU2551	bac_OTU252	Proteobacteria	p__Ascomycota	Alphaproteobacteria	c__Eurotiomycetes	Reyranellaceae	f__Herpotrichiellaceae	Reyranella	g__Rhinocladiella	OTU252	s__OTU2551	fun_OTU2551_bac_OTU252	0.00440343	0.00128897
bac_OTU258	fun_OTU408	fun_OTU408	bac_OTU258	Proteobacteria	p__Basidiomycota	Alphaproteobacteria	c__Ustilaginomycetes	Acetobacteraceae	f__Ustilaginaceae	Roseomonas	g__Ustilago	OTU258	s__nunavutica	fun_OTU408_bac_OTU258	0.00792176	0.00337524
bac_OTU258	fun_OTU1111	fun_OTU1111	bac_OTU258	Proteobacteria	p__Chytridiomycota	Alphaproteobacteria	c__Rhizophydiomycetes	Acetobacteraceae	f__Halomycetaceae	Roseomonas	g__Paranamyces	OTU258	s__OTU1111	fun_OTU1111_bac_OTU258	0.00792176	0.0508412
bac_OTU258	fun_OTU1297	fun_OTU1297	bac_OTU258	Proteobacteria	p__Chytridiomycota	Alphaproteobacteria	NA	Acetobacteraceae	NA	Roseomonas	NA	OTU258	s__OTU1297	fun_OTU1297_bac_OTU258	0.00792176	0.0235801
bac_OTU258	fun_OTU1694	fun_OTU1694	bac_OTU258	Proteobacteria	p__Basidiomycota	Alphaproteobacteria	c__Microbotryomycetes	Acetobacteraceae	NA	Roseomonas	NA	OTU258	s__OTU1694	fun_OTU1694_bac_OTU258	0.00792176	0.0149029
bac_OTU258	fun_OTU2690	fun_OTU2690	bac_OTU258	Proteobacteria	p__Ascomycota	Alphaproteobacteria	c__Eurotiomycetes	Acetobacteraceae	f__Verrucariaceae	Roseomonas	g__Verrucaria	OTU258	s__latebrosa	fun_OTU2690_bac_OTU258	0.00792176	0.00150158
bac_OTU258	fun_OTU2779	fun_OTU2779	bac_OTU258	Proteobacteria	p__Ascomycota	Alphaproteobacteria	c__Eurotiomycetes	Acetobacteraceae	f__Verrucariaceae	Roseomonas	g__Thelidium	OTU258	s__OTU2779	fun_OTU2779_bac_OTU258	0.00792176	0.00271082
fun_OTU44	bac_OTU268	fun_OTU44	bac_OTU268	Patescibacteria	p__Basidiomycota	Gracilibacteria	NA	NA	NA	NA	NA	OTU268	s__OTU44	fun_OTU44_bac_OTU268	0.00814303	0.0360047
bac_OTU268	fun_OTU289	fun_OTU289	bac_OTU268	Patescibacteria	p__Ascomycota	Gracilibacteria	c__Leotiomycetes	NA	f__Helotiaceae	NA	g__Tetracladium	OTU268	s__OTU289	fun_OTU289_bac_OTU268	0.00814303	0.0978154
fun_OTU451	bac_OTU268	fun_OTU451	bac_OTU268	Patescibacteria	NA	Gracilibacteria	NA	NA	NA	NA	NA	OTU268	s__OTU451	fun_OTU451_bac_OTU268	0.00814303	0.262677
bac_OTU268	fun_OTU1335	fun_OTU1335	bac_OTU268	Patescibacteria	p__Basidiomycota	Gracilibacteria	c__Agaricomycetes	NA	f__Boletaceae	NA	g__Boletus	OTU268	s__luridus	fun_OTU1335_bac_OTU268	0.00814303	0.000451803
bac_OTU268	fun_OTU2711	fun_OTU2711	bac_OTU268	Patescibacteria	p__Ascomycota	Gracilibacteria	c__Sordariomycetes	NA	f__Diatrypaceae	NA	g__Eutypa	OTU268	s__maura	fun_OTU2711_bac_OTU268	0.00814303	0.000405294
fun_OTU2941	bac_OTU268	fun_OTU2941	bac_OTU268	Patescibacteria	p__Ascomycota	Gracilibacteria	c__Leotiomycetes	NA	f__Helotiaceae	NA	g__Tetracladium	OTU268	s__OTU2941	fun_OTU2941_bac_OTU268	0.00814303	0.0568143
fun_OTU1	bac_OTU278	fun_OTU1	bac_OTU278	Actinobacteria	NA	Thermoleophilia	NA	67-14	NA	NA	NA	OTU278	s__OTU1	fun_OTU1_bac_OTU278	0.00369534	0.028138
fun_OTU408	bac_OTU278	fun_OTU408	bac_OTU278	Actinobacteria	p__Basidiomycota	Thermoleophilia	c__Ustilaginomycetes	67-14	f__Ustilaginaceae	NA	g__Ustilago	OTU278	s__nunavutica	fun_OTU408_bac_OTU278	0.00369534	0.00337524
fun_OTU910	bac_OTU278	fun_OTU910	bac_OTU278	Actinobacteria	p__Chytridiomycota	Thermoleophilia	c__Rhizophydiomycetes	67-14	NA	NA	NA	OTU278	s__OTU910	fun_OTU910_bac_OTU278	0.00369534	0.000305632
fun_OTU2175	bac_OTU278	fun_OTU2175	bac_OTU278	Actinobacteria	p__Basidiomycota	Thermoleophilia	c__Agaricomycetes	67-14	f__Meruliaceae	NA	g__Scopuloides	OTU278	s__hydnoides	fun_OTU2175_bac_OTU278	0.00369534	0.00247163
fun_OTU2743	bac_OTU278	fun_OTU2743	bac_OTU278	Actinobacteria	p__Ascomycota	Thermoleophilia	c__Dothideomycetes	67-14	f__Mytilinidiaceae	NA	g__Lophium	OTU278	s__arboricola	fun_OTU2743_bac_OTU278	0.00369534	0.00388684
bac_OTU283	fun_OTU19	fun_OTU19	bac_OTU283	Proteobacteria	p__Ascomycota	Alphaproteobacteria	c__Leotiomycetes	Rhodobacteraceae	f__Helotiaceae	Pseudorhodobacter	g__Tetracladium	OTU283	s__OTU19	fun_OTU19_bac_OTU283	0.102341	0.0470208
fun_OTU125	bac_OTU283	fun_OTU125	bac_OTU283	Proteobacteria	p__Basidiomycota	Alphaproteobacteria	c__Agaricomycetes	Rhodobacteraceae	f__Strophariaceae	Pseudorhodobacter	g__Hypholoma	OTU283	s__fasciculare	fun_OTU125_bac_OTU283	0.102341	0.024012
bac_OTU283	fun_OTU437	fun_OTU437	bac_OTU283	Proteobacteria	p__Basidiomycota	Alphaproteobacteria	c__Tremellomycetes	Rhodobacteraceae	f__Filobasidiaceae	Pseudorhodobacter	g__Filobasidium	OTU283	s__stepposum	fun_OTU437_bac_OTU283	0.102341	0.00158796
fun_OTU1111	bac_OTU283	fun_OTU1111	bac_OTU283	Proteobacteria	p__Chytridiomycota	Alphaproteobacteria	c__Rhizophydiomycetes	Rhodobacteraceae	f__Halomycetaceae	Pseudorhodobacter	g__Paranamyces	OTU283	s__OTU1111	fun_OTU1111_bac_OTU283	0.102341	0.0508412
fun_OTU1297	bac_OTU283	fun_OTU1297	bac_OTU283	Proteobacteria	p__Chytridiomycota	Alphaproteobacteria	NA	Rhodobacteraceae	NA	Pseudorhodobacter	NA	OTU283	s__OTU1297	fun_OTU1297_bac_OTU283	0.102341	0.0235801
fun_OTU2452	bac_OTU283	fun_OTU2452	bac_OTU283	Proteobacteria	p__Ascomycota	Alphaproteobacteria	c__Lichinomycetes	Rhodobacteraceae	f__Lichinaceae	Pseudorhodobacter	g__Phylliscum	OTU283	s__OTU2452	fun_OTU2452_bac_OTU283	0.102341	0.00456454
fun_OTU2743	bac_OTU283	fun_OTU2743	bac_OTU283	Proteobacteria	p__Ascomycota	Alphaproteobacteria	c__Dothideomycetes	Rhodobacteraceae	f__Mytilinidiaceae	Pseudorhodobacter	g__Lophium	OTU283	s__arboricola	fun_OTU2743_bac_OTU283	0.102341	0.00388684
fun_OTU2936	bac_OTU283	fun_OTU2936	bac_OTU283	Proteobacteria	p__Ascomycota	Alphaproteobacteria	c__Leotiomycetes	Rhodobacteraceae	f__Helotiaceae	Pseudorhodobacter	g__Tetracladium	OTU283	s__OTU2936	fun_OTU2936_bac_OTU283	0.102341	0.0759694
bac_OTU283	fun_OTU2962	fun_OTU2962	bac_OTU283	Proteobacteria	p__Ascomycota	Alphaproteobacteria	c__Leotiomycetes	Rhodobacteraceae	f__Helotiaceae	Pseudorhodobacter	g__Tetracladium	OTU283	s__OTU2962	fun_OTU2962_bac_OTU283	0.102341	0.00295001
fun_OTU3198	bac_OTU283	fun_OTU3198	bac_OTU283	Proteobacteria	NA	Alphaproteobacteria	NA	Rhodobacteraceae	NA	Pseudorhodobacter	NA	OTU283	s__OTU3198	fun_OTU3198_bac_OTU283	0.102341	0.000405294
fun_OTU4701	bac_OTU283	fun_OTU4701	bac_OTU283	Proteobacteria	p__Rozellomycota	Alphaproteobacteria	NA	Rhodobacteraceae	NA	Pseudorhodobacter	NA	OTU283	s__OTU4701	fun_OTU4701_bac_OTU283	0.102341	0.00211284
fun_OTU51	bac_OTU284	fun_OTU51	bac_OTU284	Proteobacteria	p__Basidiomycota	Gammaproteobacteria	c__Agaricomycetes	Enterobacteriaceae	f__Tylosporaceae	Escherichia/Shigella	g__Amphinema	OTU284	s__OTU51	fun_OTU51_bac_OTU284	0.00141618	0.00417254
fun_OTU151	bac_OTU284	fun_OTU151	bac_OTU284	Proteobacteria	p__Basidiomycota	Gammaproteobacteria	c__Agaricomycetes	Enterobacteriaceae	f__Psathyrellaceae	Escherichia/Shigella	g__Coprinopsis	OTU284	s__lagopus	fun_OTU151_bac_OTU284	0.00141618	0.000784011
fun_OTU440	bac_OTU284	fun_OTU440	bac_OTU284	Proteobacteria	NA	Gammaproteobacteria	NA	Enterobacteriaceae	NA	Escherichia/Shigella	NA	OTU284	s__OTU440	fun_OTU440_bac_OTU284	0.00141618	0.000677705
bac_OTU284	fun_OTU547	fun_OTU547	bac_OTU284	Proteobacteria	NA	Gammaproteobacteria	NA	Enterobacteriaceae	NA	Escherichia/Shigella	NA	OTU284	s__OTU547	fun_OTU547_bac_OTU284	0.00141618	0.0309352
fun_OTU1010	bac_OTU284	fun_OTU1010	bac_OTU284	Proteobacteria	p__Rozellomycota	Gammaproteobacteria	NA	Enterobacteriaceae	NA	Escherichia/Shigella	NA	OTU284	s__OTU1010	fun_OTU1010_bac_OTU284	0.00141618	0.000970048
fun_OTU1297	bac_OTU284	fun_OTU1297	bac_OTU284	Proteobacteria	p__Chytridiomycota	Gammaproteobacteria	NA	Enterobacteriaceae	NA	Escherichia/Shigella	NA	OTU284	s__OTU1297	fun_OTU1297_bac_OTU284	0.00141618	0.0235801
bac_OTU284	fun_OTU1343	fun_OTU1343	bac_OTU284	Proteobacteria	p__Chytridiomycota	Gammaproteobacteria	NA	Enterobacteriaceae	NA	Escherichia/Shigella	NA	OTU284	s__OTU1343	fun_OTU1343_bac_OTU284	0.00141618	0.037307
bac_OTU284	fun_OTU1870	fun_OTU1870	bac_OTU284	Proteobacteria	p__Basidiomycota	Gammaproteobacteria	c__Agaricomycetes	Enterobacteriaceae	f__Tricholomataceae	Escherichia/Shigella	g__Lepista	OTU284	s__glaucocana	fun_OTU1870_bac_OTU284	0.00141618	0.00196667
fun_OTU1980	bac_OTU284	fun_OTU1980	bac_OTU284	Proteobacteria	p__Basidiomycota	Gammaproteobacteria	c__Agaricomycetes	Enterobacteriaceae	f__Psathyrellaceae	Escherichia/Shigella	g__Coprinellus	OTU284	s__xanthothrix	fun_OTU1980_bac_OTU284	0.00141618	0.0017607
bac_OTU284	fun_OTU2364	fun_OTU2364	bac_OTU284	Proteobacteria	p__Ascomycota	Gammaproteobacteria	c__Dothideomycetes	Enterobacteriaceae	f__Pleosporaceae	Escherichia/Shigella	g__Bipolaris	OTU284	s__OTU2364	fun_OTU2364_bac_OTU284	0.00141618	0.0154875
bac_OTU284	fun_OTU2599	fun_OTU2599	bac_OTU284	Proteobacteria	p__Ascomycota	Gammaproteobacteria	c__Eurotiomycetes	Enterobacteriaceae	NA	Escherichia/Shigella	NA	OTU284	s__OTU2599	fun_OTU2599_bac_OTU284	0.00141618	0.000930183
fun_OTU2616	bac_OTU284	fun_OTU2616	bac_OTU284	Proteobacteria	p__Ascomycota	Gammaproteobacteria	c__Eurotiomycetes	Enterobacteriaceae	f__Epibryaceae	Escherichia/Shigella	g__Epibryon	OTU284	s__interlamellare	fun_OTU2616_bac_OTU284	0.00141618	0.0107237
bac_OTU284	fun_OTU2838	fun_OTU2838	bac_OTU284	Proteobacteria	p__Ascomycota	Gammaproteobacteria	c__Dothideomycetes	Enterobacteriaceae	NA	Escherichia/Shigella	NA	OTU284	s__OTU2838	fun_OTU2838_bac_OTU284	0.00141618	0.00325564
bac_OTU288	fun_OTU272	fun_OTU272	bac_OTU288	Acidobacteria	p__Ascomycota	Acidobacteriia	c__Dothideomycetes	Solibacteraceae_(Subgroup_3)	f__Didymellaceae	Paludibaculum	NA	OTU288	s__OTU272	fun_OTU272_bac_OTU288	0.0753894	0.00342839
bac_OTU288	fun_OTU348	fun_OTU348	bac_OTU288	Acidobacteria	p__Ascomycota	Acidobacteriia	c__Leotiomycetes	Solibacteraceae_(Subgroup_3)	f__Sclerotiniaceae	Paludibaculum	g__Botryotinia	OTU288	s__OTU348	fun_OTU348_bac_OTU288	0.0753894	0.00186701
bac_OTU288	fun_OTU356	fun_OTU356	bac_OTU288	Acidobacteria	p__Ascomycota	Acidobacteriia	c__Dothideomycetes	Solibacteraceae_(Subgroup_3)	f__Didymellaceae	Paludibaculum	NA	OTU288	s__OTU356	fun_OTU356_bac_OTU288	0.0753894	0.0464427
bac_OTU288	fun_OTU697	fun_OTU697	bac_OTU288	Acidobacteria	NA	Acidobacteriia	NA	Solibacteraceae_(Subgroup_3)	NA	Paludibaculum	NA	OTU288	s__OTU697	fun_OTU697_bac_OTU288	0.0753894	0.00168097
fun_OTU910	bac_OTU288	fun_OTU910	bac_OTU288	Acidobacteria	p__Chytridiomycota	Acidobacteriia	c__Rhizophydiomycetes	Solibacteraceae_(Subgroup_3)	NA	Paludibaculum	NA	OTU288	s__OTU910	fun_OTU910_bac_OTU288	0.0753894	0.000305632
bac_OTU288	fun_OTU1288	fun_OTU1288	bac_OTU288	Acidobacteria	NA	Acidobacteriia	NA	Solibacteraceae_(Subgroup_3)	NA	Paludibaculum	NA	OTU288	s__OTU1288	fun_OTU1288_bac_OTU288	0.0753894	0.00782683
fun_OTU1732	bac_OTU288	fun_OTU1732	bac_OTU288	Acidobacteria	p__Basidiomycota	Acidobacteriia	c__Microbotryomycetes	Solibacteraceae_(Subgroup_3)	f__Sporidiobolaceae	Paludibaculum	g__Rhodotorula	OTU288	s__OTU1732	fun_OTU1732_bac_OTU288	0.0753894	0.0723616
fun_OTU1857	bac_OTU288	fun_OTU1857	bac_OTU288	Acidobacteria	p__Basidiomycota	Acidobacteriia	c__Agaricomycetes	Solibacteraceae_(Subgroup_3)	f__Strophariaceae	Paludibaculum	g__Pholiota	OTU288	s__squarrosa	fun_OTU1857_bac_OTU288	0.0753894	0.00141521
fun_OTU2669	bac_OTU288	fun_OTU2669	bac_OTU288	Acidobacteria	p__Ascomycota	Acidobacteriia	c__Eurotiomycetes	Solibacteraceae_(Subgroup_3)	f__Aspergillaceae	Paludibaculum	g__Penicillium	OTU288	s__penicillioides	fun_OTU2669_bac_OTU288	0.0753894	0.00136205
fun_OTU2842	bac_OTU288	fun_OTU2842	bac_OTU288	Acidobacteria	p__Ascomycota	Acidobacteriia	c__Dothideomycetes	Solibacteraceae_(Subgroup_3)	f__Phaeosphaeriaceae	Paludibaculum	g__Juncaceicola	OTU288	s__padellana	fun_OTU2842_bac_OTU288	0.0753894	0.00146172
bac_OTU294	fun_OTU337	fun_OTU337	bac_OTU294	Proteobacteria	NA	Alphaproteobacteria	NA	Rhodobacteraceae	NA	Rubellimicrobium	NA	OTU294	s__OTU337	fun_OTU337_bac_OTU294	0.0184546	0.000458447
fun_OTU1439	bac_OTU294	fun_OTU1439	bac_OTU294	Proteobacteria	p__Basidiomycota	Alphaproteobacteria	c__Agaricomycetes	Rhodobacteraceae	f__Hydnodontaceae	Rubellimicrobium	g__Trechispora	OTU294	s__OTU1439	fun_OTU1439_bac_OTU294	0.0184546	0.000292343
fun_OTU1980	bac_OTU294	fun_OTU1980	bac_OTU294	Proteobacteria	p__Basidiomycota	Alphaproteobacteria	c__Agaricomycetes	Rhodobacteraceae	f__Psathyrellaceae	Rubellimicrobium	g__Coprinellus	OTU294	s__xanthothrix	fun_OTU1980_bac_OTU294	0.0184546	0.0017607
bac_OTU294	fun_OTU2344	fun_OTU2344	bac_OTU294	Proteobacteria	p__Basidiomycota	Alphaproteobacteria	c__Agaricomycetes	Rhodobacteraceae	f__Polyporaceae	Rubellimicrobium	g__Trametes	OTU294	s__hirsuta	fun_OTU2344_bac_OTU294	0.0184546	0.00138863
bac_OTU294	fun_OTU2592	fun_OTU2592	bac_OTU294	Proteobacteria	p__Ascomycota	Alphaproteobacteria	c__Eurotiomycetes	Rhodobacteraceae	NA	Rubellimicrobium	NA	OTU294	s__OTU2592	fun_OTU2592_bac_OTU294	0.0184546	0.000272411
bac_OTU294	fun_OTU3266	fun_OTU3266	bac_OTU294	Proteobacteria	p__Basidiomycota	Alphaproteobacteria	c__Microbotryomycetes	Rhodobacteraceae	f__Camptobasidiaceae	Rubellimicrobium	g__Glaciozyma	OTU294	s__OTU3266	fun_OTU3266_bac_OTU294	0.0184546	0.00140192
fun_OTU1	bac_OTU296	fun_OTU1	bac_OTU296	Proteobacteria	NA	Deltaproteobacteria	NA	MSB-4B10	NA	NA	NA	OTU296	s__OTU1	fun_OTU1_bac_OTU296	0.00221278	0.028138
fun_OTU330	bac_OTU296	fun_OTU330	bac_OTU296	Proteobacteria	p__Basidiomycota	Deltaproteobacteria	c__Agaricomycetes	MSB-4B10	f__Lycoperdaceae	NA	g__Lycoperdon	OTU296	s__OTU330	fun_OTU330_bac_OTU296	0.00221278	0.0107303
fun_OTU451	bac_OTU296	fun_OTU451	bac_OTU296	Proteobacteria	NA	Deltaproteobacteria	NA	MSB-4B10	NA	NA	NA	OTU296	s__OTU451	fun_OTU451_bac_OTU296	0.00221278	0.262677
fun_OTU672	bac_OTU296	fun_OTU672	bac_OTU296	Proteobacteria	NA	Deltaproteobacteria	NA	MSB-4B10	NA	NA	NA	OTU296	s__OTU672	fun_OTU672_bac_OTU296	0.00221278	0.00338188
fun_OTU2711	bac_OTU296	fun_OTU2711	bac_OTU296	Proteobacteria	p__Ascomycota	Deltaproteobacteria	c__Sordariomycetes	MSB-4B10	f__Diatrypaceae	NA	g__Eutypa	OTU296	s__maura	fun_OTU2711_bac_OTU296	0.00221278	0.000405294
fun_OTU2776	bac_OTU296	fun_OTU2776	bac_OTU296	Proteobacteria	p__Ascomycota	Deltaproteobacteria	c__Dothideomycetes	MSB-4B10	f__Mytilinidiaceae	NA	g__Lophium	OTU296	s__mytilinum	fun_OTU2776_bac_OTU296	0.00221278	0.000830521
fun_OTU2842	bac_OTU296	fun_OTU2842	bac_OTU296	Proteobacteria	p__Ascomycota	Deltaproteobacteria	c__Dothideomycetes	MSB-4B10	f__Phaeosphaeriaceae	NA	g__Juncaceicola	OTU296	s__padellana	fun_OTU2842_bac_OTU296	0.00221278	0.00146172
fun_OTU2962	bac_OTU302	fun_OTU2962	bac_OTU302	Bacteroidetes	p__Ascomycota	Bacteroidia	c__Leotiomycetes	Chitinophagaceae	f__Helotiaceae	Terrimonas	g__Tetracladium	OTU302	s__OTU2962	fun_OTU2962_bac_OTU302	0.00878474	0.00295001
fun_OTU277	bac_OTU303	fun_OTU277	bac_OTU303	Chloroflexi	p__Ascomycota	OLB14	c__Dothideomycetes	NA	f__Leptosphaeriaceae	NA	g__Leptosphaeria	OTU303	s__sclerotioides	fun_OTU277_bac_OTU303	0.00338555	0.0024517
fun_OTU309	bac_OTU303	fun_OTU309	bac_OTU303	Chloroflexi	NA	OLB14	NA	NA	NA	NA	NA	OTU303	s__OTU309	fun_OTU309_bac_OTU303	0.00338555	0.00243841
fun_OTU675	bac_OTU303	fun_OTU675	bac_OTU303	Chloroflexi	NA	OLB14	NA	NA	NA	NA	NA	OTU303	s__OTU675	fun_OTU675_bac_OTU303	0.00338555	0.00158796
fun_OTU1487	bac_OTU303	fun_OTU1487	bac_OTU303	Chloroflexi	p__Basidiomycota	OLB14	c__Microbotryomycetes	NA	NA	NA	NA	OTU303	s__OTU1487	fun_OTU1487_bac_OTU303	0.00338555	0.0534457
bac_OTU303	fun_OTU1697	fun_OTU1697	bac_OTU303	Chloroflexi	p__Basidiomycota	OLB14	c__Microbotryomycetes	NA	NA	NA	NA	OTU303	s__OTU1697	fun_OTU1697_bac_OTU303	0.00338555	0.0248824
bac_OTU303	fun_OTU2615	fun_OTU2615	bac_OTU303	Chloroflexi	p__Ascomycota	OLB14	c__Eurotiomycetes	NA	f__Verrucariaceae	NA	g__Polyblastia	OTU303	s__OTU2615	fun_OTU2615_bac_OTU303	0.00338555	0.0213145
bac_OTU303	fun_OTU2664	fun_OTU2664	bac_OTU303	Chloroflexi	p__Ascomycota	OLB14	c__Eurotiomycetes	NA	f__Verrucariaceae	NA	g__Polyblastia	OTU303	s__OTU2664	fun_OTU2664_bac_OTU303	0.00338555	0.00146172
bac_OTU303	fun_OTU2804	fun_OTU2804	bac_OTU303	Chloroflexi	p__Ascomycota	OLB14	c__Sordariomycetes	NA	f__Apiosporaceae	NA	g__Arthrinium	OTU303	s__sporophleum	fun_OTU2804_bac_OTU303	0.00338555	0.00122253
fun_OTU56	bac_OTU308	fun_OTU56	bac_OTU308	Bacteroidetes	p__Chytridiomycota	Bacteroidia	c__Rhizophydiomycetes	Saprospiraceae	NA	NA	NA	OTU308	s__OTU56	fun_OTU56_bac_OTU308	0.0117499	0.00119595
bac_OTU308	fun_OTU1889	fun_OTU1889	bac_OTU308	Bacteroidetes	p__Basidiomycota	Bacteroidia	c__Agaricomycetes	Saprospiraceae	f__Psathyrellaceae	NA	g__Coprinellus	OTU308	s__disseminatus	fun_OTU1889_bac_OTU308	0.0117499	0.00619901
fun_OTU2452	bac_OTU308	fun_OTU2452	bac_OTU308	Bacteroidetes	p__Ascomycota	Bacteroidia	c__Lichinomycetes	Saprospiraceae	f__Lichinaceae	NA	g__Phylliscum	OTU308	s__OTU2452	fun_OTU2452_bac_OTU308	0.0117499	0.00456454
fun_OTU2629	bac_OTU308	fun_OTU2629	bac_OTU308	Bacteroidetes	p__Ascomycota	Bacteroidia	c__Eurotiomycetes	Saprospiraceae	f__Verrucariaceae	NA	g__Polyblastia	OTU308	s__moravica	fun_OTU2629_bac_OTU308	0.0117499	0.00409945
fun_OTU547	bac_OTU315	fun_OTU547	bac_OTU315	Chloroflexi	NA	Anaerolineae	NA	NA	NA	NA	NA	OTU315	s__OTU547	fun_OTU547_bac_OTU315	0.011772	0.0309352
fun_OTU1153	bac_OTU315	fun_OTU1153	bac_OTU315	Chloroflexi	p__Basidiomycota	Anaerolineae	c__Agaricomycetes	NA	NA	NA	NA	OTU315	s__OTU1153	fun_OTU1153_bac_OTU315	0.011772	0.00313605
bac_OTU315	fun_OTU1485	fun_OTU1485	bac_OTU315	Chloroflexi	p__Basidiomycota	Anaerolineae	c__Microbotryomycetes	NA	NA	NA	NA	OTU315	s__OTU1485	fun_OTU1485_bac_OTU315	0.011772	0.00518909
fun_OTU1694	bac_OTU315	fun_OTU1694	bac_OTU315	Chloroflexi	p__Basidiomycota	Anaerolineae	c__Microbotryomycetes	NA	NA	NA	NA	OTU315	s__OTU1694	fun_OTU1694_bac_OTU315	0.011772	0.0149029
bac_OTU315	fun_OTU2724	fun_OTU2724	bac_OTU315	Chloroflexi	p__Ascomycota	Anaerolineae	c__Dothideomycetes	NA	f__Sporormiaceae	NA	g__Sporormiella	OTU315	s__intermedia	fun_OTU2724_bac_OTU315	0.011772	0.00550801
fun_OTU495	bac_OTU317	fun_OTU495	bac_OTU317	Bacteroidetes	p__Basidiomycota	Bacteroidia	c__Agaricomycetes	KD3-93	f__Fomitopsidaceae	NA	g__Fomitopsis	OTU317	s__pinicola	fun_OTU495_bac_OTU317	0.00411577	0.00095676
fun_OTU1153	bac_OTU317	fun_OTU1153	bac_OTU317	Bacteroidetes	p__Basidiomycota	Bacteroidia	c__Agaricomycetes	KD3-93	NA	NA	NA	OTU317	s__OTU1153	fun_OTU1153_bac_OTU317	0.00411577	0.00313605
bac_OTU317	fun_OTU1412	fun_OTU1412	bac_OTU317	Bacteroidetes	p__Basidiomycota	Bacteroidia	c__Agaricomycetes	KD3-93	f__Thelephoraceae	NA	g__Tomentella	OTU317	s__cinerascens	fun_OTU1412_bac_OTU317	0.00411577	0.000863741
bac_OTU317	fun_OTU1548	fun_OTU1548	bac_OTU317	Bacteroidetes	p__Basidiomycota	Bacteroidia	c__Agaricomycetes	KD3-93	f__Meripilaceae	NA	g__Rigidoporus	OTU317	s__piceicola	fun_OTU1548_bac_OTU317	0.00411577	0.000411938
fun_OTU2175	bac_OTU317	fun_OTU2175	bac_OTU317	Bacteroidetes	p__Basidiomycota	Bacteroidia	c__Agaricomycetes	KD3-93	f__Meruliaceae	NA	g__Scopuloides	OTU317	s__hydnoides	fun_OTU2175_bac_OTU317	0.00411577	0.00247163
bac_OTU317	fun_OTU2625	fun_OTU2625	bac_OTU317	Bacteroidetes	p__Ascomycota	Bacteroidia	c__Sordariomycetes	KD3-93	f__Xylariaceae	NA	g__Annulohypoxylon	OTU317	s__OTU2625	fun_OTU2625_bac_OTU317	0.00411577	0.000657772
fun_OTU2779	bac_OTU317	fun_OTU2779	bac_OTU317	Bacteroidetes	p__Ascomycota	Bacteroidia	c__Eurotiomycetes	KD3-93	f__Verrucariaceae	NA	g__Thelidium	OTU317	s__OTU2779	fun_OTU2779_bac_OTU317	0.00411577	0.00271082
bac_OTU317	fun_OTU2855	fun_OTU2855	bac_OTU317	Bacteroidetes	p__Ascomycota	Bacteroidia	c__Lecanoromycetes	KD3-93	f__Acarosporaceae	NA	g__Acarospora	OTU317	s__f._melaniza	fun_OTU2855_bac_OTU317	0.00411577	0.000292343
fun_OTU44	bac_OTU323	fun_OTU44	bac_OTU323	Proteobacteria	p__Basidiomycota	Gammaproteobacteria	NA	Nitrosomonadaceae	NA	Nitrosospira	NA	OTU323	s__OTU44	fun_OTU44_bac_OTU323	0.03671	0.0360047
fun_OTU480	bac_OTU323	fun_OTU480	bac_OTU323	Proteobacteria	p__Basidiomycota	Gammaproteobacteria	c__Microbotryomycetes	Nitrosomonadaceae	f__Camptobasidiaceae	Nitrosospira	NA	OTU323	s__OTU480	fun_OTU480_bac_OTU323	0.03671	0.0913174
fun_OTU1102	bac_OTU323	fun_OTU1102	bac_OTU323	Proteobacteria	NA	Gammaproteobacteria	NA	Nitrosomonadaceae	NA	Nitrosospira	NA	OTU323	s__OTU1102	fun_OTU1102_bac_OTU323	0.03671	0.00300316
fun_OTU1193	bac_OTU323	fun_OTU1193	bac_OTU323	Proteobacteria	p__Basidiomycota	Gammaproteobacteria	c__Agaricomycetes	Nitrosomonadaceae	f__Suillaceae	Nitrosospira	g__Suillus	OTU323	s__cavipes	fun_OTU1193_bac_OTU323	0.03671	0.00190688
bac_OTU323	fun_OTU1723	fun_OTU1723	bac_OTU323	Proteobacteria	p__Basidiomycota	Gammaproteobacteria	c__Microbotryomycetes	Nitrosomonadaceae	NA	Nitrosospira	NA	OTU323	s__OTU1723	fun_OTU1723_bac_OTU323	0.03671	0.00131554
bac_OTU323	fun_OTU2276	fun_OTU2276	bac_OTU323	Proteobacteria	p__Basidiomycota	Gammaproteobacteria	c__Agaricomycetes	Nitrosomonadaceae	f__Psathyrellaceae	Nitrosospira	g__Coprinopsis	OTU323	s__cinerea	fun_OTU2276_bac_OTU323	0.03671	0.000551466
fun_OTU2804	bac_OTU323	fun_OTU2804	bac_OTU323	Proteobacteria	p__Ascomycota	Gammaproteobacteria	c__Sordariomycetes	Nitrosomonadaceae	f__Apiosporaceae	Nitrosospira	g__Arthrinium	OTU323	s__sporophleum	fun_OTU2804_bac_OTU323	0.03671	0.00122253
fun_OTU2838	bac_OTU323	fun_OTU2838	bac_OTU323	Proteobacteria	p__Ascomycota	Gammaproteobacteria	c__Dothideomycetes	Nitrosomonadaceae	NA	Nitrosospira	NA	OTU323	s__OTU2838	fun_OTU2838_bac_OTU323	0.03671	0.00325564
bac_OTU323	fun_OTU2887	fun_OTU2887	bac_OTU323	Proteobacteria	p__Ascomycota	Gammaproteobacteria	c__Dothideomycetes	Nitrosomonadaceae	f__Sporormiaceae	Nitrosospira	g__Preussia	OTU323	s__persica	fun_OTU2887_bac_OTU323	0.03671	0.00188694
fun_OTU1343	bac_OTU328	fun_OTU1343	bac_OTU328	Bacteroidetes	p__Chytridiomycota	Bacteroidia	NA	Saprospiraceae	NA	NA	NA	OTU328	s__OTU1343	fun_OTU1343_bac_OTU328	0.0648787	0.037307
bac_OTU329	fun_OTU112	fun_OTU112	bac_OTU329	Gemmatimonadetes	p__Chytridiomycota	Gemmatimonadetes	c__Rhizophydiomycetes	Gemmatimonadaceae	NA	NA	NA	OTU329	s__OTU112	fun_OTU112_bac_OTU329	0.0440786	0.00196003
bac_OTU329	fun_OTU186	fun_OTU186	bac_OTU329	Gemmatimonadetes	p__Ascomycota	Gemmatimonadetes	c__Sordariomycetes	Gemmatimonadaceae	NA	NA	NA	OTU329	s__OTU186	fun_OTU186_bac_OTU329	0.0440786	0.00399979
bac_OTU329	fun_OTU205	fun_OTU205	bac_OTU329	Gemmatimonadetes	p__Basidiomycota	Gemmatimonadetes	c__Agaricomycetes	Gemmatimonadaceae	f__Psathyrellaceae	NA	g__Coprinopsis	OTU329	s__atramentaria	fun_OTU205_bac_OTU329	0.0440786	0.000611263
fun_OTU1210	bac_OTU329	fun_OTU1210	bac_OTU329	Gemmatimonadetes	p__Basidiomycota	Gemmatimonadetes	c__Agaricomycetes	Gemmatimonadaceae	f__Suillaceae	NA	g__Suillus	OTU329	s__tridentinus	fun_OTU1210_bac_OTU329	0.0440786	0.00112951
fun_OTU1890	bac_OTU329	fun_OTU1890	bac_OTU329	Gemmatimonadetes	p__Basidiomycota	Gemmatimonadetes	c__Agaricomycetes	Gemmatimonadaceae	f__Polyporales_fam_Incertae_sedis	NA	g__Climacocystis	OTU329	s__borealis	fun_OTU1890_bac_OTU329	0.0440786	0.00129561
fun_OTU2247	bac_OTU329	fun_OTU2247	bac_OTU329	Gemmatimonadetes	p__Basidiomycota	Gemmatimonadetes	c__Agaricomycetes	Gemmatimonadaceae	f__Geastraceae	NA	g__Geastrum	OTU329	s__OTU2247	fun_OTU2247_bac_OTU329	0.0440786	0.00100991
fun_OTU2508	bac_OTU329	fun_OTU2508	bac_OTU329	Gemmatimonadetes	p__Rozellomycota	Gemmatimonadetes	NA	Gemmatimonadaceae	NA	NA	NA	OTU329	s__OTU2508	fun_OTU2508_bac_OTU329	0.0440786	0.003641
fun_OTU124	bac_OTU331	fun_OTU124	bac_OTU331	Cyanobacteria	NA	Oxyphotobacteria	NA	Unknown_Family	NA	Phormidium_CYN64	NA	OTU331	s__OTU124	fun_OTU124_bac_OTU331	0.177952	0.0326826
bac_OTU331	fun_OTU1066	fun_OTU1066	bac_OTU331	Cyanobacteria	p__Chytridiomycota	Oxyphotobacteria	c__Rhizophlyctidomycetes	Unknown_Family	f__Rhizophlyctidaceae	Phormidium_CYN64	NA	OTU331	s__OTU1066	fun_OTU1066_bac_OTU331	0.177952	0.0143248
fun_OTU1790	bac_OTU331	fun_OTU1790	bac_OTU331	Cyanobacteria	NA	Oxyphotobacteria	NA	Unknown_Family	NA	Phormidium_CYN64	NA	OTU331	s__OTU1790	fun_OTU1790_bac_OTU331	0.177952	0.00191352
bac_OTU331	fun_OTU2466	fun_OTU2466	bac_OTU331	Cyanobacteria	p__Ascomycota	Oxyphotobacteria	c__Dothideomycetes	Unknown_Family	f__Tubeufiaceae	Phormidium_CYN64	g__Helicoma	OTU331	s__OTU2466	fun_OTU2466_bac_OTU331	0.177952	0.00235868
fun_OTU2727	bac_OTU331	fun_OTU2727	bac_OTU331	Cyanobacteria	p__Ascomycota	Oxyphotobacteria	c__Eurotiomycetes	Unknown_Family	f__Verrucariaceae	Phormidium_CYN64	g__Verrucaria	OTU331	s__OTU2727	fun_OTU2727_bac_OTU331	0.177952	0.00208627
fun_OTU521	bac_OTU332	fun_OTU521	bac_OTU332	Armatimonadetes	p__Ascomycota	Fimbriimonadia	c__Dothideomycetes	Fimbriimonadaceae	f__Pleosporaceae	NA	g__Alternaria	OTU332	s__subcucurbitae	fun_OTU521_bac_OTU332	0.0132988	0.00457783
bac_OTU332	fun_OTU2311	fun_OTU2311	bac_OTU332	Armatimonadetes	p__Basidiomycota	Fimbriimonadia	c__Agaricomycetes	Fimbriimonadaceae	f__Pilodermataceae	NA	g__Piloderma	OTU332	s__byssinum	fun_OTU2311_bac_OTU332	0.0132988	0.00279719
bac_OTU332	fun_OTU2404	fun_OTU2404	bac_OTU332	Armatimonadetes	NA	Fimbriimonadia	NA	Fimbriimonadaceae	NA	NA	NA	OTU332	s__OTU2404	fun_OTU2404_bac_OTU332	0.0132988	1.20593
fun_OTU2699	bac_OTU332	fun_OTU2699	bac_OTU332	Armatimonadetes	p__Ascomycota	Fimbriimonadia	c__Eurotiomycetes	Fimbriimonadaceae	f__Verrucariaceae	NA	g__Verrucaria	OTU332	s__OTU2699	fun_OTU2699_bac_OTU332	0.0132988	0.00801951
bac_OTU333	fun_OTU365	fun_OTU365	bac_OTU333	Dependentiae	p__Ascomycota	Babeliae	c__Dothideomycetes	Vermiphilaceae	f__Didymosphaeriaceae	NA	g__Pseudopithomyces	OTU333	s__rosae	fun_OTU365_bac_OTU333	0.00128341	0.00234539
fun_OTU952	bac_OTU333	fun_OTU952	bac_OTU333	Dependentiae	p__Basidiomycota	Babeliae	c__Ustilaginomycetes	Vermiphilaceae	f__Urocystidaceae	NA	g__Urocystis	OTU333	s__agropyri	fun_OTU952_bac_OTU333	0.00128341	0.0084248
fun_OTU1354	bac_OTU333	fun_OTU1354	bac_OTU333	Dependentiae	p__Chytridiomycota	Babeliae	NA	Vermiphilaceae	NA	NA	NA	OTU333	s__OTU1354	fun_OTU1354_bac_OTU333	0.00128341	0.00618572
bac_OTU333	fun_OTU1489	fun_OTU1489	bac_OTU333	Dependentiae	NA	Babeliae	NA	Vermiphilaceae	NA	NA	NA	OTU333	s__OTU1489	fun_OTU1489_bac_OTU333	0.00128341	0.240824
fun_OTU1867	bac_OTU333	fun_OTU1867	bac_OTU333	Dependentiae	p__Basidiomycota	Babeliae	c__Agaricomycetes	Vermiphilaceae	f__Bolbitiaceae	NA	g__Agrocybe	OTU333	s__pediades	fun_OTU1867_bac_OTU333	0.00128341	0.00215271
bac_OTU333	fun_OTU1993	fun_OTU1993	bac_OTU333	Dependentiae	p__Basidiomycota	Babeliae	c__Agaricomycetes	Vermiphilaceae	f__Psathyrellaceae	NA	g__Coprinopsis	OTU333	s__radiata	fun_OTU1993_bac_OTU333	0.00128341	0.0011428
bac_OTU333	fun_OTU2631	fun_OTU2631	bac_OTU333	Dependentiae	p__Ascomycota	Babeliae	c__Eurotiomycetes	Vermiphilaceae	f__Aspergillaceae	NA	g__Penicillium	OTU333	s__penicillioides	fun_OTU2631_bac_OTU333	0.00128341	0.012006
fun_OTU2662	bac_OTU333	fun_OTU2662	bac_OTU333	Dependentiae	p__Ascomycota	Babeliae	c__Eurotiomycetes	Vermiphilaceae	f__Verrucariaceae	NA	g__Verrucaria	OTU333	s__latebrosa	fun_OTU2662_bac_OTU333	0.00128341	0.019773
fun_OTU2697	bac_OTU333	fun_OTU2697	bac_OTU333	Dependentiae	p__Ascomycota	Babeliae	c__Eurotiomycetes	Vermiphilaceae	f__Verrucariaceae	NA	g__Verrucaria	OTU333	s__OTU2697	fun_OTU2697_bac_OTU333	0.00128341	0.000518245
bac_OTU333	fun_OTU2785	fun_OTU2785	bac_OTU333	Dependentiae	p__Ascomycota	Babeliae	c__Dothideomycetes	Vermiphilaceae	f__Didymellaceae	NA	NA	OTU333	s__OTU2785	fun_OTU2785_bac_OTU333	0.00128341	0.00508279
fun_OTU2838	bac_OTU333	fun_OTU2838	bac_OTU333	Dependentiae	p__Ascomycota	Babeliae	c__Dothideomycetes	Vermiphilaceae	NA	NA	NA	OTU333	s__OTU2838	fun_OTU2838_bac_OTU333	0.00128341	0.00325564
fun_OTU132	bac_OTU335	fun_OTU132	bac_OTU335	Proteobacteria	p__Chytridiomycota	Alphaproteobacteria	c__Rhizophydiomycetes	Rhodobacteraceae	f__Alphamycetaceae	Tabrizicola	g__Betamyces	OTU335	s__OTU132	fun_OTU132_bac_OTU335	0.0408922	0.337583
fun_OTU2599	bac_OTU335	fun_OTU2599	bac_OTU335	Proteobacteria	p__Ascomycota	Alphaproteobacteria	c__Eurotiomycetes	Rhodobacteraceae	NA	Tabrizicola	NA	OTU335	s__OTU2599	fun_OTU2599_bac_OTU335	0.0408922	0.000930183
fun_OTU2779	bac_OTU335	fun_OTU2779	bac_OTU335	Proteobacteria	p__Ascomycota	Alphaproteobacteria	c__Eurotiomycetes	Rhodobacteraceae	f__Verrucariaceae	Tabrizicola	g__Thelidium	OTU335	s__OTU2779	fun_OTU2779_bac_OTU335	0.0408922	0.00271082
bac_OTU336	fun_OTU341	fun_OTU341	bac_OTU336	Planctomycetes	p__Ascomycota	vadinHA49	c__Dothideomycetes	NA	f__Pleosporaceae	NA	g__Alternaria	OTU336	s__betae-kenyensis	fun_OTU341_bac_OTU336	0.0080324	0.0101921
fun_OTU356	bac_OTU336	fun_OTU356	bac_OTU336	Planctomycetes	p__Ascomycota	vadinHA49	c__Dothideomycetes	NA	f__Didymellaceae	NA	NA	OTU336	s__OTU356	fun_OTU356_bac_OTU336	0.0080324	0.0464427
fun_OTU2930	bac_OTU336	fun_OTU2930	bac_OTU336	Planctomycetes	p__Ascomycota	vadinHA49	c__Leotiomycetes	NA	f__Dermateaceae	NA	g__Naevala	OTU336	s__OTU2930	fun_OTU2930_bac_OTU336	0.0080324	0.00566747
bac_OTU336	fun_OTU8145	fun_OTU8145	bac_OTU336	Planctomycetes	p__Chytridiomycota	vadinHA49	NA	NA	NA	NA	NA	OTU336	s__OTU8145	fun_OTU8145_bac_OTU336	0.0080324	0.00976692
fun_OTU18	bac_OTU341	fun_OTU18	bac_OTU341	Bacteroidetes	p__Basidiomycota	Ignavibacteria	c__Tremellomycetes	NA	f__Bulleribasidiaceae	NA	g__Vishniacozyma	OTU341	s__victoriae	fun_OTU18_bac_OTU341	0.00139405	0.0058668
fun_OTU566	bac_OTU341	fun_OTU566	bac_OTU341	Bacteroidetes	p__Ascomycota	Ignavibacteria	c__Pezizomycetes	NA	f__Pyronemataceae	NA	g__Cheilymenia	OTU341	s__stercorea	fun_OTU566_bac_OTU341	0.00139405	0.00817232
bac_OTU341	fun_OTU1581	fun_OTU1581	bac_OTU341	Bacteroidetes	p__Basidiomycota	Ignavibacteria	c__Agaricomycetes	NA	f__Hymenogastraceae	NA	g__Naucoria	OTU341	s__scolecina	fun_OTU1581_bac_OTU341	0.00139405	0.000458447
fun_OTU1837	bac_OTU341	fun_OTU1837	bac_OTU341	Bacteroidetes	p__Basidiomycota	Ignavibacteria	c__Agaricomycetes	NA	f__Bolbitiaceae	NA	g__Panaeolus	OTU341	s__subbalteatus	fun_OTU1837_bac_OTU341	0.00139405	0.0007973
fun_OTU2267	bac_OTU341	fun_OTU2267	bac_OTU341	Bacteroidetes	p__Basidiomycota	Ignavibacteria	c__Agaricomycetes	NA	f__Psathyrellaceae	NA	g__Coprinellus	OTU341	s__brevisetulosus	fun_OTU2267_bac_OTU341	0.00139405	0.00119595
fun_OTU2664	bac_OTU341	fun_OTU2664	bac_OTU341	Bacteroidetes	p__Ascomycota	Ignavibacteria	c__Eurotiomycetes	NA	f__Verrucariaceae	NA	g__Polyblastia	OTU341	s__OTU2664	fun_OTU2664_bac_OTU341	0.00139405	0.00146172
fun_OTU3436	bac_OTU341	fun_OTU3436	bac_OTU341	Bacteroidetes	p__Basidiomycota	Ignavibacteria	c__Agaricomycetes	NA	f__Ganodermataceae	NA	g__Ganoderma	OTU341	s__lobatum	fun_OTU3436_bac_OTU341	0.00139405	0.000571398
bac_OTU341	fun_OTU3763	fun_OTU3763	bac_OTU341	Bacteroidetes	NA	Ignavibacteria	NA	NA	NA	NA	NA	OTU341	s__OTU3763	fun_OTU3763_bac_OTU341	0.00139405	0.000870386
fun_OTU256	bac_OTU343	fun_OTU256	bac_OTU343	Proteobacteria	p__Basidiomycota	Alphaproteobacteria	c__Agaricomycetes	Acetobacteraceae	f__Fomitopsidaceae	Rhodovastum	g__Postia	OTU343	s__cyanescens	fun_OTU256_bac_OTU343	0.0215304	0.000910251
fun_OTU268	bac_OTU343	fun_OTU268	bac_OTU343	Proteobacteria	NA	Alphaproteobacteria	NA	Acetobacteraceae	NA	Rhodovastum	NA	OTU343	s__OTU268	fun_OTU268_bac_OTU343	0.0215304	0.00111622
fun_OTU289	bac_OTU343	fun_OTU289	bac_OTU343	Proteobacteria	p__Ascomycota	Alphaproteobacteria	c__Leotiomycetes	Acetobacteraceae	f__Helotiaceae	Rhodovastum	g__Tetracladium	OTU343	s__OTU289	fun_OTU289_bac_OTU343	0.0215304	0.0978154
fun_OTU565	bac_OTU343	fun_OTU565	bac_OTU343	Proteobacteria	p__Ascomycota	Alphaproteobacteria	c__Dothideomycetes	Acetobacteraceae	f__Aureobasidiaceae	Rhodovastum	g__Aureobasidium	OTU343	s__pullulans	fun_OTU565_bac_OTU343	0.0215304	0.00234539
fun_OTU1354	bac_OTU343	fun_OTU1354	bac_OTU343	Proteobacteria	p__Chytridiomycota	Alphaproteobacteria	NA	Acetobacteraceae	NA	Rhodovastum	NA	OTU343	s__OTU1354	fun_OTU1354_bac_OTU343	0.0215304	0.00618572
bac_OTU343	fun_OTU1609	fun_OTU1609	bac_OTU343	Proteobacteria	p__Basidiomycota	Alphaproteobacteria	c__Agaricomycetes	Acetobacteraceae	f__Lycoperdaceae	Rhodovastum	g__Lycoperdon	OTU343	s__nigrescens	fun_OTU1609_bac_OTU343	0.0215304	0.0275534
fun_OTU1666	bac_OTU343	fun_OTU1666	bac_OTU343	Proteobacteria	p__Basidiomycota	Alphaproteobacteria	c__Microbotryomycetes	Acetobacteraceae	NA	Rhodovastum	NA	OTU343	s__OTU1666	fun_OTU1666_bac_OTU343	0.0215304	0.00601297
fun_OTU1713	bac_OTU343	fun_OTU1713	bac_OTU343	Proteobacteria	p__Chytridiomycota	Alphaproteobacteria	c__Rhizophydiomycetes	Acetobacteraceae	f__Rhizophydiaceae	Rhodovastum	g__Rhizophydium	OTU343	s__OTU1713	fun_OTU1713_bac_OTU343	0.0215304	0.00439179
bac_OTU343	fun_OTU2577	fun_OTU2577	bac_OTU343	Proteobacteria	p__Ascomycota	Alphaproteobacteria	c__Dothideomycetes	Acetobacteraceae	f__Pleosporaceae	Rhodovastum	g__Curvularia	OTU343	s__inaequalis	fun_OTU2577_bac_OTU343	0.0215304	0.000710926
fun_OTU2700	bac_OTU343	fun_OTU2700	bac_OTU343	Proteobacteria	p__Ascomycota	Alphaproteobacteria	c__Eurotiomycetes	Acetobacteraceae	f__Herpotrichiellaceae	Rhodovastum	g__Cladophialophora	OTU343	s__minutissima	fun_OTU2700_bac_OTU343	0.0215304	0.0245103
fun_OTU4438	bac_OTU343	fun_OTU4438	bac_OTU343	Proteobacteria	p__Basidiomycota	Alphaproteobacteria	c__Microbotryomycetes	Acetobacteraceae	NA	Rhodovastum	NA	OTU343	s__OTU4438	fun_OTU4438_bac_OTU343	0.0215304	0.0120259
fun_OTU437	bac_OTU347	fun_OTU437	bac_OTU347	Actinobacteria	p__Basidiomycota	Acidimicrobiia	c__Tremellomycetes	NA	f__Filobasidiaceae	NA	g__Filobasidium	OTU347	s__stepposum	fun_OTU437_bac_OTU347	0.00362896	0.00158796
bac_OTU347	fun_OTU509	fun_OTU509	bac_OTU347	Actinobacteria	NA	Acidimicrobiia	NA	NA	NA	NA	NA	OTU347	s__OTU509	fun_OTU509_bac_OTU347	0.00362896	0.0013089
bac_OTU347	fun_OTU853	fun_OTU853	bac_OTU347	Actinobacteria	NA	Acidimicrobiia	NA	NA	NA	NA	NA	OTU347	s__OTU853	fun_OTU853_bac_OTU347	0.00362896	0.00448481
bac_OTU347	fun_OTU978	fun_OTU978	bac_OTU347	Actinobacteria	NA	Acidimicrobiia	NA	NA	NA	NA	NA	OTU347	s__OTU978	fun_OTU978_bac_OTU347	0.00362896	0.00190023
fun_OTU1085	bac_OTU347	fun_OTU1085	bac_OTU347	Actinobacteria	NA	Acidimicrobiia	NA	NA	NA	NA	NA	OTU347	s__OTU1085	fun_OTU1085_bac_OTU347	0.00362896	0.000411938
fun_OTU1324	bac_OTU347	fun_OTU1324	bac_OTU347	Actinobacteria	p__Basidiomycota	Acidimicrobiia	c__Pucciniomycetes	NA	f__Coleosporiaceae	NA	g__Coleosporium	OTU347	s__OTU1324	fun_OTU1324_bac_OTU347	0.00362896	0.000697637
bac_OTU347	fun_OTU2248	fun_OTU2248	bac_OTU347	Actinobacteria	p__Basidiomycota	Acidimicrobiia	c__Agaricomycetes	NA	f__Meripilaceae	NA	g__Physisporinus	OTU347	s__OTU2248	fun_OTU2248_bac_OTU347	0.00362896	0.00183379
fun_OTU2276	bac_OTU347	fun_OTU2276	bac_OTU347	Actinobacteria	p__Basidiomycota	Acidimicrobiia	c__Agaricomycetes	NA	f__Psathyrellaceae	NA	g__Coprinopsis	OTU347	s__cinerea	fun_OTU2276_bac_OTU347	0.00362896	0.000551466
fun_OTU2451	bac_OTU347	fun_OTU2451	bac_OTU347	Actinobacteria	p__Basidiomycota	Acidimicrobiia	c__Agaricomycetes	NA	f__Tylosporaceae	NA	g__Amphinema	OTU347	s__byssoides	fun_OTU2451_bac_OTU347	0.00362896	0.00146836
fun_OTU2477	bac_OTU347	fun_OTU2477	bac_OTU347	Actinobacteria	p__Ascomycota	Acidimicrobiia	c__Sordariomycetes	NA	f__Xylariaceae	NA	g__Lopadostoma	OTU347	s__fagi	fun_OTU2477_bac_OTU347	0.00362896	0.00172084
fun_OTU125	bac_OTU351	fun_OTU125	bac_OTU351	Gemmatimonadetes	p__Basidiomycota	Gemmatimonadetes	c__Agaricomycetes	Gemmatimonadaceae	f__Strophariaceae	Gemmatimonas	g__Hypholoma	OTU351	s__fasciculare	fun_OTU125_bac_OTU351	0.012812	0.024012
fun_OTU376	bac_OTU351	fun_OTU376	bac_OTU351	Gemmatimonadetes	NA	Gemmatimonadetes	NA	Gemmatimonadaceae	NA	Gemmatimonas	NA	OTU351	s__OTU376	fun_OTU376_bac_OTU351	0.012812	0.0109762
fun_OTU457	bac_OTU351	fun_OTU457	bac_OTU351	Gemmatimonadetes	p__Mucoromycota	Gemmatimonadetes	c__Mucoromycetes	Gemmatimonadaceae	f__Mucoraceae	Gemmatimonas	g__Mucor	OTU351	s__hiemalis	fun_OTU457_bac_OTU351	0.012812	0.00193345
fun_OTU969	bac_OTU351	fun_OTU969	bac_OTU351	Gemmatimonadetes	NA	Gemmatimonadetes	NA	Gemmatimonadaceae	NA	Gemmatimonas	NA	OTU351	s__OTU969	fun_OTU969_bac_OTU351	0.012812	0.0241781
fun_OTU1204	bac_OTU351	fun_OTU1204	bac_OTU351	Gemmatimonadetes	p__Basidiomycota	Gemmatimonadetes	c__Agaricomycetes	Gemmatimonadaceae	f__Suillaceae	Gemmatimonas	g__Suillus	OTU351	s__viscidus	fun_OTU1204_bac_OTU351	0.012812	0.000843809
bac_OTU351	fun_OTU1289	fun_OTU1289	bac_OTU351	Gemmatimonadetes	p__Chytridiomycota	Gemmatimonadetes	c__Rhizophydiomycetes	Gemmatimonadaceae	f__Alphamycetaceae	Gemmatimonas	g__Betamyces	OTU351	s__OTU1289	fun_OTU1289_bac_OTU351	0.012812	0.0275534
bac_OTU351	fun_OTU1714	fun_OTU1714	bac_OTU351	Gemmatimonadetes	p__Basidiomycota	Gemmatimonadetes	c__Microbotryomycetes	Gemmatimonadaceae	f__Camptobasidiaceae	Gemmatimonas	NA	OTU351	s__OTU1714	fun_OTU1714_bac_OTU351	0.012812	0.000591331
bac_OTU351	fun_OTU2286	fun_OTU2286	bac_OTU351	Gemmatimonadetes	p__Basidiomycota	Gemmatimonadetes	c__Agaricomycetes	Gemmatimonadaceae	f__Psathyrellaceae	Gemmatimonas	g__Coprinopsis	OTU351	s__OTU2286	fun_OTU2286_bac_OTU351	0.012812	0.000591331
bac_OTU351	fun_OTU2693	fun_OTU2693	bac_OTU351	Gemmatimonadetes	p__Ascomycota	Gemmatimonadetes	c__Eurotiomycetes	Gemmatimonadaceae	f__Verrucariaceae	Gemmatimonas	g__Verrucaria	OTU351	s__latebrosa	fun_OTU2693_bac_OTU351	0.012812	0.00176735
fun_OTU2727	bac_OTU351	fun_OTU2727	bac_OTU351	Gemmatimonadetes	p__Ascomycota	Gemmatimonadetes	c__Eurotiomycetes	Gemmatimonadaceae	f__Verrucariaceae	Gemmatimonas	g__Verrucaria	OTU351	s__OTU2727	fun_OTU2727_bac_OTU351	0.012812	0.00208627
fun_OTU2743	bac_OTU351	fun_OTU2743	bac_OTU351	Gemmatimonadetes	p__Ascomycota	Gemmatimonadetes	c__Dothideomycetes	Gemmatimonadaceae	f__Mytilinidiaceae	Gemmatimonas	g__Lophium	OTU351	s__arboricola	fun_OTU2743_bac_OTU351	0.012812	0.00388684
bac_OTU354	fun_OTU182	fun_OTU182	bac_OTU354	Deinococcus-Thermus	p__Basidiomycota	Deinococci	c__Agaricomycetes	Deinococcaceae	f__Lycoperdaceae	Deinococcus	g__Lycoperdon	OTU354	s__pyriforme	fun_OTU182_bac_OTU354	0.0156886	0.0184243
bac_OTU354	fun_OTU388	fun_OTU388	bac_OTU354	Deinococcus-Thermus	p__Basidiomycota	Deinococci	c__Agaricomycetes	Deinococcaceae	f__Psathyrellaceae	Deinococcus	g__Coprinellus	OTU354	s__micaceus	fun_OTU388_bac_OTU354	0.0156886	0.0221516
bac_OTU354	fun_OTU548	fun_OTU548	bac_OTU354	Deinococcus-Thermus	NA	Deinococci	NA	Deinococcaceae	NA	Deinococcus	NA	OTU354	s__OTU548	fun_OTU548_bac_OTU354	0.0156886	0.00492333
fun_OTU1354	bac_OTU354	fun_OTU1354	bac_OTU354	Deinococcus-Thermus	p__Chytridiomycota	Deinococci	NA	Deinococcaceae	NA	Deinococcus	NA	OTU354	s__OTU1354	fun_OTU1354_bac_OTU354	0.0156886	0.00618572
bac_OTU354	fun_OTU1556	fun_OTU1556	bac_OTU354	Deinococcus-Thermus	NA	Deinococci	NA	Deinococcaceae	NA	Deinococcus	NA	OTU354	s__OTU1556	fun_OTU1556_bac_OTU354	0.0156886	0.0057472
fun_OTU2592	bac_OTU354	fun_OTU2592	bac_OTU354	Deinococcus-Thermus	p__Ascomycota	Deinococci	c__Eurotiomycetes	Deinococcaceae	NA	Deinococcus	NA	OTU354	s__OTU2592	fun_OTU2592_bac_OTU354	0.0156886	0.000272411
fun_OTU2662	bac_OTU354	fun_OTU2662	bac_OTU354	Deinococcus-Thermus	p__Ascomycota	Deinococci	c__Eurotiomycetes	Deinococcaceae	f__Verrucariaceae	Deinococcus	g__Verrucaria	OTU354	s__latebrosa	fun_OTU2662_bac_OTU354	0.0156886	0.019773
bac_OTU354	fun_OTU5097	fun_OTU5097	bac_OTU354	Deinococcus-Thermus	p__Basidiomycota	Deinococci	c__Microbotryomycetes	Deinococcaceae	NA	Deinococcus	NA	OTU354	s__OTU5097	fun_OTU5097_bac_OTU354	0.0156886	0.0105244
fun_OTU56	bac_OTU359	fun_OTU56	bac_OTU359	Bacteroidetes	p__Chytridiomycota	Bacteroidia	c__Rhizophydiomycetes	Saprospiraceae	NA	Phaeodactylibacter	NA	OTU359	s__OTU56	fun_OTU56_bac_OTU359	0.00666047	0.00119595
bac_OTU359	fun_OTU315	fun_OTU315	bac_OTU359	Bacteroidetes	p__Ascomycota	Bacteroidia	c__Leotiomycetes	Saprospiraceae	NA	Phaeodactylibacter	NA	OTU359	s__OTU315	fun_OTU315_bac_OTU359	0.00666047	0.000418582
bac_OTU359	fun_OTU412	fun_OTU412	bac_OTU359	Bacteroidetes	NA	Bacteroidia	NA	Saprospiraceae	NA	Phaeodactylibacter	NA	OTU359	s__OTU412	fun_OTU412_bac_OTU359	0.00666047	0.0018205
bac_OTU359	fun_OTU464	fun_OTU464	bac_OTU359	Bacteroidetes	p__Ascomycota	Bacteroidia	c__Leotiomycetes	Saprospiraceae	f__Helotiaceae	Phaeodactylibacter	g__Tetracladium	OTU359	s__OTU464	fun_OTU464_bac_OTU359	0.00666047	0.0241449
bac_OTU359	fun_OTU1780	fun_OTU1780	bac_OTU359	Bacteroidetes	p__Basidiomycota	Bacteroidia	c__Agaricomycetes	Saprospiraceae	f__Strophariaceae	Phaeodactylibacter	g__Hypholoma	OTU359	s__capnoides	fun_OTU1780_bac_OTU359	0.00666047	0.0059731
bac_OTU359	fun_OTU2352	fun_OTU2352	bac_OTU359	Bacteroidetes	p__Basidiomycota	Bacteroidia	c__Agaricomycetes	Saprospiraceae	f__Pluteaceae	Phaeodactylibacter	g__Pluteus	OTU359	s__atropungens	fun_OTU2352_bac_OTU359	0.00666047	0.000916895
fun_OTU2404	bac_OTU359	fun_OTU2404	bac_OTU359	Bacteroidetes	NA	Bacteroidia	NA	Saprospiraceae	NA	Phaeodactylibacter	NA	OTU359	s__OTU2404	fun_OTU2404_bac_OTU359	0.00666047	1.20593
fun_OTU2662	bac_OTU359	fun_OTU2662	bac_OTU359	Bacteroidetes	p__Ascomycota	Bacteroidia	c__Eurotiomycetes	Saprospiraceae	f__Verrucariaceae	Phaeodactylibacter	g__Verrucaria	OTU359	s__latebrosa	fun_OTU2662_bac_OTU359	0.00666047	0.019773
fun_OTU6698	bac_OTU359	fun_OTU6698	bac_OTU359	Bacteroidetes	NA	Bacteroidia	NA	Saprospiraceae	NA	Phaeodactylibacter	NA	OTU359	s__OTU6698	fun_OTU6698_bac_OTU359	0.00666047	0.000298987
fun_OTU56	bac_OTU360	fun_OTU56	bac_OTU360	Actinobacteria	p__Chytridiomycota	Actinobacteria	c__Rhizophydiomycetes	Pseudonocardiaceae	NA	Pseudonocardia	NA	OTU360	s__OTU56	fun_OTU56_bac_OTU360	0.0664498	0.00119595
bac_OTU360	fun_OTU217	fun_OTU217	bac_OTU360	Actinobacteria	p__Ascomycota	Actinobacteria	c__Dothideomycetes	Pseudonocardiaceae	f__Sporormiaceae	Pseudonocardia	g__Preussia	OTU360	s__persica	fun_OTU217_bac_OTU360	0.0664498	0.0217397
fun_OTU521	bac_OTU360	fun_OTU521	bac_OTU360	Actinobacteria	p__Ascomycota	Actinobacteria	c__Dothideomycetes	Pseudonocardiaceae	f__Pleosporaceae	Pseudonocardia	g__Alternaria	OTU360	s__subcucurbitae	fun_OTU521_bac_OTU360	0.0664498	0.00457783
fun_OTU548	bac_OTU360	fun_OTU548	bac_OTU360	Actinobacteria	NA	Actinobacteria	NA	Pseudonocardiaceae	NA	Pseudonocardia	NA	OTU360	s__OTU548	fun_OTU548_bac_OTU360	0.0664498	0.00492333
fun_OTU697	bac_OTU360	fun_OTU697	bac_OTU360	Actinobacteria	NA	Actinobacteria	NA	Pseudonocardiaceae	NA	Pseudonocardia	NA	OTU360	s__OTU697	fun_OTU697_bac_OTU360	0.0664498	0.00168097
bac_OTU360	fun_OTU1499	fun_OTU1499	bac_OTU360	Actinobacteria	NA	Actinobacteria	NA	Pseudonocardiaceae	NA	Pseudonocardia	NA	OTU360	s__OTU1499	fun_OTU1499_bac_OTU360	0.0664498	0.00103649
bac_OTU360	fun_OTU1872	fun_OTU1872	bac_OTU360	Actinobacteria	NA	Actinobacteria	NA	Pseudonocardiaceae	NA	Pseudonocardia	NA	OTU360	s__OTU1872	fun_OTU1872_bac_OTU360	0.0664498	0.00414596
fun_OTU56	bac_OTU361	fun_OTU56	bac_OTU361	Bacteroidetes	p__Chytridiomycota	Bacteroidia	c__Rhizophydiomycetes	Chitinophagaceae	NA	NA	NA	OTU361	s__OTU56	fun_OTU56_bac_OTU361	0.00338555	0.00119595
bac_OTU361	fun_OTU461	fun_OTU461	bac_OTU361	Bacteroidetes	NA	Bacteroidia	NA	Chitinophagaceae	NA	NA	NA	OTU361	s__OTU461	fun_OTU461_bac_OTU361	0.00338555	0.00568741
fun_OTU522	bac_OTU361	fun_OTU522	bac_OTU361	Bacteroidetes	p__Ascomycota	Bacteroidia	c__Dothideomycetes	Chitinophagaceae	f__Sporormiaceae	NA	g__Sporormiella	OTU361	s__OTU522	fun_OTU522_bac_OTU361	0.00338555	0.00910915
bac_OTU361	fun_OTU686	fun_OTU686	bac_OTU361	Bacteroidetes	NA	Bacteroidia	NA	Chitinophagaceae	NA	NA	NA	OTU361	s__OTU686	fun_OTU686_bac_OTU361	0.00338555	0.00178064
bac_OTU361	fun_OTU1582	fun_OTU1582	bac_OTU361	Bacteroidetes	NA	Bacteroidia	NA	Chitinophagaceae	NA	NA	NA	OTU361	s__OTU1582	fun_OTU1582_bac_OTU361	0.00338555	0.000810588
fun_OTU2353	bac_OTU361	fun_OTU2353	bac_OTU361	Bacteroidetes	p__Basidiomycota	Bacteroidia	c__Agaricomycetes	Chitinophagaceae	f__Psathyrellaceae	NA	g__Psathyrella	OTU361	s__pygmaea	fun_OTU2353_bac_OTU361	0.00338555	0.000724214
fun_OTU2693	bac_OTU361	fun_OTU2693	bac_OTU361	Bacteroidetes	p__Ascomycota	Bacteroidia	c__Eurotiomycetes	Chitinophagaceae	f__Verrucariaceae	NA	g__Verrucaria	OTU361	s__latebrosa	fun_OTU2693_bac_OTU361	0.00338555	0.00176735
fun_OTU2835	bac_OTU361	fun_OTU2835	bac_OTU361	Bacteroidetes	p__Ascomycota	Bacteroidia	c__Dothideomycetes	Chitinophagaceae	NA	NA	NA	OTU361	s__OTU2835	fun_OTU2835_bac_OTU361	0.00338555	0.00123581
bac_OTU361	fun_OTU2864	fun_OTU2864	bac_OTU361	Bacteroidetes	p__Ascomycota	Bacteroidia	c__Dothideomycetes	Chitinophagaceae	f__Sporormiaceae	NA	g__Sporormiella	OTU361	s__similis	fun_OTU2864_bac_OTU361	0.00338555	0.000850453
fun_OTU7322	bac_OTU361	fun_OTU7322	bac_OTU361	Bacteroidetes	p__Chytridiomycota	Bacteroidia	c__Rhizophydiomycetes	Chitinophagaceae	f__Halomycetaceae	NA	g__Paranamyces	OTU361	s__OTU7322	fun_OTU7322_bac_OTU361	0.00338555	0.00951444
fun_OTU8145	bac_OTU361	fun_OTU8145	bac_OTU361	Bacteroidetes	p__Chytridiomycota	Bacteroidia	NA	Chitinophagaceae	NA	NA	NA	OTU361	s__OTU8145	fun_OTU8145_bac_OTU361	0.00338555	0.00976692
fun_OTU256	bac_OTU368	fun_OTU256	bac_OTU368	Proteobacteria	p__Basidiomycota	Alphaproteobacteria	c__Agaricomycetes	Holosporaceae	f__Fomitopsidaceae	NA	g__Postia	OTU368	s__cyanescens	fun_OTU256_bac_OTU368	0.00194725	0.000910251
bac_OTU368	fun_OTU680	fun_OTU680	bac_OTU368	Proteobacteria	p__Basidiomycota	Alphaproteobacteria	NA	Holosporaceae	NA	NA	NA	OTU368	s__OTU680	fun_OTU680_bac_OTU368	0.00194725	0.00295665
fun_OTU2426	bac_OTU368	fun_OTU2426	bac_OTU368	Proteobacteria	p__Basidiomycota	Alphaproteobacteria	c__Agaricomycetes	Holosporaceae	f__Cortinariaceae	NA	g__Cortinarius	OTU368	s__fragrantissimus	fun_OTU2426_bac_OTU368	0.00194725	0.000345497
fun_OTU2616	bac_OTU368	fun_OTU2616	bac_OTU368	Proteobacteria	p__Ascomycota	Alphaproteobacteria	c__Eurotiomycetes	Holosporaceae	f__Epibryaceae	NA	g__Epibryon	OTU368	s__interlamellare	fun_OTU2616_bac_OTU368	0.00194725	0.0107237
bac_OTU368	fun_OTU2627	fun_OTU2627	bac_OTU368	Proteobacteria	p__Ascomycota	Alphaproteobacteria	c__Eurotiomycetes	Holosporaceae	f__Verrucariaceae	NA	g__Polyblastia	OTU368	s__moravica	fun_OTU2627_bac_OTU368	0.00194725	0.00212613
fun_OTU2772	bac_OTU368	fun_OTU2772	bac_OTU368	Proteobacteria	p__Ascomycota	Alphaproteobacteria	c__Eurotiomycetes	Holosporaceae	f__Verrucariaceae	NA	g__Verrucaria	OTU368	s__alpicola	fun_OTU2772_bac_OTU368	0.00194725	0.0010232
fun_OTU2930	bac_OTU368	fun_OTU2930	bac_OTU368	Proteobacteria	p__Ascomycota	Alphaproteobacteria	c__Leotiomycetes	Holosporaceae	f__Dermateaceae	NA	g__Naevala	OTU368	s__OTU2930	fun_OTU2930_bac_OTU368	0.00194725	0.00566747
bac_OTU368	fun_OTU4278	fun_OTU4278	bac_OTU368	Proteobacteria	p__Ascomycota	Alphaproteobacteria	c__Sordariomycetes	Holosporaceae	f__Trichosphaeriaceae	NA	g__Nigrospora	OTU368	s__musae	fun_OTU4278_bac_OTU368	0.00194725	0.00205969
fun_OTU4438	bac_OTU368	fun_OTU4438	bac_OTU368	Proteobacteria	p__Basidiomycota	Alphaproteobacteria	c__Microbotryomycetes	Holosporaceae	NA	NA	NA	OTU368	s__OTU4438	fun_OTU4438_bac_OTU368	0.00194725	0.0120259
fun_OTU7322	bac_OTU368	fun_OTU7322	bac_OTU368	Proteobacteria	p__Chytridiomycota	Alphaproteobacteria	c__Rhizophydiomycetes	Holosporaceae	f__Halomycetaceae	NA	g__Paranamyces	OTU368	s__OTU7322	fun_OTU7322_bac_OTU368	0.00194725	0.00951444
fun_OTU8919	bac_OTU368	fun_OTU8919	bac_OTU368	Proteobacteria	p__Chytridiomycota	Alphaproteobacteria	c__Rhizophydiomycetes	Holosporaceae	f__Alphamycetaceae	NA	g__Betamyces	OTU368	s__OTU8919	fun_OTU8919_bac_OTU368	0.00194725	0.00138199
fun_OTU566	bac_OTU400	fun_OTU566	bac_OTU400	Proteobacteria	p__Ascomycota	Alphaproteobacteria	c__Pezizomycetes	Sphingomonadaceae	f__Pyronemataceae	Novosphingobium	g__Cheilymenia	OTU400	s__stercorea	fun_OTU566_bac_OTU400	0.0120818	0.00817232
fun_OTU1022	bac_OTU400	fun_OTU1022	bac_OTU400	Proteobacteria	p__Monoblepharomycota	Alphaproteobacteria	NA	Sphingomonadaceae	NA	Novosphingobium	NA	OTU400	s__OTU1022	fun_OTU1022_bac_OTU400	0.0120818	0.00271746
bac_OTU400	fun_OTU1726	fun_OTU1726	bac_OTU400	Proteobacteria	p__Chytridiomycota	Alphaproteobacteria	NA	Sphingomonadaceae	NA	Novosphingobium	NA	OTU400	s__OTU1726	fun_OTU1726_bac_OTU400	0.0120818	0.00390012
fun_OTU1861	bac_OTU400	fun_OTU1861	bac_OTU400	Proteobacteria	NA	Alphaproteobacteria	NA	Sphingomonadaceae	NA	Novosphingobium	NA	OTU400	s__OTU1861	fun_OTU1861_bac_OTU400	0.0120818	0.00555452
bac_OTU400	fun_OTU1904	fun_OTU1904	bac_OTU400	Proteobacteria	p__Basidiomycota	Alphaproteobacteria	c__Agaricomycetes	Sphingomonadaceae	f__Psathyrellaceae	Novosphingobium	g__Psathyrella	OTU400	s__candolleana	fun_OTU1904_bac_OTU400	0.0120818	0.00166104
fun_OTU2629	bac_OTU400	fun_OTU2629	bac_OTU400	Proteobacteria	p__Ascomycota	Alphaproteobacteria	c__Eurotiomycetes	Sphingomonadaceae	f__Verrucariaceae	Novosphingobium	g__Polyblastia	OTU400	s__moravica	fun_OTU2629_bac_OTU400	0.0120818	0.00409945
fun_OTU2700	bac_OTU400	fun_OTU2700	bac_OTU400	Proteobacteria	p__Ascomycota	Alphaproteobacteria	c__Eurotiomycetes	Sphingomonadaceae	f__Herpotrichiellaceae	Novosphingobium	g__Cladophialophora	OTU400	s__minutissima	fun_OTU2700_bac_OTU400	0.0120818	0.0245103
fun_OTU3436	bac_OTU400	fun_OTU3436	bac_OTU400	Proteobacteria	p__Basidiomycota	Alphaproteobacteria	c__Agaricomycetes	Sphingomonadaceae	f__Ganodermataceae	Novosphingobium	g__Ganoderma	OTU400	s__lobatum	fun_OTU3436_bac_OTU400	0.0120818	0.000571398
fun_OTU132	bac_OTU404	fun_OTU132	bac_OTU404	Actinobacteria	p__Chytridiomycota	Acidimicrobiia	c__Rhizophydiomycetes	NA	f__Alphamycetaceae	NA	g__Betamyces	OTU404	s__OTU132	fun_OTU132_bac_OTU404	0.0185652	0.337583
fun_OTU408	bac_OTU404	fun_OTU408	bac_OTU404	Actinobacteria	p__Basidiomycota	Acidimicrobiia	c__Ustilaginomycetes	NA	f__Ustilaginaceae	NA	g__Ustilago	OTU404	s__nunavutica	fun_OTU408_bac_OTU404	0.0185652	0.00337524
fun_OTU647	bac_OTU404	fun_OTU647	bac_OTU404	Actinobacteria	NA	Acidimicrobiia	NA	NA	NA	NA	NA	OTU404	s__OTU647	fun_OTU647_bac_OTU404	0.0185652	0.00281048
bac_OTU404	fun_OTU1170	fun_OTU1170	bac_OTU404	Actinobacteria	p__Mortierellomycota	Acidimicrobiia	c__Mortierellomycetes	NA	f__Mortierellaceae	NA	g__Mortierella	OTU404	s__OTU1170	fun_OTU1170_bac_OTU404	0.0185652	0.0152218
fun_OTU1174	bac_OTU404	fun_OTU1174	bac_OTU404	Actinobacteria	NA	Acidimicrobiia	NA	NA	NA	NA	NA	OTU404	s__OTU1174	fun_OTU1174_bac_OTU404	0.0185652	0.0443232
bac_OTU404	fun_OTU1270	fun_OTU1270	bac_OTU404	Actinobacteria	p__Chytridiomycota	Acidimicrobiia	c__Rhizophydiomycetes	NA	f__Alphamycetaceae	NA	g__Betamyces	OTU404	s__OTU1270	fun_OTU1270_bac_OTU404	0.0185652	0.057977
fun_OTU1712	bac_OTU404	fun_OTU1712	bac_OTU404	Actinobacteria	p__Basidiomycota	Acidimicrobiia	c__Agaricomycetes	NA	f__Geastraceae	NA	g__Geastrum	OTU404	s__fimbriatum	fun_OTU1712_bac_OTU404	0.0185652	0.00217264
bac_OTU404	fun_OTU2010	fun_OTU2010	bac_OTU404	Actinobacteria	p__Basidiomycota	Acidimicrobiia	c__Agaricomycetes	NA	f__Strophariaceae	NA	g__Pholiota	OTU404	s__adiposa	fun_OTU2010_bac_OTU404	0.0185652	0.000857097
bac_OTU404	fun_OTU2029	fun_OTU2029	bac_OTU404	Actinobacteria	p__Basidiomycota	Acidimicrobiia	c__Agaricomycetes	NA	f__Cortinariaceae	NA	g__Cortinarius	OTU404	s__variicolor	fun_OTU2029_bac_OTU404	0.0185652	0.000896962
fun_OTU2625	bac_OTU404	fun_OTU2625	bac_OTU404	Actinobacteria	p__Ascomycota	Acidimicrobiia	c__Sordariomycetes	NA	f__Xylariaceae	NA	g__Annulohypoxylon	OTU404	s__OTU2625	fun_OTU2625_bac_OTU404	0.0185652	0.000657772
bac_OTU404	fun_OTU2652	fun_OTU2652	bac_OTU404	Actinobacteria	p__Ascomycota	Acidimicrobiia	c__Sordariomycetes	NA	f__Xylariaceae	NA	g__Hypoxylon	OTU404	s__fuscum	fun_OTU2652_bac_OTU404	0.0185652	0.000611263
fun_OTU5097	bac_OTU404	fun_OTU5097	bac_OTU404	Actinobacteria	p__Basidiomycota	Acidimicrobiia	c__Microbotryomycetes	NA	NA	NA	NA	OTU404	s__OTU5097	fun_OTU5097_bac_OTU404	0.0185652	0.0105244
fun_OTU10324	bac_OTU404	fun_OTU10324	bac_OTU404	Actinobacteria	p__Ascomycota	Acidimicrobiia	c__Dothideomycetes	NA	f__Pleosporales_fam_Incertae_sedis	NA	g__Neohendersonia	OTU404	s__kickxii	fun_OTU10324_bac_OTU404	0.0185652	0.000531533
fun_OTU1378	bac_OTU412	fun_OTU1378	bac_OTU412	Bacteroidetes	p__Chytridiomycota	Bacteroidia	c__Rhizophydiomycetes	Chitinophagaceae	NA	Terrimonas	NA	OTU412	s__OTU1378	fun_OTU1378_bac_OTU412	0.136219	0.00125575
fun_OTU207	bac_OTU417	fun_OTU207	bac_OTU417	Bacteroidetes	p__Basidiomycota	Bacteroidia	c__Microbotryomycetes	Chitinophagaceae	NA	Ferruginibacter	NA	OTU417	s__OTU207	fun_OTU207_bac_OTU417	0.0156001	0.00835836
bac_OTU417	fun_OTU516	fun_OTU516	bac_OTU417	Bacteroidetes	NA	Bacteroidia	NA	Chitinophagaceae	NA	Ferruginibacter	NA	OTU417	s__OTU516	fun_OTU516_bac_OTU417	0.0156001	0.00104978
bac_OTU417	fun_OTU1157	fun_OTU1157	bac_OTU417	Bacteroidetes	NA	Bacteroidia	NA	Chitinophagaceae	NA	Ferruginibacter	NA	OTU417	s__OTU1157	fun_OTU1157_bac_OTU417	0.0156001	0.00621894
fun_OTU1323	bac_OTU417	fun_OTU1323	bac_OTU417	Bacteroidetes	p__Chytridiomycota	Bacteroidia	NA	Chitinophagaceae	NA	Ferruginibacter	NA	OTU417	s__OTU1323	fun_OTU1323_bac_OTU417	0.0156001	0.00328886
fun_OTU2311	bac_OTU417	fun_OTU2311	bac_OTU417	Bacteroidetes	p__Basidiomycota	Bacteroidia	c__Agaricomycetes	Chitinophagaceae	f__Pilodermataceae	Ferruginibacter	g__Piloderma	OTU417	s__byssinum	fun_OTU2311_bac_OTU417	0.0156001	0.00279719
bac_OTU422	fun_OTU162	fun_OTU162	bac_OTU422	Actinobacteria	p__Basidiomycota	Actinobacteria	c__Agaricomycetes	Mycobacteriaceae	f__Bolbitiaceae	Mycobacterium	g__Panaeolus	OTU422	s__papilionaceus	fun_OTU162_bac_OTU422	0.00232342	0.000578042
bac_OTU422	fun_OTU282	fun_OTU282	bac_OTU422	Actinobacteria	p__Basidiomycota	Actinobacteria	c__Agaricomycetes	Mycobacteriaceae	f__Psathyrellaceae	Mycobacterium	g__Coprinopsis	OTU422	s__acuminata	fun_OTU282_bac_OTU422	0.00232342	0.000823876
fun_OTU285	bac_OTU422	fun_OTU285	bac_OTU422	Actinobacteria	p__Ascomycota	Actinobacteria	c__Dothideomycetes	Mycobacteriaceae	f__Sporormiaceae	Mycobacterium	g__Preussia	OTU422	s__tetramera	fun_OTU285_bac_OTU422	0.00232342	0.00453796
fun_OTU289	bac_OTU422	fun_OTU289	bac_OTU422	Actinobacteria	p__Ascomycota	Actinobacteria	c__Leotiomycetes	Mycobacteriaceae	f__Helotiaceae	Mycobacterium	g__Tetracladium	OTU422	s__OTU289	fun_OTU289_bac_OTU422	0.00232342	0.0978154
fun_OTU548	bac_OTU422	fun_OTU548	bac_OTU422	Actinobacteria	NA	Actinobacteria	NA	Mycobacteriaceae	NA	Mycobacterium	NA	OTU422	s__OTU548	fun_OTU548_bac_OTU422	0.00232342	0.00492333
bac_OTU422	fun_OTU1092	fun_OTU1092	bac_OTU422	Actinobacteria	p__Chytridiomycota	Actinobacteria	c__Spizellomycetes	Mycobacteriaceae	f__Powellomycetaceae	Mycobacterium	g__Powellomyces	OTU422	s__OTU1092	fun_OTU1092_bac_OTU422	0.00232342	0.00421904
fun_OTU1244	bac_OTU422	fun_OTU1244	bac_OTU422	Actinobacteria	p__Chytridiomycota	Actinobacteria	c__Rhizophydiomycetes	Mycobacteriaceae	f__Alphamycetaceae	Mycobacterium	g__Betamyces	OTU422	s__OTU1244	fun_OTU1244_bac_OTU422	0.00232342	0.0893175
fun_OTU1335	bac_OTU422	fun_OTU1335	bac_OTU422	Actinobacteria	p__Basidiomycota	Actinobacteria	c__Agaricomycetes	Mycobacteriaceae	f__Boletaceae	Mycobacterium	g__Boletus	OTU422	s__luridus	fun_OTU1335_bac_OTU422	0.00232342	0.000451803
fun_OTU1980	bac_OTU422	fun_OTU1980	bac_OTU422	Actinobacteria	p__Basidiomycota	Actinobacteria	c__Agaricomycetes	Mycobacteriaceae	f__Psathyrellaceae	Mycobacterium	g__Coprinellus	OTU422	s__xanthothrix	fun_OTU1980_bac_OTU422	0.00232342	0.0017607
bac_OTU422	fun_OTU2410	fun_OTU2410	bac_OTU422	Actinobacteria	p__Basidiomycota	Actinobacteria	c__Agaricomycetes	Mycobacteriaceae	f__Tylosporaceae	Mycobacterium	NA	OTU422	s__OTU2410	fun_OTU2410_bac_OTU422	0.00232342	0.00248492
fun_OTU6989	bac_OTU422	fun_OTU6989	bac_OTU422	Actinobacteria	p__Ascomycota	Actinobacteria	c__Orbiliomycetes	Mycobacteriaceae	f__Orbiliales_fam_Incertae_sedis	Mycobacterium	g__Lecophagus	OTU422	s__longisporus	fun_OTU6989_bac_OTU422	0.00232342	0.0042722
fun_OTU19	bac_OTU435	fun_OTU19	bac_OTU435	Gemmatimonadetes	p__Ascomycota	Gemmatimonadetes	c__Leotiomycetes	Gemmatimonadaceae	f__Helotiaceae	NA	g__Tetracladium	OTU435	s__OTU19	fun_OTU19_bac_OTU435	0.0562931	0.0470208
fun_OTU51	bac_OTU435	fun_OTU51	bac_OTU435	Gemmatimonadetes	p__Basidiomycota	Gemmatimonadetes	c__Agaricomycetes	Gemmatimonadaceae	f__Tylosporaceae	NA	g__Amphinema	OTU435	s__OTU51	fun_OTU51_bac_OTU435	0.0562931	0.00417254
fun_OTU173	bac_OTU435	fun_OTU173	bac_OTU435	Gemmatimonadetes	p__Basidiomycota	Gemmatimonadetes	c__Agaricomycetes	Gemmatimonadaceae	f__Strophariaceae	NA	g__Hypholoma	OTU435	s__fasciculare	fun_OTU173_bac_OTU435	0.0562931	0.0111556
fun_OTU286	bac_OTU435	fun_OTU286	bac_OTU435	Gemmatimonadetes	p__Basidiomycota	Gemmatimonadetes	c__Agaricomycetes	Gemmatimonadaceae	f__Cortinariaceae	NA	g__Cortinarius	OTU435	s__decipiens	fun_OTU286_bac_OTU435	0.0562931	0.00118931
bac_OTU435	fun_OTU1257	fun_OTU1257	bac_OTU435	Gemmatimonadetes	p__Chytridiomycota	Gemmatimonadetes	c__Spizellomycetes	Gemmatimonadaceae	f__Powellomycetaceae	NA	g__Geranomyces	OTU435	s__tanneri	fun_OTU1257_bac_OTU435	0.0562931	0.0281181
fun_OTU2625	bac_OTU435	fun_OTU2625	bac_OTU435	Gemmatimonadetes	p__Ascomycota	Gemmatimonadetes	c__Sordariomycetes	Gemmatimonadaceae	f__Xylariaceae	NA	g__Annulohypoxylon	OTU435	s__OTU2625	fun_OTU2625_bac_OTU435	0.0562931	0.000657772
bac_OTU435	fun_OTU2643	fun_OTU2643	bac_OTU435	Gemmatimonadetes	p__Ascomycota	Gemmatimonadetes	c__Eurotiomycetes	Gemmatimonadaceae	f__Verrucariaceae	NA	g__Polyblastia	OTU435	s__moravica	fun_OTU2643_bac_OTU435	0.0562931	0.00263109
fun_OTU2864	bac_OTU435	fun_OTU2864	bac_OTU435	Gemmatimonadetes	p__Ascomycota	Gemmatimonadetes	c__Dothideomycetes	Gemmatimonadaceae	f__Sporormiaceae	NA	g__Sporormiella	OTU435	s__similis	fun_OTU2864_bac_OTU435	0.0562931	0.000850453
bac_OTU435	fun_OTU4121	fun_OTU4121	bac_OTU435	Gemmatimonadetes	p__Basidiomycota	Gemmatimonadetes	c__Microbotryomycetes	Gemmatimonadaceae	f__Kriegeriaceae	NA	g__Phenoliferia	OTU435	s__psychrophila	fun_OTU4121_bac_OTU435	0.0562931	0.001475
fun_OTU151	bac_OTU442	fun_OTU151	bac_OTU442	Proteobacteria	p__Basidiomycota	Deltaproteobacteria	c__Agaricomycetes	BIrii41	f__Psathyrellaceae	NA	g__Coprinopsis	OTU442	s__lagopus	fun_OTU151_bac_OTU442	0.00356258	0.000784011
fun_OTU205	bac_OTU442	fun_OTU205	bac_OTU442	Proteobacteria	p__Basidiomycota	Deltaproteobacteria	c__Agaricomycetes	BIrii41	f__Psathyrellaceae	NA	g__Coprinopsis	OTU442	s__atramentaria	fun_OTU205_bac_OTU442	0.00356258	0.000611263
fun_OTU1193	bac_OTU442	fun_OTU1193	bac_OTU442	Proteobacteria	p__Basidiomycota	Deltaproteobacteria	c__Agaricomycetes	BIrii41	f__Suillaceae	NA	g__Suillus	OTU442	s__cavipes	fun_OTU1193_bac_OTU442	0.00356258	0.00190688
fun_OTU1288	bac_OTU442	fun_OTU1288	bac_OTU442	Proteobacteria	NA	Deltaproteobacteria	NA	BIrii41	NA	NA	NA	OTU442	s__OTU1288	fun_OTU1288_bac_OTU442	0.00356258	0.00782683
fun_OTU1485	bac_OTU442	fun_OTU1485	bac_OTU442	Proteobacteria	p__Basidiomycota	Deltaproteobacteria	c__Microbotryomycetes	BIrii41	NA	NA	NA	OTU442	s__OTU1485	fun_OTU1485_bac_OTU442	0.00356258	0.00518909
bac_OTU442	fun_OTU1698	fun_OTU1698	bac_OTU442	Proteobacteria	p__Basidiomycota	Deltaproteobacteria	c__Microbotryomycetes	BIrii41	NA	NA	NA	OTU442	s__OTU1698	fun_OTU1698_bac_OTU442	0.00356258	0.0213411
bac_OTU442	fun_OTU1703	fun_OTU1703	bac_OTU442	Proteobacteria	p__Basidiomycota	Deltaproteobacteria	c__Agaricomycetes	BIrii41	f__Hydnodontaceae	NA	g__Trechispora	OTU442	s__mollusca	fun_OTU1703_bac_OTU442	0.00356258	0.00209956
bac_OTU442	fun_OTU1833	fun_OTU1833	bac_OTU442	Proteobacteria	p__Basidiomycota	Deltaproteobacteria	c__Microbotryomycetes	BIrii41	f__Camptobasidiaceae	NA	NA	OTU442	s__OTU1833	fun_OTU1833_bac_OTU442	0.00356258	0.00582029
fun_OTU2247	bac_OTU442	fun_OTU2247	bac_OTU442	Proteobacteria	p__Basidiomycota	Deltaproteobacteria	c__Agaricomycetes	BIrii41	f__Geastraceae	NA	g__Geastrum	OTU442	s__OTU2247	fun_OTU2247_bac_OTU442	0.00356258	0.00100991
fun_OTU461	bac_OTU460	fun_OTU461	bac_OTU460	Verrucomicrobia	NA	Verrucomicrobiae	NA	Opitutaceae	NA	Opitutus	NA	OTU460	s__OTU461	fun_OTU461_bac_OTU460	0.0314879	0.00568741
fun_OTU2748	bac_OTU460	fun_OTU2748	bac_OTU460	Verrucomicrobia	p__Ascomycota	Verrucomicrobiae	c__Eurotiomycetes	Opitutaceae	f__Verrucariaceae	Opitutus	g__Polyblastia	OTU460	s__abscondita	fun_OTU2748_bac_OTU460	0.0314879	0.00327557
fun_OTU2753	bac_OTU460	fun_OTU2753	bac_OTU460	Verrucomicrobia	p__Ascomycota	Verrucomicrobiae	c__Eurotiomycetes	Opitutaceae	f__Verrucariaceae	Opitutus	g__Polyblastia	OTU460	s__moravica	fun_OTU2753_bac_OTU460	0.0314879	0.00279055
fun_OTU2804	bac_OTU460	fun_OTU2804	bac_OTU460	Verrucomicrobia	p__Ascomycota	Verrucomicrobiae	c__Sordariomycetes	Opitutaceae	f__Apiosporaceae	Opitutus	g__Arthrinium	OTU460	s__sporophleum	fun_OTU2804_bac_OTU460	0.0314879	0.00122253
fun_OTU341	bac_OTU494	fun_OTU341	bac_OTU494	Proteobacteria	p__Ascomycota	Deltaproteobacteria	c__Dothideomycetes	Polyangiaceae	f__Pleosporaceae	Pajaroellobacter	g__Alternaria	OTU494	s__betae-kenyensis	fun_OTU341_bac_OTU494	0.0031864	0.0101921
fun_OTU457	bac_OTU494	fun_OTU457	bac_OTU494	Proteobacteria	p__Mucoromycota	Deltaproteobacteria	c__Mucoromycetes	Polyangiaceae	f__Mucoraceae	Pajaroellobacter	g__Mucor	OTU494	s__hiemalis	fun_OTU457_bac_OTU494	0.0031864	0.00193345
fun_OTU1581	bac_OTU494	fun_OTU1581	bac_OTU494	Proteobacteria	p__Basidiomycota	Deltaproteobacteria	c__Agaricomycetes	Polyangiaceae	f__Hymenogastraceae	Pajaroellobacter	g__Naucoria	OTU494	s__scolecina	fun_OTU1581_bac_OTU494	0.0031864	0.000458447
fun_OTU1582	bac_OTU494	fun_OTU1582	bac_OTU494	Proteobacteria	NA	Deltaproteobacteria	NA	Polyangiaceae	NA	Pajaroellobacter	NA	OTU494	s__OTU1582	fun_OTU1582_bac_OTU494	0.0031864	0.000810588
fun_OTU3291	bac_OTU494	fun_OTU3291	bac_OTU494	Proteobacteria	p__Rozellomycota	Deltaproteobacteria	NA	Polyangiaceae	NA	Pajaroellobacter	NA	OTU494	s__OTU3291	fun_OTU3291_bac_OTU494	0.0031864	0.018205
fun_OTU6989	bac_OTU494	fun_OTU6989	bac_OTU494	Proteobacteria	p__Ascomycota	Deltaproteobacteria	c__Orbiliomycetes	Polyangiaceae	f__Orbiliales_fam_Incertae_sedis	Pajaroellobacter	g__Lecophagus	OTU494	s__longisporus	fun_OTU6989_bac_OTU494	0.0031864	0.0042722
fun_OTU289	bac_OTU499	fun_OTU289	bac_OTU499	Proteobacteria	p__Ascomycota	Deltaproteobacteria	c__Leotiomycetes	Sandaracinaceae	f__Helotiaceae	NA	g__Tetracladium	OTU499	s__OTU289	fun_OTU289_bac_OTU499	0.00610728	0.0978154
bac_OTU499	fun_OTU997	fun_OTU997	bac_OTU499	Proteobacteria	p__Basidiomycota	Deltaproteobacteria	c__Ustilaginomycetes	Sandaracinaceae	f__Ustilaginaceae	NA	g__Tranzscheliella	OTU499	s__yupeitaniae	fun_OTU997_bac_OTU499	0.00610728	0.00120259
fun_OTU1489	bac_OTU499	fun_OTU1489	bac_OTU499	Proteobacteria	NA	Deltaproteobacteria	NA	Sandaracinaceae	NA	NA	NA	OTU499	s__OTU1489	fun_OTU1489_bac_OTU499	0.00610728	0.240824
fun_OTU1780	bac_OTU499	fun_OTU1780	bac_OTU499	Proteobacteria	p__Basidiomycota	Deltaproteobacteria	c__Agaricomycetes	Sandaracinaceae	f__Strophariaceae	NA	g__Hypholoma	OTU499	s__capnoides	fun_OTU1780_bac_OTU499	0.00610728	0.0059731
fun_OTU2286	bac_OTU499	fun_OTU2286	bac_OTU499	Proteobacteria	p__Basidiomycota	Deltaproteobacteria	c__Agaricomycetes	Sandaracinaceae	f__Psathyrellaceae	NA	g__Coprinopsis	OTU499	s__OTU2286	fun_OTU2286_bac_OTU499	0.00610728	0.000591331
fun_OTU2776	bac_OTU499	fun_OTU2776	bac_OTU499	Proteobacteria	p__Ascomycota	Deltaproteobacteria	c__Dothideomycetes	Sandaracinaceae	f__Mytilinidiaceae	NA	g__Lophium	OTU499	s__mytilinum	fun_OTU2776_bac_OTU499	0.00610728	0.000830521
fun_OTU4201	bac_OTU499	fun_OTU4201	bac_OTU499	Proteobacteria	p__Rozellomycota	Deltaproteobacteria	NA	Sandaracinaceae	NA	NA	NA	OTU499	s__OTU4201	fun_OTU4201_bac_OTU499	0.00610728	0.00197332
fun_OTU101	bac_OTU514	fun_OTU101	bac_OTU514	Acidobacteria	p__Basidiomycota	Acidobacteriia	c__Microbotryomycetes	Solibacteraceae_(Subgroup_3)	f__Camptobasidiaceae	Paludibaculum	NA	OTU514	s__OTU101	fun_OTU101_bac_OTU514	0.00681537	0.534005
fun_OTU256	bac_OTU514	fun_OTU256	bac_OTU514	Acidobacteria	p__Basidiomycota	Acidobacteriia	c__Agaricomycetes	Solibacteraceae_(Subgroup_3)	f__Fomitopsidaceae	Paludibaculum	g__Postia	OTU514	s__cyanescens	fun_OTU256_bac_OTU514	0.00681537	0.000910251
fun_OTU1761	bac_OTU514	fun_OTU1761	bac_OTU514	Acidobacteria	p__Basidiomycota	Acidobacteriia	c__Microbotryomycetes	Solibacteraceae_(Subgroup_3)	f__Camptobasidiaceae	Paludibaculum	NA	OTU514	s__OTU1761	fun_OTU1761_bac_OTU514	0.00681537	0.00118266
fun_OTU2728	bac_OTU514	fun_OTU2728	bac_OTU514	Acidobacteria	p__Ascomycota	Acidobacteriia	c__Eurotiomycetes	Solibacteraceae_(Subgroup_3)	f__Verrucariaceae	Paludibaculum	g__Polyblastia	OTU514	s__moravica	fun_OTU2728_bac_OTU514	0.00681537	0.00211949
bac_OTU514	fun_OTU5582	fun_OTU5582	bac_OTU514	Acidobacteria	p__Basidiomycota	Acidobacteriia	c__Microbotryomycetes	Solibacteraceae_(Subgroup_3)	f__Camptobasidiaceae	Paludibaculum	NA	OTU514	s__OTU5582	fun_OTU5582_bac_OTU514	0.00681537	0.00364765
bac_OTU544	fun_OTU134	fun_OTU134	bac_OTU544	Proteobacteria	NA	Gammaproteobacteria	NA	Nitrosomonadaceae	NA	Ellin6067	NA	OTU544	s__OTU134	fun_OTU134_bac_OTU544	0.00338555	0.000591331
fun_OTU173	bac_OTU544	fun_OTU173	bac_OTU544	Proteobacteria	p__Basidiomycota	Gammaproteobacteria	c__Agaricomycetes	Nitrosomonadaceae	f__Strophariaceae	Ellin6067	g__Hypholoma	OTU544	s__fasciculare	fun_OTU173_bac_OTU544	0.00338555	0.0111556
fun_OTU464	bac_OTU544	fun_OTU464	bac_OTU544	Proteobacteria	p__Ascomycota	Gammaproteobacteria	c__Leotiomycetes	Nitrosomonadaceae	f__Helotiaceae	Ellin6067	g__Tetracladium	OTU544	s__OTU464	fun_OTU464_bac_OTU544	0.00338555	0.0241449
bac_OTU544	fun_OTU1701	fun_OTU1701	bac_OTU544	Proteobacteria	p__Basidiomycota	Gammaproteobacteria	c__Agaricomycetes	Nitrosomonadaceae	f__Lycoperdaceae	Ellin6067	g__Lycoperdon	OTU544	s__pratense	fun_OTU1701_bac_OTU544	0.00338555	0.00896298
fun_OTU4225	bac_OTU544	fun_OTU4225	bac_OTU544	Proteobacteria	p__Chytridiomycota	Gammaproteobacteria	c__Rhizophydiomycetes	Nitrosomonadaceae	f__Alphamycetaceae	Ellin6067	g__Betamyces	OTU544	s__OTU4225	fun_OTU4225_bac_OTU544	0.00338555	0.00338852
bac_OTU545	fun_OTU33	fun_OTU33	bac_OTU545	Verrucomicrobia	p__Basidiomycota	Verrucomicrobiae	c__Agaricomycetes	Verrucomicrobiaceae	f__Suillaceae	NA	g__Suillus	OTU545	s__grevillei	fun_OTU33_bac_OTU545	0.00309789	0.00272411
fun_OTU115	bac_OTU545	fun_OTU115	bac_OTU545	Verrucomicrobia	p__Basidiomycota	Verrucomicrobiae	c__Agaricomycetes	Verrucomicrobiaceae	f__Lycoperdaceae	NA	g__Bovista	OTU545	s__plumbea	fun_OTU115_bac_OTU545	0.00309789	0.00322906
fun_OTU1102	bac_OTU545	fun_OTU1102	bac_OTU545	Verrucomicrobia	NA	Verrucomicrobiae	NA	Verrucomicrobiaceae	NA	NA	NA	OTU545	s__OTU1102	fun_OTU1102_bac_OTU545	0.00309789	0.00300316
fun_OTU1204	bac_OTU545	fun_OTU1204	bac_OTU545	Verrucomicrobia	p__Basidiomycota	Verrucomicrobiae	c__Agaricomycetes	Verrucomicrobiaceae	f__Suillaceae	NA	g__Suillus	OTU545	s__viscidus	fun_OTU1204_bac_OTU545	0.00309789	0.000843809
fun_OTU1288	bac_OTU545	fun_OTU1288	bac_OTU545	Verrucomicrobia	NA	Verrucomicrobiae	NA	Verrucomicrobiaceae	NA	NA	NA	OTU545	s__OTU1288	fun_OTU1288_bac_OTU545	0.00309789	0.00782683
fun_OTU1817	bac_OTU545	fun_OTU1817	bac_OTU545	Verrucomicrobia	p__Basidiomycota	Verrucomicrobiae	c__Microbotryomycetes	Verrucomicrobiaceae	f__Leucosporidiaceae	NA	g__Leucosporidium	OTU545	s__OTU1817	fun_OTU1817_bac_OTU545	0.00309789	0.00463098
fun_OTU1948	bac_OTU545	fun_OTU1948	bac_OTU545	Verrucomicrobia	p__Basidiomycota	Verrucomicrobiae	c__Agaricomycetes	Verrucomicrobiaceae	f__Bolbitiaceae	NA	g__Panaeolus	OTU545	s__cyanescens	fun_OTU1948_bac_OTU545	0.00309789	0.00144843
fun_OTU2666	bac_OTU545	fun_OTU2666	bac_OTU545	Verrucomicrobia	p__Ascomycota	Verrucomicrobiae	c__Eurotiomycetes	Verrucomicrobiaceae	f__Verrucariaceae	NA	g__Verrucaria	OTU545	s__latebrosa	fun_OTU2666_bac_OTU545	0.00309789	0.00423233
fun_OTU4278	bac_OTU545	fun_OTU4278	bac_OTU545	Verrucomicrobia	p__Ascomycota	Verrucomicrobiae	c__Sordariomycetes	Verrucomicrobiaceae	f__Trichosphaeriaceae	NA	g__Nigrospora	OTU545	s__musae	fun_OTU4278_bac_OTU545	0.00309789	0.00205969
fun_OTU112	bac_OTU551	fun_OTU112	bac_OTU551	Proteobacteria	p__Chytridiomycota	Deltaproteobacteria	c__Rhizophydiomycetes	Bdellovibrionaceae	NA	OM27_clade	NA	OTU551	s__OTU112	fun_OTU112_bac_OTU551	0.00489025	0.00196003
fun_OTU285	bac_OTU551	fun_OTU285	bac_OTU551	Proteobacteria	p__Ascomycota	Deltaproteobacteria	c__Dothideomycetes	Bdellovibrionaceae	f__Sporormiaceae	OM27_clade	g__Preussia	OTU551	s__tetramera	fun_OTU285_bac_OTU551	0.00489025	0.00453796
bac_OTU551	fun_OTU554	fun_OTU554	bac_OTU551	Proteobacteria	p__Basidiomycota	Deltaproteobacteria	c__Microbotryomycetes	Bdellovibrionaceae	f__Sporidiobolaceae	OM27_clade	g__Rhodotorula	OTU551	s__OTU554	fun_OTU554_bac_OTU551	0.00489025	0.0241781
fun_OTU1157	bac_OTU551	fun_OTU1157	bac_OTU551	Proteobacteria	NA	Deltaproteobacteria	NA	Bdellovibrionaceae	NA	OM27_clade	NA	OTU551	s__OTU1157	fun_OTU1157_bac_OTU551	0.00489025	0.00621894
fun_OTU2171	bac_OTU551	fun_OTU2171	bac_OTU551	Proteobacteria	p__Basidiomycota	Deltaproteobacteria	c__Cystobasidiomycetes	Bdellovibrionaceae	f__Buckleyzymaceae	OM27_clade	g__Buckleyzyma	OTU551	s__aurantiaca	fun_OTU2171_bac_OTU551	0.00489025	0.000657772
fun_OTU56	bac_OTU558	fun_OTU56	bac_OTU558	Bacteroidetes	p__Chytridiomycota	Bacteroidia	c__Rhizophydiomycetes	Chitinophagaceae	NA	Ferruginibacter	NA	OTU558	s__OTU56	fun_OTU56_bac_OTU558	0.0025447	0.00119595
bac_OTU558	fun_OTU966	fun_OTU966	bac_OTU558	Bacteroidetes	p__Monoblepharomycota	Bacteroidia	NA	Chitinophagaceae	NA	Ferruginibacter	NA	OTU558	s__OTU966	fun_OTU966_bac_OTU558	0.0025447	0.00145507
bac_OTU558	fun_OTU1025	fun_OTU1025	bac_OTU558	Bacteroidetes	p__Chytridiomycota	Bacteroidia	c__Rhizophydiomycetes	Chitinophagaceae	f__Halomycetaceae	Ferruginibacter	g__Paranamyces	OTU558	s__OTU1025	fun_OTU1025_bac_OTU558	0.0025447	0.0200189
fun_OTU1175	bac_OTU558	fun_OTU1175	bac_OTU558	Bacteroidetes	NA	Bacteroidia	NA	Chitinophagaceae	NA	Ferruginibacter	NA	OTU558	s__OTU1175	fun_OTU1175_bac_OTU558	0.0025447	0.00128897
fun_OTU2643	bac_OTU558	fun_OTU2643	bac_OTU558	Bacteroidetes	p__Ascomycota	Bacteroidia	c__Eurotiomycetes	Chitinophagaceae	f__Verrucariaceae	Ferruginibacter	g__Polyblastia	OTU558	s__moravica	fun_OTU2643_bac_OTU558	0.0025447	0.00263109
fun_OTU2683	bac_OTU558	fun_OTU2683	bac_OTU558	Bacteroidetes	p__Ascomycota	Bacteroidia	c__Eurotiomycetes	Chitinophagaceae	f__Verrucariaceae	Ferruginibacter	g__Verrucaria	OTU558	s__OTU2683	fun_OTU2683_bac_OTU558	0.0025447	0.00334202
fun_OTU3216	bac_OTU558	fun_OTU3216	bac_OTU558	Bacteroidetes	p__Basidiomycota	Bacteroidia	c__Agaricomycetes	Chitinophagaceae	f__Paxillaceae	Ferruginibacter	g__Paxillus	OTU558	s__involutus	fun_OTU3216_bac_OTU558	0.0025447	0.000916895
fun_OTU8919	bac_OTU558	fun_OTU8919	bac_OTU558	Bacteroidetes	p__Chytridiomycota	Bacteroidia	c__Rhizophydiomycetes	Chitinophagaceae	f__Alphamycetaceae	Ferruginibacter	g__Betamyces	OTU558	s__OTU8919	fun_OTU8919_bac_OTU558	0.0025447	0.00138199
fun_OTU699	bac_OTU563	fun_OTU699	bac_OTU563	Proteobacteria	p__Basidiomycota	Deltaproteobacteria	c__Agaricomycetes	Sandaracinaceae	f__Boletaceae	NA	g__Boletus	OTU563	s__edulis	fun_OTU699_bac_OTU563	0.00794388	0.000724214
bac_OTU563	fun_OTU1290	fun_OTU1290	bac_OTU563	Proteobacteria	p__Basidiomycota	Deltaproteobacteria	c__Pucciniomycetes	Sandaracinaceae	f__Melampsoraceae	NA	g__Melampsora	OTU563	s__epitea	fun_OTU1290_bac_OTU563	0.00794388	0.0018205
bac_OTU563	fun_OTU1409	fun_OTU1409	bac_OTU563	Proteobacteria	NA	Deltaproteobacteria	NA	Sandaracinaceae	NA	NA	NA	OTU563	s__OTU1409	fun_OTU1409_bac_OTU563	0.00794388	0.0261913
fun_OTU1439	bac_OTU563	fun_OTU1439	bac_OTU563	Proteobacteria	p__Basidiomycota	Deltaproteobacteria	c__Agaricomycetes	Sandaracinaceae	f__Hydnodontaceae	NA	g__Trechispora	OTU563	s__OTU1439	fun_OTU1439_bac_OTU563	0.00794388	0.000292343
fun_OTU1618	bac_OTU563	fun_OTU1618	bac_OTU563	Proteobacteria	p__Basidiomycota	Deltaproteobacteria	c__Pucciniomycetes	Sandaracinaceae	f__Coleosporiaceae	NA	g__Chrysomyxa	OTU563	s__OTU1618	fun_OTU1618_bac_OTU563	0.00794388	0.00605283
fun_OTU2013	bac_OTU563	fun_OTU2013	bac_OTU563	Proteobacteria	p__Basidiomycota	Deltaproteobacteria	c__Agaricomycetes	Sandaracinaceae	f__Hymenochaetaceae	NA	g__Inonotus	OTU563	s__andersonii	fun_OTU2013_bac_OTU563	0.00794388	0.000903606
fun_OTU2302	bac_OTU563	fun_OTU2302	bac_OTU563	Proteobacteria	p__Ascomycota	Deltaproteobacteria	c__Eurotiomycetes	Sandaracinaceae	NA	NA	NA	OTU563	s__OTU2302	fun_OTU2302_bac_OTU563	0.00794388	0.0181984
fun_OTU2776	bac_OTU563	fun_OTU2776	bac_OTU563	Proteobacteria	p__Ascomycota	Deltaproteobacteria	c__Dothideomycetes	Sandaracinaceae	f__Mytilinidiaceae	NA	g__Lophium	OTU563	s__mytilinum	fun_OTU2776_bac_OTU563	0.00794388	0.000830521
fun_OTU337	bac_OTU564	fun_OTU337	bac_OTU564	Actinobacteria	NA	Actinobacteria	NA	Nocardioidaceae	NA	Marmoricola	NA	OTU564	s__OTU337	fun_OTU337_bac_OTU564	0.0216631	0.000458447
bac_OTU564	fun_OTU1483	fun_OTU1483	bac_OTU564	Actinobacteria	p__Basidiomycota	Actinobacteria	c__Microbotryomycetes	Nocardioidaceae	NA	Marmoricola	NA	OTU564	s__OTU1483	fun_OTU1483_bac_OTU564	0.0216631	0.0156204
fun_OTU7408	bac_OTU564	fun_OTU7408	bac_OTU564	Actinobacteria	NA	Actinobacteria	NA	Nocardioidaceae	NA	Marmoricola	NA	OTU564	s__OTU7408	fun_OTU7408_bac_OTU564	0.0216631	0.00670396
fun_OTU134	bac_OTU570	fun_OTU134	bac_OTU570	Proteobacteria	NA	Alphaproteobacteria	NA	Devosiaceae	NA	Devosia	NA	OTU570	s__OTU134	fun_OTU134_bac_OTU570	0.0118605	0.000591331
fun_OTU337	bac_OTU570	fun_OTU337	bac_OTU570	Proteobacteria	NA	Alphaproteobacteria	NA	Devosiaceae	NA	Devosia	NA	OTU570	s__OTU337	fun_OTU337_bac_OTU570	0.0118605	0.000458447
fun_OTU348	bac_OTU570	fun_OTU348	bac_OTU570	Proteobacteria	p__Ascomycota	Alphaproteobacteria	c__Leotiomycetes	Devosiaceae	f__Sclerotiniaceae	Devosia	g__Botryotinia	OTU570	s__OTU348	fun_OTU348_bac_OTU570	0.0118605	0.00186701
bac_OTU570	fun_OTU524	fun_OTU524	bac_OTU570	Proteobacteria	p__Ascomycota	Alphaproteobacteria	c__Dothideomycetes	Devosiaceae	f__Sporormiaceae	Devosia	g__Sporormiella	OTU570	s__intermedia	fun_OTU524_bac_OTU570	0.0118605	0.00114944
bac_OTU570	fun_OTU559	fun_OTU559	bac_OTU570	Proteobacteria	NA	Alphaproteobacteria	NA	Devosiaceae	NA	Devosia	NA	OTU570	s__OTU559	fun_OTU559_bac_OTU570	0.0118605	0.00334866
fun_OTU699	bac_OTU570	fun_OTU699	bac_OTU570	Proteobacteria	p__Basidiomycota	Alphaproteobacteria	c__Agaricomycetes	Devosiaceae	f__Boletaceae	Devosia	g__Boletus	OTU570	s__edulis	fun_OTU699_bac_OTU570	0.0118605	0.000724214
fun_OTU1277	bac_OTU570	fun_OTU1277	bac_OTU570	Proteobacteria	p__Chytridiomycota	Alphaproteobacteria	c__Rhizophydiomycetes	Devosiaceae	f__Alphamycetaceae	Devosia	g__Betamyces	OTU570	s__americae-meridionalis	fun_OTU1277_bac_OTU570	0.0118605	0.0142783
fun_OTU1288	bac_OTU570	fun_OTU1288	bac_OTU570	Proteobacteria	NA	Alphaproteobacteria	NA	Devosiaceae	NA	Devosia	NA	OTU570	s__OTU1288	fun_OTU1288_bac_OTU570	0.0118605	0.00782683
fun_OTU1723	bac_OTU570	fun_OTU1723	bac_OTU570	Proteobacteria	p__Basidiomycota	Alphaproteobacteria	c__Microbotryomycetes	Devosiaceae	NA	Devosia	NA	OTU570	s__OTU1723	fun_OTU1723_bac_OTU570	0.0118605	0.00131554
fun_OTU2466	bac_OTU570	fun_OTU2466	bac_OTU570	Proteobacteria	p__Ascomycota	Alphaproteobacteria	c__Dothideomycetes	Devosiaceae	f__Tubeufiaceae	Devosia	g__Helicoma	OTU570	s__OTU2466	fun_OTU2466_bac_OTU570	0.0118605	0.00235868
bac_OTU570	fun_OTU2626	fun_OTU2626	bac_OTU570	Proteobacteria	p__Ascomycota	Alphaproteobacteria	c__Eurotiomycetes	Devosiaceae	f__Verrucariaceae	Devosia	g__Polyblastia	OTU570	s__moravica	fun_OTU2626_bac_OTU570	0.0118605	0.00190023
fun_OTU2743	bac_OTU570	fun_OTU2743	bac_OTU570	Proteobacteria	p__Ascomycota	Alphaproteobacteria	c__Dothideomycetes	Devosiaceae	f__Mytilinidiaceae	Devosia	g__Lophium	OTU570	s__arboricola	fun_OTU2743_bac_OTU570	0.0118605	0.00388684
bac_OTU570	fun_OTU2749	fun_OTU2749	bac_OTU570	Proteobacteria	p__Ascomycota	Alphaproteobacteria	c__Eurotiomycetes	Devosiaceae	f__Verrucariaceae	Devosia	g__Polyblastia	OTU570	s__abscondita	fun_OTU2749_bac_OTU570	0.0118605	0.0101656
bac_OTU570	fun_OTU2967	fun_OTU2967	bac_OTU570	Proteobacteria	p__Ascomycota	Alphaproteobacteria	c__Leotiomycetes	Devosiaceae	f__Helotiaceae	Devosia	g__Crocicreas	OTU570	s__OTU2967	fun_OTU2967_bac_OTU570	0.0118605	0.000750791
bac_OTU570	fun_OTU5727	fun_OTU5727	bac_OTU570	Proteobacteria	p__Monoblepharomycota	Alphaproteobacteria	NA	Devosiaceae	NA	Devosia	NA	OTU570	s__OTU5727	fun_OTU5727_bac_OTU570	0.0118605	0.000338852
bac_OTU574	fun_OTU1866	fun_OTU1866	bac_OTU574	Bacteroidetes	p__Chytridiomycota	Bacteroidia	c__Lobulomycetes	Chitinophagaceae	NA	Ferruginibacter	NA	OTU574	s__OTU1866	fun_OTU1866_bac_OTU574	0.00812091	0.0014285
fun_OTU2028	bac_OTU574	fun_OTU2028	bac_OTU574	Bacteroidetes	p__Basidiomycota	Bacteroidia	c__Agaricomycetes	Chitinophagaceae	f__Strophariaceae	Ferruginibacter	g__Deconica	OTU574	s__phyllogena	fun_OTU2028_bac_OTU574	0.00812091	0.0020464
fun_OTU2615	bac_OTU574	fun_OTU2615	bac_OTU574	Bacteroidetes	p__Ascomycota	Bacteroidia	c__Eurotiomycetes	Chitinophagaceae	f__Verrucariaceae	Ferruginibacter	g__Polyblastia	OTU574	s__OTU2615	fun_OTU2615_bac_OTU574	0.00812091	0.0213145
fun_OTU2749	bac_OTU574	fun_OTU2749	bac_OTU574	Bacteroidetes	p__Ascomycota	Bacteroidia	c__Eurotiomycetes	Chitinophagaceae	f__Verrucariaceae	Ferruginibacter	g__Polyblastia	OTU574	s__abscondita	fun_OTU2749_bac_OTU574	0.00812091	0.0101656
fun_OTU2930	bac_OTU574	fun_OTU2930	bac_OTU574	Bacteroidetes	p__Ascomycota	Bacteroidia	c__Leotiomycetes	Chitinophagaceae	f__Dermateaceae	Ferruginibacter	g__Naevala	OTU574	s__OTU2930	fun_OTU2930_bac_OTU574	0.00812091	0.00566747
bac_OTU574	fun_OTU6328	fun_OTU6328	bac_OTU574	Bacteroidetes	NA	Bacteroidia	NA	Chitinophagaceae	NA	Ferruginibacter	NA	OTU574	s__OTU6328	fun_OTU6328_bac_OTU574	0.00812091	0.00300981
bac_OTU601	fun_OTU562	fun_OTU562	bac_OTU601	Actinobacteria	p__Ascomycota	Actinobacteria	c__Dothideomycetes	Cryptosporangiaceae	f__Sporormiaceae	Fodinicola	g__Preussia	OTU601	s__dubia	fun_OTU562_bac_OTU601	0.0414454	0.00430542
bac_OTU601	fun_OTU705	fun_OTU705	bac_OTU601	Actinobacteria	NA	Actinobacteria	NA	Cryptosporangiaceae	NA	Fodinicola	NA	OTU601	s__OTU705	fun_OTU705_bac_OTU601	0.0414454	0.00561432
fun_OTU1697	bac_OTU601	fun_OTU1697	bac_OTU601	Actinobacteria	p__Basidiomycota	Actinobacteria	c__Microbotryomycetes	Cryptosporangiaceae	NA	Fodinicola	NA	OTU601	s__OTU1697	fun_OTU1697_bac_OTU601	0.0414454	0.0248824
fun_OTU1890	bac_OTU601	fun_OTU1890	bac_OTU601	Actinobacteria	p__Basidiomycota	Actinobacteria	c__Agaricomycetes	Cryptosporangiaceae	f__Polyporales_fam_Incertae_sedis	Fodinicola	g__Climacocystis	OTU601	s__borealis	fun_OTU1890_bac_OTU601	0.0414454	0.00129561
fun_OTU2452	bac_OTU601	fun_OTU2452	bac_OTU601	Actinobacteria	p__Ascomycota	Actinobacteria	c__Lichinomycetes	Cryptosporangiaceae	f__Lichinaceae	Fodinicola	g__Phylliscum	OTU601	s__OTU2452	fun_OTU2452_bac_OTU601	0.0414454	0.00456454
fun_OTU33	bac_OTU604	fun_OTU33	bac_OTU604	Bacteroidetes	p__Basidiomycota	Bacteroidia	c__Agaricomycetes	AKYH767	f__Suillaceae	NA	g__Suillus	OTU604	s__grevillei	fun_OTU33_bac_OTU604	0.0134537	0.00272411
fun_OTU151	bac_OTU604	fun_OTU151	bac_OTU604	Bacteroidetes	p__Basidiomycota	Bacteroidia	c__Agaricomycetes	AKYH767	f__Psathyrellaceae	NA	g__Coprinopsis	OTU604	s__lagopus	fun_OTU151_bac_OTU604	0.0134537	0.000784011
bac_OTU604	fun_OTU171	fun_OTU171	bac_OTU604	Bacteroidetes	NA	Bacteroidia	NA	AKYH767	NA	NA	NA	OTU604	s__OTU171	fun_OTU171_bac_OTU604	0.0134537	0.0384896
fun_OTU480	bac_OTU604	fun_OTU480	bac_OTU604	Bacteroidetes	p__Basidiomycota	Bacteroidia	c__Microbotryomycetes	AKYH767	f__Camptobasidiaceae	NA	NA	OTU604	s__OTU480	fun_OTU480_bac_OTU604	0.0134537	0.0913174
fun_OTU645	bac_OTU604	fun_OTU645	bac_OTU604	Bacteroidetes	NA	Bacteroidia	NA	AKYH767	NA	NA	NA	OTU604	s__OTU645	fun_OTU645_bac_OTU604	0.0134537	0.00502963
fun_OTU1335	bac_OTU604	fun_OTU1335	bac_OTU604	Bacteroidetes	p__Basidiomycota	Bacteroidia	c__Agaricomycetes	AKYH767	f__Boletaceae	NA	g__Boletus	OTU604	s__luridus	fun_OTU1335_bac_OTU604	0.0134537	0.000451803
fun_OTU1890	bac_OTU604	fun_OTU1890	bac_OTU604	Bacteroidetes	p__Basidiomycota	Bacteroidia	c__Agaricomycetes	AKYH767	f__Polyporales_fam_Incertae_sedis	NA	g__Climacocystis	OTU604	s__borealis	fun_OTU1890_bac_OTU604	0.0134537	0.00129561
fun_OTU2247	bac_OTU604	fun_OTU2247	bac_OTU604	Bacteroidetes	p__Basidiomycota	Bacteroidia	c__Agaricomycetes	AKYH767	f__Geastraceae	NA	g__Geastrum	OTU604	s__OTU2247	fun_OTU2247_bac_OTU604	0.0134537	0.00100991
fun_OTU2311	bac_OTU604	fun_OTU2311	bac_OTU604	Bacteroidetes	p__Basidiomycota	Bacteroidia	c__Agaricomycetes	AKYH767	f__Pilodermataceae	NA	g__Piloderma	OTU604	s__byssinum	fun_OTU2311_bac_OTU604	0.0134537	0.00279719
bac_OTU604	fun_OTU2472	fun_OTU2472	bac_OTU604	Bacteroidetes	p__Basidiomycota	Bacteroidia	c__Agaricomycetes	AKYH767	f__Tylosporaceae	NA	g__Amphinema	OTU604	s__byssoides	fun_OTU2472_bac_OTU604	0.0134537	0.00183379
fun_OTU2838	bac_OTU604	fun_OTU2838	bac_OTU604	Bacteroidetes	p__Ascomycota	Bacteroidia	c__Dothideomycetes	AKYH767	NA	NA	NA	OTU604	s__OTU2838	fun_OTU2838_bac_OTU604	0.0134537	0.00325564
fun_OTU5746	bac_OTU604	fun_OTU5746	bac_OTU604	Bacteroidetes	p__Ascomycota	Bacteroidia	c__Eurotiomycetes	AKYH767	f__Verrucariaceae	NA	g__Verrucaria	OTU604	s__alpicola	fun_OTU5746_bac_OTU604	0.0134537	0.00263109
fun_OTU204	bac_OTU605	fun_OTU204	bac_OTU605	Bacteroidetes	p__Ascomycota	Bacteroidia	c__Dothideomycetes	env.OPS_17	f__Mycosphaerellaceae	NA	g__Mycosphaerella	OTU605	s__tassiana	fun_OTU204_bac_OTU605	0.0120154	0.228034
bac_OTU605	fun_OTU1155	fun_OTU1155	bac_OTU605	Bacteroidetes	NA	Bacteroidia	NA	env.OPS_17	NA	NA	NA	OTU605	s__OTU1155	fun_OTU1155_bac_OTU605	0.0120154	0.00665745
bac_OTU605	fun_OTU1388	fun_OTU1388	bac_OTU605	Bacteroidetes	p__Chytridiomycota	Bacteroidia	c__Rhizophydiomycetes	env.OPS_17	f__Alphamycetaceae	NA	g__Betamyces	OTU605	s__americae-meridionalis	fun_OTU1388_bac_OTU605	0.0120154	0.00215271
fun_OTU1618	bac_OTU605	fun_OTU1618	bac_OTU605	Bacteroidetes	p__Basidiomycota	Bacteroidia	c__Pucciniomycetes	env.OPS_17	f__Coleosporiaceae	NA	g__Chrysomyxa	OTU605	s__OTU1618	fun_OTU1618_bac_OTU605	0.0120154	0.00605283
fun_OTU2317	bac_OTU605	fun_OTU2317	bac_OTU605	Bacteroidetes	p__Basidiomycota	Bacteroidia	c__Agaricomycetes	env.OPS_17	f__Ganodermataceae	NA	g__Ganoderma	OTU605	s__OTU2317	fun_OTU2317_bac_OTU605	0.0120154	0.137873
fun_OTU2785	bac_OTU605	fun_OTU2785	bac_OTU605	Bacteroidetes	p__Ascomycota	Bacteroidia	c__Dothideomycetes	env.OPS_17	f__Didymellaceae	NA	NA	OTU605	s__OTU2785	fun_OTU2785_bac_OTU605	0.0120154	0.00508279
fun_OTU2936	bac_OTU605	fun_OTU2936	bac_OTU605	Bacteroidetes	p__Ascomycota	Bacteroidia	c__Leotiomycetes	env.OPS_17	f__Helotiaceae	NA	g__Tetracladium	OTU605	s__OTU2936	fun_OTU2936_bac_OTU605	0.0120154	0.0759694
fun_OTU547	bac_OTU608	fun_OTU547	bac_OTU608	Bacteroidetes	NA	Bacteroidia	NA	Microscillaceae	NA	Chryseolinea	NA	OTU608	s__OTU547	fun_OTU547_bac_OTU608	0.00624004	0.0309352
fun_OTU1075	bac_OTU608	fun_OTU1075	bac_OTU608	Bacteroidetes	NA	Bacteroidia	NA	Microscillaceae	NA	Chryseolinea	NA	OTU608	s__OTU1075	fun_OTU1075_bac_OTU608	0.00624004	0.00247163
fun_OTU1323	bac_OTU608	fun_OTU1323	bac_OTU608	Bacteroidetes	p__Chytridiomycota	Bacteroidia	NA	Microscillaceae	NA	Chryseolinea	NA	OTU608	s__OTU1323	fun_OTU1323_bac_OTU608	0.00624004	0.00328886
fun_OTU1896	bac_OTU608	fun_OTU1896	bac_OTU608	Bacteroidetes	p__Monoblepharomycota	Bacteroidia	c__Monoblepharidomycetes	Microscillaceae	NA	Chryseolinea	NA	OTU608	s__OTU1896	fun_OTU1896_bac_OTU608	0.00624004	0.000970048
fun_OTU2367	bac_OTU608	fun_OTU2367	bac_OTU608	Bacteroidetes	p__Ascomycota	Bacteroidia	c__Pezizomycetes	Microscillaceae	f__Pyronemataceae	Chryseolinea	g__Boubovia	OTU608	s__OTU2367	fun_OTU2367_bac_OTU608	0.00624004	0.000544822
fun_OTU2664	bac_OTU608	fun_OTU2664	bac_OTU608	Bacteroidetes	p__Ascomycota	Bacteroidia	c__Eurotiomycetes	Microscillaceae	f__Verrucariaceae	Chryseolinea	g__Polyblastia	OTU608	s__OTU2664	fun_OTU2664_bac_OTU608	0.00624004	0.00146172
fun_OTU2728	bac_OTU608	fun_OTU2728	bac_OTU608	Bacteroidetes	p__Ascomycota	Bacteroidia	c__Eurotiomycetes	Microscillaceae	f__Verrucariaceae	Chryseolinea	g__Polyblastia	OTU608	s__moravica	fun_OTU2728_bac_OTU608	0.00624004	0.00211949
bac_OTU608	fun_OTU3839	fun_OTU3839	bac_OTU608	Bacteroidetes	NA	Bacteroidia	NA	Microscillaceae	NA	Chryseolinea	NA	OTU608	s__OTU3839	fun_OTU3839_bac_OTU608	0.00624004	0.0675313
bac_OTU608	fun_OTU7178	fun_OTU7178	bac_OTU608	Bacteroidetes	NA	Bacteroidia	NA	Microscillaceae	NA	Chryseolinea	NA	OTU608	s__OTU7178	fun_OTU7178_bac_OTU608	0.00624004	0.00624552
fun_OTU208	bac_OTU612	fun_OTU208	bac_OTU612	Bacteroidetes	p__Ascomycota	Bacteroidia	c__Dothideomycetes	Chitinophagaceae	f__Phaeosphaeriaceae	NA	g__Phaeosphaeria	OTU612	s__tofieldiae	fun_OTU208_bac_OTU612	0.0054877	0.00863741
fun_OTU565	bac_OTU612	fun_OTU565	bac_OTU612	Bacteroidetes	p__Ascomycota	Bacteroidia	c__Dothideomycetes	Chitinophagaceae	f__Aureobasidiaceae	NA	g__Aureobasidium	OTU612	s__pullulans	fun_OTU565_bac_OTU612	0.0054877	0.00234539
bac_OTU612	fun_OTU1198	fun_OTU1198	bac_OTU612	Bacteroidetes	p__Basidiomycota	Bacteroidia	c__Agaricomycetes	Chitinophagaceae	f__Suillaceae	NA	g__Suillus	OTU612	s__viscidus	fun_OTU1198_bac_OTU612	0.0054877	0.00124246
fun_OTU1548	bac_OTU612	fun_OTU1548	bac_OTU612	Bacteroidetes	p__Basidiomycota	Bacteroidia	c__Agaricomycetes	Chitinophagaceae	f__Meripilaceae	NA	g__Rigidoporus	OTU612	s__piceicola	fun_OTU1548_bac_OTU612	0.0054877	0.000411938
fun_OTU2028	bac_OTU612	fun_OTU2028	bac_OTU612	Bacteroidetes	p__Basidiomycota	Bacteroidia	c__Agaricomycetes	Chitinophagaceae	f__Strophariaceae	NA	g__Deconica	OTU612	s__phyllogena	fun_OTU2028_bac_OTU612	0.0054877	0.0020464
fun_OTU3198	bac_OTU612	fun_OTU3198	bac_OTU612	Bacteroidetes	NA	Bacteroidia	NA	Chitinophagaceae	NA	NA	NA	OTU612	s__OTU3198	fun_OTU3198_bac_OTU612	0.0054877	0.000405294
fun_OTU151	bac_OTU614	fun_OTU151	bac_OTU614	Actinobacteria	p__Basidiomycota	Actinobacteria	c__Agaricomycetes	Nocardioidaceae	f__Psathyrellaceae	Nocardioides	g__Coprinopsis	OTU614	s__lagopus	fun_OTU151_bac_OTU614	0.0697469	0.000784011
fun_OTU645	bac_OTU614	fun_OTU645	bac_OTU614	Actinobacteria	NA	Actinobacteria	NA	Nocardioidaceae	NA	Nocardioides	NA	OTU614	s__OTU645	fun_OTU645_bac_OTU614	0.0697469	0.00502963
bac_OTU614	fun_OTU746	fun_OTU746	bac_OTU614	Actinobacteria	NA	Actinobacteria	NA	Nocardioidaceae	NA	Nocardioides	NA	OTU614	s__OTU746	fun_OTU746_bac_OTU614	0.0697469	0.000518245
bac_OTU614	fun_OTU1235	fun_OTU1235	bac_OTU614	Actinobacteria	NA	Actinobacteria	NA	Nocardioidaceae	NA	Nocardioides	NA	OTU614	s__OTU1235	fun_OTU1235_bac_OTU614	0.0697469	0.0163446
bac_OTU614	fun_OTU1897	fun_OTU1897	bac_OTU614	Actinobacteria	p__Basidiomycota	Actinobacteria	c__Microbotryomycetes	Nocardioidaceae	f__Sporidiobolaceae	Nocardioides	g__Rhodotorula	OTU614	s__OTU1897	fun_OTU1897_bac_OTU614	0.0697469	0.00137534
bac_OTU614	fun_OTU2438	fun_OTU2438	bac_OTU614	Actinobacteria	p__Basidiomycota	Actinobacteria	c__Agaricomycetes	Nocardioidaceae	f__Cortinariaceae	Nocardioides	g__Cortinarius	OTU614	s__odorifer	fun_OTU2438_bac_OTU614	0.0697469	0.000584687
fun_OTU3436	bac_OTU614	fun_OTU3436	bac_OTU614	Actinobacteria	p__Basidiomycota	Actinobacteria	c__Agaricomycetes	Nocardioidaceae	f__Ganodermataceae	Nocardioides	g__Ganoderma	OTU614	s__lobatum	fun_OTU3436_bac_OTU614	0.0697469	0.000571398
fun_OTU33	bac_OTU617	fun_OTU33	bac_OTU617	Fibrobacteres	p__Basidiomycota	Fibrobacteria	c__Agaricomycetes	Fibrobacteraceae	f__Suillaceae	possible_genus_04	g__Suillus	OTU617	s__grevillei	fun_OTU33_bac_OTU617	0.00502301	0.00272411
fun_OTU115	bac_OTU617	fun_OTU115	bac_OTU617	Fibrobacteres	p__Basidiomycota	Fibrobacteria	c__Agaricomycetes	Fibrobacteraceae	f__Lycoperdaceae	possible_genus_04	g__Bovista	OTU617	s__plumbea	fun_OTU115_bac_OTU617	0.00502301	0.00322906
fun_OTU268	bac_OTU617	fun_OTU268	bac_OTU617	Fibrobacteres	NA	Fibrobacteria	NA	Fibrobacteraceae	NA	possible_genus_04	NA	OTU617	s__OTU268	fun_OTU268_bac_OTU617	0.00502301	0.00111622
bac_OTU617	fun_OTU394	fun_OTU394	bac_OTU617	Fibrobacteres	p__Basidiomycota	Fibrobacteria	c__Agaricomycetes	Fibrobacteraceae	f__Bolbitiaceae	possible_genus_04	g__Agrocybe	OTU617	s__praecox	fun_OTU394_bac_OTU617	0.00502301	0.000418582
bac_OTU617	fun_OTU1103	fun_OTU1103	bac_OTU617	Fibrobacteres	NA	Fibrobacteria	NA	Fibrobacteraceae	NA	possible_genus_04	NA	OTU617	s__OTU1103	fun_OTU1103_bac_OTU617	0.00502301	0.00337524
fun_OTU1489	bac_OTU617	fun_OTU1489	bac_OTU617	Fibrobacteres	NA	Fibrobacteria	NA	Fibrobacteraceae	NA	possible_genus_04	NA	OTU617	s__OTU1489	fun_OTU1489_bac_OTU617	0.00502301	0.240824
bac_OTU617	fun_OTU1858	fun_OTU1858	bac_OTU617	Fibrobacteres	p__Basidiomycota	Fibrobacteria	c__Agaricomycetes	Fibrobacteraceae	f__Lycoperdaceae	possible_genus_04	g__Bovista	OTU617	s__OTU1858	fun_OTU1858_bac_OTU617	0.00502301	0.00130226
fun_OTU1890	bac_OTU617	fun_OTU1890	bac_OTU617	Fibrobacteres	p__Basidiomycota	Fibrobacteria	c__Agaricomycetes	Fibrobacteraceae	f__Polyporales_fam_Incertae_sedis	possible_genus_04	g__Climacocystis	OTU617	s__borealis	fun_OTU1890_bac_OTU617	0.00502301	0.00129561
fun_OTU2551	bac_OTU617	fun_OTU2551	bac_OTU617	Fibrobacteres	p__Ascomycota	Fibrobacteria	c__Eurotiomycetes	Fibrobacteraceae	f__Herpotrichiellaceae	possible_genus_04	g__Rhinocladiella	OTU617	s__OTU2551	fun_OTU2551_bac_OTU617	0.00502301	0.00128897
fun_OTU2616	bac_OTU617	fun_OTU2616	bac_OTU617	Fibrobacteres	p__Ascomycota	Fibrobacteria	c__Eurotiomycetes	Fibrobacteraceae	f__Epibryaceae	possible_genus_04	g__Epibryon	OTU617	s__interlamellare	fun_OTU2616_bac_OTU617	0.00502301	0.0107237
fun_OTU2669	bac_OTU617	fun_OTU2669	bac_OTU617	Fibrobacteres	p__Ascomycota	Fibrobacteria	c__Eurotiomycetes	Fibrobacteraceae	f__Aspergillaceae	possible_genus_04	g__Penicillium	OTU617	s__penicillioides	fun_OTU2669_bac_OTU617	0.00502301	0.00136205
bac_OTU617	fun_OTU2717	fun_OTU2717	bac_OTU617	Fibrobacteres	p__Ascomycota	Fibrobacteria	c__Eurotiomycetes	Fibrobacteraceae	f__Verrucariaceae	possible_genus_04	g__Polyblastia	OTU617	s__OTU2717	fun_OTU2717_bac_OTU617	0.00502301	0.0164842
bac_OTU617	fun_OTU3565	fun_OTU3565	bac_OTU617	Fibrobacteres	p__Ascomycota	Fibrobacteria	c__Eurotiomycetes	Fibrobacteraceae	f__Verrucariaceae	possible_genus_04	g__Thelidium	OTU617	s__decipiens	fun_OTU3565_bac_OTU617	0.00502301	0.00113615
bac_OTU628	fun_OTU28	fun_OTU28	bac_OTU628	Planctomycetes	p__Ascomycota	Planctomycetacia	c__Leotiomycetes	Pirellulaceae	f__Hyaloscyphaceae	NA	g__Clathrosphaerina	OTU628	s__zalewskii	fun_OTU28_bac_OTU628	0.00446982	0.000451803
bac_OTU628	fun_OTU505	fun_OTU505	bac_OTU628	Planctomycetes	NA	Planctomycetacia	NA	Pirellulaceae	NA	NA	NA	OTU628	s__OTU505	fun_OTU505_bac_OTU628	0.00446982	0.0101988
fun_OTU1153	bac_OTU628	fun_OTU1153	bac_OTU628	Planctomycetes	p__Basidiomycota	Planctomycetacia	c__Agaricomycetes	Pirellulaceae	NA	NA	NA	OTU628	s__OTU1153	fun_OTU1153_bac_OTU628	0.00446982	0.00313605
bac_OTU628	fun_OTU1620	fun_OTU1620	bac_OTU628	Planctomycetes	NA	Planctomycetacia	NA	Pirellulaceae	NA	NA	NA	OTU628	s__OTU1620	fun_OTU1620_bac_OTU628	0.00446982	0.00186037
bac_OTU628	fun_OTU1708	fun_OTU1708	bac_OTU628	Planctomycetes	p__Basidiomycota	Planctomycetacia	c__Microbotryomycetes	Pirellulaceae	NA	NA	NA	OTU628	s__OTU1708	fun_OTU1708_bac_OTU628	0.00446982	0.0551067
fun_OTU1925	bac_OTU628	fun_OTU1925	bac_OTU628	Planctomycetes	p__Monoblepharomycota	Planctomycetacia	c__Monoblepharidomycetes	Pirellulaceae	NA	NA	NA	OTU628	s__OTU1925	fun_OTU1925_bac_OTU628	0.00446982	0.00955431
bac_OTU628	fun_OTU2783	fun_OTU2783	bac_OTU628	Planctomycetes	p__Ascomycota	Planctomycetacia	c__Eurotiomycetes	Pirellulaceae	f__Verrucariaceae	NA	g__Polyblastia	OTU628	s__OTU2783	fun_OTU2783_bac_OTU628	0.00446982	0.00156138
bac_OTU628	fun_OTU5186	fun_OTU5186	bac_OTU628	Planctomycetes	p__Basidiomycota	Planctomycetacia	c__Agaricomycetes	Pirellulaceae	f__Psathyrellaceae	NA	g__Coprinellus	OTU628	s__silvaticus	fun_OTU5186_bac_OTU628	0.00446982	0.0007973
fun_OTU6328	bac_OTU628	fun_OTU6328	bac_OTU628	Planctomycetes	NA	Planctomycetacia	NA	Pirellulaceae	NA	NA	NA	OTU628	s__OTU6328	fun_OTU6328_bac_OTU628	0.00446982	0.00300981
fun_OTU1133	bac_OTU637	fun_OTU1133	bac_OTU637	Bacteroidetes	NA	Bacteroidia	NA	Saprospiraceae	NA	NA	NA	OTU637	s__OTU1133	fun_OTU1133_bac_OTU637	0.0308462	0.00320249
fun_OTU1582	bac_OTU637	fun_OTU1582	bac_OTU637	Bacteroidetes	NA	Bacteroidia	NA	Saprospiraceae	NA	NA	NA	OTU637	s__OTU1582	fun_OTU1582_bac_OTU637	0.0308462	0.000810588
fun_OTU1694	bac_OTU637	fun_OTU1694	bac_OTU637	Bacteroidetes	p__Basidiomycota	Bacteroidia	c__Microbotryomycetes	Saprospiraceae	NA	NA	NA	OTU637	s__OTU1694	fun_OTU1694_bac_OTU637	0.0308462	0.0149029
bac_OTU637	fun_OTU1906	fun_OTU1906	bac_OTU637	Bacteroidetes	NA	Bacteroidia	NA	Saprospiraceae	NA	NA	NA	OTU637	s__OTU1906	fun_OTU1906_bac_OTU637	0.0308462	0.0839822
fun_OTU2010	bac_OTU637	fun_OTU2010	bac_OTU637	Bacteroidetes	p__Basidiomycota	Bacteroidia	c__Agaricomycetes	Saprospiraceae	f__Strophariaceae	NA	g__Pholiota	OTU637	s__adiposa	fun_OTU2010_bac_OTU637	0.0308462	0.000857097
bac_OTU637	fun_OTU2147	fun_OTU2147	bac_OTU637	Bacteroidetes	NA	Bacteroidia	NA	Saprospiraceae	NA	NA	NA	OTU637	s__OTU2147	fun_OTU2147_bac_OTU637	0.0308462	0.020856
fun_OTU2842	bac_OTU637	fun_OTU2842	bac_OTU637	Bacteroidetes	p__Ascomycota	Bacteroidia	c__Dothideomycetes	Saprospiraceae	f__Phaeosphaeriaceae	NA	g__Juncaceicola	OTU637	s__padellana	fun_OTU2842_bac_OTU637	0.0308462	0.00146172
fun_OTU6989	bac_OTU637	fun_OTU6989	bac_OTU637	Bacteroidetes	p__Ascomycota	Bacteroidia	c__Orbiliomycetes	Saprospiraceae	f__Orbiliales_fam_Incertae_sedis	NA	g__Lecophagus	OTU637	s__longisporus	fun_OTU6989_bac_OTU637	0.0308462	0.0042722
fun_OTU171	bac_OTU640	fun_OTU171	bac_OTU640	Verrucomicrobia	NA	Verrucomicrobiae	NA	Rubritaleaceae	NA	Luteolibacter	NA	OTU640	s__OTU171	fun_OTU171_bac_OTU640	0.0655647	0.0384896
fun_OTU204	bac_OTU640	fun_OTU204	bac_OTU640	Verrucomicrobia	p__Ascomycota	Verrucomicrobiae	c__Dothideomycetes	Rubritaleaceae	f__Mycosphaerellaceae	Luteolibacter	g__Mycosphaerella	OTU640	s__tassiana	fun_OTU204_bac_OTU640	0.0655647	0.228034
fun_OTU217	bac_OTU640	fun_OTU217	bac_OTU640	Verrucomicrobia	p__Ascomycota	Verrucomicrobiae	c__Dothideomycetes	Rubritaleaceae	f__Sporormiaceae	Luteolibacter	g__Preussia	OTU640	s__persica	fun_OTU217_bac_OTU640	0.0655647	0.0217397
fun_OTU1297	bac_OTU640	fun_OTU1297	bac_OTU640	Verrucomicrobia	p__Chytridiomycota	Verrucomicrobiae	NA	Rubritaleaceae	NA	Luteolibacter	NA	OTU640	s__OTU1297	fun_OTU1297_bac_OTU640	0.0655647	0.0235801
fun_OTU125	bac_OTU643	fun_OTU125	bac_OTU643	Gemmatimonadetes	p__Basidiomycota	Gemmatimonadetes	c__Agaricomycetes	Gemmatimonadaceae	f__Strophariaceae	NA	g__Hypholoma	OTU643	s__fasciculare	fun_OTU125_bac_OTU643	0.00216853	0.024012
bac_OTU643	fun_OTU1209	fun_OTU1209	bac_OTU643	Gemmatimonadetes	p__Chytridiomycota	Gemmatimonadetes	c__Spizellomycetes	Gemmatimonadaceae	f__Powellomycetaceae	NA	g__Geranomyces	OTU643	s__tanneri	fun_OTU1209_bac_OTU643	0.00216853	0.0429944
fun_OTU2669	bac_OTU643	fun_OTU2669	bac_OTU643	Gemmatimonadetes	p__Ascomycota	Gemmatimonadetes	c__Eurotiomycetes	Gemmatimonadaceae	f__Aspergillaceae	NA	g__Penicillium	OTU643	s__penicillioides	fun_OTU2669_bac_OTU643	0.00216853	0.00136205
fun_OTU171	bac_OTU653	fun_OTU171	bac_OTU653	Bacteroidetes	NA	Bacteroidia	NA	AKYH767	NA	NA	NA	OTU653	s__OTU171	fun_OTU171_bac_OTU653	0.00342981	0.0384896
fun_OTU1388	bac_OTU653	fun_OTU1388	bac_OTU653	Bacteroidetes	p__Chytridiomycota	Bacteroidia	c__Rhizophydiomycetes	AKYH767	f__Alphamycetaceae	NA	g__Betamyces	OTU653	s__americae-meridionalis	fun_OTU1388_bac_OTU653	0.00342981	0.00215271
fun_OTU1790	bac_OTU653	fun_OTU1790	bac_OTU653	Bacteroidetes	NA	Bacteroidia	NA	AKYH767	NA	NA	NA	OTU653	s__OTU1790	fun_OTU1790_bac_OTU653	0.00342981	0.00191352
fun_OTU1917	bac_OTU653	fun_OTU1917	bac_OTU653	Bacteroidetes	p__Basidiomycota	Bacteroidia	c__Agaricomycetes	AKYH767	f__Tricholomataceae	NA	g__Clitocybe	OTU653	s__nebularis	fun_OTU1917_bac_OTU653	0.00342981	0.00219257
fun_OTU2811	bac_OTU653	fun_OTU2811	bac_OTU653	Bacteroidetes	p__Ascomycota	Bacteroidia	c__Dothideomycetes	AKYH767	f__Sporormiaceae	NA	g__Sporormiella	OTU653	s__intermedia	fun_OTU2811_bac_OTU653	0.00342981	0.000857097
fun_OTU700	bac_OTU655	fun_OTU700	bac_OTU655	Cyanobacteria	NA	Oxyphotobacteria	NA	Cyanobacteriaceae	NA	Geitlerinema_LD9	NA	OTU655	s__OTU700	fun_OTU700_bac_OTU655	0.0182333	0.00191352
fun_OTU1175	bac_OTU655	fun_OTU1175	bac_OTU655	Cyanobacteria	NA	Oxyphotobacteria	NA	Cyanobacteriaceae	NA	Geitlerinema_LD9	NA	OTU655	s__OTU1175	fun_OTU1175_bac_OTU655	0.0182333	0.00128897
fun_OTU1866	bac_OTU655	fun_OTU1866	bac_OTU655	Cyanobacteria	p__Chytridiomycota	Oxyphotobacteria	c__Lobulomycetes	Cyanobacteriaceae	NA	Geitlerinema_LD9	NA	OTU655	s__OTU1866	fun_OTU1866_bac_OTU655	0.0182333	0.0014285
fun_OTU2317	bac_OTU655	fun_OTU2317	bac_OTU655	Cyanobacteria	p__Basidiomycota	Oxyphotobacteria	c__Agaricomycetes	Cyanobacteriaceae	f__Ganodermataceae	Geitlerinema_LD9	g__Ganoderma	OTU655	s__OTU2317	fun_OTU2317_bac_OTU655	0.0182333	0.137873
fun_OTU2753	bac_OTU655	fun_OTU2753	bac_OTU655	Cyanobacteria	p__Ascomycota	Oxyphotobacteria	c__Eurotiomycetes	Cyanobacteriaceae	f__Verrucariaceae	Geitlerinema_LD9	g__Polyblastia	OTU655	s__moravica	fun_OTU2753_bac_OTU655	0.0182333	0.00279055
fun_OTU2967	bac_OTU655	fun_OTU2967	bac_OTU655	Cyanobacteria	p__Ascomycota	Oxyphotobacteria	c__Leotiomycetes	Cyanobacteriaceae	f__Helotiaceae	Geitlerinema_LD9	g__Crocicreas	OTU655	s__OTU2967	fun_OTU2967_bac_OTU655	0.0182333	0.000750791
fun_OTU4225	bac_OTU655	fun_OTU4225	bac_OTU655	Cyanobacteria	p__Chytridiomycota	Oxyphotobacteria	c__Rhizophydiomycetes	Cyanobacteriaceae	f__Alphamycetaceae	Geitlerinema_LD9	g__Betamyces	OTU655	s__OTU4225	fun_OTU4225_bac_OTU655	0.0182333	0.00338852
fun_OTU7408	bac_OTU655	fun_OTU7408	bac_OTU655	Cyanobacteria	NA	Oxyphotobacteria	NA	Cyanobacteriaceae	NA	Geitlerinema_LD9	NA	OTU655	s__OTU7408	fun_OTU7408_bac_OTU655	0.0182333	0.00670396
fun_OTU208	bac_OTU663	fun_OTU208	bac_OTU663	Bacteroidetes	p__Ascomycota	Bacteroidia	c__Dothideomycetes	AKYH767	f__Phaeosphaeriaceae	NA	g__Phaeosphaeria	OTU663	s__tofieldiae	fun_OTU208_bac_OTU663	0.00785537	0.00863741
fun_OTU1290	bac_OTU663	fun_OTU1290	bac_OTU663	Bacteroidetes	p__Basidiomycota	Bacteroidia	c__Pucciniomycetes	AKYH767	f__Melampsoraceae	NA	g__Melampsora	OTU663	s__epitea	fun_OTU1290_bac_OTU663	0.00785537	0.0018205
fun_OTU1556	bac_OTU663	fun_OTU1556	bac_OTU663	Bacteroidetes	NA	Bacteroidia	NA	AKYH767	NA	NA	NA	OTU663	s__OTU1556	fun_OTU1556_bac_OTU663	0.00785537	0.0057472
fun_OTU2098	bac_OTU663	fun_OTU2098	bac_OTU663	Bacteroidetes	p__Basidiomycota	Bacteroidia	c__Agaricomycetes	AKYH767	f__Strophariaceae	NA	g__Stropharia	OTU663	s__aeruginosa	fun_OTU2098_bac_OTU663	0.00785537	0.000571398
fun_OTU2727	bac_OTU663	fun_OTU2727	bac_OTU663	Bacteroidetes	p__Ascomycota	Bacteroidia	c__Eurotiomycetes	AKYH767	f__Verrucariaceae	NA	g__Verrucaria	OTU663	s__OTU2727	fun_OTU2727_bac_OTU663	0.00785537	0.00208627
fun_OTU2785	bac_OTU663	fun_OTU2785	bac_OTU663	Bacteroidetes	p__Ascomycota	Bacteroidia	c__Dothideomycetes	AKYH767	f__Didymellaceae	NA	NA	OTU663	s__OTU2785	fun_OTU2785_bac_OTU663	0.00785537	0.00508279
fun_OTU7178	bac_OTU663	fun_OTU7178	bac_OTU663	Bacteroidetes	NA	Bacteroidia	NA	AKYH767	NA	NA	NA	OTU663	s__OTU7178	fun_OTU7178_bac_OTU663	0.00785537	0.00624552
bac_OTU664	fun_OTU821	fun_OTU821	bac_OTU664	Chloroflexi	NA	Chloroflexia	NA	JG30-KF-CM45	NA	NA	NA	OTU664	s__OTU821	fun_OTU821_bac_OTU664	0.00161533	0.00241848
fun_OTU1210	bac_OTU664	fun_OTU1210	bac_OTU664	Chloroflexi	p__Basidiomycota	Chloroflexia	c__Agaricomycetes	JG30-KF-CM45	f__Suillaceae	NA	g__Suillus	OTU664	s__tridentinus	fun_OTU1210_bac_OTU664	0.00161533	0.00112951
fun_OTU1526	bac_OTU664	fun_OTU1526	bac_OTU664	Chloroflexi	p__Basidiomycota	Chloroflexia	c__Agaricomycetes	JG30-KF-CM45	f__Thelephoraceae	NA	g__Tomentella	OTU664	s__terrestris	fun_OTU1526_bac_OTU664	0.00161533	0.000405294
fun_OTU2098	bac_OTU664	fun_OTU2098	bac_OTU664	Chloroflexi	p__Basidiomycota	Chloroflexia	c__Agaricomycetes	JG30-KF-CM45	f__Strophariaceae	NA	g__Stropharia	OTU664	s__aeruginosa	fun_OTU2098_bac_OTU664	0.00161533	0.000571398
fun_OTU2724	bac_OTU664	fun_OTU2724	bac_OTU664	Chloroflexi	p__Ascomycota	Chloroflexia	c__Dothideomycetes	JG30-KF-CM45	f__Sporormiaceae	NA	g__Sporormiella	OTU664	s__intermedia	fun_OTU2724_bac_OTU664	0.00161533	0.00550801
bac_OTU673	fun_OTU89	fun_OTU89	bac_OTU673	Proteobacteria	p__Basidiomycota	Gammaproteobacteria	c__Agaricomycetes	Nitrosomonadaceae	f__Hymenochaetales_fam_Incertae_sedis	IS-44	g__Trichaptum	OTU673	s__abietinum	fun_OTU89_bac_OTU673	0.307422	0.000392006
bac_OTU673	fun_OTU1781	fun_OTU1781	bac_OTU673	Proteobacteria	p__Basidiomycota	Gammaproteobacteria	c__Agaricomycetes	Nitrosomonadaceae	f__Psathyrellaceae	IS-44	g__Coprinopsis	OTU673	s__clastophylla	fun_OTU1781_bac_OTU673	0.307422	0.000325564
fun_OTU2772	bac_OTU673	fun_OTU2772	bac_OTU673	Proteobacteria	p__Ascomycota	Gammaproteobacteria	c__Eurotiomycetes	Nitrosomonadaceae	f__Verrucariaceae	IS-44	g__Verrucaria	OTU673	s__alpicola	fun_OTU2772_bac_OTU673	0.307422	0.0010232
fun_OTU33	bac_OTU679	fun_OTU33	bac_OTU679	Proteobacteria	p__Basidiomycota	Gammaproteobacteria	c__Agaricomycetes	Rhodanobacteraceae	f__Suillaceae	NA	g__Suillus	OTU679	s__grevillei	fun_OTU33_bac_OTU679	0.0223933	0.00272411
bac_OTU679	fun_OTU213	fun_OTU213	bac_OTU679	Proteobacteria	NA	Gammaproteobacteria	NA	Rhodanobacteraceae	NA	NA	NA	OTU679	s__OTU213	fun_OTU213_bac_OTU679	0.0223933	0.0115476
fun_OTU746	bac_OTU679	fun_OTU746	bac_OTU679	Proteobacteria	NA	Gammaproteobacteria	NA	Rhodanobacteraceae	NA	NA	NA	OTU679	s__OTU746	fun_OTU746_bac_OTU679	0.0223933	0.000518245
fun_OTU2928	bac_OTU679	fun_OTU2928	bac_OTU679	Proteobacteria	p__Ascomycota	Gammaproteobacteria	c__Leotiomycetes	Rhodanobacteraceae	f__Helotiales_fam_Incertae_sedis	NA	g__Hyalodendriella	OTU679	s__betulae	fun_OTU2928_bac_OTU679	0.0223933	0.00562761
fun_OTU124	bac_OTU697	fun_OTU124	bac_OTU697	Proteobacteria	NA	Gammaproteobacteria	NA	Diplorickettsiaceae	NA	Aquicella	NA	OTU697	s__OTU124	fun_OTU124_bac_OTU697	0.00402726	0.0326826
fun_OTU697	bac_OTU697	fun_OTU697	bac_OTU697	Proteobacteria	NA	Gammaproteobacteria	NA	Diplorickettsiaceae	NA	Aquicella	NA	OTU697	s__OTU697	fun_OTU697_bac_OTU697	0.00402726	0.00168097
fun_OTU1077	bac_OTU697	fun_OTU1077	bac_OTU697	Proteobacteria	NA	Gammaproteobacteria	NA	Diplorickettsiaceae	NA	Aquicella	NA	OTU697	s__OTU1077	fun_OTU1077_bac_OTU697	0.00402726	0.00396657
fun_OTU2147	bac_OTU697	fun_OTU2147	bac_OTU697	Proteobacteria	NA	Gammaproteobacteria	NA	Diplorickettsiaceae	NA	Aquicella	NA	OTU697	s__OTU2147	fun_OTU2147_bac_OTU697	0.00402726	0.020856
fun_OTU3266	bac_OTU697	fun_OTU3266	bac_OTU697	Proteobacteria	p__Basidiomycota	Gammaproteobacteria	c__Microbotryomycetes	Diplorickettsiaceae	f__Camptobasidiaceae	Aquicella	g__Glaciozyma	OTU697	s__OTU3266	fun_OTU3266_bac_OTU697	0.00402726	0.00140192
fun_OTU115	bac_OTU700	fun_OTU115	bac_OTU700	Proteobacteria	p__Basidiomycota	Alphaproteobacteria	c__Agaricomycetes	Rhizobiaceae	f__Lycoperdaceae	Aminobacter	g__Bovista	OTU700	s__plumbea	fun_OTU115_bac_OTU700	0.0348292	0.00322906
fun_OTU386	bac_OTU700	fun_OTU386	bac_OTU700	Proteobacteria	p__Ascomycota	Alphaproteobacteria	c__Leotiomycetes	Rhizobiaceae	f__Helotiaceae	Aminobacter	g__Tetracladium	OTU700	s__OTU386	fun_OTU386_bac_OTU700	0.0348292	0.220427
fun_OTU554	bac_OTU700	fun_OTU554	bac_OTU700	Proteobacteria	p__Basidiomycota	Alphaproteobacteria	c__Microbotryomycetes	Rhizobiaceae	f__Sporidiobolaceae	Aminobacter	g__Rhodotorula	OTU700	s__OTU554	fun_OTU554_bac_OTU700	0.0348292	0.0241781
fun_OTU1193	bac_OTU700	fun_OTU1193	bac_OTU700	Proteobacteria	p__Basidiomycota	Alphaproteobacteria	c__Agaricomycetes	Rhizobiaceae	f__Suillaceae	Aminobacter	g__Suillus	OTU700	s__cavipes	fun_OTU1193_bac_OTU700	0.0348292	0.00190688
fun_OTU1890	bac_OTU700	fun_OTU1890	bac_OTU700	Proteobacteria	p__Basidiomycota	Alphaproteobacteria	c__Agaricomycetes	Rhizobiaceae	f__Polyporales_fam_Incertae_sedis	Aminobacter	g__Climacocystis	OTU700	s__borealis	fun_OTU1890_bac_OTU700	0.0348292	0.00129561
fun_OTU1904	bac_OTU700	fun_OTU1904	bac_OTU700	Proteobacteria	p__Basidiomycota	Alphaproteobacteria	c__Agaricomycetes	Rhizobiaceae	f__Psathyrellaceae	Aminobacter	g__Psathyrella	OTU700	s__candolleana	fun_OTU1904_bac_OTU700	0.0348292	0.00166104
fun_OTU2070	bac_OTU700	fun_OTU2070	bac_OTU700	Proteobacteria	p__Basidiomycota	Alphaproteobacteria	c__Agaricomycetes	Rhizobiaceae	f__Bondarzewiaceae	Aminobacter	g__Heterobasidion	OTU700	s__irregulare	fun_OTU2070_bac_OTU700	0.0348292	0.0237728
bac_OTU700	fun_OTU2558	fun_OTU2558	bac_OTU700	Proteobacteria	NA	Alphaproteobacteria	NA	Rhizobiaceae	NA	Aminobacter	NA	OTU700	s__OTU2558	fun_OTU2558_bac_OTU700	0.0348292	0.00751455
fun_OTU2748	bac_OTU700	fun_OTU2748	bac_OTU700	Proteobacteria	p__Ascomycota	Alphaproteobacteria	c__Eurotiomycetes	Rhizobiaceae	f__Verrucariaceae	Aminobacter	g__Polyblastia	OTU700	s__abscondita	fun_OTU2748_bac_OTU700	0.0348292	0.00327557
fun_OTU2835	bac_OTU700	fun_OTU2835	bac_OTU700	Proteobacteria	p__Ascomycota	Alphaproteobacteria	c__Dothideomycetes	Rhizobiaceae	NA	Aminobacter	NA	OTU700	s__OTU2835	fun_OTU2835_bac_OTU700	0.0348292	0.00123581
fun_OTU1030	bac_OTU711	fun_OTU1030	bac_OTU711	Planctomycetes	NA	Planctomycetacia	NA	Gemmataceae	NA	Gemmata	NA	OTU711	s__OTU1030	fun_OTU1030_bac_OTU711	0.00511152	0.000451803
fun_OTU1363	bac_OTU711	fun_OTU1363	bac_OTU711	Planctomycetes	p__Chytridiomycota	Planctomycetacia	c__Rhizophydiomycetes	Gemmataceae	f__Alphamycetaceae	Gemmata	g__Betamyces	OTU711	s__americae-meridionalis	fun_OTU1363_bac_OTU711	0.00511152	0.0164443
bac_OTU711	fun_OTU1674	fun_OTU1674	bac_OTU711	Planctomycetes	p__Basidiomycota	Planctomycetacia	c__Agaricomycetes	Gemmataceae	f__Hymenogastraceae	Gemmata	g__Hebeloma	OTU711	s__OTU1674	fun_OTU1674_bac_OTU711	0.00511152	0.000644484
fun_OTU1712	bac_OTU711	fun_OTU1712	bac_OTU711	Planctomycetes	p__Basidiomycota	Planctomycetacia	c__Agaricomycetes	Gemmataceae	f__Geastraceae	Gemmata	g__Geastrum	OTU711	s__fimbriatum	fun_OTU1712_bac_OTU711	0.00511152	0.00217264
fun_OTU1743	bac_OTU711	fun_OTU1743	bac_OTU711	Planctomycetes	p__Basidiomycota	Planctomycetacia	c__Agaricomycetes	Gemmataceae	f__Hydnodontaceae	Gemmata	g__Trechispora	OTU711	s__hymenocystis	fun_OTU1743_bac_OTU711	0.00511152	0.00500306
fun_OTU2683	bac_OTU711	fun_OTU2683	bac_OTU711	Planctomycetes	p__Ascomycota	Planctomycetacia	c__Eurotiomycetes	Gemmataceae	f__Verrucariaceae	Gemmata	g__Verrucaria	OTU711	s__OTU2683	fun_OTU2683_bac_OTU711	0.00511152	0.00334202
fun_OTU2727	bac_OTU711	fun_OTU2727	bac_OTU711	Planctomycetes	p__Ascomycota	Planctomycetacia	c__Eurotiomycetes	Gemmataceae	f__Verrucariaceae	Gemmata	g__Verrucaria	OTU711	s__OTU2727	fun_OTU2727_bac_OTU711	0.00511152	0.00208627
fun_OTU5186	bac_OTU711	fun_OTU5186	bac_OTU711	Planctomycetes	p__Basidiomycota	Planctomycetacia	c__Agaricomycetes	Gemmataceae	f__Psathyrellaceae	Gemmata	g__Coprinellus	OTU711	s__silvaticus	fun_OTU5186_bac_OTU711	0.00511152	0.0007973
fun_OTU19	bac_OTU737	fun_OTU19	bac_OTU737	Bacteroidetes	p__Ascomycota	Bacteroidia	c__Leotiomycetes	Sphingobacteriaceae	f__Helotiaceae	Pedobacter	g__Tetracladium	OTU737	s__OTU19	fun_OTU19_bac_OTU737	0.09037	0.0470208
fun_OTU315	bac_OTU737	fun_OTU315	bac_OTU737	Bacteroidetes	p__Ascomycota	Bacteroidia	c__Leotiomycetes	Sphingobacteriaceae	NA	Pedobacter	NA	OTU737	s__OTU315	fun_OTU315_bac_OTU737	0.09037	0.000418582
bac_OTU737	fun_OTU321	fun_OTU321	bac_OTU737	Bacteroidetes	NA	Bacteroidia	NA	Sphingobacteriaceae	NA	Pedobacter	NA	OTU737	s__OTU321	fun_OTU321_bac_OTU737	0.09037	0.0412603
fun_OTU554	bac_OTU737	fun_OTU554	bac_OTU737	Bacteroidetes	p__Basidiomycota	Bacteroidia	c__Microbotryomycetes	Sphingobacteriaceae	f__Sporidiobolaceae	Pedobacter	g__Rhodotorula	OTU737	s__OTU554	fun_OTU554_bac_OTU737	0.09037	0.0241781
fun_OTU686	bac_OTU737	fun_OTU686	bac_OTU737	Bacteroidetes	NA	Bacteroidia	NA	Sphingobacteriaceae	NA	Pedobacter	NA	OTU737	s__OTU686	fun_OTU686_bac_OTU737	0.09037	0.00178064
fun_OTU1378	bac_OTU737	fun_OTU1378	bac_OTU737	Bacteroidetes	p__Chytridiomycota	Bacteroidia	c__Rhizophydiomycetes	Sphingobacteriaceae	NA	Pedobacter	NA	OTU737	s__OTU1378	fun_OTU1378_bac_OTU737	0.09037	0.00125575
bac_OTU737	fun_OTU1693	fun_OTU1693	bac_OTU737	Bacteroidetes	p__Basidiomycota	Bacteroidia	c__Microbotryomycetes	Sphingobacteriaceae	f__Sporidiobolaceae	Pedobacter	g__Rhodotorula	OTU737	s__OTU1693	fun_OTU1693_bac_OTU737	0.09037	0.0579105
fun_OTU1837	bac_OTU737	fun_OTU1837	bac_OTU737	Bacteroidetes	p__Basidiomycota	Bacteroidia	c__Agaricomycetes	Sphingobacteriaceae	f__Bolbitiaceae	Pedobacter	g__Panaeolus	OTU737	s__subbalteatus	fun_OTU1837_bac_OTU737	0.09037	0.0007973
bac_OTU737	fun_OTU2892	fun_OTU2892	bac_OTU737	Bacteroidetes	p__Ascomycota	Bacteroidia	c__Dothideomycetes	Sphingobacteriaceae	f__Sporormiaceae	Pedobacter	g__Sporormiella	OTU737	s__leporina	fun_OTU2892_bac_OTU737	0.09037	0.00219922
bac_OTU739	fun_OTU22	fun_OTU22	bac_OTU739	Bacteroidetes	p__Basidiomycota	Bacteroidia	c__Agaricomycetes	NA	f__Strophariaceae	NA	g__Pholiota	OTU739	s__lenta	fun_OTU22_bac_OTU739	0.00106213	0.000611263
fun_OTU348	bac_OTU739	fun_OTU348	bac_OTU739	Bacteroidetes	p__Ascomycota	Bacteroidia	c__Leotiomycetes	NA	f__Sclerotiniaceae	NA	g__Botryotinia	OTU739	s__OTU348	fun_OTU348_bac_OTU739	0.00106213	0.00186701
fun_OTU457	bac_OTU739	fun_OTU457	bac_OTU739	Bacteroidetes	p__Mucoromycota	Bacteroidia	c__Mucoromycetes	NA	f__Mucoraceae	NA	g__Mucor	OTU739	s__hiemalis	fun_OTU457_bac_OTU739	0.00106213	0.00193345
fun_OTU565	bac_OTU739	fun_OTU565	bac_OTU739	Bacteroidetes	p__Ascomycota	Bacteroidia	c__Dothideomycetes	NA	f__Aureobasidiaceae	NA	g__Aureobasidium	OTU739	s__pullulans	fun_OTU565_bac_OTU739	0.00106213	0.00234539
bac_OTU739	fun_OTU1000	fun_OTU1000	bac_OTU739	Bacteroidetes	p__Chytridiomycota	Bacteroidia	c__Rhizophydiomycetes	NA	NA	NA	NA	OTU739	s__OTU1000	fun_OTU1000_bac_OTU739	0.00106213	0.000837165
fun_OTU1075	bac_OTU739	fun_OTU1075	bac_OTU739	Bacteroidetes	NA	Bacteroidia	NA	NA	NA	NA	NA	OTU739	s__OTU1075	fun_OTU1075_bac_OTU739	0.00106213	0.00247163
fun_OTU1948	bac_OTU739	fun_OTU1948	bac_OTU739	Bacteroidetes	p__Basidiomycota	Bacteroidia	c__Agaricomycetes	NA	f__Bolbitiaceae	NA	g__Panaeolus	OTU739	s__cyanescens	fun_OTU1948_bac_OTU739	0.00106213	0.00144843
fun_OTU2175	bac_OTU739	fun_OTU2175	bac_OTU739	Bacteroidetes	p__Basidiomycota	Bacteroidia	c__Agaricomycetes	NA	f__Meruliaceae	NA	g__Scopuloides	OTU739	s__hydnoides	fun_OTU2175_bac_OTU739	0.00106213	0.00247163
fun_OTU2352	bac_OTU739	fun_OTU2352	bac_OTU739	Bacteroidetes	p__Basidiomycota	Bacteroidia	c__Agaricomycetes	NA	f__Pluteaceae	NA	g__Pluteus	OTU739	s__atropungens	fun_OTU2352_bac_OTU739	0.00106213	0.000916895
fun_OTU2599	bac_OTU739	fun_OTU2599	bac_OTU739	Bacteroidetes	p__Ascomycota	Bacteroidia	c__Eurotiomycetes	NA	NA	NA	NA	OTU739	s__OTU2599	fun_OTU2599_bac_OTU739	0.00106213	0.000930183
bac_OTU739	fun_OTU2919	fun_OTU2919	bac_OTU739	Bacteroidetes	p__Ascomycota	Bacteroidia	c__Leotiomycetes	NA	f__Helotiaceae	NA	g__Tetracladium	OTU739	s__OTU2919	fun_OTU2919_bac_OTU739	0.00106213	0.00378053
fun_OTU3291	bac_OTU739	fun_OTU3291	bac_OTU739	Bacteroidetes	p__Rozellomycota	Bacteroidia	NA	NA	NA	NA	NA	OTU739	s__OTU3291	fun_OTU3291_bac_OTU739	0.00106213	0.018205
fun_OTU337	bac_OTU744	fun_OTU337	bac_OTU744	Proteobacteria	NA	Alphaproteobacteria	NA	Sphingomonadaceae	NA	Rhizorhapis	NA	OTU744	s__OTU337	fun_OTU337_bac_OTU744	0.00192512	0.000458447
fun_OTU1201	bac_OTU744	fun_OTU1201	bac_OTU744	Proteobacteria	p__Basidiomycota	Alphaproteobacteria	c__Agaricomycetes	Sphingomonadaceae	f__Suillaceae	Rhizorhapis	g__Suillus	OTU744	s__variegatus	fun_OTU1201_bac_OTU744	0.00192512	0.00170091
fun_OTU1780	bac_OTU744	fun_OTU1780	bac_OTU744	Proteobacteria	p__Basidiomycota	Alphaproteobacteria	c__Agaricomycetes	Sphingomonadaceae	f__Strophariaceae	Rhizorhapis	g__Hypholoma	OTU744	s__capnoides	fun_OTU1780_bac_OTU744	0.00192512	0.0059731
fun_OTU2631	bac_OTU744	fun_OTU2631	bac_OTU744	Proteobacteria	p__Ascomycota	Alphaproteobacteria	c__Eurotiomycetes	Sphingomonadaceae	f__Aspergillaceae	Rhizorhapis	g__Penicillium	OTU744	s__penicillioides	fun_OTU2631_bac_OTU744	0.00192512	0.012006
fun_OTU7408	bac_OTU744	fun_OTU7408	bac_OTU744	Proteobacteria	NA	Alphaproteobacteria	NA	Sphingomonadaceae	NA	Rhizorhapis	NA	OTU744	s__OTU7408	fun_OTU7408_bac_OTU744	0.00192512	0.00670396
fun_OTU30	bac_OTU745	fun_OTU30	bac_OTU745	Proteobacteria	p__Ascomycota	Alphaproteobacteria	c__Dothideomycetes	Acetobacteraceae	f__Sporormiaceae	Roseococcus	g__Sporormiella	OTU745	s__intermedia	fun_OTU30_bac_OTU745	0.0252036	0.0143846
fun_OTU213	bac_OTU745	fun_OTU213	bac_OTU745	Proteobacteria	NA	Alphaproteobacteria	NA	Acetobacteraceae	NA	Roseococcus	NA	OTU745	s__OTU213	fun_OTU213_bac_OTU745	0.0252036	0.0115476
fun_OTU509	bac_OTU746	fun_OTU509	bac_OTU746	NA	NA	NA	NA	NA	NA	NA	NA	OTU746	s__OTU509	fun_OTU509_bac_OTU746	0.00528855	0.0013089
fun_OTU1193	bac_OTU746	fun_OTU1193	bac_OTU746	NA	p__Basidiomycota	NA	c__Agaricomycetes	NA	f__Suillaceae	NA	g__Suillus	OTU746	s__cavipes	fun_OTU1193_bac_OTU746	0.00528855	0.00190688
fun_OTU2030	bac_OTU746	fun_OTU2030	bac_OTU746	NA	p__Ascomycota	NA	c__Taphrinomycetes	NA	NA	NA	NA	OTU746	s__OTU2030	fun_OTU2030_bac_OTU746	0.00528855	0.00176735
bac_OTU746	fun_OTU2086	fun_OTU2086	bac_OTU746	NA	p__Basidiomycota	NA	c__Agaricomycetes	NA	f__Cortinariaceae	NA	g__Cortinarius	OTU746	s__cinnamomeus	fun_OTU2086_bac_OTU746	0.00528855	0.000671061
fun_OTU2727	bac_OTU746	fun_OTU2727	bac_OTU746	NA	p__Ascomycota	NA	c__Eurotiomycetes	NA	f__Verrucariaceae	NA	g__Verrucaria	OTU746	s__OTU2727	fun_OTU2727_bac_OTU746	0.00528855	0.00208627
fun_OTU2887	bac_OTU746	fun_OTU2887	bac_OTU746	NA	p__Ascomycota	NA	c__Dothideomycetes	NA	f__Sporormiaceae	NA	g__Preussia	OTU746	s__persica	fun_OTU2887_bac_OTU746	0.00528855	0.00188694
fun_OTU408	bac_OTU748	fun_OTU408	bac_OTU748	Proteobacteria	p__Basidiomycota	Alphaproteobacteria	c__Ustilaginomycetes	Devosiaceae	f__Ustilaginaceae	Devosia	g__Ustilago	OTU748	s__nunavutica	fun_OTU408_bac_OTU748	0.0137635	0.00337524
fun_OTU1085	bac_OTU748	fun_OTU1085	bac_OTU748	Proteobacteria	NA	Alphaproteobacteria	NA	Devosiaceae	NA	Devosia	NA	OTU748	s__OTU1085	fun_OTU1085_bac_OTU748	0.0137635	0.000411938
fun_OTU1897	bac_OTU748	fun_OTU1897	bac_OTU748	Proteobacteria	p__Basidiomycota	Alphaproteobacteria	c__Microbotryomycetes	Devosiaceae	f__Sporidiobolaceae	Devosia	g__Rhodotorula	OTU748	s__OTU1897	fun_OTU1897_bac_OTU748	0.0137635	0.00137534
fun_OTU2700	bac_OTU748	fun_OTU2700	bac_OTU748	Proteobacteria	p__Ascomycota	Alphaproteobacteria	c__Eurotiomycetes	Devosiaceae	f__Herpotrichiellaceae	Devosia	g__Cladophialophora	OTU748	s__minutissima	fun_OTU2700_bac_OTU748	0.0137635	0.0245103
fun_OTU3565	bac_OTU748	fun_OTU3565	bac_OTU748	Proteobacteria	p__Ascomycota	Alphaproteobacteria	c__Eurotiomycetes	Devosiaceae	f__Verrucariaceae	Devosia	g__Thelidium	OTU748	s__decipiens	fun_OTU3565_bac_OTU748	0.0137635	0.00113615
bac_OTU749	fun_OTU413	fun_OTU413	bac_OTU749	Proteobacteria	p__Basidiomycota	Deltaproteobacteria	c__Microbotryomycetes	Sandaracinaceae	f__Camptobasidiaceae	Sandaracinus	g__Glaciozyma	OTU749	s__OTU413	fun_OTU413_bac_OTU749	0.00376173	0.00100991
fun_OTU524	bac_OTU749	fun_OTU524	bac_OTU749	Proteobacteria	p__Ascomycota	Deltaproteobacteria	c__Dothideomycetes	Sandaracinaceae	f__Sporormiaceae	Sandaracinus	g__Sporormiella	OTU749	s__intermedia	fun_OTU524_bac_OTU749	0.00376173	0.00114944
fun_OTU931	bac_OTU749	fun_OTU931	bac_OTU749	Proteobacteria	NA	Deltaproteobacteria	NA	Sandaracinaceae	NA	Sandaracinus	NA	OTU749	s__OTU931	fun_OTU931_bac_OTU749	0.00376173	0.000604619
fun_OTU1335	bac_OTU749	fun_OTU1335	bac_OTU749	Proteobacteria	p__Basidiomycota	Deltaproteobacteria	c__Agaricomycetes	Sandaracinaceae	f__Boletaceae	Sandaracinus	g__Boletus	OTU749	s__luridus	fun_OTU1335_bac_OTU749	0.00376173	0.000451803
fun_OTU1918	bac_OTU749	fun_OTU1918	bac_OTU749	Proteobacteria	p__Basidiomycota	Deltaproteobacteria	c__Agaricomycetes	Sandaracinaceae	f__Cortinariaceae	Sandaracinus	g__Cortinarius	OTU749	s__infractiflavus	fun_OTU1918_bac_OTU749	0.00376173	0.000418582
fun_OTU2271	bac_OTU749	fun_OTU2271	bac_OTU749	Proteobacteria	p__Basidiomycota	Deltaproteobacteria	c__Agaricomycetes	Sandaracinaceae	f__Meripilaceae	Sandaracinus	NA	OTU749	s__OTU2271	fun_OTU2271_bac_OTU749	0.00376173	0.00129561
fun_OTU4278	bac_OTU749	fun_OTU4278	bac_OTU749	Proteobacteria	p__Ascomycota	Deltaproteobacteria	c__Sordariomycetes	Sandaracinaceae	f__Trichosphaeriaceae	Sandaracinus	g__Nigrospora	OTU749	s__musae	fun_OTU4278_bac_OTU749	0.00376173	0.00205969
fun_OTU376	bac_OTU752	fun_OTU376	bac_OTU752	Bacteroidetes	NA	Bacteroidia	NA	Microscillaceae	NA	NA	NA	OTU752	s__OTU376	fun_OTU376_bac_OTU752	0.0338555	0.0109762
fun_OTU509	bac_OTU752	fun_OTU509	bac_OTU752	Bacteroidetes	NA	Bacteroidia	NA	Microscillaceae	NA	NA	NA	OTU752	s__OTU509	fun_OTU509_bac_OTU752	0.0338555	0.0013089
fun_OTU134	bac_OTU754	fun_OTU134	bac_OTU754	Proteobacteria	NA	Deltaproteobacteria	NA	mle1-27	NA	NA	NA	OTU754	s__OTU134	fun_OTU134_bac_OTU754	0.0144937	0.000591331
fun_OTU388	bac_OTU754	fun_OTU388	bac_OTU754	Proteobacteria	p__Basidiomycota	Deltaproteobacteria	c__Agaricomycetes	mle1-27	f__Psathyrellaceae	NA	g__Coprinellus	OTU754	s__micaceus	fun_OTU388_bac_OTU754	0.0144937	0.0221516
fun_OTU565	bac_OTU754	fun_OTU565	bac_OTU754	Proteobacteria	p__Ascomycota	Deltaproteobacteria	c__Dothideomycetes	mle1-27	f__Aureobasidiaceae	NA	g__Aureobasidium	OTU754	s__pullulans	fun_OTU565_bac_OTU754	0.0144937	0.00234539
fun_OTU1034	bac_OTU754	fun_OTU1034	bac_OTU754	Proteobacteria	p__Mortierellomycota	Deltaproteobacteria	c__Mortierellomycetes	mle1-27	f__Mortierellaceae	NA	g__Mortierella	OTU754	s__OTU1034	fun_OTU1034_bac_OTU754	0.0144937	0.00845138
fun_OTU1075	bac_OTU754	fun_OTU1075	bac_OTU754	Proteobacteria	NA	Deltaproteobacteria	NA	mle1-27	NA	NA	NA	OTU754	s__OTU1075	fun_OTU1075_bac_OTU754	0.0144937	0.00247163
fun_OTU1198	bac_OTU754	fun_OTU1198	bac_OTU754	Proteobacteria	p__Basidiomycota	Deltaproteobacteria	c__Agaricomycetes	mle1-27	f__Suillaceae	NA	g__Suillus	OTU754	s__viscidus	fun_OTU1198_bac_OTU754	0.0144937	0.00124246
fun_OTU2030	bac_OTU754	fun_OTU2030	bac_OTU754	Proteobacteria	p__Ascomycota	Deltaproteobacteria	c__Taphrinomycetes	mle1-27	NA	NA	NA	OTU754	s__OTU2030	fun_OTU2030_bac_OTU754	0.0144937	0.00176735
fun_OTU2171	bac_OTU754	fun_OTU2171	bac_OTU754	Proteobacteria	p__Basidiomycota	Deltaproteobacteria	c__Cystobasidiomycetes	mle1-27	f__Buckleyzymaceae	NA	g__Buckleyzyma	OTU754	s__aurantiaca	fun_OTU2171_bac_OTU754	0.0144937	0.000657772
fun_OTU2404	bac_OTU754	fun_OTU2404	bac_OTU754	Proteobacteria	NA	Deltaproteobacteria	NA	mle1-27	NA	NA	NA	OTU754	s__OTU2404	fun_OTU2404_bac_OTU754	0.0144937	1.20593
fun_OTU2941	bac_OTU754	fun_OTU2941	bac_OTU754	Proteobacteria	p__Ascomycota	Deltaproteobacteria	c__Leotiomycetes	mle1-27	f__Helotiaceae	NA	g__Tetracladium	OTU754	s__OTU2941	fun_OTU2941_bac_OTU754	0.0144937	0.0568143
bac_OTU754	fun_OTU5445	fun_OTU5445	bac_OTU754	Proteobacteria	p__Rozellomycota	Deltaproteobacteria	NA	mle1-27	NA	NA	NA	OTU754	s__OTU5445	fun_OTU5445_bac_OTU754	0.0144937	0.00259122
fun_OTU5746	bac_OTU754	fun_OTU5746	bac_OTU754	Proteobacteria	p__Ascomycota	Deltaproteobacteria	c__Eurotiomycetes	mle1-27	f__Verrucariaceae	NA	g__Verrucaria	OTU754	s__alpicola	fun_OTU5746_bac_OTU754	0.0144937	0.00263109
fun_OTU2086	bac_OTU755	fun_OTU2086	bac_OTU755	Actinobacteria	p__Basidiomycota	Actinobacteria	c__Agaricomycetes	Geodermatophilaceae	f__Cortinariaceae	Blastococcus	g__Cortinarius	OTU755	s__cinnamomeus	fun_OTU2086_bac_OTU755	0.00929368	0.000671061
fun_OTU2631	bac_OTU755	fun_OTU2631	bac_OTU755	Actinobacteria	p__Ascomycota	Actinobacteria	c__Eurotiomycetes	Geodermatophilaceae	f__Aspergillaceae	Blastococcus	g__Penicillium	OTU755	s__penicillioides	fun_OTU2631_bac_OTU755	0.00929368	0.012006
fun_OTU2855	bac_OTU755	fun_OTU2855	bac_OTU755	Actinobacteria	p__Ascomycota	Actinobacteria	c__Lecanoromycetes	Geodermatophilaceae	f__Acarosporaceae	Blastococcus	g__Acarospora	OTU755	s__f._melaniza	fun_OTU2855_bac_OTU755	0.00929368	0.000292343
fun_OTU348	bac_OTU756	fun_OTU348	bac_OTU756	Actinobacteria	p__Ascomycota	Actinobacteria	c__Leotiomycetes	Nocardioidaceae	f__Sclerotiniaceae	Nocardioides	g__Botryotinia	OTU756	s__OTU348	fun_OTU348_bac_OTU756	0.0140954	0.00186701
fun_OTU1077	bac_OTU756	fun_OTU1077	bac_OTU756	Actinobacteria	NA	Actinobacteria	NA	Nocardioidaceae	NA	Nocardioides	NA	OTU756	s__OTU1077	fun_OTU1077_bac_OTU756	0.0140954	0.00396657
fun_OTU1289	bac_OTU756	fun_OTU1289	bac_OTU756	Actinobacteria	p__Chytridiomycota	Actinobacteria	c__Rhizophydiomycetes	Nocardioidaceae	f__Alphamycetaceae	Nocardioides	g__Betamyces	OTU756	s__OTU1289	fun_OTU1289_bac_OTU756	0.0140954	0.0275534
fun_OTU1296	bac_OTU756	fun_OTU1296	bac_OTU756	Actinobacteria	p__Basidiomycota	Actinobacteria	NA	Nocardioidaceae	NA	Nocardioides	NA	OTU756	s__OTU1296	fun_OTU1296_bac_OTU756	0.0140954	0.00593324
fun_OTU1388	bac_OTU756	fun_OTU1388	bac_OTU756	Actinobacteria	p__Chytridiomycota	Actinobacteria	c__Rhizophydiomycetes	Nocardioidaceae	f__Alphamycetaceae	Nocardioides	g__Betamyces	OTU756	s__americae-meridionalis	fun_OTU1388_bac_OTU756	0.0140954	0.00215271
fun_OTU1743	bac_OTU756	fun_OTU1743	bac_OTU756	Actinobacteria	p__Basidiomycota	Actinobacteria	c__Agaricomycetes	Nocardioidaceae	f__Hydnodontaceae	Nocardioides	g__Trechispora	OTU756	s__hymenocystis	fun_OTU1743_bac_OTU756	0.0140954	0.00500306
fun_OTU1889	bac_OTU756	fun_OTU1889	bac_OTU756	Actinobacteria	p__Basidiomycota	Actinobacteria	c__Agaricomycetes	Nocardioidaceae	f__Psathyrellaceae	Nocardioides	g__Coprinellus	OTU756	s__disseminatus	fun_OTU1889_bac_OTU756	0.0140954	0.00619901
fun_OTU495	bac_OTU760	fun_OTU495	bac_OTU760	Proteobacteria	p__Basidiomycota	Gammaproteobacteria	c__Agaricomycetes	TRA3-20	f__Fomitopsidaceae	NA	g__Fomitopsis	OTU760	s__pinicola	fun_OTU495_bac_OTU760	0.0186537	0.00095676
fun_OTU1198	bac_OTU760	fun_OTU1198	bac_OTU760	Proteobacteria	p__Basidiomycota	Gammaproteobacteria	c__Agaricomycetes	TRA3-20	f__Suillaceae	NA	g__Suillus	OTU760	s__viscidus	fun_OTU1198_bac_OTU760	0.0186537	0.00124246
bac_OTU760	fun_OTU1446	fun_OTU1446	bac_OTU760	Proteobacteria	p__Basidiomycota	Gammaproteobacteria	c__Microbotryomycetes	TRA3-20	NA	NA	NA	OTU760	s__OTU1446	fun_OTU1446_bac_OTU760	0.0186537	0.000591331
fun_OTU1726	bac_OTU760	fun_OTU1726	bac_OTU760	Proteobacteria	p__Chytridiomycota	Gammaproteobacteria	NA	TRA3-20	NA	NA	NA	OTU760	s__OTU1726	fun_OTU1726_bac_OTU760	0.0186537	0.00390012
fun_OTU1947	bac_OTU760	fun_OTU1947	bac_OTU760	Proteobacteria	p__Basidiomycota	Gammaproteobacteria	c__Microbotryomycetes	TRA3-20	f__Kriegeriaceae	NA	g__Phenoliferia	OTU760	s__psychrophenolica	fun_OTU1947_bac_OTU760	0.0186537	0.162682
fun_OTU2028	bac_OTU760	fun_OTU2028	bac_OTU760	Proteobacteria	p__Basidiomycota	Gammaproteobacteria	c__Agaricomycetes	TRA3-20	f__Strophariaceae	NA	g__Deconica	OTU760	s__phyllogena	fun_OTU2028_bac_OTU760	0.0186537	0.0020464
fun_OTU2399	bac_OTU760	fun_OTU2399	bac_OTU760	Proteobacteria	p__Basidiomycota	Gammaproteobacteria	c__Agaricomycetes	TRA3-20	f__Schizoporaceae	NA	g__Xylodon	OTU760	s__asperus	fun_OTU2399_bac_OTU760	0.0186537	0.000358785
bac_OTU760	fun_OTU2506	fun_OTU2506	bac_OTU760	Proteobacteria	p__Ascomycota	Gammaproteobacteria	c__Sordariomycetes	TRA3-20	f__Plectosphaerellaceae	NA	g__Gibellulopsis	OTU760	s__piscis	fun_OTU2506_bac_OTU760	0.0186537	0.000564754
fun_OTU2627	bac_OTU760	fun_OTU2627	bac_OTU760	Proteobacteria	p__Ascomycota	Gammaproteobacteria	c__Eurotiomycetes	TRA3-20	f__Verrucariaceae	NA	g__Polyblastia	OTU760	s__moravica	fun_OTU2627_bac_OTU760	0.0186537	0.00212613
fun_OTU2934	bac_OTU760	fun_OTU2934	bac_OTU760	Proteobacteria	p__Ascomycota	Gammaproteobacteria	c__Leotiomycetes	TRA3-20	f__Helotiaceae	NA	g__Tetracladium	OTU760	s__OTU2934	fun_OTU2934_bac_OTU760	0.0186537	0.0624684
fun_OTU162	bac_OTU762	fun_OTU162	bac_OTU762	Bacteroidetes	p__Basidiomycota	Bacteroidia	c__Agaricomycetes	KD3-93	f__Bolbitiaceae	NA	g__Panaeolus	OTU762	s__papilionaceus	fun_OTU162_bac_OTU762	0.00971411	0.000578042
fun_OTU1077	bac_OTU762	fun_OTU1077	bac_OTU762	Bacteroidetes	NA	Bacteroidia	NA	KD3-93	NA	NA	NA	OTU762	s__OTU1077	fun_OTU1077_bac_OTU762	0.00971411	0.00396657
fun_OTU1489	bac_OTU762	fun_OTU1489	bac_OTU762	Bacteroidetes	NA	Bacteroidia	NA	KD3-93	NA	NA	NA	OTU762	s__OTU1489	fun_OTU1489_bac_OTU762	0.00971411	0.240824
fun_OTU1581	bac_OTU762	fun_OTU1581	bac_OTU762	Bacteroidetes	p__Basidiomycota	Bacteroidia	c__Agaricomycetes	KD3-93	f__Hymenogastraceae	NA	g__Naucoria	OTU762	s__scolecina	fun_OTU1581_bac_OTU762	0.00971411	0.000458447
fun_OTU1917	bac_OTU762	fun_OTU1917	bac_OTU762	Bacteroidetes	p__Basidiomycota	Bacteroidia	c__Agaricomycetes	KD3-93	f__Tricholomataceae	NA	g__Clitocybe	OTU762	s__nebularis	fun_OTU1917_bac_OTU762	0.00971411	0.00219257
fun_OTU2010	bac_OTU762	fun_OTU2010	bac_OTU762	Bacteroidetes	p__Basidiomycota	Bacteroidia	c__Agaricomycetes	KD3-93	f__Strophariaceae	NA	g__Pholiota	OTU762	s__adiposa	fun_OTU2010_bac_OTU762	0.00971411	0.000857097
fun_OTU2629	bac_OTU762	fun_OTU2629	bac_OTU762	Bacteroidetes	p__Ascomycota	Bacteroidia	c__Eurotiomycetes	KD3-93	f__Verrucariaceae	NA	g__Polyblastia	OTU762	s__moravica	fun_OTU2629_bac_OTU762	0.00971411	0.00409945
fun_OTU2697	bac_OTU762	fun_OTU2697	bac_OTU762	Bacteroidetes	p__Ascomycota	Bacteroidia	c__Eurotiomycetes	KD3-93	f__Verrucariaceae	NA	g__Verrucaria	OTU762	s__OTU2697	fun_OTU2697_bac_OTU762	0.00971411	0.000518245
fun_OTU2940	bac_OTU762	fun_OTU2940	bac_OTU762	Bacteroidetes	p__Ascomycota	Bacteroidia	c__Leotiomycetes	KD3-93	f__Helotiaceae	NA	g__Tetracladium	OTU762	s__OTU2940	fun_OTU2940_bac_OTU762	0.00971411	0.00633853
fun_OTU4121	bac_OTU762	fun_OTU4121	bac_OTU762	Bacteroidetes	p__Basidiomycota	Bacteroidia	c__Microbotryomycetes	KD3-93	f__Kriegeriaceae	NA	g__Phenoliferia	OTU762	s__psychrophila	fun_OTU4121_bac_OTU762	0.00971411	0.001475
fun_OTU6698	bac_OTU762	fun_OTU6698	bac_OTU762	Bacteroidetes	NA	Bacteroidia	NA	KD3-93	NA	NA	NA	OTU762	s__OTU6698	fun_OTU6698_bac_OTU762	0.00971411	0.000298987
fun_OTU89	bac_OTU766	fun_OTU89	bac_OTU766	Bacteroidetes	p__Basidiomycota	Bacteroidia	c__Agaricomycetes	KD3-93	f__Hymenochaetales_fam_Incertae_sedis	NA	g__Trichaptum	OTU766	s__abietinum	fun_OTU89_bac_OTU766	0.0287662	0.000392006
fun_OTU1947	bac_OTU766	fun_OTU1947	bac_OTU766	Bacteroidetes	p__Basidiomycota	Bacteroidia	c__Microbotryomycetes	KD3-93	f__Kriegeriaceae	NA	g__Phenoliferia	OTU766	s__psychrophenolica	fun_OTU1947_bac_OTU766	0.0287662	0.162682
fun_OTU2171	bac_OTU766	fun_OTU2171	bac_OTU766	Bacteroidetes	p__Basidiomycota	Bacteroidia	c__Cystobasidiomycetes	KD3-93	f__Buckleyzymaceae	NA	g__Buckleyzyma	OTU766	s__aurantiaca	fun_OTU2171_bac_OTU766	0.0287662	0.000657772
fun_OTU2466	bac_OTU766	fun_OTU2466	bac_OTU766	Bacteroidetes	p__Ascomycota	Bacteroidia	c__Dothideomycetes	KD3-93	f__Tubeufiaceae	NA	g__Helicoma	OTU766	s__OTU2466	fun_OTU2466_bac_OTU766	0.0287662	0.00235868
fun_OTU2835	bac_OTU766	fun_OTU2835	bac_OTU766	Bacteroidetes	p__Ascomycota	Bacteroidia	c__Dothideomycetes	KD3-93	NA	NA	NA	OTU766	s__OTU2835	fun_OTU2835_bac_OTU766	0.0287662	0.00123581
fun_OTU2864	bac_OTU766	fun_OTU2864	bac_OTU766	Bacteroidetes	p__Ascomycota	Bacteroidia	c__Dothideomycetes	KD3-93	f__Sporormiaceae	NA	g__Sporormiella	OTU766	s__similis	fun_OTU2864_bac_OTU766	0.0287662	0.000850453
bac_OTU766	fun_OTU3255	fun_OTU3255	bac_OTU766	Bacteroidetes	p__Chytridiomycota	Bacteroidia	c__Rhizophydiomycetes	KD3-93	f__Alphamycetaceae	NA	g__Betamyces	OTU766	s__OTU3255	fun_OTU3255_bac_OTU766	0.0287662	0.00246499
fun_OTU5582	bac_OTU766	fun_OTU5582	bac_OTU766	Bacteroidetes	p__Basidiomycota	Bacteroidia	c__Microbotryomycetes	KD3-93	f__Camptobasidiaceae	NA	NA	OTU766	s__OTU5582	fun_OTU5582_bac_OTU766	0.0287662	0.00364765
fun_OTU562	bac_OTU800	fun_OTU562	bac_OTU800	Acidobacteria	p__Ascomycota	Subgroup_6	c__Dothideomycetes	NA	f__Sporormiaceae	NA	g__Preussia	OTU800	s__dubia	fun_OTU562_bac_OTU800	0.119003	0.00430542
fun_OTU821	bac_OTU800	fun_OTU821	bac_OTU800	Acidobacteria	NA	Subgroup_6	NA	NA	NA	NA	NA	OTU800	s__OTU821	fun_OTU821_bac_OTU800	0.119003	0.00241848
fun_OTU1111	bac_OTU800	fun_OTU1111	bac_OTU800	Acidobacteria	p__Chytridiomycota	Subgroup_6	c__Rhizophydiomycetes	NA	f__Halomycetaceae	NA	g__Paranamyces	OTU800	s__OTU1111	fun_OTU1111_bac_OTU800	0.119003	0.0508412
fun_OTU1289	bac_OTU800	fun_OTU1289	bac_OTU800	Acidobacteria	p__Chytridiomycota	Subgroup_6	c__Rhizophydiomycetes	NA	f__Alphamycetaceae	NA	g__Betamyces	OTU800	s__OTU1289	fun_OTU1289_bac_OTU800	0.119003	0.0275534
fun_OTU1541	bac_OTU800	fun_OTU1541	bac_OTU800	Acidobacteria	p__Basidiomycota	Subgroup_6	c__Microbotryomycetes	NA	NA	NA	NA	OTU800	s__OTU1541	fun_OTU1541_bac_OTU800	0.119003	0.0348619
fun_OTU2147	bac_OTU800	fun_OTU2147	bac_OTU800	Acidobacteria	NA	Subgroup_6	NA	NA	NA	NA	NA	OTU800	s__OTU2147	fun_OTU2147_bac_OTU800	0.119003	0.020856
fun_OTU2311	bac_OTU800	fun_OTU2311	bac_OTU800	Acidobacteria	p__Basidiomycota	Subgroup_6	c__Agaricomycetes	NA	f__Pilodermataceae	NA	g__Piloderma	OTU800	s__byssinum	fun_OTU2311_bac_OTU800	0.119003	0.00279719
bac_OTU800	fun_OTU2370	fun_OTU2370	bac_OTU800	Acidobacteria	p__Mucoromycota	Subgroup_6	c__Mucoromycetes	NA	f__Rhizopodaceae	NA	g__Rhizopus	OTU800	s__arrhizus	fun_OTU2370_bac_OTU800	0.119003	0.00138199
fun_OTU3839	bac_OTU800	fun_OTU3839	bac_OTU800	Acidobacteria	NA	Subgroup_6	NA	NA	NA	NA	NA	OTU800	s__OTU3839	fun_OTU3839_bac_OTU800	0.119003	0.0675313
fun_OTU1918	bac_OTU804	fun_OTU1918	bac_OTU804	Proteobacteria	p__Basidiomycota	Gammaproteobacteria	c__Agaricomycetes	Nitrosomonadaceae	f__Cortinariaceae	MND1	g__Cortinarius	OTU804	s__infractiflavus	fun_OTU1918_bac_OTU804	0.0423526	0.000418582
fun_OTU2344	bac_OTU804	fun_OTU2344	bac_OTU804	Proteobacteria	p__Basidiomycota	Gammaproteobacteria	c__Agaricomycetes	Nitrosomonadaceae	f__Polyporaceae	MND1	g__Trametes	OTU804	s__hirsuta	fun_OTU2344_bac_OTU804	0.0423526	0.00138863
fun_OTU30	bac_OTU809	fun_OTU30	bac_OTU809	Proteobacteria	p__Ascomycota	Alphaproteobacteria	c__Dothideomycetes	Sphingomonadaceae	f__Sporormiaceae	NA	g__Sporormiella	OTU809	s__intermedia	fun_OTU30_bac_OTU809	0.0130112	0.0143846
fun_OTU35	bac_OTU809	fun_OTU35	bac_OTU809	Proteobacteria	p__Basidiomycota	Alphaproteobacteria	c__Microbotryomycetes	Sphingomonadaceae	f__Kriegeriaceae	NA	g__Phenoliferia	OTU809	s__psychrophila	fun_OTU35_bac_OTU809	0.0130112	0.00981343
fun_OTU282	bac_OTU809	fun_OTU282	bac_OTU809	Proteobacteria	p__Basidiomycota	Alphaproteobacteria	c__Agaricomycetes	Sphingomonadaceae	f__Psathyrellaceae	NA	g__Coprinopsis	OTU809	s__acuminata	fun_OTU282_bac_OTU809	0.0130112	0.000823876
bac_OTU809	fun_OTU474	fun_OTU474	bac_OTU809	Proteobacteria	p__Ascomycota	Alphaproteobacteria	c__Leotiomycetes	Sphingomonadaceae	f__Helotiaceae	NA	g__Tetracladium	OTU809	s__OTU474	fun_OTU474_bac_OTU809	0.0130112	0.00414596
fun_OTU516	bac_OTU809	fun_OTU516	bac_OTU809	Proteobacteria	NA	Alphaproteobacteria	NA	Sphingomonadaceae	NA	NA	NA	OTU809	s__OTU516	fun_OTU516_bac_OTU809	0.0130112	0.00104978
fun_OTU686	bac_OTU809	fun_OTU686	bac_OTU809	Proteobacteria	NA	Alphaproteobacteria	NA	Sphingomonadaceae	NA	NA	NA	OTU809	s__OTU686	fun_OTU686_bac_OTU809	0.0130112	0.00178064
fun_OTU2438	bac_OTU809	fun_OTU2438	bac_OTU809	Proteobacteria	p__Basidiomycota	Alphaproteobacteria	c__Agaricomycetes	Sphingomonadaceae	f__Cortinariaceae	NA	g__Cortinarius	OTU809	s__odorifer	fun_OTU2438_bac_OTU809	0.0130112	0.000584687
fun_OTU2551	bac_OTU809	fun_OTU2551	bac_OTU809	Proteobacteria	p__Ascomycota	Alphaproteobacteria	c__Eurotiomycetes	Sphingomonadaceae	f__Herpotrichiellaceae	NA	g__Rhinocladiella	OTU809	s__OTU2551	fun_OTU2551_bac_OTU809	0.0130112	0.00128897
fun_OTU524	bac_OTU810	fun_OTU524	bac_OTU810	Proteobacteria	p__Ascomycota	Deltaproteobacteria	c__Dothideomycetes	Haliangiaceae	f__Sporormiaceae	Haliangium	g__Sporormiella	OTU810	s__intermedia	fun_OTU524_bac_OTU810	0.0452956	0.00114944
fun_OTU565	bac_OTU810	fun_OTU565	bac_OTU810	Proteobacteria	p__Ascomycota	Deltaproteobacteria	c__Dothideomycetes	Haliangiaceae	f__Aureobasidiaceae	Haliangium	g__Aureobasidium	OTU810	s__pullulans	fun_OTU565_bac_OTU810	0.0452956	0.00234539
fun_OTU1354	bac_OTU810	fun_OTU1354	bac_OTU810	Proteobacteria	p__Chytridiomycota	Deltaproteobacteria	NA	Haliangiaceae	NA	Haliangium	NA	OTU810	s__OTU1354	fun_OTU1354_bac_OTU810	0.0452956	0.00618572
fun_OTU1489	bac_OTU810	fun_OTU1489	bac_OTU810	Proteobacteria	NA	Deltaproteobacteria	NA	Haliangiaceae	NA	Haliangium	NA	OTU810	s__OTU1489	fun_OTU1489_bac_OTU810	0.0452956	0.240824
fun_OTU1556	bac_OTU810	fun_OTU1556	bac_OTU810	Proteobacteria	NA	Deltaproteobacteria	NA	Haliangiaceae	NA	Haliangium	NA	OTU810	s__OTU1556	fun_OTU1556_bac_OTU810	0.0452956	0.0057472
fun_OTU1698	bac_OTU810	fun_OTU1698	bac_OTU810	Proteobacteria	p__Basidiomycota	Deltaproteobacteria	c__Microbotryomycetes	Haliangiaceae	NA	Haliangium	NA	OTU810	s__OTU1698	fun_OTU1698_bac_OTU810	0.0452956	0.0213411
fun_OTU1837	bac_OTU810	fun_OTU1837	bac_OTU810	Proteobacteria	p__Basidiomycota	Deltaproteobacteria	c__Agaricomycetes	Haliangiaceae	f__Bolbitiaceae	Haliangium	g__Panaeolus	OTU810	s__subbalteatus	fun_OTU1837_bac_OTU810	0.0452956	0.0007973
fun_OTU2142	bac_OTU810	fun_OTU2142	bac_OTU810	Proteobacteria	NA	Deltaproteobacteria	NA	Haliangiaceae	NA	Haliangium	NA	OTU810	s__OTU2142	fun_OTU2142_bac_OTU810	0.0452956	0.0632392
fun_OTU2276	bac_OTU810	fun_OTU2276	bac_OTU810	Proteobacteria	p__Basidiomycota	Deltaproteobacteria	c__Agaricomycetes	Haliangiaceae	f__Psathyrellaceae	Haliangium	g__Coprinopsis	OTU810	s__cinerea	fun_OTU2276_bac_OTU810	0.0452956	0.000551466
fun_OTU2700	bac_OTU810	fun_OTU2700	bac_OTU810	Proteobacteria	p__Ascomycota	Deltaproteobacteria	c__Eurotiomycetes	Haliangiaceae	f__Herpotrichiellaceae	Haliangium	g__Cladophialophora	OTU810	s__minutissima	fun_OTU2700_bac_OTU810	0.0452956	0.0245103
fun_OTU2964	bac_OTU810	fun_OTU2964	bac_OTU810	Proteobacteria	p__Ascomycota	Deltaproteobacteria	c__Leotiomycetes	Haliangiaceae	f__Helotiaceae	Haliangium	g__Tetracladium	OTU810	s__OTU2964	fun_OTU2964_bac_OTU810	0.0452956	0.049127
fun_OTU516	bac_OTU824	fun_OTU516	bac_OTU824	Proteobacteria	NA	Deltaproteobacteria	NA	Myxococcaceae	NA	Myxococcus	NA	OTU824	s__OTU516	fun_OTU516_bac_OTU824	0.0112409	0.00104978
fun_OTU2508	bac_OTU824	fun_OTU2508	bac_OTU824	Proteobacteria	p__Rozellomycota	Deltaproteobacteria	NA	Myxococcaceae	NA	Myxococcus	NA	OTU824	s__OTU2508	fun_OTU2508_bac_OTU824	0.0112409	0.003641
fun_OTU457	bac_OTU829	fun_OTU457	bac_OTU829	Proteobacteria	p__Mucoromycota	Deltaproteobacteria	c__Mucoromycetes	Bdellovibrionaceae	f__Mucoraceae	Bdellovibrio	g__Mucor	OTU829	s__hiemalis	fun_OTU457_bac_OTU829	0.00484599	0.00193345
bac_OTU829	fun_OTU849	fun_OTU849	bac_OTU829	Proteobacteria	NA	Deltaproteobacteria	NA	Bdellovibrionaceae	NA	Bdellovibrio	NA	OTU829	s__OTU849	fun_OTU849_bac_OTU829	0.00484599	0.0312209
bac_OTU829	fun_OTU907	fun_OTU907	bac_OTU829	Proteobacteria	NA	Deltaproteobacteria	NA	Bdellovibrionaceae	NA	Bdellovibrio	NA	OTU829	s__OTU907	fun_OTU907_bac_OTU829	0.00484599	0.0239655
fun_OTU1133	bac_OTU829	fun_OTU1133	bac_OTU829	Proteobacteria	NA	Deltaproteobacteria	NA	Bdellovibrionaceae	NA	Bdellovibrio	NA	OTU829	s__OTU1133	fun_OTU1133_bac_OTU829	0.00484599	0.00320249
fun_OTU1153	bac_OTU829	fun_OTU1153	bac_OTU829	Proteobacteria	p__Basidiomycota	Deltaproteobacteria	c__Agaricomycetes	Bdellovibrionaceae	NA	Bdellovibrio	NA	OTU829	s__OTU1153	fun_OTU1153_bac_OTU829	0.00484599	0.00313605
fun_OTU1218	bac_OTU829	fun_OTU1218	bac_OTU829	Proteobacteria	p__Basidiomycota	Deltaproteobacteria	c__Agaricomycetes	Bdellovibrionaceae	f__Suillaceae	Bdellovibrio	g__Suillus	OTU829	s__variegatus	fun_OTU1218_bac_OTU829	0.00484599	0.00954767
fun_OTU1837	bac_OTU829	fun_OTU1837	bac_OTU829	Proteobacteria	p__Basidiomycota	Deltaproteobacteria	c__Agaricomycetes	Bdellovibrionaceae	f__Bolbitiaceae	Bdellovibrio	g__Panaeolus	OTU829	s__subbalteatus	fun_OTU1837_bac_OTU829	0.00484599	0.0007973
fun_OTU1948	bac_OTU829	fun_OTU1948	bac_OTU829	Proteobacteria	p__Basidiomycota	Deltaproteobacteria	c__Agaricomycetes	Bdellovibrionaceae	f__Bolbitiaceae	Bdellovibrio	g__Panaeolus	OTU829	s__cyanescens	fun_OTU1948_bac_OTU829	0.00484599	0.00144843
fun_OTU2811	bac_OTU829	fun_OTU2811	bac_OTU829	Proteobacteria	p__Ascomycota	Deltaproteobacteria	c__Dothideomycetes	Bdellovibrionaceae	f__Sporormiaceae	Bdellovibrio	g__Sporormiella	OTU829	s__intermedia	fun_OTU2811_bac_OTU829	0.00484599	0.000857097
fun_OTU2943	bac_OTU829	fun_OTU2943	bac_OTU829	Proteobacteria	p__Ascomycota	Deltaproteobacteria	c__Leotiomycetes	Bdellovibrionaceae	f__Helotiaceae	Bdellovibrio	g__Tetracladium	OTU829	s__OTU2943	fun_OTU2943_bac_OTU829	0.00484599	0.00334202
fun_OTU697	bac_OTU830	fun_OTU697	bac_OTU830	Proteobacteria	NA	Alphaproteobacteria	NA	Acetobacteraceae	NA	NA	NA	OTU830	s__OTU697	fun_OTU697_bac_OTU830	0.00285449	0.00168097
fun_OTU978	bac_OTU830	fun_OTU978	bac_OTU830	Proteobacteria	NA	Alphaproteobacteria	NA	Acetobacteraceae	NA	NA	NA	OTU830	s__OTU978	fun_OTU978_bac_OTU830	0.00285449	0.00190023
fun_OTU1209	bac_OTU830	fun_OTU1209	bac_OTU830	Proteobacteria	p__Chytridiomycota	Alphaproteobacteria	c__Spizellomycetes	Acetobacteraceae	f__Powellomycetaceae	NA	g__Geranomyces	OTU830	s__tanneri	fun_OTU1209_bac_OTU830	0.00285449	0.0429944
fun_OTU2667	bac_OTU830	fun_OTU2667	bac_OTU830	Proteobacteria	p__Ascomycota	Alphaproteobacteria	c__Eurotiomycetes	Acetobacteraceae	f__Verrucariaceae	NA	g__Verrucaria	OTU830	s__OTU2667	fun_OTU2667_bac_OTU830	0.00285449	0.00100327
fun_OTU3255	bac_OTU830	fun_OTU3255	bac_OTU830	Proteobacteria	p__Chytridiomycota	Alphaproteobacteria	c__Rhizophydiomycetes	Acetobacteraceae	f__Alphamycetaceae	NA	g__Betamyces	OTU830	s__OTU3255	fun_OTU3255_bac_OTU830	0.00285449	0.00246499
fun_OTU256	bac_OTU839	fun_OTU256	bac_OTU839	Actinobacteria	p__Basidiomycota	Acidimicrobiia	c__Agaricomycetes	NA	f__Fomitopsidaceae	NA	g__Postia	OTU839	s__cyanescens	fun_OTU256_bac_OTU839	0.0213533	0.000910251
fun_OTU562	bac_OTU839	fun_OTU562	bac_OTU839	Actinobacteria	p__Ascomycota	Acidimicrobiia	c__Dothideomycetes	NA	f__Sporormiaceae	NA	g__Preussia	OTU839	s__dubia	fun_OTU562_bac_OTU839	0.0213533	0.00430542
fun_OTU1022	bac_OTU839	fun_OTU1022	bac_OTU839	Actinobacteria	p__Monoblepharomycota	Acidimicrobiia	NA	NA	NA	NA	NA	OTU839	s__OTU1022	fun_OTU1022_bac_OTU839	0.0213533	0.00271746
fun_OTU1085	bac_OTU839	fun_OTU1085	bac_OTU839	Actinobacteria	NA	Acidimicrobiia	NA	NA	NA	NA	NA	OTU839	s__OTU1085	fun_OTU1085_bac_OTU839	0.0213533	0.000411938
fun_OTU1209	bac_OTU839	fun_OTU1209	bac_OTU839	Actinobacteria	p__Chytridiomycota	Acidimicrobiia	c__Spizellomycetes	NA	f__Powellomycetaceae	NA	g__Geranomyces	OTU839	s__tanneri	fun_OTU1209_bac_OTU839	0.0213533	0.0429944
fun_OTU1701	bac_OTU839	fun_OTU1701	bac_OTU839	Actinobacteria	p__Basidiomycota	Acidimicrobiia	c__Agaricomycetes	NA	f__Lycoperdaceae	NA	g__Lycoperdon	OTU839	s__pratense	fun_OTU1701_bac_OTU839	0.0213533	0.00896298
fun_OTU2317	bac_OTU839	fun_OTU2317	bac_OTU839	Actinobacteria	p__Basidiomycota	Acidimicrobiia	c__Agaricomycetes	NA	f__Ganodermataceae	NA	g__Ganoderma	OTU839	s__OTU2317	fun_OTU2317_bac_OTU839	0.0213533	0.137873
fun_OTU2699	bac_OTU839	fun_OTU2699	bac_OTU839	Actinobacteria	p__Ascomycota	Acidimicrobiia	c__Eurotiomycetes	NA	f__Verrucariaceae	NA	g__Verrucaria	OTU839	s__OTU2699	fun_OTU2699_bac_OTU839	0.0213533	0.00801951
fun_OTU3216	bac_OTU839	fun_OTU3216	bac_OTU839	Actinobacteria	p__Basidiomycota	Acidimicrobiia	c__Agaricomycetes	NA	f__Paxillaceae	NA	g__Paxillus	OTU839	s__involutus	fun_OTU3216_bac_OTU839	0.0213533	0.000916895
fun_OTU554	bac_OTU841	fun_OTU554	bac_OTU841	Chloroflexi	p__Basidiomycota	Anaerolineae	c__Microbotryomycetes	Caldilineaceae	f__Sporidiobolaceae	NA	g__Rhodotorula	OTU841	s__OTU554	fun_OTU554_bac_OTU841	0.0128563	0.0241781
fun_OTU1612	bac_OTU841	fun_OTU1612	bac_OTU841	Chloroflexi	NA	Anaerolineae	NA	Caldilineaceae	NA	NA	NA	OTU841	s__OTU1612	fun_OTU1612_bac_OTU841	0.0128563	0.00201983
bac_OTU841	fun_OTU1824	fun_OTU1824	bac_OTU841	Chloroflexi	p__Ascomycota	Anaerolineae	c__Taphrinomycetes	Caldilineaceae	NA	NA	NA	OTU841	s__OTU1824	fun_OTU1824_bac_OTU841	0.0128563	0.00104313
fun_OTU2700	bac_OTU841	fun_OTU2700	bac_OTU841	Chloroflexi	p__Ascomycota	Anaerolineae	c__Eurotiomycetes	Caldilineaceae	f__Herpotrichiellaceae	NA	g__Cladophialophora	OTU841	s__minutissima	fun_OTU2700_bac_OTU841	0.0128563	0.0245103
bac_OTU875	fun_OTU1385	fun_OTU1385	bac_OTU875	Proteobacteria	p__Chytridiomycota	Deltaproteobacteria	NA	BIrii41	NA	NA	NA	OTU875	s__OTU1385	fun_OTU1385_bac_OTU875	0.00599664	0.0337856
bac_OTU875	fun_OTU1429	fun_OTU1429	bac_OTU875	Proteobacteria	p__Monoblepharomycota	Deltaproteobacteria	c__Monoblepharidomycetes	BIrii41	f__Monoblepharidaceae	NA	g__Monoblepharis	OTU875	s__OTU1429	fun_OTU1429_bac_OTU875	0.00599664	0.00295665
fun_OTU1693	bac_OTU875	fun_OTU1693	bac_OTU875	Proteobacteria	p__Basidiomycota	Deltaproteobacteria	c__Microbotryomycetes	BIrii41	f__Sporidiobolaceae	NA	g__Rhodotorula	OTU875	s__OTU1693	fun_OTU1693_bac_OTU875	0.00599664	0.0579105
fun_OTU1866	bac_OTU875	fun_OTU1866	bac_OTU875	Proteobacteria	p__Chytridiomycota	Deltaproteobacteria	c__Lobulomycetes	BIrii41	NA	NA	NA	OTU875	s__OTU1866	fun_OTU1866_bac_OTU875	0.00599664	0.0014285
fun_OTU56	bac_OTU880	fun_OTU56	bac_OTU880	Planctomycetes	p__Chytridiomycota	Planctomycetacia	c__Rhizophydiomycetes	Gemmataceae	NA	NA	NA	OTU880	s__OTU56	fun_OTU56_bac_OTU880	0.00511152	0.00119595
bac_OTU880	fun_OTU1314	fun_OTU1314	bac_OTU880	Planctomycetes	NA	Planctomycetacia	NA	Gemmataceae	NA	NA	NA	OTU880	s__OTU1314	fun_OTU1314_bac_OTU880	0.00511152	0.00136205
fun_OTU1335	bac_OTU880	fun_OTU1335	bac_OTU880	Planctomycetes	p__Basidiomycota	Planctomycetacia	c__Agaricomycetes	Gemmataceae	f__Boletaceae	NA	g__Boletus	OTU880	s__luridus	fun_OTU1335_bac_OTU880	0.00511152	0.000451803
bac_OTU880	fun_OTU1410	fun_OTU1410	bac_OTU880	Planctomycetes	p__Rozellomycota	Planctomycetacia	NA	Gemmataceae	NA	NA	NA	OTU880	s__OTU1410	fun_OTU1410_bac_OTU880	0.00511152	0.00112951
fun_OTU1581	bac_OTU880	fun_OTU1581	bac_OTU880	Planctomycetes	p__Basidiomycota	Planctomycetacia	c__Agaricomycetes	Gemmataceae	f__Hymenogastraceae	NA	g__Naucoria	OTU880	s__scolecina	fun_OTU1581_bac_OTU880	0.00511152	0.000458447
fun_OTU2438	bac_OTU880	fun_OTU2438	bac_OTU880	Planctomycetes	p__Basidiomycota	Planctomycetacia	c__Agaricomycetes	Gemmataceae	f__Cortinariaceae	NA	g__Cortinarius	OTU880	s__odorifer	fun_OTU2438_bac_OTU880	0.00511152	0.000584687
fun_OTU2779	bac_OTU880	fun_OTU2779	bac_OTU880	Planctomycetes	p__Ascomycota	Planctomycetacia	c__Eurotiomycetes	Gemmataceae	f__Verrucariaceae	NA	g__Thelidium	OTU880	s__OTU2779	fun_OTU2779_bac_OTU880	0.00511152	0.00271082
fun_OTU2930	bac_OTU880	fun_OTU2930	bac_OTU880	Planctomycetes	p__Ascomycota	Planctomycetacia	c__Leotiomycetes	Gemmataceae	f__Dermateaceae	NA	g__Naevala	OTU880	s__OTU2930	fun_OTU2930_bac_OTU880	0.00511152	0.00566747
fun_OTU5445	bac_OTU880	fun_OTU5445	bac_OTU880	Planctomycetes	p__Rozellomycota	Planctomycetacia	NA	Gemmataceae	NA	NA	NA	OTU880	s__OTU5445	fun_OTU5445_bac_OTU880	0.00511152	0.00259122
fun_OTU7178	bac_OTU880	fun_OTU7178	bac_OTU880	Planctomycetes	NA	Planctomycetacia	NA	Gemmataceae	NA	NA	NA	OTU880	s__OTU7178	fun_OTU7178_bac_OTU880	0.00511152	0.00624552
fun_OTU8919	bac_OTU880	fun_OTU8919	bac_OTU880	Planctomycetes	p__Chytridiomycota	Planctomycetacia	c__Rhizophydiomycetes	Gemmataceae	f__Alphamycetaceae	NA	g__Betamyces	OTU880	s__OTU8919	fun_OTU8919_bac_OTU880	0.00511152	0.00138199
fun_OTU3	bac_OTU889	fun_OTU3	bac_OTU889	Proteobacteria	p__Mortierellomycota	Gammaproteobacteria	c__Mortierellomycetes	Legionellaceae	f__Mortierellaceae	Legionella	g__Mortierella	OTU889	s__elongata	fun_OTU3_bac_OTU889	0.00761197	0.00835836
fun_OTU359	bac_OTU889	fun_OTU359	bac_OTU889	Proteobacteria	p__Ascomycota	Gammaproteobacteria	c__Dothideomycetes	Legionellaceae	f__Pleosporaceae	Legionella	g__Alternaria	OTU889	s__metachromatica	fun_OTU359_bac_OTU889	0.00761197	0.0123382
fun_OTU394	bac_OTU889	fun_OTU394	bac_OTU889	Proteobacteria	p__Basidiomycota	Gammaproteobacteria	c__Agaricomycetes	Legionellaceae	f__Bolbitiaceae	Legionella	g__Agrocybe	OTU889	s__praecox	fun_OTU394_bac_OTU889	0.00761197	0.000418582
fun_OTU675	bac_OTU889	fun_OTU675	bac_OTU889	Proteobacteria	NA	Gammaproteobacteria	NA	Legionellaceae	NA	Legionella	NA	OTU889	s__OTU675	fun_OTU675_bac_OTU889	0.00761197	0.00158796
fun_OTU699	bac_OTU889	fun_OTU699	bac_OTU889	Proteobacteria	p__Basidiomycota	Gammaproteobacteria	c__Agaricomycetes	Legionellaceae	f__Boletaceae	Legionella	g__Boletus	OTU889	s__edulis	fun_OTU699_bac_OTU889	0.00761197	0.000724214
bac_OTU889	fun_OTU1083	fun_OTU1083	bac_OTU889	Proteobacteria	NA	Gammaproteobacteria	NA	Legionellaceae	NA	Legionella	NA	OTU889	s__OTU1083	fun_OTU1083_bac_OTU889	0.00761197	0.00435857
fun_OTU1581	bac_OTU889	fun_OTU1581	bac_OTU889	Proteobacteria	p__Basidiomycota	Gammaproteobacteria	c__Agaricomycetes	Legionellaceae	f__Hymenogastraceae	Legionella	g__Naucoria	OTU889	s__scolecina	fun_OTU1581_bac_OTU889	0.00761197	0.000458447
fun_OTU1666	bac_OTU889	fun_OTU1666	bac_OTU889	Proteobacteria	p__Basidiomycota	Gammaproteobacteria	c__Microbotryomycetes	Legionellaceae	NA	Legionella	NA	OTU889	s__OTU1666	fun_OTU1666_bac_OTU889	0.00761197	0.00601297
bac_OTU889	fun_OTU2836	fun_OTU2836	bac_OTU889	Proteobacteria	p__Ascomycota	Gammaproteobacteria	c__Dothideomycetes	Legionellaceae	f__Leptosphaeriaceae	Legionella	g__Plenodomus	OTU889	s__biglobosus	fun_OTU2836_bac_OTU889	0.00761197	0.0179127
fun_OTU2930	bac_OTU889	fun_OTU2930	bac_OTU889	Proteobacteria	p__Ascomycota	Gammaproteobacteria	c__Leotiomycetes	Legionellaceae	f__Dermateaceae	Legionella	g__Naevala	OTU889	s__OTU2930	fun_OTU2930_bac_OTU889	0.00761197	0.00566747
fun_OTU7322	bac_OTU889	fun_OTU7322	bac_OTU889	Proteobacteria	p__Chytridiomycota	Gammaproteobacteria	c__Rhizophydiomycetes	Legionellaceae	f__Halomycetaceae	Legionella	g__Paranamyces	OTU889	s__OTU7322	fun_OTU7322_bac_OTU889	0.00761197	0.00951444
fun_OTU125	bac_OTU893	fun_OTU125	bac_OTU893	Actinobacteria	p__Basidiomycota	Thermoleophilia	c__Agaricomycetes	Solirubrobacteraceae	f__Strophariaceae	NA	g__Hypholoma	OTU893	s__fasciculare	fun_OTU125_bac_OTU893	0.0154231	0.024012
fun_OTU1022	bac_OTU893	fun_OTU1022	bac_OTU893	Actinobacteria	p__Monoblepharomycota	Thermoleophilia	NA	Solirubrobacteraceae	NA	NA	NA	OTU893	s__OTU1022	fun_OTU1022_bac_OTU893	0.0154231	0.00271746
fun_OTU1743	bac_OTU893	fun_OTU1743	bac_OTU893	Actinobacteria	p__Basidiomycota	Thermoleophilia	c__Agaricomycetes	Solirubrobacteraceae	f__Hydnodontaceae	NA	g__Trechispora	OTU893	s__hymenocystis	fun_OTU1743_bac_OTU893	0.0154231	0.00500306
fun_OTU2842	bac_OTU893	fun_OTU2842	bac_OTU893	Actinobacteria	p__Ascomycota	Thermoleophilia	c__Dothideomycetes	Solirubrobacteraceae	f__Phaeosphaeriaceae	NA	g__Juncaceicola	OTU893	s__padellana	fun_OTU2842_bac_OTU893	0.0154231	0.00146172
fun_OTU356	bac_OTU894	fun_OTU356	bac_OTU894	Actinobacteria	p__Ascomycota	Acidimicrobiia	c__Dothideomycetes	NA	f__Didymellaceae	NA	NA	OTU894	s__OTU356	fun_OTU356_bac_OTU894	0.00179235	0.0464427
fun_OTU645	bac_OTU894	fun_OTU645	bac_OTU894	Actinobacteria	NA	Acidimicrobiia	NA	NA	NA	NA	NA	OTU894	s__OTU645	fun_OTU645_bac_OTU894	0.00179235	0.00502963
bac_OTU894	fun_OTU985	fun_OTU985	bac_OTU894	Actinobacteria	NA	Acidimicrobiia	NA	NA	NA	NA	NA	OTU894	s__OTU985	fun_OTU985_bac_OTU894	0.00179235	0.00178064
fun_OTU997	bac_OTU894	fun_OTU997	bac_OTU894	Actinobacteria	p__Basidiomycota	Acidimicrobiia	c__Ustilaginomycetes	NA	f__Ustilaginaceae	NA	g__Tranzscheliella	OTU894	s__yupeitaniae	fun_OTU997_bac_OTU894	0.00179235	0.00120259
fun_OTU1030	bac_OTU894	fun_OTU1030	bac_OTU894	Actinobacteria	NA	Acidimicrobiia	NA	NA	NA	NA	NA	OTU894	s__OTU1030	fun_OTU1030_bac_OTU894	0.00179235	0.000451803
fun_OTU1102	bac_OTU894	fun_OTU1102	bac_OTU894	Actinobacteria	NA	Acidimicrobiia	NA	NA	NA	NA	NA	OTU894	s__OTU1102	fun_OTU1102_bac_OTU894	0.00179235	0.00300316
fun_OTU1655	bac_OTU894	fun_OTU1655	bac_OTU894	Actinobacteria	p__Basidiomycota	Acidimicrobiia	c__Agaricomycetes	NA	f__Strophariaceae	NA	g__Kuehneromyces	OTU894	s__mutabilis	fun_OTU1655_bac_OTU894	0.00179235	0.00554788
fun_OTU1732	bac_OTU894	fun_OTU1732	bac_OTU894	Actinobacteria	p__Basidiomycota	Acidimicrobiia	c__Microbotryomycetes	NA	f__Sporidiobolaceae	NA	g__Rhodotorula	OTU894	s__OTU1732	fun_OTU1732_bac_OTU894	0.00179235	0.0723616
fun_OTU2311	bac_OTU894	fun_OTU2311	bac_OTU894	Actinobacteria	p__Basidiomycota	Acidimicrobiia	c__Agaricomycetes	NA	f__Pilodermataceae	NA	g__Piloderma	OTU894	s__byssinum	fun_OTU2311_bac_OTU894	0.00179235	0.00279719
bac_OTU894	fun_OTU9006	fun_OTU9006	bac_OTU894	Actinobacteria	p__Chytridiomycota	Acidimicrobiia	c__Chytridiomycetes	NA	f__Chytridiales_fam_Incertae_sedis	NA	g__Pseudorhizidium	OTU894	s__endosporangiatum	fun_OTU9006_bac_OTU894	0.00179235	0.0054615
bac_OTU897	fun_OTU363	fun_OTU363	bac_OTU897	Proteobacteria	p__Basidiomycota	Alphaproteobacteria	c__Agaricomycetes	Sphingomonadaceae	f__Suillaceae	NA	g__Suillus	OTU897	s__plorans	fun_OTU363_bac_OTU897	0.0128784	0.00485024
fun_OTU1354	bac_OTU897	fun_OTU1354	bac_OTU897	Proteobacteria	p__Chytridiomycota	Alphaproteobacteria	NA	Sphingomonadaceae	NA	NA	NA	OTU897	s__OTU1354	fun_OTU1354_bac_OTU897	0.0128784	0.00618572
fun_OTU2098	bac_OTU897	fun_OTU2098	bac_OTU897	Proteobacteria	p__Basidiomycota	Alphaproteobacteria	c__Agaricomycetes	Sphingomonadaceae	f__Strophariaceae	NA	g__Stropharia	OTU897	s__aeruginosa	fun_OTU2098_bac_OTU897	0.0128784	0.000571398
fun_OTU2276	bac_OTU897	fun_OTU2276	bac_OTU897	Proteobacteria	p__Basidiomycota	Alphaproteobacteria	c__Agaricomycetes	Sphingomonadaceae	f__Psathyrellaceae	NA	g__Coprinopsis	OTU897	s__cinerea	fun_OTU2276_bac_OTU897	0.0128784	0.000551466
bac_OTU897	fun_OTU2440	fun_OTU2440	bac_OTU897	Proteobacteria	p__Ascomycota	Alphaproteobacteria	c__Pezizomycetes	Sphingomonadaceae	f__Pyronemataceae	NA	g__Tarzetta	OTU897	s__gregaria	fun_OTU2440_bac_OTU897	0.0128784	0.000179392
bac_OTU897	fun_OTU2661	fun_OTU2661	bac_OTU897	Proteobacteria	p__Ascomycota	Alphaproteobacteria	c__Eurotiomycetes	Sphingomonadaceae	f__Verrucariaceae	NA	g__Polyblastia	OTU897	s__moravica	fun_OTU2661_bac_OTU897	0.0128784	0.000770723
fun_OTU2724	bac_OTU897	fun_OTU2724	bac_OTU897	Proteobacteria	p__Ascomycota	Alphaproteobacteria	c__Dothideomycetes	Sphingomonadaceae	f__Sporormiaceae	NA	g__Sporormiella	OTU897	s__intermedia	fun_OTU2724_bac_OTU897	0.0128784	0.00550801
fun_OTU2962	bac_OTU897	fun_OTU2962	bac_OTU897	Proteobacteria	p__Ascomycota	Alphaproteobacteria	c__Leotiomycetes	Sphingomonadaceae	f__Helotiaceae	NA	g__Tetracladium	OTU897	s__OTU2962	fun_OTU2962_bac_OTU897	0.0128784	0.00295001
fun_OTU3565	bac_OTU897	fun_OTU3565	bac_OTU897	Proteobacteria	p__Ascomycota	Alphaproteobacteria	c__Eurotiomycetes	Sphingomonadaceae	f__Verrucariaceae	NA	g__Thelidium	OTU897	s__decipiens	fun_OTU3565_bac_OTU897	0.0128784	0.00113615
fun_OTU173	bac_OTU901	fun_OTU173	bac_OTU901	Actinobacteria	p__Basidiomycota	Acidimicrobiia	c__Agaricomycetes	Iamiaceae	f__Strophariaceae	Iamia	g__Hypholoma	OTU901	s__fasciculare	fun_OTU173_bac_OTU901	0.0329483	0.0111556
fun_OTU272	bac_OTU901	fun_OTU272	bac_OTU901	Actinobacteria	p__Ascomycota	Acidimicrobiia	c__Dothideomycetes	Iamiaceae	f__Didymellaceae	Iamia	NA	OTU901	s__OTU272	fun_OTU272_bac_OTU901	0.0329483	0.00342839
fun_OTU348	bac_OTU901	fun_OTU348	bac_OTU901	Actinobacteria	p__Ascomycota	Acidimicrobiia	c__Leotiomycetes	Iamiaceae	f__Sclerotiniaceae	Iamia	g__Botryotinia	OTU901	s__OTU348	fun_OTU348_bac_OTU901	0.0329483	0.00186701
fun_OTU645	bac_OTU901	fun_OTU645	bac_OTU901	Actinobacteria	NA	Acidimicrobiia	NA	Iamiaceae	NA	Iamia	NA	OTU901	s__OTU645	fun_OTU645_bac_OTU901	0.0329483	0.00502963
fun_OTU1066	bac_OTU901	fun_OTU1066	bac_OTU901	Actinobacteria	p__Chytridiomycota	Acidimicrobiia	c__Rhizophlyctidomycetes	Iamiaceae	f__Rhizophlyctidaceae	Iamia	NA	OTU901	s__OTU1066	fun_OTU1066_bac_OTU901	0.0329483	0.0143248
bac_OTU901	fun_OTU1272	fun_OTU1272	bac_OTU901	Actinobacteria	p__Basidiomycota	Acidimicrobiia	c__Microbotryomycetes	Iamiaceae	f__Camptobasidiaceae	Iamia	NA	OTU901	s__OTU1272	fun_OTU1272_bac_OTU901	0.0329483	0.00245834
fun_OTU1297	bac_OTU901	fun_OTU1297	bac_OTU901	Actinobacteria	p__Chytridiomycota	Acidimicrobiia	NA	Iamiaceae	NA	Iamia	NA	OTU901	s__OTU1297	fun_OTU1297_bac_OTU901	0.0329483	0.0235801
fun_OTU1483	bac_OTU901	fun_OTU1483	bac_OTU901	Actinobacteria	p__Basidiomycota	Acidimicrobiia	c__Microbotryomycetes	Iamiaceae	NA	Iamia	NA	OTU901	s__OTU1483	fun_OTU1483_bac_OTU901	0.0329483	0.0156204
fun_OTU2367	bac_OTU901	fun_OTU2367	bac_OTU901	Actinobacteria	p__Ascomycota	Acidimicrobiia	c__Pezizomycetes	Iamiaceae	f__Pyronemataceae	Iamia	g__Boubovia	OTU901	s__OTU2367	fun_OTU2367_bac_OTU901	0.0329483	0.000544822
fun_OTU2616	bac_OTU901	fun_OTU2616	bac_OTU901	Actinobacteria	p__Ascomycota	Acidimicrobiia	c__Eurotiomycetes	Iamiaceae	f__Epibryaceae	Iamia	g__Epibryon	OTU901	s__interlamellare	fun_OTU2616_bac_OTU901	0.0329483	0.0107237
bac_OTU901	fun_OTU4011	fun_OTU4011	bac_OTU901	Actinobacteria	p__Chytridiomycota	Acidimicrobiia	c__Rhizophydiomycetes	Iamiaceae	f__Alphamycetaceae	Iamia	g__Betamyces	OTU901	s__OTU4011	fun_OTU4011_bac_OTU901	0.0329483	0.0364432
fun_OTU5097	bac_OTU901	fun_OTU5097	bac_OTU901	Actinobacteria	p__Basidiomycota	Acidimicrobiia	c__Microbotryomycetes	Iamiaceae	NA	Iamia	NA	OTU901	s__OTU5097	fun_OTU5097_bac_OTU901	0.0329483	0.0105244
fun_OTU1	bac_OTU906	fun_OTU1	bac_OTU906	Chloroflexi	NA	KD4-96	NA	NA	NA	NA	NA	OTU906	s__OTU1	fun_OTU1_bac_OTU906	0.167685	0.028138
fun_OTU18	bac_OTU906	fun_OTU18	bac_OTU906	Chloroflexi	p__Basidiomycota	KD4-96	c__Tremellomycetes	NA	f__Bulleribasidiaceae	NA	g__Vishniacozyma	OTU906	s__victoriae	fun_OTU18_bac_OTU906	0.167685	0.0058668
fun_OTU19	bac_OTU906	fun_OTU19	bac_OTU906	Chloroflexi	p__Ascomycota	KD4-96	c__Leotiomycetes	NA	f__Helotiaceae	NA	g__Tetracladium	OTU906	s__OTU19	fun_OTU19_bac_OTU906	0.167685	0.0470208
fun_OTU193	bac_OTU906	fun_OTU193	bac_OTU906	Chloroflexi	NA	KD4-96	NA	NA	NA	NA	NA	OTU906	s__OTU193	fun_OTU193_bac_OTU906	0.167685	0.0323372
fun_OTU1612	bac_OTU906	fun_OTU1612	bac_OTU906	Chloroflexi	NA	KD4-96	NA	NA	NA	NA	NA	OTU906	s__OTU1612	fun_OTU1612_bac_OTU906	0.167685	0.00201983
fun_OTU1703	bac_OTU906	fun_OTU1703	bac_OTU906	Chloroflexi	p__Basidiomycota	KD4-96	c__Agaricomycetes	NA	f__Hydnodontaceae	NA	g__Trechispora	OTU906	s__mollusca	fun_OTU1703_bac_OTU906	0.167685	0.00209956
fun_OTU1858	bac_OTU906	fun_OTU1858	bac_OTU906	Chloroflexi	p__Basidiomycota	KD4-96	c__Agaricomycetes	NA	f__Lycoperdaceae	NA	g__Bovista	OTU906	s__OTU1858	fun_OTU1858_bac_OTU906	0.167685	0.00130226
fun_OTU2804	bac_OTU906	fun_OTU2804	bac_OTU906	Chloroflexi	p__Ascomycota	KD4-96	c__Sordariomycetes	NA	f__Apiosporaceae	NA	g__Arthrinium	OTU906	s__sporophleum	fun_OTU2804_bac_OTU906	0.167685	0.00122253
fun_OTU4137	bac_OTU906	fun_OTU4137	bac_OTU906	Chloroflexi	p__Basidiomycota	KD4-96	c__Agaricostilbomycetes	NA	f__Chionosphaeraceae	NA	NA	OTU906	s__OTU4137	fun_OTU4137_bac_OTU906	0.167685	0.000830521
fun_OTU1218	bac_OTU913	fun_OTU1218	bac_OTU913	Bacteroidetes	p__Basidiomycota	Bacteroidia	c__Agaricomycetes	Sphingobacteriaceae	f__Suillaceae	Pedobacter	g__Suillus	OTU913	s__variegatus	fun_OTU1218_bac_OTU913	0.0378607	0.00954767
fun_OTU1548	bac_OTU913	fun_OTU1548	bac_OTU913	Bacteroidetes	p__Basidiomycota	Bacteroidia	c__Agaricomycetes	Sphingobacteriaceae	f__Meripilaceae	Pedobacter	g__Rigidoporus	OTU913	s__piceicola	fun_OTU1548_bac_OTU913	0.0378607	0.000411938
fun_OTU1858	bac_OTU913	fun_OTU1858	bac_OTU913	Bacteroidetes	p__Basidiomycota	Bacteroidia	c__Agaricomycetes	Sphingobacteriaceae	f__Lycoperdaceae	Pedobacter	g__Bovista	OTU913	s__OTU1858	fun_OTU1858_bac_OTU913	0.0378607	0.00130226
fun_OTU1906	bac_OTU913	fun_OTU1906	bac_OTU913	Bacteroidetes	NA	Bacteroidia	NA	Sphingobacteriaceae	NA	Pedobacter	NA	OTU913	s__OTU1906	fun_OTU1906_bac_OTU913	0.0378607	0.0839822
fun_OTU2147	bac_OTU913	fun_OTU2147	bac_OTU913	Bacteroidetes	NA	Bacteroidia	NA	Sphingobacteriaceae	NA	Pedobacter	NA	OTU913	s__OTU2147	fun_OTU2147_bac_OTU913	0.0378607	0.020856
fun_OTU363	bac_OTU918	fun_OTU363	bac_OTU918	Acidobacteria	p__Basidiomycota	Blastocatellia_(Subgroup_4)	c__Agaricomycetes	Blastocatellaceae	f__Suillaceae	Blastocatella	g__Suillus	OTU918	s__plorans	fun_OTU363_bac_OTU918	0.0174588	0.00485024
fun_OTU524	bac_OTU918	fun_OTU524	bac_OTU918	Acidobacteria	p__Ascomycota	Blastocatellia_(Subgroup_4)	c__Dothideomycetes	Blastocatellaceae	f__Sporormiaceae	Blastocatella	g__Sporormiella	OTU918	s__intermedia	fun_OTU524_bac_OTU918	0.0174588	0.00114944
fun_OTU1025	bac_OTU918	fun_OTU1025	bac_OTU918	Acidobacteria	p__Chytridiomycota	Blastocatellia_(Subgroup_4)	c__Rhizophydiomycetes	Blastocatellaceae	f__Halomycetaceae	Blastocatella	g__Paranamyces	OTU918	s__OTU1025	fun_OTU1025_bac_OTU918	0.0174588	0.0200189
fun_OTU1296	bac_OTU918	fun_OTU1296	bac_OTU918	Acidobacteria	p__Basidiomycota	Blastocatellia_(Subgroup_4)	NA	Blastocatellaceae	NA	Blastocatella	NA	OTU918	s__OTU1296	fun_OTU1296_bac_OTU918	0.0174588	0.00593324
fun_OTU1314	bac_OTU918	fun_OTU1314	bac_OTU918	Acidobacteria	NA	Blastocatellia_(Subgroup_4)	NA	Blastocatellaceae	NA	Blastocatella	NA	OTU918	s__OTU1314	fun_OTU1314_bac_OTU918	0.0174588	0.00136205
fun_OTU1666	bac_OTU918	fun_OTU1666	bac_OTU918	Acidobacteria	p__Basidiomycota	Blastocatellia_(Subgroup_4)	c__Microbotryomycetes	Blastocatellaceae	NA	Blastocatella	NA	OTU918	s__OTU1666	fun_OTU1666_bac_OTU918	0.0174588	0.00601297
fun_OTU1866	bac_OTU918	fun_OTU1866	bac_OTU918	Acidobacteria	p__Chytridiomycota	Blastocatellia_(Subgroup_4)	c__Lobulomycetes	Blastocatellaceae	NA	Blastocatella	NA	OTU918	s__OTU1866	fun_OTU1866_bac_OTU918	0.0174588	0.0014285
fun_OTU2317	bac_OTU918	fun_OTU2317	bac_OTU918	Acidobacteria	p__Basidiomycota	Blastocatellia_(Subgroup_4)	c__Agaricomycetes	Blastocatellaceae	f__Ganodermataceae	Blastocatella	g__Ganoderma	OTU918	s__OTU2317	fun_OTU2317_bac_OTU918	0.0174588	0.137873
fun_OTU2743	bac_OTU918	fun_OTU2743	bac_OTU918	Acidobacteria	p__Ascomycota	Blastocatellia_(Subgroup_4)	c__Dothideomycetes	Blastocatellaceae	f__Mytilinidiaceae	Blastocatella	g__Lophium	OTU918	s__arboricola	fun_OTU2743_bac_OTU918	0.0174588	0.00388684
fun_OTU2930	bac_OTU918	fun_OTU2930	bac_OTU918	Acidobacteria	p__Ascomycota	Blastocatellia_(Subgroup_4)	c__Leotiomycetes	Blastocatellaceae	f__Dermateaceae	Blastocatella	g__Naevala	OTU918	s__OTU2930	fun_OTU2930_bac_OTU918	0.0174588	0.00566747
fun_OTU4011	bac_OTU918	fun_OTU4011	bac_OTU918	Acidobacteria	p__Chytridiomycota	Blastocatellia_(Subgroup_4)	c__Rhizophydiomycetes	Blastocatellaceae	f__Alphamycetaceae	Blastocatella	g__Betamyces	OTU918	s__OTU4011	fun_OTU4011_bac_OTU918	0.0174588	0.0364432
fun_OTU5445	bac_OTU918	fun_OTU5445	bac_OTU918	Acidobacteria	p__Rozellomycota	Blastocatellia_(Subgroup_4)	NA	Blastocatellaceae	NA	Blastocatella	NA	OTU918	s__OTU5445	fun_OTU5445_bac_OTU918	0.0174588	0.00259122
fun_OTU132	bac_OTU919	fun_OTU132	bac_OTU919	Proteobacteria	p__Chytridiomycota	Alphaproteobacteria	c__Rhizophydiomycetes	Sphingomonadaceae	f__Alphamycetaceae	Novosphingobium	g__Betamyces	OTU919	s__OTU132	fun_OTU132_bac_OTU919	0.138011	0.337583
fun_OTU700	bac_OTU919	fun_OTU700	bac_OTU919	Proteobacteria	NA	Alphaproteobacteria	NA	Sphingomonadaceae	NA	Novosphingobium	NA	OTU919	s__OTU700	fun_OTU700_bac_OTU919	0.138011	0.00191352
fun_OTU746	bac_OTU919	fun_OTU746	bac_OTU919	Proteobacteria	NA	Alphaproteobacteria	NA	Sphingomonadaceae	NA	Novosphingobium	NA	OTU919	s__OTU746	fun_OTU746_bac_OTU919	0.138011	0.000518245
fun_OTU1290	bac_OTU919	fun_OTU1290	bac_OTU919	Proteobacteria	p__Basidiomycota	Alphaproteobacteria	c__Pucciniomycetes	Sphingomonadaceae	f__Melampsoraceae	Novosphingobium	g__Melampsora	OTU919	s__epitea	fun_OTU1290_bac_OTU919	0.138011	0.0018205
fun_OTU2558	bac_OTU919	fun_OTU2558	bac_OTU919	Proteobacteria	NA	Alphaproteobacteria	NA	Sphingomonadaceae	NA	Novosphingobium	NA	OTU919	s__OTU2558	fun_OTU2558_bac_OTU919	0.138011	0.00751455
fun_OTU2667	bac_OTU919	fun_OTU2667	bac_OTU919	Proteobacteria	p__Ascomycota	Alphaproteobacteria	c__Eurotiomycetes	Sphingomonadaceae	f__Verrucariaceae	Novosphingobium	g__Verrucaria	OTU919	s__OTU2667	fun_OTU2667_bac_OTU919	0.138011	0.00100327
fun_OTU2753	bac_OTU919	fun_OTU2753	bac_OTU919	Proteobacteria	p__Ascomycota	Alphaproteobacteria	c__Eurotiomycetes	Sphingomonadaceae	f__Verrucariaceae	Novosphingobium	g__Polyblastia	OTU919	s__moravica	fun_OTU2753_bac_OTU919	0.138011	0.00279055
fun_OTU4225	bac_OTU919	fun_OTU4225	bac_OTU919	Proteobacteria	p__Chytridiomycota	Alphaproteobacteria	c__Rhizophydiomycetes	Sphingomonadaceae	f__Alphamycetaceae	Novosphingobium	g__Betamyces	OTU919	s__OTU4225	fun_OTU4225_bac_OTU919	0.138011	0.00338852
fun_OTU7408	bac_OTU919	fun_OTU7408	bac_OTU919	Proteobacteria	NA	Alphaproteobacteria	NA	Sphingomonadaceae	NA	Novosphingobium	NA	OTU919	s__OTU7408	fun_OTU7408_bac_OTU919	0.138011	0.00670396
fun_OTU3	bac_OTU920	fun_OTU3	bac_OTU920	Bacteroidetes	p__Mortierellomycota	Bacteroidia	c__Mortierellomycetes	Saprospiraceae	f__Mortierellaceae	Haliscomenobacter	g__Mortierella	OTU920	s__elongata	fun_OTU3_bac_OTU920	0.00559834	0.00835836
fun_OTU699	bac_OTU920	fun_OTU699	bac_OTU920	Bacteroidetes	p__Basidiomycota	Bacteroidia	c__Agaricomycetes	Saprospiraceae	f__Boletaceae	Haliscomenobacter	g__Boletus	OTU920	s__edulis	fun_OTU699_bac_OTU920	0.00559834	0.000724214
fun_OTU1277	bac_OTU920	fun_OTU1277	bac_OTU920	Bacteroidetes	p__Chytridiomycota	Bacteroidia	c__Rhizophydiomycetes	Saprospiraceae	f__Alphamycetaceae	Haliscomenobacter	g__Betamyces	OTU920	s__americae-meridionalis	fun_OTU1277_bac_OTU920	0.00559834	0.0142783
fun_OTU1897	bac_OTU920	fun_OTU1897	bac_OTU920	Bacteroidetes	p__Basidiomycota	Bacteroidia	c__Microbotryomycetes	Saprospiraceae	f__Sporidiobolaceae	Haliscomenobacter	g__Rhodotorula	OTU920	s__OTU1897	fun_OTU1897_bac_OTU920	0.00559834	0.00137534
fun_OTU2472	bac_OTU920	fun_OTU2472	bac_OTU920	Bacteroidetes	p__Basidiomycota	Bacteroidia	c__Agaricomycetes	Saprospiraceae	f__Tylosporaceae	Haliscomenobacter	g__Amphinema	OTU920	s__byssoides	fun_OTU2472_bac_OTU920	0.00559834	0.00183379
fun_OTU4011	bac_OTU920	fun_OTU4011	bac_OTU920	Bacteroidetes	p__Chytridiomycota	Bacteroidia	c__Rhizophydiomycetes	Saprospiraceae	f__Alphamycetaceae	Haliscomenobacter	g__Betamyces	OTU920	s__OTU4011	fun_OTU4011_bac_OTU920	0.00559834	0.0364432
fun_OTU4201	bac_OTU920	fun_OTU4201	bac_OTU920	Bacteroidetes	p__Rozellomycota	Bacteroidia	NA	Saprospiraceae	NA	Haliscomenobacter	NA	OTU920	s__OTU4201	fun_OTU4201_bac_OTU920	0.00559834	0.00197332
fun_OTU966	bac_OTU922	fun_OTU966	bac_OTU922	Chloroflexi	p__Monoblepharomycota	Chloroflexia	NA	Herpetosiphonaceae	NA	Herpetosiphon	NA	OTU922	s__OTU966	fun_OTU966_bac_OTU922	0.0421756	0.00145507
fun_OTU1714	bac_OTU922	fun_OTU1714	bac_OTU922	Chloroflexi	p__Basidiomycota	Chloroflexia	c__Microbotryomycetes	Herpetosiphonaceae	f__Camptobasidiaceae	Herpetosiphon	NA	OTU922	s__OTU1714	fun_OTU1714_bac_OTU922	0.0421756	0.000591331
fun_OTU548	bac_OTU925	fun_OTU548	bac_OTU925	Acidobacteria	NA	Holophagae	NA	NA	NA	NA	NA	OTU925	s__OTU548	fun_OTU548_bac_OTU925	0.00340768	0.00492333
bac_OTU925	fun_OTU555	fun_OTU555	bac_OTU925	Acidobacteria	p__Ascomycota	Holophagae	c__Pezizomycetes	NA	f__Pyronemataceae	NA	g__Scutellinia	OTU925	s__OTU555	fun_OTU555_bac_OTU925	0.00340768	0.00321578
fun_OTU966	bac_OTU925	fun_OTU966	bac_OTU925	Acidobacteria	p__Monoblepharomycota	Holophagae	NA	NA	NA	NA	NA	OTU925	s__OTU966	fun_OTU966_bac_OTU925	0.00340768	0.00145507
fun_OTU1861	bac_OTU925	fun_OTU1861	bac_OTU925	Acidobacteria	NA	Holophagae	NA	NA	NA	NA	NA	OTU925	s__OTU1861	fun_OTU1861_bac_OTU925	0.00340768	0.00555452
bac_OTU925	fun_OTU2872	fun_OTU2872	bac_OTU925	Acidobacteria	p__Ascomycota	Holophagae	c__Dothideomycetes	NA	f__Biatriosporaceae	NA	NA	OTU925	s__OTU2872	fun_OTU2872_bac_OTU925	0.00340768	0.00174077
fun_OTU2028	bac_OTU926	fun_OTU2028	bac_OTU926	Verrucomicrobia	p__Basidiomycota	Verrucomicrobiae	c__Agaricomycetes	Pedosphaeraceae	f__Strophariaceae	NA	g__Deconica	OTU926	s__phyllogena	fun_OTU2028_bac_OTU926	0.00568685	0.0020464
fun_OTU207	bac_OTU927	fun_OTU207	bac_OTU927	Verrucomicrobia	p__Basidiomycota	Verrucomicrobiae	c__Microbotryomycetes	Pedosphaeraceae	NA	NA	NA	OTU927	s__OTU207	fun_OTU207_bac_OTU927	0.0025447	0.00835836
fun_OTU217	bac_OTU927	fun_OTU217	bac_OTU927	Verrucomicrobia	p__Ascomycota	Verrucomicrobiae	c__Dothideomycetes	Pedosphaeraceae	f__Sporormiaceae	NA	g__Preussia	OTU927	s__persica	fun_OTU217_bac_OTU927	0.0025447	0.0217397
fun_OTU356	bac_OTU927	fun_OTU356	bac_OTU927	Verrucomicrobia	p__Ascomycota	Verrucomicrobiae	c__Dothideomycetes	Pedosphaeraceae	f__Didymellaceae	NA	NA	OTU927	s__OTU356	fun_OTU356_bac_OTU927	0.0025447	0.0464427
fun_OTU645	bac_OTU927	fun_OTU645	bac_OTU927	Verrucomicrobia	NA	Verrucomicrobiae	NA	Pedosphaeraceae	NA	NA	NA	OTU927	s__OTU645	fun_OTU645_bac_OTU927	0.0025447	0.00502963
fun_OTU1277	bac_OTU927	fun_OTU1277	bac_OTU927	Verrucomicrobia	p__Chytridiomycota	Verrucomicrobiae	c__Rhizophydiomycetes	Pedosphaeraceae	f__Alphamycetaceae	NA	g__Betamyces	OTU927	s__americae-meridionalis	fun_OTU1277_bac_OTU927	0.0025447	0.0142783
fun_OTU2615	bac_OTU927	fun_OTU2615	bac_OTU927	Verrucomicrobia	p__Ascomycota	Verrucomicrobiae	c__Eurotiomycetes	Pedosphaeraceae	f__Verrucariaceae	NA	g__Polyblastia	OTU927	s__OTU2615	fun_OTU2615_bac_OTU927	0.0025447	0.0213145
fun_OTU2631	bac_OTU927	fun_OTU2631	bac_OTU927	Verrucomicrobia	p__Ascomycota	Verrucomicrobiae	c__Eurotiomycetes	Pedosphaeraceae	f__Aspergillaceae	NA	g__Penicillium	OTU927	s__penicillioides	fun_OTU2631_bac_OTU927	0.0025447	0.012006
fun_OTU2864	bac_OTU927	fun_OTU2864	bac_OTU927	Verrucomicrobia	p__Ascomycota	Verrucomicrobiae	c__Dothideomycetes	Pedosphaeraceae	f__Sporormiaceae	NA	g__Sporormiella	OTU927	s__similis	fun_OTU2864_bac_OTU927	0.0025447	0.000850453
fun_OTU2930	bac_OTU927	fun_OTU2930	bac_OTU927	Verrucomicrobia	p__Ascomycota	Verrucomicrobiae	c__Leotiomycetes	Pedosphaeraceae	f__Dermateaceae	NA	g__Naevala	OTU927	s__OTU2930	fun_OTU2930_bac_OTU927	0.0025447	0.00566747
fun_OTU2086	bac_OTU941	fun_OTU2086	bac_OTU941	Bacteroidetes	p__Basidiomycota	Bacteroidia	c__Agaricomycetes	Microscillaceae	f__Cortinariaceae	NA	g__Cortinarius	OTU941	s__cinnamomeus	fun_OTU2086_bac_OTU941	0.0902593	0.000671061
fun_OTU2627	bac_OTU950	fun_OTU2627	bac_OTU950	Proteobacteria	p__Ascomycota	Gammaproteobacteria	c__Eurotiomycetes	TRA3-20	f__Verrucariaceae	NA	g__Polyblastia	OTU950	s__moravica	fun_OTU2627_bac_OTU950	0.00648345	0.00212613
fun_OTU1092	bac_OTU960	fun_OTU1092	bac_OTU960	Planctomycetes	p__Chytridiomycota	Planctomycetacia	c__Spizellomycetes	Pirellulaceae	f__Powellomycetaceae	Pirellula	g__Powellomyces	OTU960	s__OTU1092	fun_OTU1092_bac_OTU960	0.0153346	0.00421904
bac_OTU960	fun_OTU1528	fun_OTU1528	bac_OTU960	Planctomycetes	p__Basidiomycota	Planctomycetacia	c__Microbotryomycetes	Pirellulaceae	NA	Pirellula	NA	OTU960	s__OTU1528	fun_OTU1528_bac_OTU960	0.0153346	0.0639302
fun_OTU1897	bac_OTU960	fun_OTU1897	bac_OTU960	Planctomycetes	p__Basidiomycota	Planctomycetacia	c__Microbotryomycetes	Pirellulaceae	f__Sporidiobolaceae	Pirellula	g__Rhodotorula	OTU960	s__OTU1897	fun_OTU1897_bac_OTU960	0.0153346	0.00137534
fun_OTU1947	bac_OTU960	fun_OTU1947	bac_OTU960	Planctomycetes	p__Basidiomycota	Planctomycetacia	c__Microbotryomycetes	Pirellulaceae	f__Kriegeriaceae	Pirellula	g__Phenoliferia	OTU960	s__psychrophenolica	fun_OTU1947_bac_OTU960	0.0153346	0.162682
fun_OTU5186	bac_OTU960	fun_OTU5186	bac_OTU960	Planctomycetes	p__Basidiomycota	Planctomycetacia	c__Agaricomycetes	Pirellulaceae	f__Psathyrellaceae	Pirellula	g__Coprinellus	OTU960	s__silvaticus	fun_OTU5186_bac_OTU960	0.0153346	0.0007973
fun_OTU19	bac_OTU964	fun_OTU19	bac_OTU964	Proteobacteria	p__Ascomycota	Deltaproteobacteria	c__Leotiomycetes	Polyangiaceae	f__Helotiaceae	NA	g__Tetracladium	OTU964	s__OTU19	fun_OTU19_bac_OTU964	0.00475748	0.0470208
fun_OTU173	bac_OTU964	fun_OTU173	bac_OTU964	Proteobacteria	p__Basidiomycota	Deltaproteobacteria	c__Agaricomycetes	Polyangiaceae	f__Strophariaceae	NA	g__Hypholoma	OTU964	s__fasciculare	fun_OTU173_bac_OTU964	0.00475748	0.0111556
bac_OTU964	fun_OTU283	fun_OTU283	bac_OTU964	Proteobacteria	p__Basidiomycota	Deltaproteobacteria	c__Microbotryomycetes	Polyangiaceae	f__Microbotryaceae	NA	NA	OTU964	s__OTU283	fun_OTU283_bac_OTU964	0.00475748	0.000677705
fun_OTU330	bac_OTU964	fun_OTU330	bac_OTU964	Proteobacteria	p__Basidiomycota	Deltaproteobacteria	c__Agaricomycetes	Polyangiaceae	f__Lycoperdaceae	NA	g__Lycoperdon	OTU964	s__OTU330	fun_OTU330_bac_OTU964	0.00475748	0.0107303
fun_OTU1290	bac_OTU964	fun_OTU1290	bac_OTU964	Proteobacteria	p__Basidiomycota	Deltaproteobacteria	c__Pucciniomycetes	Polyangiaceae	f__Melampsoraceae	NA	g__Melampsora	OTU964	s__epitea	fun_OTU1290_bac_OTU964	0.00475748	0.0018205
fun_OTU1297	bac_OTU964	fun_OTU1297	bac_OTU964	Proteobacteria	p__Chytridiomycota	Deltaproteobacteria	NA	Polyangiaceae	NA	NA	NA	OTU964	s__OTU1297	fun_OTU1297_bac_OTU964	0.00475748	0.0235801
fun_OTU1526	bac_OTU964	fun_OTU1526	bac_OTU964	Proteobacteria	p__Basidiomycota	Deltaproteobacteria	c__Agaricomycetes	Polyangiaceae	f__Thelephoraceae	NA	g__Tomentella	OTU964	s__terrestris	fun_OTU1526_bac_OTU964	0.00475748	0.000405294
fun_OTU1541	bac_OTU964	fun_OTU1541	bac_OTU964	Proteobacteria	p__Basidiomycota	Deltaproteobacteria	c__Microbotryomycetes	Polyangiaceae	NA	NA	NA	OTU964	s__OTU1541	fun_OTU1541_bac_OTU964	0.00475748	0.0348619
fun_OTU1712	bac_OTU964	fun_OTU1712	bac_OTU964	Proteobacteria	p__Basidiomycota	Deltaproteobacteria	c__Agaricomycetes	Polyangiaceae	f__Geastraceae	NA	g__Geastrum	OTU964	s__fimbriatum	fun_OTU1712_bac_OTU964	0.00475748	0.00217264
fun_OTU2717	bac_OTU964	fun_OTU2717	bac_OTU964	Proteobacteria	p__Ascomycota	Deltaproteobacteria	c__Eurotiomycetes	Polyangiaceae	f__Verrucariaceae	NA	g__Polyblastia	OTU964	s__OTU2717	fun_OTU2717_bac_OTU964	0.00475748	0.0164842
fun_OTU2849	bac_OTU964	fun_OTU2849	bac_OTU964	Proteobacteria	p__Ascomycota	Deltaproteobacteria	c__Pezizomycotina_cls_Incertae_sedis	Polyangiaceae	f__Pezizomycotina_fam_Incertae_sedis	NA	g__Ciliophora	OTU964	s__OTU2849	fun_OTU2849_bac_OTU964	0.00475748	0.00243841
fun_OTU7322	bac_OTU964	fun_OTU7322	bac_OTU964	Proteobacteria	p__Chytridiomycota	Deltaproteobacteria	c__Rhizophydiomycetes	Polyangiaceae	f__Halomycetaceae	NA	g__Paranamyces	OTU964	s__OTU7322	fun_OTU7322_bac_OTU964	0.00475748	0.00951444
fun_OTU30	bac_OTU966	fun_OTU30	bac_OTU966	Proteobacteria	p__Ascomycota	Alphaproteobacteria	c__Dothideomycetes	Methylopilaceae	f__Sporormiaceae	NA	g__Sporormiella	OTU966	s__intermedia	fun_OTU30_bac_OTU966	0.0033413	0.0143846
fun_OTU1917	bac_OTU966	fun_OTU1917	bac_OTU966	Proteobacteria	p__Basidiomycota	Alphaproteobacteria	c__Agaricomycetes	Methylopilaceae	f__Tricholomataceae	NA	g__Clitocybe	OTU966	s__nebularis	fun_OTU1917_bac_OTU966	0.0033413	0.00219257
fun_OTU2629	bac_OTU966	fun_OTU2629	bac_OTU966	Proteobacteria	p__Ascomycota	Alphaproteobacteria	c__Eurotiomycetes	Methylopilaceae	f__Verrucariaceae	NA	g__Polyblastia	OTU966	s__moravica	fun_OTU2629_bac_OTU966	0.0033413	0.00409945
fun_OTU56	bac_OTU972	fun_OTU56	bac_OTU972	Proteobacteria	p__Chytridiomycota	Alphaproteobacteria	c__Rhizophydiomycetes	Xanthobacteraceae	NA	Bradyrhizobium	NA	OTU972	s__OTU56	fun_OTU56_bac_OTU972	0.0230351	0.00119595
fun_OTU124	bac_OTU972	fun_OTU124	bac_OTU972	Proteobacteria	NA	Alphaproteobacteria	NA	Xanthobacteraceae	NA	Bradyrhizobium	NA	OTU972	s__OTU124	fun_OTU124_bac_OTU972	0.0230351	0.0326826
fun_OTU1103	bac_OTU972	fun_OTU1103	bac_OTU972	Proteobacteria	NA	Alphaproteobacteria	NA	Xanthobacteraceae	NA	Bradyrhizobium	NA	OTU972	s__OTU1103	fun_OTU1103_bac_OTU972	0.0230351	0.00337524
fun_OTU1697	bac_OTU972	fun_OTU1697	bac_OTU972	Proteobacteria	p__Basidiomycota	Alphaproteobacteria	c__Microbotryomycetes	Xanthobacteraceae	NA	Bradyrhizobium	NA	OTU972	s__OTU1697	fun_OTU1697_bac_OTU972	0.0230351	0.0248824
fun_OTU2616	bac_OTU972	fun_OTU2616	bac_OTU972	Proteobacteria	p__Ascomycota	Alphaproteobacteria	c__Eurotiomycetes	Xanthobacteraceae	f__Epibryaceae	Bradyrhizobium	g__Epibryon	OTU972	s__interlamellare	fun_OTU2616_bac_OTU972	0.0230351	0.0107237
fun_OTU2631	bac_OTU972	fun_OTU2631	bac_OTU972	Proteobacteria	p__Ascomycota	Alphaproteobacteria	c__Eurotiomycetes	Xanthobacteraceae	f__Aspergillaceae	Bradyrhizobium	g__Penicillium	OTU972	s__penicillioides	fun_OTU2631_bac_OTU972	0.0230351	0.012006
fun_OTU2699	bac_OTU972	fun_OTU2699	bac_OTU972	Proteobacteria	p__Ascomycota	Alphaproteobacteria	c__Eurotiomycetes	Xanthobacteraceae	f__Verrucariaceae	Bradyrhizobium	g__Verrucaria	OTU972	s__OTU2699	fun_OTU2699_bac_OTU972	0.0230351	0.00801951
fun_OTU2940	bac_OTU972	fun_OTU2940	bac_OTU972	Proteobacteria	p__Ascomycota	Alphaproteobacteria	c__Leotiomycetes	Xanthobacteraceae	f__Helotiaceae	Bradyrhizobium	g__Tetracladium	OTU972	s__OTU2940	fun_OTU2940_bac_OTU972	0.0230351	0.00633853
fun_OTU3565	bac_OTU972	fun_OTU3565	bac_OTU972	Proteobacteria	p__Ascomycota	Alphaproteobacteria	c__Eurotiomycetes	Xanthobacteraceae	f__Verrucariaceae	Bradyrhizobium	g__Thelidium	OTU972	s__decipiens	fun_OTU3565_bac_OTU972	0.0230351	0.00113615
fun_OTU1	bac_OTU986	fun_OTU1	bac_OTU986	Proteobacteria	NA	Alphaproteobacteria	NA	Caulobacteraceae	NA	Brevundimonas	NA	OTU986	s__OTU1	fun_OTU1_bac_OTU986	0.0846167	0.028138
fun_OTU44	bac_OTU986	fun_OTU44	bac_OTU986	Proteobacteria	p__Basidiomycota	Alphaproteobacteria	NA	Caulobacteraceae	NA	Brevundimonas	NA	OTU986	s__OTU44	fun_OTU44_bac_OTU986	0.0846167	0.0360047
fun_OTU565	bac_OTU986	fun_OTU565	bac_OTU986	Proteobacteria	p__Ascomycota	Alphaproteobacteria	c__Dothideomycetes	Caulobacteraceae	f__Aureobasidiaceae	Brevundimonas	g__Aureobasidium	OTU986	s__pullulans	fun_OTU565_bac_OTU986	0.0846167	0.00234539
fun_OTU1210	bac_OTU986	fun_OTU1210	bac_OTU986	Proteobacteria	p__Basidiomycota	Alphaproteobacteria	c__Agaricomycetes	Caulobacteraceae	f__Suillaceae	Brevundimonas	g__Suillus	OTU986	s__tridentinus	fun_OTU1210_bac_OTU986	0.0846167	0.00112951
fun_OTU1906	bac_OTU986	fun_OTU1906	bac_OTU986	Proteobacteria	NA	Alphaproteobacteria	NA	Caulobacteraceae	NA	Brevundimonas	NA	OTU986	s__OTU1906	fun_OTU1906_bac_OTU986	0.0846167	0.0839822
fun_OTU56	bac_OTU988	fun_OTU56	bac_OTU988	Proteobacteria	p__Chytridiomycota	Deltaproteobacteria	c__Rhizophydiomycetes	Nannocystaceae	NA	Nannocystis	NA	OTU988	s__OTU56	fun_OTU56_bac_OTU988	0.00630643	0.00119595
fun_OTU112	bac_OTU988	fun_OTU112	bac_OTU988	Proteobacteria	p__Chytridiomycota	Deltaproteobacteria	c__Rhizophydiomycetes	Nannocystaceae	NA	Nannocystis	NA	OTU988	s__OTU112	fun_OTU112_bac_OTU988	0.00630643	0.00196003
fun_OTU672	bac_OTU988	fun_OTU672	bac_OTU988	Proteobacteria	NA	Deltaproteobacteria	NA	Nannocystaceae	NA	Nannocystis	NA	OTU988	s__OTU672	fun_OTU672_bac_OTU988	0.00630643	0.00338188
fun_OTU1582	bac_OTU988	fun_OTU1582	bac_OTU988	Proteobacteria	NA	Deltaproteobacteria	NA	Nannocystaceae	NA	Nannocystis	NA	OTU988	s__OTU1582	fun_OTU1582_bac_OTU988	0.00630643	0.000810588
bac_OTU988	fun_OTU1736	fun_OTU1736	bac_OTU988	Proteobacteria	p__Basidiomycota	Deltaproteobacteria	c__Microbotryomycetes	Nannocystaceae	f__Kriegeriaceae	Nannocystis	g__Meredithblackwellia	OTU988	s__eburnea	fun_OTU1736_bac_OTU988	0.00630643	0.00102985
bac_OTU988	fun_OTU2068	fun_OTU2068	bac_OTU988	Proteobacteria	p__Basidiomycota	Deltaproteobacteria	c__Agaricomycetes	Nannocystaceae	f__Serpulaceae	Nannocystis	g__Serpula	OTU988	s__lacrymans	fun_OTU2068_bac_OTU988	0.00630643	0.00603955
fun_OTU2919	bac_OTU988	fun_OTU2919	bac_OTU988	Proteobacteria	p__Ascomycota	Deltaproteobacteria	c__Leotiomycetes	Nannocystaceae	f__Helotiaceae	Nannocystis	g__Tetracladium	OTU988	s__OTU2919	fun_OTU2919_bac_OTU988	0.00630643	0.00378053
fun_OTU35	bac_OTU993	fun_OTU35	bac_OTU993	Chloroflexi	p__Basidiomycota	JG30-KF-CM66	c__Microbotryomycetes	NA	f__Kriegeriaceae	NA	g__Phenoliferia	OTU993	s__psychrophila	fun_OTU35_bac_OTU993	0.00150469	0.00981343
bac_OTU993	fun_OTU259	fun_OTU259	bac_OTU993	Chloroflexi	p__Ascomycota	JG30-KF-CM66	c__Dothideomycetes	NA	f__Phaeosphaeriaceae	NA	g__Poaceicola	OTU993	s__agrostina	fun_OTU259_bac_OTU993	0.00150469	0.000358785
fun_OTU285	bac_OTU993	fun_OTU285	bac_OTU993	Chloroflexi	p__Ascomycota	JG30-KF-CM66	c__Dothideomycetes	NA	f__Sporormiaceae	NA	g__Preussia	OTU993	s__tetramera	fun_OTU285_bac_OTU993	0.00150469	0.00453796
fun_OTU363	bac_OTU993	fun_OTU363	bac_OTU993	Chloroflexi	p__Basidiomycota	JG30-KF-CM66	c__Agaricomycetes	NA	f__Suillaceae	NA	g__Suillus	OTU993	s__plorans	fun_OTU363_bac_OTU993	0.00150469	0.00485024
fun_OTU559	bac_OTU993	fun_OTU559	bac_OTU993	Chloroflexi	NA	JG30-KF-CM66	NA	NA	NA	NA	NA	OTU993	s__OTU559	fun_OTU559_bac_OTU993	0.00150469	0.00334866
fun_OTU565	bac_OTU993	fun_OTU565	bac_OTU993	Chloroflexi	p__Ascomycota	JG30-KF-CM66	c__Dothideomycetes	NA	f__Aureobasidiaceae	NA	g__Aureobasidium	OTU993	s__pullulans	fun_OTU565_bac_OTU993	0.00150469	0.00234539
bac_OTU993	fun_OTU1567	fun_OTU1567	bac_OTU993	Chloroflexi	NA	JG30-KF-CM66	NA	NA	NA	NA	NA	OTU993	s__OTU1567	fun_OTU1567_bac_OTU993	0.00150469	0.00343503
fun_OTU1652	bac_OTU993	fun_OTU1652	bac_OTU993	Chloroflexi	p__Basidiomycota	JG30-KF-CM66	c__Agaricomycetes	NA	f__Strophariaceae	NA	g__Galerina	OTU993	s__marginata	fun_OTU1652_bac_OTU993	0.00150469	0.000259122
fun_OTU1917	bac_OTU993	fun_OTU1917	bac_OTU993	Chloroflexi	p__Basidiomycota	JG30-KF-CM66	c__Agaricomycetes	NA	f__Tricholomataceae	NA	g__Clitocybe	OTU993	s__nebularis	fun_OTU1917_bac_OTU993	0.00150469	0.00219257
fun_OTU2410	bac_OTU993	fun_OTU2410	bac_OTU993	Chloroflexi	p__Basidiomycota	JG30-KF-CM66	c__Agaricomycetes	NA	f__Tylosporaceae	NA	NA	OTU993	s__OTU2410	fun_OTU2410_bac_OTU993	0.00150469	0.00248492
fun_OTU2615	bac_OTU993	fun_OTU2615	bac_OTU993	Chloroflexi	p__Ascomycota	JG30-KF-CM66	c__Eurotiomycetes	NA	f__Verrucariaceae	NA	g__Polyblastia	OTU993	s__OTU2615	fun_OTU2615_bac_OTU993	0.00150469	0.0213145
fun_OTU2629	bac_OTU993	fun_OTU2629	bac_OTU993	Chloroflexi	p__Ascomycota	JG30-KF-CM66	c__Eurotiomycetes	NA	f__Verrucariaceae	NA	g__Polyblastia	OTU993	s__moravica	fun_OTU2629_bac_OTU993	0.00150469	0.00409945
fun_OTU2664	bac_OTU993	fun_OTU2664	bac_OTU993	Chloroflexi	p__Ascomycota	JG30-KF-CM66	c__Eurotiomycetes	NA	f__Verrucariaceae	NA	g__Polyblastia	OTU993	s__OTU2664	fun_OTU2664_bac_OTU993	0.00150469	0.00146172
fun_OTU2683	bac_OTU993	fun_OTU2683	bac_OTU993	Chloroflexi	p__Ascomycota	JG30-KF-CM66	c__Eurotiomycetes	NA	f__Verrucariaceae	NA	g__Verrucaria	OTU993	s__OTU2683	fun_OTU2683_bac_OTU993	0.00150469	0.00334202
fun_OTU2864	bac_OTU993	fun_OTU2864	bac_OTU993	Chloroflexi	p__Ascomycota	JG30-KF-CM66	c__Dothideomycetes	NA	f__Sporormiaceae	NA	g__Sporormiella	OTU993	s__similis	fun_OTU2864_bac_OTU993	0.00150469	0.000850453
fun_OTU2872	bac_OTU993	fun_OTU2872	bac_OTU993	Chloroflexi	p__Ascomycota	JG30-KF-CM66	c__Dothideomycetes	NA	f__Biatriosporaceae	NA	NA	OTU993	s__OTU2872	fun_OTU2872_bac_OTU993	0.00150469	0.00174077
fun_OTU217	bac_OTU999	fun_OTU217	bac_OTU999	WS2	p__Ascomycota	NA	c__Dothideomycetes	NA	f__Sporormiaceae	NA	g__Preussia	OTU999	s__persica	fun_OTU217_bac_OTU999	0.00245619	0.0217397
fun_OTU272	bac_OTU999	fun_OTU272	bac_OTU999	WS2	p__Ascomycota	NA	c__Dothideomycetes	NA	f__Didymellaceae	NA	NA	OTU999	s__OTU272	fun_OTU272_bac_OTU999	0.00245619	0.00342839
fun_OTU437	bac_OTU999	fun_OTU437	bac_OTU999	WS2	p__Basidiomycota	NA	c__Tremellomycetes	NA	f__Filobasidiaceae	NA	g__Filobasidium	OTU999	s__stepposum	fun_OTU437_bac_OTU999	0.00245619	0.00158796
fun_OTU565	bac_OTU999	fun_OTU565	bac_OTU999	WS2	p__Ascomycota	NA	c__Dothideomycetes	NA	f__Aureobasidiaceae	NA	g__Aureobasidium	OTU999	s__pullulans	fun_OTU565_bac_OTU999	0.00245619	0.00234539
fun_OTU1556	bac_OTU999	fun_OTU1556	bac_OTU999	WS2	NA	NA	NA	NA	NA	NA	NA	OTU999	s__OTU1556	fun_OTU1556_bac_OTU999	0.00245619	0.0057472
fun_OTU1780	bac_OTU999	fun_OTU1780	bac_OTU999	WS2	p__Basidiomycota	NA	c__Agaricomycetes	NA	f__Strophariaceae	NA	g__Hypholoma	OTU999	s__capnoides	fun_OTU1780_bac_OTU999	0.00245619	0.0059731
fun_OTU2271	bac_OTU999	fun_OTU2271	bac_OTU999	WS2	p__Basidiomycota	NA	c__Agaricomycetes	NA	f__Meripilaceae	NA	NA	OTU999	s__OTU2271	fun_OTU2271_bac_OTU999	0.00245619	0.00129561
fun_OTU2404	bac_OTU999	fun_OTU2404	bac_OTU999	WS2	NA	NA	NA	NA	NA	NA	NA	OTU999	s__OTU2404	fun_OTU2404_bac_OTU999	0.00245619	1.20593
fun_OTU2631	bac_OTU999	fun_OTU2631	bac_OTU999	WS2	p__Ascomycota	NA	c__Eurotiomycetes	NA	f__Aspergillaceae	NA	g__Penicillium	OTU999	s__penicillioides	fun_OTU2631_bac_OTU999	0.00245619	0.012006
fun_OTU2728	bac_OTU999	fun_OTU2728	bac_OTU999	WS2	p__Ascomycota	NA	c__Eurotiomycetes	NA	f__Verrucariaceae	NA	g__Polyblastia	OTU999	s__moravica	fun_OTU2728_bac_OTU999	0.00245619	0.00211949
fun_OTU7322	bac_OTU999	fun_OTU7322	bac_OTU999	WS2	p__Chytridiomycota	NA	c__Rhizophydiomycetes	NA	f__Halomycetaceae	NA	g__Paranamyces	OTU999	s__OTU7322	fun_OTU7322_bac_OTU999	0.00245619	0.00951444
fun_OTU8919	bac_OTU999	fun_OTU8919	bac_OTU999	WS2	p__Chytridiomycota	NA	c__Rhizophydiomycetes	NA	f__Alphamycetaceae	NA	g__Betamyces	OTU999	s__OTU8919	fun_OTU8919_bac_OTU999	0.00245619	0.00138199
fun_OTU18	bac_OTU1001	fun_OTU18	bac_OTU1001	Chloroflexi	p__Basidiomycota	Chloroflexia	c__Tremellomycetes	JG30-KF-CM45	f__Bulleribasidiaceae	NA	g__Vishniacozyma	OTU1001	s__victoriae	fun_OTU18_bac_OTU1001	0.00261108	0.0058668
fun_OTU22	bac_OTU1001	fun_OTU22	bac_OTU1001	Chloroflexi	p__Basidiomycota	Chloroflexia	c__Agaricomycetes	JG30-KF-CM45	f__Strophariaceae	NA	g__Pholiota	OTU1001	s__lenta	fun_OTU22_bac_OTU1001	0.00261108	0.000611263
fun_OTU388	bac_OTU1001	fun_OTU388	bac_OTU1001	Chloroflexi	p__Basidiomycota	Chloroflexia	c__Agaricomycetes	JG30-KF-CM45	f__Psathyrellaceae	NA	g__Coprinellus	OTU1001	s__micaceus	fun_OTU388_bac_OTU1001	0.00261108	0.0221516
fun_OTU413	bac_OTU1001	fun_OTU413	bac_OTU1001	Chloroflexi	p__Basidiomycota	Chloroflexia	c__Microbotryomycetes	JG30-KF-CM45	f__Camptobasidiaceae	NA	g__Glaciozyma	OTU1001	s__OTU413	fun_OTU413_bac_OTU1001	0.00261108	0.00100991
fun_OTU736	bac_OTU1001	fun_OTU736	bac_OTU1001	Chloroflexi	p__Basidiomycota	Chloroflexia	c__Ustilaginomycetes	JG30-KF-CM45	f__Ustilaginaceae	NA	g__Ustilago	OTU1001	s__nunavutica	fun_OTU736_bac_OTU1001	0.00261108	0.00594653
fun_OTU1210	bac_OTU1001	fun_OTU1210	bac_OTU1001	Chloroflexi	p__Basidiomycota	Chloroflexia	c__Agaricomycetes	JG30-KF-CM45	f__Suillaceae	NA	g__Suillus	OTU1001	s__tridentinus	fun_OTU1210_bac_OTU1001	0.00261108	0.00112951
fun_OTU1556	bac_OTU1001	fun_OTU1556	bac_OTU1001	Chloroflexi	NA	Chloroflexia	NA	JG30-KF-CM45	NA	NA	NA	OTU1001	s__OTU1556	fun_OTU1556_bac_OTU1001	0.00261108	0.0057472
fun_OTU1620	bac_OTU1001	fun_OTU1620	bac_OTU1001	Chloroflexi	NA	Chloroflexia	NA	JG30-KF-CM45	NA	NA	NA	OTU1001	s__OTU1620	fun_OTU1620_bac_OTU1001	0.00261108	0.00186037
fun_OTU2367	bac_OTU1001	fun_OTU2367	bac_OTU1001	Chloroflexi	p__Ascomycota	Chloroflexia	c__Pezizomycetes	JG30-KF-CM45	f__Pyronemataceae	NA	g__Boubovia	OTU1001	s__OTU2367	fun_OTU2367_bac_OTU1001	0.00261108	0.000544822
bac_OTU1001	fun_OTU2463	fun_OTU2463	bac_OTU1001	Chloroflexi	p__Basidiomycota	Chloroflexia	c__Agaricomycetes	JG30-KF-CM45	f__Tylosporaceae	NA	g__Amphinema	OTU1001	s__byssoides	fun_OTU2463_bac_OTU1001	0.00261108	0.0067704
bac_OTU1001	fun_OTU2505	fun_OTU2505	bac_OTU1001	Chloroflexi	p__Ascomycota	Chloroflexia	c__Eurotiomycetes	JG30-KF-CM45	f__Trichomeriaceae	NA	g__Bradymyces	OTU1001	s__OTU2505	fun_OTU2505_bac_OTU1001	0.00261108	0.0105443
fun_OTU2717	bac_OTU1001	fun_OTU2717	bac_OTU1001	Chloroflexi	p__Ascomycota	Chloroflexia	c__Eurotiomycetes	JG30-KF-CM45	f__Verrucariaceae	NA	g__Polyblastia	OTU1001	s__OTU2717	fun_OTU2717_bac_OTU1001	0.00261108	0.0164842
fun_OTU2743	bac_OTU1001	fun_OTU2743	bac_OTU1001	Chloroflexi	p__Ascomycota	Chloroflexia	c__Dothideomycetes	JG30-KF-CM45	f__Mytilinidiaceae	NA	g__Lophium	OTU1001	s__arboricola	fun_OTU2743_bac_OTU1001	0.00261108	0.00388684
fun_OTU2776	bac_OTU1001	fun_OTU2776	bac_OTU1001	Chloroflexi	p__Ascomycota	Chloroflexia	c__Dothideomycetes	JG30-KF-CM45	f__Mytilinidiaceae	NA	g__Lophium	OTU1001	s__mytilinum	fun_OTU2776_bac_OTU1001	0.00261108	0.000830521
fun_OTU341	bac_OTU1003	fun_OTU341	bac_OTU1003	Chloroflexi	p__Ascomycota	Chloroflexia	c__Dothideomycetes	Chloroflexaceae	f__Pleosporaceae	NA	g__Alternaria	OTU1003	s__betae-kenyensis	fun_OTU341_bac_OTU1003	0.0104886	0.0101921
fun_OTU1133	bac_OTU1003	fun_OTU1133	bac_OTU1003	Chloroflexi	NA	Chloroflexia	NA	Chloroflexaceae	NA	NA	NA	OTU1003	s__OTU1133	fun_OTU1133_bac_OTU1003	0.0104886	0.00320249
fun_OTU1235	bac_OTU1003	fun_OTU1235	bac_OTU1003	Chloroflexi	NA	Chloroflexia	NA	Chloroflexaceae	NA	NA	NA	OTU1003	s__OTU1235	fun_OTU1235_bac_OTU1003	0.0104886	0.0163446
fun_OTU1385	bac_OTU1003	fun_OTU1385	bac_OTU1003	Chloroflexi	p__Chytridiomycota	Chloroflexia	NA	Chloroflexaceae	NA	NA	NA	OTU1003	s__OTU1385	fun_OTU1385_bac_OTU1003	0.0104886	0.0337856
fun_OTU1556	bac_OTU1003	fun_OTU1556	bac_OTU1003	Chloroflexi	NA	Chloroflexia	NA	Chloroflexaceae	NA	NA	NA	OTU1003	s__OTU1556	fun_OTU1556_bac_OTU1003	0.0104886	0.0057472
fun_OTU2030	bac_OTU1003	fun_OTU2030	bac_OTU1003	Chloroflexi	p__Ascomycota	Chloroflexia	c__Taphrinomycetes	Chloroflexaceae	NA	NA	NA	OTU1003	s__OTU2030	fun_OTU2030_bac_OTU1003	0.0104886	0.00176735
fun_OTU2477	bac_OTU1003	fun_OTU2477	bac_OTU1003	Chloroflexi	p__Ascomycota	Chloroflexia	c__Sordariomycetes	Chloroflexaceae	f__Xylariaceae	NA	g__Lopadostoma	OTU1003	s__fagi	fun_OTU2477_bac_OTU1003	0.0104886	0.00172084
fun_OTU2964	bac_OTU1003	fun_OTU2964	bac_OTU1003	Chloroflexi	p__Ascomycota	Chloroflexia	c__Leotiomycetes	Chloroflexaceae	f__Helotiaceae	NA	g__Tetracladium	OTU1003	s__OTU2964	fun_OTU2964_bac_OTU1003	0.0104886	0.049127
fun_OTU2979	bac_OTU1003	fun_OTU2979	bac_OTU1003	Chloroflexi	p__Ascomycota	Chloroflexia	c__Leotiomycetes	Chloroflexaceae	f__Helotiaceae	NA	g__Tetracladium	OTU1003	s__OTU2979	fun_OTU2979_bac_OTU1003	0.0104886	0.0644816
fun_OTU5097	bac_OTU1003	fun_OTU5097	bac_OTU1003	Chloroflexi	p__Basidiomycota	Chloroflexia	c__Microbotryomycetes	Chloroflexaceae	NA	NA	NA	OTU1003	s__OTU5097	fun_OTU5097_bac_OTU1003	0.0104886	0.0105244
fun_OTU125	bac_OTU1005	fun_OTU125	bac_OTU1005	Proteobacteria	p__Basidiomycota	Alphaproteobacteria	c__Agaricomycetes	Rhodobacteraceae	f__Strophariaceae	Tabrizicola	g__Hypholoma	OTU1005	s__fasciculare	fun_OTU125_bac_OTU1005	0.0986237	0.024012
fun_OTU376	bac_OTU1005	fun_OTU376	bac_OTU1005	Proteobacteria	NA	Alphaproteobacteria	NA	Rhodobacteraceae	NA	Tabrizicola	NA	OTU1005	s__OTU376	fun_OTU376_bac_OTU1005	0.0986237	0.0109762
fun_OTU1083	bac_OTU1005	fun_OTU1083	bac_OTU1005	Proteobacteria	NA	Alphaproteobacteria	NA	Rhodobacteraceae	NA	Tabrizicola	NA	OTU1005	s__OTU1083	fun_OTU1083_bac_OTU1005	0.0986237	0.00435857
fun_OTU1743	bac_OTU1005	fun_OTU1743	bac_OTU1005	Proteobacteria	p__Basidiomycota	Alphaproteobacteria	c__Agaricomycetes	Rhodobacteraceae	f__Hydnodontaceae	Tabrizicola	g__Trechispora	OTU1005	s__hymenocystis	fun_OTU1743_bac_OTU1005	0.0986237	0.00500306
fun_OTU22	bac_OTU1009	fun_OTU22	bac_OTU1009	Bacteroidetes	p__Basidiomycota	Bacteroidia	c__Agaricomycetes	Chitinophagaceae	f__Strophariaceae	Terrimonas	g__Pholiota	OTU1009	s__lenta	fun_OTU22_bac_OTU1009	0.0204904	0.000611263
fun_OTU337	bac_OTU1009	fun_OTU337	bac_OTU1009	Bacteroidetes	NA	Bacteroidia	NA	Chitinophagaceae	NA	Terrimonas	NA	OTU1009	s__OTU337	fun_OTU337_bac_OTU1009	0.0204904	0.000458447
fun_OTU451	bac_OTU1009	fun_OTU451	bac_OTU1009	Bacteroidetes	NA	Bacteroidia	NA	Chitinophagaceae	NA	Terrimonas	NA	OTU1009	s__OTU451	fun_OTU451_bac_OTU1009	0.0204904	0.262677
fun_OTU1174	bac_OTU1009	fun_OTU1174	bac_OTU1009	Bacteroidetes	NA	Bacteroidia	NA	Chitinophagaceae	NA	Terrimonas	NA	OTU1009	s__OTU1174	fun_OTU1174_bac_OTU1009	0.0204904	0.0443232
fun_OTU1526	bac_OTU1009	fun_OTU1526	bac_OTU1009	Bacteroidetes	p__Basidiomycota	Bacteroidia	c__Agaricomycetes	Chitinophagaceae	f__Thelephoraceae	Terrimonas	g__Tomentella	OTU1009	s__terrestris	fun_OTU1526_bac_OTU1009	0.0204904	0.000405294
fun_OTU1726	bac_OTU1009	fun_OTU1726	bac_OTU1009	Bacteroidetes	p__Chytridiomycota	Bacteroidia	NA	Chitinophagaceae	NA	Terrimonas	NA	OTU1009	s__OTU1726	fun_OTU1726_bac_OTU1009	0.0204904	0.00390012
fun_OTU19	bac_OTU1031	fun_OTU19	bac_OTU1031	Bacteroidetes	p__Ascomycota	Bacteroidia	c__Leotiomycetes	Chitinophagaceae	f__Helotiaceae	NA	g__Tetracladium	OTU1031	s__OTU19	fun_OTU19_bac_OTU1031	0.00626217	0.0470208
fun_OTU1277	bac_OTU1031	fun_OTU1277	bac_OTU1031	Bacteroidetes	p__Chytridiomycota	Bacteroidia	c__Rhizophydiomycetes	Chitinophagaceae	f__Alphamycetaceae	NA	g__Betamyces	OTU1031	s__americae-meridionalis	fun_OTU1277_bac_OTU1031	0.00626217	0.0142783
fun_OTU1388	bac_OTU1031	fun_OTU1388	bac_OTU1031	Bacteroidetes	p__Chytridiomycota	Bacteroidia	c__Rhizophydiomycetes	Chitinophagaceae	f__Alphamycetaceae	NA	g__Betamyces	OTU1031	s__americae-meridionalis	fun_OTU1388_bac_OTU1031	0.00626217	0.00215271
bac_OTU1031	fun_OTU1540	fun_OTU1540	bac_OTU1031	Bacteroidetes	p__Basidiomycota	Bacteroidia	c__Agaricomycetes	Chitinophagaceae	f__Hymenogastraceae	NA	g__Hebeloma	OTU1031	s__laterinum	fun_OTU1540_bac_OTU1031	0.00626217	0.000850453
fun_OTU1743	bac_OTU1031	fun_OTU1743	bac_OTU1031	Bacteroidetes	p__Basidiomycota	Bacteroidia	c__Agaricomycetes	Chitinophagaceae	f__Hydnodontaceae	NA	g__Trechispora	OTU1031	s__hymenocystis	fun_OTU1743_bac_OTU1031	0.00626217	0.00500306
fun_OTU1948	bac_OTU1031	fun_OTU1948	bac_OTU1031	Bacteroidetes	p__Basidiomycota	Bacteroidia	c__Agaricomycetes	Chitinophagaceae	f__Bolbitiaceae	NA	g__Panaeolus	OTU1031	s__cyanescens	fun_OTU1948_bac_OTU1031	0.00626217	0.00144843
fun_OTU2592	bac_OTU1031	fun_OTU2592	bac_OTU1031	Bacteroidetes	p__Ascomycota	Bacteroidia	c__Eurotiomycetes	Chitinophagaceae	NA	NA	NA	OTU1031	s__OTU2592	fun_OTU2592_bac_OTU1031	0.00626217	0.000272411
fun_OTU437	bac_OTU1047	fun_OTU437	bac_OTU1047	Planctomycetes	p__Basidiomycota	Planctomycetacia	c__Tremellomycetes	Rubinisphaeraceae	f__Filobasidiaceae	NA	g__Filobasidium	OTU1047	s__stepposum	fun_OTU437_bac_OTU1047	0.0100018	0.00158796
fun_OTU2344	bac_OTU1047	fun_OTU2344	bac_OTU1047	Planctomycetes	p__Basidiomycota	Planctomycetacia	c__Agaricomycetes	Rubinisphaeraceae	f__Polyporaceae	NA	g__Trametes	OTU1047	s__hirsuta	fun_OTU2344_bac_OTU1047	0.0100018	0.00138863
fun_OTU2364	bac_OTU1047	fun_OTU2364	bac_OTU1047	Planctomycetes	p__Ascomycota	Planctomycetacia	c__Dothideomycetes	Rubinisphaeraceae	f__Pleosporaceae	NA	g__Bipolaris	OTU1047	s__OTU2364	fun_OTU2364_bac_OTU1047	0.0100018	0.0154875
fun_OTU2426	bac_OTU1047	fun_OTU2426	bac_OTU1047	Planctomycetes	p__Basidiomycota	Planctomycetacia	c__Agaricomycetes	Rubinisphaeraceae	f__Cortinariaceae	NA	g__Cortinarius	OTU1047	s__fragrantissimus	fun_OTU2426_bac_OTU1047	0.0100018	0.000345497
fun_OTU2662	bac_OTU1047	fun_OTU2662	bac_OTU1047	Planctomycetes	p__Ascomycota	Planctomycetacia	c__Eurotiomycetes	Rubinisphaeraceae	f__Verrucariaceae	NA	g__Verrucaria	OTU1047	s__latebrosa	fun_OTU2662_bac_OTU1047	0.0100018	0.019773
fun_OTU4011	bac_OTU1047	fun_OTU4011	bac_OTU1047	Planctomycetes	p__Chytridiomycota	Planctomycetacia	c__Rhizophydiomycetes	Rubinisphaeraceae	f__Alphamycetaceae	NA	g__Betamyces	OTU1047	s__OTU4011	fun_OTU4011_bac_OTU1047	0.0100018	0.0364432
fun_OTU4278	bac_OTU1047	fun_OTU4278	bac_OTU1047	Planctomycetes	p__Ascomycota	Planctomycetacia	c__Sordariomycetes	Rubinisphaeraceae	f__Trichosphaeriaceae	NA	g__Nigrospora	OTU1047	s__musae	fun_OTU4278_bac_OTU1047	0.0100018	0.00205969
fun_OTU217	bac_OTU1048	fun_OTU217	bac_OTU1048	Acidobacteria	p__Ascomycota	Acidobacteriia	c__Dothideomycetes	Solibacteraceae_(Subgroup_3)	f__Sporormiaceae	Bryobacter	g__Preussia	OTU1048	s__persica	fun_OTU217_bac_OTU1048	0.0466012	0.0217397
bac_OTU1048	fun_OTU7040	fun_OTU7040	bac_OTU1048	Acidobacteria	p__Chytridiomycota	Acidobacteriia	c__Rhizophydiomycetes	Solibacteraceae_(Subgroup_3)	f__Alphamycetaceae	Bryobacter	g__Betamyces	OTU1048	s__americae-meridionalis	fun_OTU7040_bac_OTU1048	0.0466012	0.00279719
bac_OTU1049	fun_OTU266	fun_OTU266	bac_OTU1049	Proteobacteria	p__Ascomycota	Alphaproteobacteria	c__Eurotiomycetes	Caulobacteraceae	f__Aspergillaceae	NA	g__Penicillium	OTU1049	s__bialowiezense	fun_OTU266_bac_OTU1049	0.0121924	0.0142451
fun_OTU1697	bac_OTU1049	fun_OTU1697	bac_OTU1049	Proteobacteria	p__Basidiomycota	Alphaproteobacteria	c__Microbotryomycetes	Caulobacteraceae	NA	NA	NA	OTU1049	s__OTU1697	fun_OTU1697_bac_OTU1049	0.0121924	0.0248824
bac_OTU1049	fun_OTU1775	fun_OTU1775	bac_OTU1049	Proteobacteria	p__Basidiomycota	Alphaproteobacteria	c__Agaricomycetes	Caulobacteraceae	f__Agaricaceae	NA	g__Agaricus	OTU1049	s__griseicephalus	fun_OTU1775_bac_OTU1049	0.0121924	0.000697637
fun_OTU2667	bac_OTU1049	fun_OTU2667	bac_OTU1049	Proteobacteria	p__Ascomycota	Alphaproteobacteria	c__Eurotiomycetes	Caulobacteraceae	f__Verrucariaceae	NA	g__Verrucaria	OTU1049	s__OTU2667	fun_OTU2667_bac_OTU1049	0.0121924	0.00100327
fun_OTU1022	bac_OTU1055	fun_OTU1022	bac_OTU1055	Bacteroidetes	p__Monoblepharomycota	Bacteroidia	NA	Spirosomaceae	NA	Spirosoma	NA	OTU1055	s__OTU1022	fun_OTU1022_bac_OTU1055	0.0337007	0.00271746
fun_OTU1034	bac_OTU1055	fun_OTU1034	bac_OTU1055	Bacteroidetes	p__Mortierellomycota	Bacteroidia	c__Mortierellomycetes	Spirosomaceae	f__Mortierellaceae	Spirosoma	g__Mortierella	OTU1055	s__OTU1034	fun_OTU1034_bac_OTU1055	0.0337007	0.00845138
fun_OTU1761	bac_OTU1055	fun_OTU1761	bac_OTU1055	Bacteroidetes	p__Basidiomycota	Bacteroidia	c__Microbotryomycetes	Spirosomaceae	f__Camptobasidiaceae	Spirosoma	NA	OTU1055	s__OTU1761	fun_OTU1761_bac_OTU1055	0.0337007	0.00118266
fun_OTU2352	bac_OTU1055	fun_OTU2352	bac_OTU1055	Bacteroidetes	p__Basidiomycota	Bacteroidia	c__Agaricomycetes	Spirosomaceae	f__Pluteaceae	Spirosoma	g__Pluteus	OTU1055	s__atropungens	fun_OTU2352_bac_OTU1055	0.0337007	0.000916895
fun_OTU2592	bac_OTU1055	fun_OTU2592	bac_OTU1055	Bacteroidetes	p__Ascomycota	Bacteroidia	c__Eurotiomycetes	Spirosomaceae	NA	Spirosoma	NA	OTU1055	s__OTU2592	fun_OTU2592_bac_OTU1055	0.0337007	0.000272411
fun_OTU2669	bac_OTU1055	fun_OTU2669	bac_OTU1055	Bacteroidetes	p__Ascomycota	Bacteroidia	c__Eurotiomycetes	Spirosomaceae	f__Aspergillaceae	Spirosoma	g__Penicillium	OTU1055	s__penicillioides	fun_OTU2669_bac_OTU1055	0.0337007	0.00136205
fun_OTU2724	bac_OTU1055	fun_OTU2724	bac_OTU1055	Bacteroidetes	p__Ascomycota	Bacteroidia	c__Dothideomycetes	Spirosomaceae	f__Sporormiaceae	Spirosoma	g__Sporormiella	OTU1055	s__intermedia	fun_OTU2724_bac_OTU1055	0.0337007	0.00550801
fun_OTU56	bac_OTU1064	fun_OTU56	bac_OTU1064	Proteobacteria	p__Chytridiomycota	Gammaproteobacteria	c__Rhizophydiomycetes	Nitrosomonadaceae	NA	Ellin6067	NA	OTU1064	s__OTU56	fun_OTU56_bac_OTU1064	0.0678217	0.00119595
fun_OTU173	bac_OTU1064	fun_OTU173	bac_OTU1064	Proteobacteria	p__Basidiomycota	Gammaproteobacteria	c__Agaricomycetes	Nitrosomonadaceae	f__Strophariaceae	Ellin6067	g__Hypholoma	OTU1064	s__fasciculare	fun_OTU173_bac_OTU1064	0.0678217	0.0111556
fun_OTU1092	bac_OTU1064	fun_OTU1092	bac_OTU1064	Proteobacteria	p__Chytridiomycota	Gammaproteobacteria	c__Spizellomycetes	Nitrosomonadaceae	f__Powellomycetaceae	Ellin6067	g__Powellomyces	OTU1064	s__OTU1092	fun_OTU1092_bac_OTU1064	0.0678217	0.00421904
fun_OTU1209	bac_OTU1064	fun_OTU1209	bac_OTU1064	Proteobacteria	p__Chytridiomycota	Gammaproteobacteria	c__Spizellomycetes	Nitrosomonadaceae	f__Powellomycetaceae	Ellin6067	g__Geranomyces	OTU1064	s__tanneri	fun_OTU1209_bac_OTU1064	0.0678217	0.0429944
fun_OTU1548	bac_OTU1064	fun_OTU1548	bac_OTU1064	Proteobacteria	p__Basidiomycota	Gammaproteobacteria	c__Agaricomycetes	Nitrosomonadaceae	f__Meripilaceae	Ellin6067	g__Rigidoporus	OTU1064	s__piceicola	fun_OTU1548_bac_OTU1064	0.0678217	0.000411938
bac_OTU1064	fun_OTU1700	fun_OTU1700	bac_OTU1064	Proteobacteria	p__Basidiomycota	Gammaproteobacteria	c__Microbotryomycetes	Nitrosomonadaceae	NA	Ellin6067	NA	OTU1064	s__OTU1700	fun_OTU1700_bac_OTU1064	0.0678217	0.000498312
fun_OTU2352	bac_OTU1064	fun_OTU2352	bac_OTU1064	Proteobacteria	p__Basidiomycota	Gammaproteobacteria	c__Agaricomycetes	Nitrosomonadaceae	f__Pluteaceae	Ellin6067	g__Pluteus	OTU1064	s__atropungens	fun_OTU2352_bac_OTU1064	0.0678217	0.000916895
fun_OTU2399	bac_OTU1064	fun_OTU2399	bac_OTU1064	Proteobacteria	p__Basidiomycota	Gammaproteobacteria	c__Agaricomycetes	Nitrosomonadaceae	f__Schizoporaceae	Ellin6067	g__Xylodon	OTU1064	s__asperus	fun_OTU2399_bac_OTU1064	0.0678217	0.000358785
fun_OTU2466	bac_OTU1064	fun_OTU2466	bac_OTU1064	Proteobacteria	p__Ascomycota	Gammaproteobacteria	c__Dothideomycetes	Nitrosomonadaceae	f__Tubeufiaceae	Ellin6067	g__Helicoma	OTU1064	s__OTU2466	fun_OTU2466_bac_OTU1064	0.0678217	0.00235868
fun_OTU2826	bac_OTU1064	fun_OTU2826	bac_OTU1064	Proteobacteria	p__Ascomycota	Gammaproteobacteria	c__Dothideomycetes	Nitrosomonadaceae	f__Phaeosphaeriaceae	Ellin6067	g__Juncaceicola	OTU1064	s__OTU2826	fun_OTU2826_bac_OTU1064	0.0678217	0.00797964
fun_OTU2855	bac_OTU1064	fun_OTU2855	bac_OTU1064	Proteobacteria	p__Ascomycota	Gammaproteobacteria	c__Lecanoromycetes	Nitrosomonadaceae	f__Acarosporaceae	Ellin6067	g__Acarospora	OTU1064	s__f._melaniza	fun_OTU2855_bac_OTU1064	0.0678217	0.000292343
fun_OTU5582	bac_OTU1064	fun_OTU5582	bac_OTU1064	Proteobacteria	p__Basidiomycota	Gammaproteobacteria	c__Microbotryomycetes	Nitrosomonadaceae	f__Camptobasidiaceae	Ellin6067	NA	OTU1064	s__OTU5582	fun_OTU5582_bac_OTU1064	0.0678217	0.00364765
fun_OTU8919	bac_OTU1064	fun_OTU8919	bac_OTU1064	Proteobacteria	p__Chytridiomycota	Gammaproteobacteria	c__Rhizophydiomycetes	Nitrosomonadaceae	f__Alphamycetaceae	Ellin6067	g__Betamyces	OTU1064	s__OTU8919	fun_OTU8919_bac_OTU1064	0.0678217	0.00138199
fun_OTU9006	bac_OTU1064	fun_OTU9006	bac_OTU1064	Proteobacteria	p__Chytridiomycota	Gammaproteobacteria	c__Chytridiomycetes	Nitrosomonadaceae	f__Chytridiales_fam_Incertae_sedis	Ellin6067	g__Pseudorhizidium	OTU1064	s__endosporangiatum	fun_OTU9006_bac_OTU1064	0.0678217	0.0054615
fun_OTU30	bac_OTU1073	fun_OTU30	bac_OTU1073	Proteobacteria	p__Ascomycota	Alphaproteobacteria	c__Dothideomycetes	Caulobacteraceae	f__Sporormiaceae	NA	g__Sporormiella	OTU1073	s__intermedia	fun_OTU30_bac_OTU1073	0.00194725	0.0143846
bac_OTU1073	fun_OTU785	fun_OTU785	bac_OTU1073	Proteobacteria	NA	Alphaproteobacteria	NA	Caulobacteraceae	NA	NA	NA	OTU1073	s__OTU785	fun_OTU785_bac_OTU1073	0.00194725	0.00055811
fun_OTU910	bac_OTU1073	fun_OTU910	bac_OTU1073	Proteobacteria	p__Chytridiomycota	Alphaproteobacteria	c__Rhizophydiomycetes	Caulobacteraceae	NA	NA	NA	OTU1073	s__OTU910	fun_OTU910_bac_OTU1073	0.00194725	0.000305632
fun_OTU1272	bac_OTU1073	fun_OTU1272	bac_OTU1073	Proteobacteria	p__Basidiomycota	Alphaproteobacteria	c__Microbotryomycetes	Caulobacteraceae	f__Camptobasidiaceae	NA	NA	OTU1073	s__OTU1272	fun_OTU1272_bac_OTU1073	0.00194725	0.00245834
fun_OTU1993	bac_OTU1073	fun_OTU1993	bac_OTU1073	Proteobacteria	p__Basidiomycota	Alphaproteobacteria	c__Agaricomycetes	Caulobacteraceae	f__Psathyrellaceae	NA	g__Coprinopsis	OTU1073	s__radiata	fun_OTU1993_bac_OTU1073	0.00194725	0.0011428
fun_OTU2098	bac_OTU1073	fun_OTU2098	bac_OTU1073	Proteobacteria	p__Basidiomycota	Alphaproteobacteria	c__Agaricomycetes	Caulobacteraceae	f__Strophariaceae	NA	g__Stropharia	OTU1073	s__aeruginosa	fun_OTU2098_bac_OTU1073	0.00194725	0.000571398
fun_OTU2248	bac_OTU1073	fun_OTU2248	bac_OTU1073	Proteobacteria	p__Basidiomycota	Alphaproteobacteria	c__Agaricomycetes	Caulobacteraceae	f__Meripilaceae	NA	g__Physisporinus	OTU1073	s__OTU2248	fun_OTU2248_bac_OTU1073	0.00194725	0.00183379
fun_OTU2592	bac_OTU1073	fun_OTU2592	bac_OTU1073	Proteobacteria	p__Ascomycota	Alphaproteobacteria	c__Eurotiomycetes	Caulobacteraceae	NA	NA	NA	OTU1073	s__OTU2592	fun_OTU2592_bac_OTU1073	0.00194725	0.000272411
fun_OTU2743	bac_OTU1073	fun_OTU2743	bac_OTU1073	Proteobacteria	p__Ascomycota	Alphaproteobacteria	c__Dothideomycetes	Caulobacteraceae	f__Mytilinidiaceae	NA	g__Lophium	OTU1073	s__arboricola	fun_OTU2743_bac_OTU1073	0.00194725	0.00388684
fun_OTU207	bac_OTU1088	fun_OTU207	bac_OTU1088	Proteobacteria	p__Basidiomycota	Alphaproteobacteria	c__Microbotryomycetes	Acetobacteraceae	NA	Rhodovastum	NA	OTU1088	s__OTU207	fun_OTU207_bac_OTU1088	0.0124137	0.00835836
fun_OTU1034	bac_OTU1088	fun_OTU1034	bac_OTU1088	Proteobacteria	p__Mortierellomycota	Alphaproteobacteria	c__Mortierellomycetes	Acetobacteraceae	f__Mortierellaceae	Rhodovastum	g__Mortierella	OTU1088	s__OTU1034	fun_OTU1034_bac_OTU1088	0.0124137	0.00845138
fun_OTU1693	bac_OTU1088	fun_OTU1693	bac_OTU1088	Proteobacteria	p__Basidiomycota	Alphaproteobacteria	c__Microbotryomycetes	Acetobacteraceae	f__Sporidiobolaceae	Rhodovastum	g__Rhodotorula	OTU1088	s__OTU1693	fun_OTU1693_bac_OTU1088	0.0124137	0.0579105
fun_OTU1857	bac_OTU1088	fun_OTU1857	bac_OTU1088	Proteobacteria	p__Basidiomycota	Alphaproteobacteria	c__Agaricomycetes	Acetobacteraceae	f__Strophariaceae	Rhodovastum	g__Pholiota	OTU1088	s__squarrosa	fun_OTU1857_bac_OTU1088	0.0124137	0.00141521
fun_OTU2629	bac_OTU1088	fun_OTU2629	bac_OTU1088	Proteobacteria	p__Ascomycota	Alphaproteobacteria	c__Eurotiomycetes	Acetobacteraceae	f__Verrucariaceae	Rhodovastum	g__Polyblastia	OTU1088	s__moravica	fun_OTU2629_bac_OTU1088	0.0124137	0.00409945
fun_OTU3763	bac_OTU1088	fun_OTU3763	bac_OTU1088	Proteobacteria	NA	Alphaproteobacteria	NA	Acetobacteraceae	NA	Rhodovastum	NA	OTU1088	s__OTU3763	fun_OTU3763_bac_OTU1088	0.0124137	0.000870386
fun_OTU480	bac_OTU1090	fun_OTU480	bac_OTU1090	Chloroflexi	p__Basidiomycota	KD4-96	c__Microbotryomycetes	NA	f__Camptobasidiaceae	NA	NA	OTU1090	s__OTU480	fun_OTU480_bac_OTU1090	0.0694592	0.0913174
fun_OTU1244	bac_OTU1090	fun_OTU1244	bac_OTU1090	Chloroflexi	p__Chytridiomycota	KD4-96	c__Rhizophydiomycetes	NA	f__Alphamycetaceae	NA	g__Betamyces	OTU1090	s__OTU1244	fun_OTU1244_bac_OTU1090	0.0694592	0.0893175
fun_OTU1323	bac_OTU1090	fun_OTU1323	bac_OTU1090	Chloroflexi	p__Chytridiomycota	KD4-96	NA	NA	NA	NA	NA	OTU1090	s__OTU1323	fun_OTU1323_bac_OTU1090	0.0694592	0.00328886
fun_OTU1378	bac_OTU1090	fun_OTU1378	bac_OTU1090	Chloroflexi	p__Chytridiomycota	KD4-96	c__Rhizophydiomycetes	NA	NA	NA	NA	OTU1090	s__OTU1378	fun_OTU1378_bac_OTU1090	0.0694592	0.00125575
fun_OTU1781	bac_OTU1090	fun_OTU1781	bac_OTU1090	Chloroflexi	p__Basidiomycota	KD4-96	c__Agaricomycetes	NA	f__Psathyrellaceae	NA	g__Coprinopsis	OTU1090	s__clastophylla	fun_OTU1781_bac_OTU1090	0.0694592	0.000325564
fun_OTU1861	bac_OTU1090	fun_OTU1861	bac_OTU1090	Chloroflexi	NA	KD4-96	NA	NA	NA	NA	NA	OTU1090	s__OTU1861	fun_OTU1861_bac_OTU1090	0.0694592	0.00555452
fun_OTU1890	bac_OTU1090	fun_OTU1890	bac_OTU1090	Chloroflexi	p__Basidiomycota	KD4-96	c__Agaricomycetes	NA	f__Polyporales_fam_Incertae_sedis	NA	g__Climacocystis	OTU1090	s__borealis	fun_OTU1890_bac_OTU1090	0.0694592	0.00129561
fun_OTU1993	bac_OTU1090	fun_OTU1993	bac_OTU1090	Chloroflexi	p__Basidiomycota	KD4-96	c__Agaricomycetes	NA	f__Psathyrellaceae	NA	g__Coprinopsis	OTU1090	s__radiata	fun_OTU1993_bac_OTU1090	0.0694592	0.0011428
fun_OTU2247	bac_OTU1090	fun_OTU2247	bac_OTU1090	Chloroflexi	p__Basidiomycota	KD4-96	c__Agaricomycetes	NA	f__Geastraceae	NA	g__Geastrum	OTU1090	s__OTU2247	fun_OTU2247_bac_OTU1090	0.0694592	0.00100991
fun_OTU2693	bac_OTU1090	fun_OTU2693	bac_OTU1090	Chloroflexi	p__Ascomycota	KD4-96	c__Eurotiomycetes	NA	f__Verrucariaceae	NA	g__Verrucaria	OTU1090	s__latebrosa	fun_OTU2693_bac_OTU1090	0.0694592	0.00176735
fun_OTU2804	bac_OTU1090	fun_OTU2804	bac_OTU1090	Chloroflexi	p__Ascomycota	KD4-96	c__Sordariomycetes	NA	f__Apiosporaceae	NA	g__Arthrinium	OTU1090	s__sporophleum	fun_OTU2804_bac_OTU1090	0.0694592	0.00122253
fun_OTU2940	bac_OTU1090	fun_OTU2940	bac_OTU1090	Chloroflexi	p__Ascomycota	KD4-96	c__Leotiomycetes	NA	f__Helotiaceae	NA	g__Tetracladium	OTU1090	s__OTU2940	fun_OTU2940_bac_OTU1090	0.0694592	0.00633853
fun_OTU286	bac_OTU1091	fun_OTU286	bac_OTU1091	Actinobacteria	p__Basidiomycota	Acidimicrobiia	c__Agaricomycetes	NA	f__Cortinariaceae	NA	g__Cortinarius	OTU1091	s__decipiens	fun_OTU286_bac_OTU1091	0.0108426	0.00118931
fun_OTU522	bac_OTU1091	fun_OTU522	bac_OTU1091	Actinobacteria	p__Ascomycota	Acidimicrobiia	c__Dothideomycetes	NA	f__Sporormiaceae	NA	g__Sporormiella	OTU1091	s__OTU522	fun_OTU522_bac_OTU1091	0.0108426	0.00910915
fun_OTU1092	bac_OTU1091	fun_OTU1092	bac_OTU1091	Actinobacteria	p__Chytridiomycota	Acidimicrobiia	c__Spizellomycetes	NA	f__Powellomycetaceae	NA	g__Powellomyces	OTU1091	s__OTU1092	fun_OTU1092_bac_OTU1091	0.0108426	0.00421904
fun_OTU4438	bac_OTU1091	fun_OTU4438	bac_OTU1091	Actinobacteria	p__Basidiomycota	Acidimicrobiia	c__Microbotryomycetes	NA	NA	NA	NA	OTU1091	s__OTU4438	fun_OTU4438_bac_OTU1091	0.0108426	0.0120259
fun_OTU6328	bac_OTU1091	fun_OTU6328	bac_OTU1091	Actinobacteria	NA	Acidimicrobiia	NA	NA	NA	NA	NA	OTU1091	s__OTU6328	fun_OTU6328_bac_OTU1091	0.0108426	0.00300981
fun_OTU1713	bac_OTU1119	fun_OTU1713	bac_OTU1119	Chloroflexi	p__Chytridiomycota	KD4-96	c__Rhizophydiomycetes	NA	f__Rhizophydiaceae	NA	g__Rhizophydium	OTU1119	s__OTU1713	fun_OTU1713_bac_OTU1119	0.0179678	0.00439179
fun_OTU309	bac_OTU1128	fun_OTU309	bac_OTU1128	Proteobacteria	NA	Alphaproteobacteria	NA	Mitochondria	NA	NA	NA	OTU1128	s__OTU309	fun_OTU309_bac_OTU1128	0.0467118	0.00243841
fun_OTU566	bac_OTU1128	fun_OTU566	bac_OTU1128	Proteobacteria	p__Ascomycota	Alphaproteobacteria	c__Pezizomycetes	Mitochondria	f__Pyronemataceae	NA	g__Cheilymenia	OTU1128	s__stercorea	fun_OTU566_bac_OTU1128	0.0467118	0.00817232
fun_OTU978	bac_OTU1128	fun_OTU978	bac_OTU1128	Proteobacteria	NA	Alphaproteobacteria	NA	Mitochondria	NA	NA	NA	OTU1128	s__OTU978	fun_OTU978_bac_OTU1128	0.0467118	0.00190023
fun_OTU1204	bac_OTU1128	fun_OTU1204	bac_OTU1128	Proteobacteria	p__Basidiomycota	Alphaproteobacteria	c__Agaricomycetes	Mitochondria	f__Suillaceae	NA	g__Suillus	OTU1128	s__viscidus	fun_OTU1204_bac_OTU1128	0.0467118	0.000843809
fun_OTU2070	bac_OTU1128	fun_OTU2070	bac_OTU1128	Proteobacteria	p__Basidiomycota	Alphaproteobacteria	c__Agaricomycetes	Mitochondria	f__Bondarzewiaceae	NA	g__Heterobasidion	OTU1128	s__irregulare	fun_OTU2070_bac_OTU1128	0.0467118	0.0237728
fun_OTU2667	bac_OTU1128	fun_OTU2667	bac_OTU1128	Proteobacteria	p__Ascomycota	Alphaproteobacteria	c__Eurotiomycetes	Mitochondria	f__Verrucariaceae	NA	g__Verrucaria	OTU1128	s__OTU2667	fun_OTU2667_bac_OTU1128	0.0467118	0.00100327
bac_OTU1130	fun_OTU188	fun_OTU188	bac_OTU1130	Proteobacteria	p__Basidiomycota	Alphaproteobacteria	c__Agaricomycetes	Acetobacteraceae	f__Tylosporaceae	Rhodovastum	g__Amphinema	OTU1130	s__OTU188	fun_OTU188_bac_OTU1130	0.0205125	0.000657772
fun_OTU217	bac_OTU1130	fun_OTU217	bac_OTU1130	Proteobacteria	p__Ascomycota	Alphaproteobacteria	c__Dothideomycetes	Acetobacteraceae	f__Sporormiaceae	Rhodovastum	g__Preussia	OTU1130	s__persica	fun_OTU217_bac_OTU1130	0.0205125	0.0217397
bac_OTU1130	fun_OTU345	fun_OTU345	bac_OTU1130	Proteobacteria	p__Basidiomycota	Alphaproteobacteria	c__Agaricomycetes	Acetobacteraceae	f__Agaricaceae	Rhodovastum	g__Coprinus	OTU1130	s__comatus	fun_OTU345_bac_OTU1130	0.0205125	0.000491668
fun_OTU1652	bac_OTU1130	fun_OTU1652	bac_OTU1130	Proteobacteria	p__Basidiomycota	Alphaproteobacteria	c__Agaricomycetes	Acetobacteraceae	f__Strophariaceae	Rhodovastum	g__Galerina	OTU1130	s__marginata	fun_OTU1652_bac_OTU1130	0.0205125	0.000259122
fun_OTU1980	bac_OTU1130	fun_OTU1980	bac_OTU1130	Proteobacteria	p__Basidiomycota	Alphaproteobacteria	c__Agaricomycetes	Acetobacteraceae	f__Psathyrellaceae	Rhodovastum	g__Coprinellus	OTU1130	s__xanthothrix	fun_OTU1980_bac_OTU1130	0.0205125	0.0017607
fun_OTU2625	bac_OTU1130	fun_OTU2625	bac_OTU1130	Proteobacteria	p__Ascomycota	Alphaproteobacteria	c__Sordariomycetes	Acetobacteraceae	f__Xylariaceae	Rhodovastum	g__Annulohypoxylon	OTU1130	s__OTU2625	fun_OTU2625_bac_OTU1130	0.0205125	0.000657772
fun_OTU2753	bac_OTU1130	fun_OTU2753	bac_OTU1130	Proteobacteria	p__Ascomycota	Alphaproteobacteria	c__Eurotiomycetes	Acetobacteraceae	f__Verrucariaceae	Rhodovastum	g__Polyblastia	OTU1130	s__moravica	fun_OTU2753_bac_OTU1130	0.0205125	0.00279055
fun_OTU5746	bac_OTU1130	fun_OTU5746	bac_OTU1130	Proteobacteria	p__Ascomycota	Alphaproteobacteria	c__Eurotiomycetes	Acetobacteraceae	f__Verrucariaceae	Rhodovastum	g__Verrucaria	OTU1130	s__alpicola	fun_OTU5746_bac_OTU1130	0.0205125	0.00263109
fun_OTU3	bac_OTU1135	fun_OTU3	bac_OTU1135	Proteobacteria	p__Mortierellomycota	Alphaproteobacteria	c__Mortierellomycetes	Micropepsaceae	f__Mortierellaceae	NA	g__Mortierella	OTU1135	s__elongata	fun_OTU3_bac_OTU1135	0.0448973	0.00835836
fun_OTU675	bac_OTU1135	fun_OTU675	bac_OTU1135	Proteobacteria	NA	Alphaproteobacteria	NA	Micropepsaceae	NA	NA	NA	OTU1135	s__OTU675	fun_OTU675_bac_OTU1135	0.0448973	0.00158796
fun_OTU2663	bac_OTU1135	fun_OTU2663	bac_OTU1135	Proteobacteria	p__Ascomycota	Alphaproteobacteria	c__Eurotiomycetes	Micropepsaceae	f__Verrucariaceae	NA	g__Verrucaria	OTU1135	s__latebrosa	fun_OTU2663_bac_OTU1135	0.0448973	0.00303638
fun_OTU464	bac_OTU1157	fun_OTU464	bac_OTU1157	Proteobacteria	p__Ascomycota	Alphaproteobacteria	c__Leotiomycetes	Devosiaceae	f__Helotiaceae	NA	g__Tetracladium	OTU1157	s__OTU464	fun_OTU464_bac_OTU1157	0.00809878	0.0241449
bac_OTU1157	fun_OTU1681	fun_OTU1681	bac_OTU1157	Proteobacteria	NA	Alphaproteobacteria	NA	Devosiaceae	NA	NA	NA	OTU1157	s__OTU1681	fun_OTU1681_bac_OTU1157	0.00809878	0.00502963
fun_OTU2440	bac_OTU1157	fun_OTU2440	bac_OTU1157	Proteobacteria	p__Ascomycota	Alphaproteobacteria	c__Pezizomycetes	Devosiaceae	f__Pyronemataceae	NA	g__Tarzetta	OTU1157	s__gregaria	fun_OTU2440_bac_OTU1157	0.00809878	0.000179392
fun_OTU2728	bac_OTU1157	fun_OTU2728	bac_OTU1157	Proteobacteria	p__Ascomycota	Alphaproteobacteria	c__Eurotiomycetes	Devosiaceae	f__Verrucariaceae	NA	g__Polyblastia	OTU1157	s__moravica	fun_OTU2728_bac_OTU1157	0.00809878	0.00211949
fun_OTU2779	bac_OTU1157	fun_OTU2779	bac_OTU1157	Proteobacteria	p__Ascomycota	Alphaproteobacteria	c__Eurotiomycetes	Devosiaceae	f__Verrucariaceae	NA	g__Thelidium	OTU1157	s__OTU2779	fun_OTU2779_bac_OTU1157	0.00809878	0.00271082
fun_OTU4438	bac_OTU1157	fun_OTU4438	bac_OTU1157	Proteobacteria	p__Basidiomycota	Alphaproteobacteria	c__Microbotryomycetes	Devosiaceae	NA	NA	NA	OTU1157	s__OTU4438	fun_OTU4438_bac_OTU1157	0.00809878	0.0120259
fun_OTU1085	bac_OTU1170	fun_OTU1085	bac_OTU1170	Verrucomicrobia	NA	Verrucomicrobiae	NA	Chthoniobacteraceae	NA	Chthoniobacter	NA	OTU1170	s__OTU1085	fun_OTU1085_bac_OTU1170	0.0200035	0.000411938
bac_OTU1170	fun_OTU1190	fun_OTU1190	bac_OTU1170	Verrucomicrobia	p__Basidiomycota	Verrucomicrobiae	c__Agaricomycetes	Chthoniobacteraceae	f__Suillaceae	Chthoniobacter	g__Suillus	OTU1170	s__viscidus	fun_OTU1190_bac_OTU1170	0.0200035	0.000697637
bac_OTU1170	fun_OTU1254	fun_OTU1254	bac_OTU1170	Verrucomicrobia	p__Chytridiomycota	Verrucomicrobiae	c__Rhizophydiomycetes	Chthoniobacteraceae	f__Alphamycetaceae	Chthoniobacter	g__Betamyces	OTU1170	s__americae-meridionalis	fun_OTU1254_bac_OTU1170	0.0200035	0.0143248
fun_OTU2438	bac_OTU1170	fun_OTU2438	bac_OTU1170	Verrucomicrobia	p__Basidiomycota	Verrucomicrobiae	c__Agaricomycetes	Chthoniobacteraceae	f__Cortinariaceae	Chthoniobacter	g__Cortinarius	OTU1170	s__odorifer	fun_OTU2438_bac_OTU1170	0.0200035	0.000584687
fun_OTU8919	bac_OTU1170	fun_OTU8919	bac_OTU1170	Verrucomicrobia	p__Chytridiomycota	Verrucomicrobiae	c__Rhizophydiomycetes	Chthoniobacteraceae	f__Alphamycetaceae	Chthoniobacter	g__Betamyces	OTU1170	s__OTU8919	fun_OTU8919_bac_OTU1170	0.0200035	0.00138199
fun_OTU345	bac_OTU1188	fun_OTU345	bac_OTU1188	Planctomycetes	p__Basidiomycota	Planctomycetacia	c__Agaricomycetes	Gemmataceae	f__Agaricaceae	NA	g__Coprinus	OTU1188	s__comatus	fun_OTU345_bac_OTU1188	0.00272172	0.000491668
fun_OTU437	bac_OTU1188	fun_OTU437	bac_OTU1188	Planctomycetes	p__Basidiomycota	Planctomycetacia	c__Tremellomycetes	Gemmataceae	f__Filobasidiaceae	NA	g__Filobasidium	OTU1188	s__stepposum	fun_OTU437_bac_OTU1188	0.00272172	0.00158796
fun_OTU853	bac_OTU1188	fun_OTU853	bac_OTU1188	Planctomycetes	NA	Planctomycetacia	NA	Gemmataceae	NA	NA	NA	OTU1188	s__OTU853	fun_OTU853_bac_OTU1188	0.00272172	0.00448481
fun_OTU1993	bac_OTU1188	fun_OTU1993	bac_OTU1188	Planctomycetes	p__Basidiomycota	Planctomycetacia	c__Agaricomycetes	Gemmataceae	f__Psathyrellaceae	NA	g__Coprinopsis	OTU1188	s__radiata	fun_OTU1993_bac_OTU1188	0.00272172	0.0011428
fun_OTU2404	bac_OTU1188	fun_OTU2404	bac_OTU1188	Planctomycetes	NA	Planctomycetacia	NA	Gemmataceae	NA	NA	NA	OTU1188	s__OTU2404	fun_OTU2404_bac_OTU1188	0.00272172	1.20593
fun_OTU2616	bac_OTU1188	fun_OTU2616	bac_OTU1188	Planctomycetes	p__Ascomycota	Planctomycetacia	c__Eurotiomycetes	Gemmataceae	f__Epibryaceae	NA	g__Epibryon	OTU1188	s__interlamellare	fun_OTU2616_bac_OTU1188	0.00272172	0.0107237
fun_OTU2627	bac_OTU1188	fun_OTU2627	bac_OTU1188	Planctomycetes	p__Ascomycota	Planctomycetacia	c__Eurotiomycetes	Gemmataceae	f__Verrucariaceae	NA	g__Polyblastia	OTU1188	s__moravica	fun_OTU2627_bac_OTU1188	0.00272172	0.00212613
fun_OTU3291	bac_OTU1188	fun_OTU3291	bac_OTU1188	Planctomycetes	p__Rozellomycota	Planctomycetacia	NA	Gemmataceae	NA	NA	NA	OTU1188	s__OTU3291	fun_OTU3291_bac_OTU1188	0.00272172	0.018205
fun_OTU3436	bac_OTU1188	fun_OTU3436	bac_OTU1188	Planctomycetes	p__Basidiomycota	Planctomycetacia	c__Agaricomycetes	Gemmataceae	f__Ganodermataceae	NA	g__Ganoderma	OTU1188	s__lobatum	fun_OTU3436_bac_OTU1188	0.00272172	0.000571398
fun_OTU56	bac_OTU1196	fun_OTU56	bac_OTU1196	Actinobacteria	p__Chytridiomycota	Thermoleophilia	c__Rhizophydiomycetes	Solirubrobacteraceae	NA	Conexibacter	NA	OTU1196	s__OTU56	fun_OTU56_bac_OTU1196	0.0112188	0.00119595
fun_OTU188	bac_OTU1196	fun_OTU188	bac_OTU1196	Actinobacteria	p__Basidiomycota	Thermoleophilia	c__Agaricomycetes	Solirubrobacteraceae	f__Tylosporaceae	Conexibacter	g__Amphinema	OTU1196	s__OTU188	fun_OTU188_bac_OTU1196	0.0112188	0.000657772
fun_OTU2367	bac_OTU1196	fun_OTU2367	bac_OTU1196	Actinobacteria	p__Ascomycota	Thermoleophilia	c__Pezizomycetes	Solirubrobacteraceae	f__Pyronemataceae	Conexibacter	g__Boubovia	OTU1196	s__OTU2367	fun_OTU2367_bac_OTU1196	0.0112188	0.000544822
fun_OTU3266	bac_OTU1196	fun_OTU3266	bac_OTU1196	Actinobacteria	p__Basidiomycota	Thermoleophilia	c__Microbotryomycetes	Solirubrobacteraceae	f__Camptobasidiaceae	Conexibacter	g__Glaciozyma	OTU1196	s__OTU3266	fun_OTU3266_bac_OTU1196	0.0112188	0.00140192
fun_OTU33	bac_OTU1221	fun_OTU33	bac_OTU1221	Proteobacteria	p__Basidiomycota	Deltaproteobacteria	c__Agaricomycetes	Oligoflexaceae	f__Suillaceae	NA	g__Suillus	OTU1221	s__grevillei	fun_OTU33_bac_OTU1221	0.00489025	0.00272411
fun_OTU464	bac_OTU1221	fun_OTU464	bac_OTU1221	Proteobacteria	p__Ascomycota	Deltaproteobacteria	c__Leotiomycetes	Oligoflexaceae	f__Helotiaceae	NA	g__Tetracladium	OTU1221	s__OTU464	fun_OTU464_bac_OTU1221	0.00489025	0.0241449
bac_OTU1221	fun_OTU571	fun_OTU571	bac_OTU1221	Proteobacteria	NA	Deltaproteobacteria	NA	Oligoflexaceae	NA	NA	NA	OTU1221	s__OTU571	fun_OTU571_bac_OTU1221	0.00489025	0.0409148
fun_OTU910	bac_OTU1221	fun_OTU910	bac_OTU1221	Proteobacteria	p__Chytridiomycota	Deltaproteobacteria	c__Rhizophydiomycetes	Oligoflexaceae	NA	NA	NA	OTU1221	s__OTU910	fun_OTU910_bac_OTU1221	0.00489025	0.000305632
fun_OTU997	bac_OTU1221	fun_OTU997	bac_OTU1221	Proteobacteria	p__Basidiomycota	Deltaproteobacteria	c__Ustilaginomycetes	Oligoflexaceae	f__Ustilaginaceae	NA	g__Tranzscheliella	OTU1221	s__yupeitaniae	fun_OTU997_bac_OTU1221	0.00489025	0.00120259
fun_OTU1612	bac_OTU1221	fun_OTU1612	bac_OTU1221	Proteobacteria	NA	Deltaproteobacteria	NA	Oligoflexaceae	NA	NA	NA	OTU1221	s__OTU1612	fun_OTU1612_bac_OTU1221	0.00489025	0.00201983
fun_OTU1726	bac_OTU1221	fun_OTU1726	bac_OTU1221	Proteobacteria	p__Chytridiomycota	Deltaproteobacteria	NA	Oligoflexaceae	NA	NA	NA	OTU1221	s__OTU1726	fun_OTU1726_bac_OTU1221	0.00489025	0.00390012
fun_OTU1993	bac_OTU1221	fun_OTU1993	bac_OTU1221	Proteobacteria	p__Basidiomycota	Deltaproteobacteria	c__Agaricomycetes	Oligoflexaceae	f__Psathyrellaceae	NA	g__Coprinopsis	OTU1221	s__radiata	fun_OTU1993_bac_OTU1221	0.00489025	0.0011428
fun_OTU2836	bac_OTU1221	fun_OTU2836	bac_OTU1221	Proteobacteria	p__Ascomycota	Deltaproteobacteria	c__Dothideomycetes	Oligoflexaceae	f__Leptosphaeriaceae	NA	g__Plenodomus	OTU1221	s__biglobosus	fun_OTU2836_bac_OTU1221	0.00489025	0.0179127
fun_OTU3198	bac_OTU1221	fun_OTU3198	bac_OTU1221	Proteobacteria	NA	Deltaproteobacteria	NA	Oligoflexaceae	NA	NA	NA	OTU1221	s__OTU3198	fun_OTU3198_bac_OTU1221	0.00489025	0.000405294
fun_OTU3436	bac_OTU1221	fun_OTU3436	bac_OTU1221	Proteobacteria	p__Basidiomycota	Deltaproteobacteria	c__Agaricomycetes	Oligoflexaceae	f__Ganodermataceae	NA	g__Ganoderma	OTU1221	s__lobatum	fun_OTU3436_bac_OTU1221	0.00489025	0.000571398
fun_OTU8919	bac_OTU1221	fun_OTU8919	bac_OTU1221	Proteobacteria	p__Chytridiomycota	Deltaproteobacteria	c__Rhizophydiomycetes	Oligoflexaceae	f__Alphamycetaceae	NA	g__Betamyces	OTU1221	s__OTU8919	fun_OTU8919_bac_OTU1221	0.00489025	0.00138199
fun_OTU259	bac_OTU1227	fun_OTU259	bac_OTU1227	Chloroflexi	p__Ascomycota	Chloroflexia	c__Dothideomycetes	AKIW781	f__Phaeosphaeriaceae	NA	g__Poaceicola	OTU1227	s__agrostina	fun_OTU259_bac_OTU1227	0.0157993	0.000358785
fun_OTU451	bac_OTU1227	fun_OTU451	bac_OTU1227	Chloroflexi	NA	Chloroflexia	NA	AKIW781	NA	NA	NA	OTU1227	s__OTU451	fun_OTU451_bac_OTU1227	0.0157993	0.262677
fun_OTU680	bac_OTU1227	fun_OTU680	bac_OTU1227	Chloroflexi	p__Basidiomycota	Chloroflexia	NA	AKIW781	NA	NA	NA	OTU1227	s__OTU680	fun_OTU680_bac_OTU1227	0.0157993	0.00295665
fun_OTU1904	bac_OTU1227	fun_OTU1904	bac_OTU1227	Chloroflexi	p__Basidiomycota	Chloroflexia	c__Agaricomycetes	AKIW781	f__Psathyrellaceae	NA	g__Psathyrella	OTU1227	s__candolleana	fun_OTU1904_bac_OTU1227	0.0157993	0.00166104
fun_OTU5097	bac_OTU1227	fun_OTU5097	bac_OTU1227	Chloroflexi	p__Basidiomycota	Chloroflexia	c__Microbotryomycetes	AKIW781	NA	NA	NA	OTU1227	s__OTU5097	fun_OTU5097_bac_OTU1227	0.0157993	0.0105244
fun_OTU315	bac_OTU1243	fun_OTU315	bac_OTU1243	Actinobacteria	p__Ascomycota	Actinobacteria	c__Leotiomycetes	Micrococcaceae	NA	Pseudarthrobacter	NA	OTU1243	s__OTU315	fun_OTU315_bac_OTU1243	0.0761861	0.000418582
fun_OTU386	bac_OTU1243	fun_OTU386	bac_OTU1243	Actinobacteria	p__Ascomycota	Actinobacteria	c__Leotiomycetes	Micrococcaceae	f__Helotiaceae	Pseudarthrobacter	g__Tetracladium	OTU1243	s__OTU386	fun_OTU386_bac_OTU1243	0.0761861	0.220427
fun_OTU1085	bac_OTU1243	fun_OTU1085	bac_OTU1243	Actinobacteria	NA	Actinobacteria	NA	Micrococcaceae	NA	Pseudarthrobacter	NA	OTU1243	s__OTU1085	fun_OTU1085_bac_OTU1243	0.0761861	0.000411938
fun_OTU1409	bac_OTU1243	fun_OTU1409	bac_OTU1243	Actinobacteria	NA	Actinobacteria	NA	Micrococcaceae	NA	Pseudarthrobacter	NA	OTU1243	s__OTU1409	fun_OTU1409_bac_OTU1243	0.0761861	0.0261913
fun_OTU1681	bac_OTU1243	fun_OTU1681	bac_OTU1243	Actinobacteria	NA	Actinobacteria	NA	Micrococcaceae	NA	Pseudarthrobacter	NA	OTU1243	s__OTU1681	fun_OTU1681_bac_OTU1243	0.0761861	0.00502963
fun_OTU1723	bac_OTU1243	fun_OTU1723	bac_OTU1243	Actinobacteria	p__Basidiomycota	Actinobacteria	c__Microbotryomycetes	Micrococcaceae	NA	Pseudarthrobacter	NA	OTU1243	s__OTU1723	fun_OTU1723_bac_OTU1243	0.0761861	0.00131554
fun_OTU2098	bac_OTU1243	fun_OTU2098	bac_OTU1243	Actinobacteria	p__Basidiomycota	Actinobacteria	c__Agaricomycetes	Micrococcaceae	f__Strophariaceae	Pseudarthrobacter	g__Stropharia	OTU1243	s__aeruginosa	fun_OTU2098_bac_OTU1243	0.0761861	0.000571398
fun_OTU2664	bac_OTU1243	fun_OTU2664	bac_OTU1243	Actinobacteria	p__Ascomycota	Actinobacteria	c__Eurotiomycetes	Micrococcaceae	f__Verrucariaceae	Pseudarthrobacter	g__Polyblastia	OTU1243	s__OTU2664	fun_OTU2664_bac_OTU1243	0.0761861	0.00146172
fun_OTU2826	bac_OTU1243	fun_OTU2826	bac_OTU1243	Actinobacteria	p__Ascomycota	Actinobacteria	c__Dothideomycetes	Micrococcaceae	f__Phaeosphaeriaceae	Pseudarthrobacter	g__Juncaceicola	OTU1243	s__OTU2826	fun_OTU2826_bac_OTU1243	0.0761861	0.00797964
fun_OTU33	bac_OTU1257	fun_OTU33	bac_OTU1257	Chloroflexi	p__Basidiomycota	Chloroflexia	c__Agaricomycetes	JG30-KF-CM45	f__Suillaceae	NA	g__Suillus	OTU1257	s__grevillei	fun_OTU33_bac_OTU1257	0.00289874	0.00272411
fun_OTU188	bac_OTU1257	fun_OTU188	bac_OTU1257	Chloroflexi	p__Basidiomycota	Chloroflexia	c__Agaricomycetes	JG30-KF-CM45	f__Tylosporaceae	NA	g__Amphinema	OTU1257	s__OTU188	fun_OTU188_bac_OTU1257	0.00289874	0.000657772
bac_OTU1257	fun_OTU1739	fun_OTU1739	bac_OTU1257	Chloroflexi	p__Basidiomycota	Chloroflexia	c__Microbotryomycetes	JG30-KF-CM45	f__Sporidiobolaceae	NA	g__Rhodotorula	OTU1257	s__OTU1739	fun_OTU1739_bac_OTU1257	0.00289874	0.0564953
fun_OTU2838	bac_OTU1257	fun_OTU2838	bac_OTU1257	Chloroflexi	p__Ascomycota	Chloroflexia	c__Dothideomycetes	JG30-KF-CM45	NA	NA	NA	OTU1257	s__OTU2838	fun_OTU2838_bac_OTU1257	0.00289874	0.00325564
fun_OTU1732	bac_OTU1263	fun_OTU1732	bac_OTU1263	Acidobacteria	p__Basidiomycota	Blastocatellia_(Subgroup_4)	c__Microbotryomycetes	NA	f__Sporidiobolaceae	NA	g__Rhodotorula	OTU1263	s__OTU1732	fun_OTU1732_bac_OTU1263	0.00772261	0.0723616
fun_OTU2034	bac_OTU1263	fun_OTU2034	bac_OTU1263	Acidobacteria	NA	Blastocatellia_(Subgroup_4)	NA	NA	NA	NA	NA	OTU1263	s__OTU2034	fun_OTU2034_bac_OTU1263	0.00772261	0.000744146
fun_OTU3839	bac_OTU1263	fun_OTU3839	bac_OTU1263	Acidobacteria	NA	Blastocatellia_(Subgroup_4)	NA	NA	NA	NA	NA	OTU1263	s__OTU3839	fun_OTU3839_bac_OTU1263	0.00772261	0.0675313
fun_OTU5445	bac_OTU1263	fun_OTU5445	bac_OTU1263	Acidobacteria	p__Rozellomycota	Blastocatellia_(Subgroup_4)	NA	NA	NA	NA	NA	OTU1263	s__OTU5445	fun_OTU5445_bac_OTU1263	0.00772261	0.00259122
fun_OTU5746	bac_OTU1263	fun_OTU5746	bac_OTU1263	Acidobacteria	p__Ascomycota	Blastocatellia_(Subgroup_4)	c__Eurotiomycetes	NA	f__Verrucariaceae	NA	g__Verrucaria	OTU1263	s__alpicola	fun_OTU5746_bac_OTU1263	0.00772261	0.00263109
fun_OTU30	bac_OTU1267	fun_OTU30	bac_OTU1267	Proteobacteria	p__Ascomycota	Deltaproteobacteria	c__Dothideomycetes	Haliangiaceae	f__Sporormiaceae	Haliangium	g__Sporormiella	OTU1267	s__intermedia	fun_OTU30_bac_OTU1267	0.0112409	0.0143846
fun_OTU282	bac_OTU1267	fun_OTU282	bac_OTU1267	Proteobacteria	p__Basidiomycota	Deltaproteobacteria	c__Agaricomycetes	Haliangiaceae	f__Psathyrellaceae	Haliangium	g__Coprinopsis	OTU1267	s__acuminata	fun_OTU282_bac_OTU1267	0.0112409	0.000823876
fun_OTU548	bac_OTU1267	fun_OTU548	bac_OTU1267	Proteobacteria	NA	Deltaproteobacteria	NA	Haliangiaceae	NA	Haliangium	NA	OTU1267	s__OTU548	fun_OTU548_bac_OTU1267	0.0112409	0.00492333
fun_OTU699	bac_OTU1267	fun_OTU699	bac_OTU1267	Proteobacteria	p__Basidiomycota	Deltaproteobacteria	c__Agaricomycetes	Haliangiaceae	f__Boletaceae	Haliangium	g__Boletus	OTU1267	s__edulis	fun_OTU699_bac_OTU1267	0.0112409	0.000724214
fun_OTU870	bac_OTU1267	fun_OTU870	bac_OTU1267	Proteobacteria	NA	Deltaproteobacteria	NA	Haliangiaceae	NA	Haliangium	NA	OTU1267	s__OTU870	fun_OTU870_bac_OTU1267	0.0112409	0.00130226
fun_OTU2599	bac_OTU1267	fun_OTU2599	bac_OTU1267	Proteobacteria	p__Ascomycota	Deltaproteobacteria	c__Eurotiomycetes	Haliangiaceae	NA	Haliangium	NA	OTU1267	s__OTU2599	fun_OTU2599_bac_OTU1267	0.0112409	0.000930183
fun_OTU2627	bac_OTU1267	fun_OTU2627	bac_OTU1267	Proteobacteria	p__Ascomycota	Deltaproteobacteria	c__Eurotiomycetes	Haliangiaceae	f__Verrucariaceae	Haliangium	g__Polyblastia	OTU1267	s__moravica	fun_OTU2627_bac_OTU1267	0.0112409	0.00212613
fun_OTU5746	bac_OTU1267	fun_OTU5746	bac_OTU1267	Proteobacteria	p__Ascomycota	Deltaproteobacteria	c__Eurotiomycetes	Haliangiaceae	f__Verrucariaceae	Haliangium	g__Verrucaria	OTU1267	s__alpicola	fun_OTU5746_bac_OTU1267	0.0112409	0.00263109
fun_OTU9829	bac_OTU1267	fun_OTU9829	bac_OTU1267	Proteobacteria	NA	Deltaproteobacteria	NA	Haliangiaceae	NA	Haliangium	NA	OTU1267	s__OTU9829	fun_OTU9829_bac_OTU1267	0.0112409	0.000923539
fun_OTU571	bac_OTU1271	fun_OTU571	bac_OTU1271	Proteobacteria	NA	Deltaproteobacteria	NA	Bdellovibrionaceae	NA	Bdellovibrio	NA	OTU1271	s__OTU571	fun_OTU571_bac_OTU1271	0.00971411	0.0409148
fun_OTU907	bac_OTU1271	fun_OTU907	bac_OTU1271	Proteobacteria	NA	Deltaproteobacteria	NA	Bdellovibrionaceae	NA	Bdellovibrio	NA	OTU1271	s__OTU907	fun_OTU907_bac_OTU1271	0.00971411	0.0239655
fun_OTU931	bac_OTU1271	fun_OTU931	bac_OTU1271	Proteobacteria	NA	Deltaproteobacteria	NA	Bdellovibrionaceae	NA	Bdellovibrio	NA	OTU1271	s__OTU931	fun_OTU931_bac_OTU1271	0.00971411	0.000604619
fun_OTU978	bac_OTU1271	fun_OTU978	bac_OTU1271	Proteobacteria	NA	Deltaproteobacteria	NA	Bdellovibrionaceae	NA	Bdellovibrio	NA	OTU1271	s__OTU978	fun_OTU978_bac_OTU1271	0.00971411	0.00190023
fun_OTU1726	bac_OTU1271	fun_OTU1726	bac_OTU1271	Proteobacteria	p__Chytridiomycota	Deltaproteobacteria	NA	Bdellovibrionaceae	NA	Bdellovibrio	NA	OTU1271	s__OTU1726	fun_OTU1726_bac_OTU1271	0.00971411	0.00390012
bac_OTU1271	fun_OTU2155	fun_OTU2155	bac_OTU1271	Proteobacteria	p__Ascomycota	Deltaproteobacteria	c__Taphrinomycetes	Bdellovibrionaceae	NA	Bdellovibrio	NA	OTU1271	s__OTU2155	fun_OTU2155_bac_OTU1271	0.00971411	0.000564754
bac_OTU1271	fun_OTU2647	fun_OTU2647	bac_OTU1271	Proteobacteria	p__Ascomycota	Deltaproteobacteria	c__Eurotiomycetes	Bdellovibrionaceae	f__Verrucariaceae	Bdellovibrio	g__Polyblastia	OTU1271	s__moravica	fun_OTU2647_bac_OTU1271	0.00971411	0.00935498
fun_OTU2783	bac_OTU1271	fun_OTU2783	bac_OTU1271	Proteobacteria	p__Ascomycota	Deltaproteobacteria	c__Eurotiomycetes	Bdellovibrionaceae	f__Verrucariaceae	Bdellovibrio	g__Polyblastia	OTU1271	s__OTU2783	fun_OTU2783_bac_OTU1271	0.00971411	0.00156138
fun_OTU554	bac_OTU1276	fun_OTU554	bac_OTU1276	Actinobacteria	p__Basidiomycota	Thermoleophilia	c__Microbotryomycetes	67-14	f__Sporidiobolaceae	NA	g__Rhodotorula	OTU1276	s__OTU554	fun_OTU554_bac_OTU1276	0.0104665	0.0241781
fun_OTU566	bac_OTU1276	fun_OTU566	bac_OTU1276	Actinobacteria	p__Ascomycota	Thermoleophilia	c__Pezizomycetes	67-14	f__Pyronemataceae	NA	g__Cheilymenia	OTU1276	s__stercorea	fun_OTU566_bac_OTU1276	0.0104665	0.00817232
fun_OTU2070	bac_OTU1276	fun_OTU2070	bac_OTU1276	Actinobacteria	p__Basidiomycota	Thermoleophilia	c__Agaricomycetes	67-14	f__Bondarzewiaceae	NA	g__Heterobasidion	OTU1276	s__irregulare	fun_OTU2070_bac_OTU1276	0.0104665	0.0237728
fun_OTU2669	bac_OTU1276	fun_OTU2669	bac_OTU1276	Actinobacteria	p__Ascomycota	Thermoleophilia	c__Eurotiomycetes	67-14	f__Aspergillaceae	NA	g__Penicillium	OTU1276	s__penicillioides	fun_OTU2669_bac_OTU1276	0.0104665	0.00136205
fun_OTU2829	bac_OTU1276	fun_OTU2829	bac_OTU1276	Actinobacteria	p__Ascomycota	Thermoleophilia	c__Dothideomycetes	67-14	f__Leptosphaeriaceae	NA	g__Plenodomus	OTU1276	s__biglobosus	fun_OTU2829_bac_OTU1276	0.0104665	0.0704747
fun_OTU4438	bac_OTU1276	fun_OTU4438	bac_OTU1276	Actinobacteria	p__Basidiomycota	Thermoleophilia	c__Microbotryomycetes	67-14	NA	NA	NA	OTU1276	s__OTU4438	fun_OTU4438_bac_OTU1276	0.0104665	0.0120259
fun_OTU1025	bac_OTU1280	fun_OTU1025	bac_OTU1280	Proteobacteria	p__Chytridiomycota	Alphaproteobacteria	c__Rhizophydiomycetes	Caulobacteraceae	f__Halomycetaceae	Phenylobacterium	g__Paranamyces	OTU1280	s__OTU1025	fun_OTU1025_bac_OTU1280	0.0092273	0.0200189
fun_OTU1193	bac_OTU1280	fun_OTU1193	bac_OTU1280	Proteobacteria	p__Basidiomycota	Alphaproteobacteria	c__Agaricomycetes	Caulobacteraceae	f__Suillaceae	Phenylobacterium	g__Suillus	OTU1280	s__cavipes	fun_OTU1193_bac_OTU1280	0.0092273	0.00190688
bac_OTU1280	fun_OTU1605	fun_OTU1605	bac_OTU1280	Proteobacteria	p__Basidiomycota	Alphaproteobacteria	c__Microbotryomycetes	Caulobacteraceae	NA	Phenylobacterium	NA	OTU1280	s__OTU1605	fun_OTU1605_bac_OTU1280	0.0092273	0.0051758
fun_OTU1732	bac_OTU1280	fun_OTU1732	bac_OTU1280	Proteobacteria	p__Basidiomycota	Alphaproteobacteria	c__Microbotryomycetes	Caulobacteraceae	f__Sporidiobolaceae	Phenylobacterium	g__Rhodotorula	OTU1280	s__OTU1732	fun_OTU1732_bac_OTU1280	0.0092273	0.0723616
fun_OTU101	bac_OTU1286	fun_OTU101	bac_OTU1286	Proteobacteria	p__Basidiomycota	Gammaproteobacteria	c__Microbotryomycetes	Xanthomonadaceae	f__Camptobasidiaceae	Arenimonas	NA	OTU1286	s__OTU101	fun_OTU101_bac_OTU1286	0.00535493	0.534005
fun_OTU1270	bac_OTU1286	fun_OTU1270	bac_OTU1286	Proteobacteria	p__Chytridiomycota	Gammaproteobacteria	c__Rhizophydiomycetes	Xanthomonadaceae	f__Alphamycetaceae	Arenimonas	g__Betamyces	OTU1286	s__OTU1270	fun_OTU1270_bac_OTU1286	0.00535493	0.057977
fun_OTU1297	bac_OTU1286	fun_OTU1297	bac_OTU1286	Proteobacteria	p__Chytridiomycota	Gammaproteobacteria	NA	Xanthomonadaceae	NA	Arenimonas	NA	OTU1286	s__OTU1297	fun_OTU1297_bac_OTU1286	0.00535493	0.0235801
fun_OTU1743	bac_OTU1286	fun_OTU1743	bac_OTU1286	Proteobacteria	p__Basidiomycota	Gammaproteobacteria	c__Agaricomycetes	Xanthomonadaceae	f__Hydnodontaceae	Arenimonas	g__Trechispora	OTU1286	s__hymenocystis	fun_OTU1743_bac_OTU1286	0.00535493	0.00500306
fun_OTU2317	bac_OTU1286	fun_OTU2317	bac_OTU1286	Proteobacteria	p__Basidiomycota	Gammaproteobacteria	c__Agaricomycetes	Xanthomonadaceae	f__Ganodermataceae	Arenimonas	g__Ganoderma	OTU1286	s__OTU2317	fun_OTU2317_bac_OTU1286	0.00535493	0.137873
fun_OTU2463	bac_OTU1286	fun_OTU2463	bac_OTU1286	Proteobacteria	p__Basidiomycota	Gammaproteobacteria	c__Agaricomycetes	Xanthomonadaceae	f__Tylosporaceae	Arenimonas	g__Amphinema	OTU1286	s__byssoides	fun_OTU2463_bac_OTU1286	0.00535493	0.0067704
fun_OTU2683	bac_OTU1286	fun_OTU2683	bac_OTU1286	Proteobacteria	p__Ascomycota	Gammaproteobacteria	c__Eurotiomycetes	Xanthomonadaceae	f__Verrucariaceae	Arenimonas	g__Verrucaria	OTU1286	s__OTU2683	fun_OTU2683_bac_OTU1286	0.00535493	0.00334202
fun_OTU5186	bac_OTU1286	fun_OTU5186	bac_OTU1286	Proteobacteria	p__Basidiomycota	Gammaproteobacteria	c__Agaricomycetes	Xanthomonadaceae	f__Psathyrellaceae	Arenimonas	g__Coprinellus	OTU1286	s__silvaticus	fun_OTU5186_bac_OTU1286	0.00535493	0.0007973
fun_OTU7178	bac_OTU1286	fun_OTU7178	bac_OTU1286	Proteobacteria	NA	Gammaproteobacteria	NA	Xanthomonadaceae	NA	Arenimonas	NA	OTU1286	s__OTU7178	fun_OTU7178_bac_OTU1286	0.00535493	0.00624552
fun_OTU285	bac_OTU1298	fun_OTU285	bac_OTU1298	Proteobacteria	p__Ascomycota	Deltaproteobacteria	c__Dothideomycetes	Haliangiaceae	f__Sporormiaceae	Haliangium	g__Preussia	OTU1298	s__tetramera	fun_OTU285_bac_OTU1298	0.00683749	0.00453796
fun_OTU330	bac_OTU1298	fun_OTU330	bac_OTU1298	Proteobacteria	p__Basidiomycota	Deltaproteobacteria	c__Agaricomycetes	Haliangiaceae	f__Lycoperdaceae	Haliangium	g__Lycoperdon	OTU1298	s__OTU330	fun_OTU330_bac_OTU1298	0.00683749	0.0107303
fun_OTU461	bac_OTU1298	fun_OTU461	bac_OTU1298	Proteobacteria	NA	Deltaproteobacteria	NA	Haliangiaceae	NA	Haliangium	NA	OTU1298	s__OTU461	fun_OTU461_bac_OTU1298	0.00683749	0.00568741
fun_OTU495	bac_OTU1298	fun_OTU495	bac_OTU1298	Proteobacteria	p__Basidiomycota	Deltaproteobacteria	c__Agaricomycetes	Haliangiaceae	f__Fomitopsidaceae	Haliangium	g__Fomitopsis	OTU1298	s__pinicola	fun_OTU495_bac_OTU1298	0.00683749	0.00095676
fun_OTU1833	bac_OTU1298	fun_OTU1833	bac_OTU1298	Proteobacteria	p__Basidiomycota	Deltaproteobacteria	c__Microbotryomycetes	Haliangiaceae	f__Camptobasidiaceae	Haliangium	NA	OTU1298	s__OTU1833	fun_OTU1833_bac_OTU1298	0.00683749	0.00582029
fun_OTU1906	bac_OTU1298	fun_OTU1906	bac_OTU1298	Proteobacteria	NA	Deltaproteobacteria	NA	Haliangiaceae	NA	Haliangium	NA	OTU1298	s__OTU1906	fun_OTU1906_bac_OTU1298	0.00683749	0.0839822
fun_OTU1944	bac_OTU1298	fun_OTU1944	bac_OTU1298	Proteobacteria	p__Basidiomycota	Deltaproteobacteria	c__Agaricomycetes	Haliangiaceae	f__Crepidotaceae	Haliangium	g__Crepidotus	OTU1298	s__applanatus	fun_OTU1944_bac_OTU1298	0.00683749	0.000465092
fun_OTU2098	bac_OTU1298	fun_OTU2098	bac_OTU1298	Proteobacteria	p__Basidiomycota	Deltaproteobacteria	c__Agaricomycetes	Haliangiaceae	f__Strophariaceae	Haliangium	g__Stropharia	OTU1298	s__aeruginosa	fun_OTU2098_bac_OTU1298	0.00683749	0.000571398
fun_OTU386	bac_OTU1300	fun_OTU386	bac_OTU1300	Actinobacteria	p__Ascomycota	Actinobacteria	c__Leotiomycetes	Microbacteriaceae	f__Helotiaceae	Cryobacterium	g__Tetracladium	OTU1300	s__OTU386	fun_OTU386_bac_OTU1300	0.0228802	0.220427
fun_OTU554	bac_OTU1300	fun_OTU554	bac_OTU1300	Actinobacteria	p__Basidiomycota	Actinobacteria	c__Microbotryomycetes	Microbacteriaceae	f__Sporidiobolaceae	Cryobacterium	g__Rhodotorula	OTU1300	s__OTU554	fun_OTU554_bac_OTU1300	0.0228802	0.0241781
fun_OTU1174	bac_OTU1300	fun_OTU1174	bac_OTU1300	Actinobacteria	NA	Actinobacteria	NA	Microbacteriaceae	NA	Cryobacterium	NA	OTU1300	s__OTU1174	fun_OTU1174_bac_OTU1300	0.0228802	0.0443232
fun_OTU1409	bac_OTU1300	fun_OTU1409	bac_OTU1300	Actinobacteria	NA	Actinobacteria	NA	Microbacteriaceae	NA	Cryobacterium	NA	OTU1300	s__OTU1409	fun_OTU1409_bac_OTU1300	0.0228802	0.0261913
fun_OTU1714	bac_OTU1300	fun_OTU1714	bac_OTU1300	Actinobacteria	p__Basidiomycota	Actinobacteria	c__Microbotryomycetes	Microbacteriaceae	f__Camptobasidiaceae	Cryobacterium	NA	OTU1300	s__OTU1714	fun_OTU1714_bac_OTU1300	0.0228802	0.000591331
fun_OTU2267	bac_OTU1300	fun_OTU2267	bac_OTU1300	Actinobacteria	p__Basidiomycota	Actinobacteria	c__Agaricomycetes	Microbacteriaceae	f__Psathyrellaceae	Cryobacterium	g__Coprinellus	OTU1300	s__brevisetulosus	fun_OTU2267_bac_OTU1300	0.0228802	0.00119595
fun_OTU2835	bac_OTU1300	fun_OTU2835	bac_OTU1300	Actinobacteria	p__Ascomycota	Actinobacteria	c__Dothideomycetes	Microbacteriaceae	NA	Cryobacterium	NA	OTU1300	s__OTU2835	fun_OTU2835_bac_OTU1300	0.0228802	0.00123581
fun_OTU171	bac_OTU1301	fun_OTU171	bac_OTU1301	Proteobacteria	NA	Deltaproteobacteria	NA	Nannocystaceae	NA	Nannocystis	NA	OTU1301	s__OTU171	fun_OTU171_bac_OTU1301	0.0239423	0.0384896
fun_OTU412	bac_OTU1301	fun_OTU412	bac_OTU1301	Proteobacteria	NA	Deltaproteobacteria	NA	Nannocystaceae	NA	Nannocystis	NA	OTU1301	s__OTU412	fun_OTU412_bac_OTU1301	0.0239423	0.0018205
fun_OTU821	bac_OTU1301	fun_OTU821	bac_OTU1301	Proteobacteria	NA	Deltaproteobacteria	NA	Nannocystaceae	NA	Nannocystis	NA	OTU1301	s__OTU821	fun_OTU821_bac_OTU1301	0.0239423	0.00241848
fun_OTU952	bac_OTU1301	fun_OTU952	bac_OTU1301	Proteobacteria	p__Basidiomycota	Deltaproteobacteria	c__Ustilaginomycetes	Nannocystaceae	f__Urocystidaceae	Nannocystis	g__Urocystis	OTU1301	s__agropyri	fun_OTU952_bac_OTU1301	0.0239423	0.0084248
fun_OTU1204	bac_OTU1301	fun_OTU1204	bac_OTU1301	Proteobacteria	p__Basidiomycota	Deltaproteobacteria	c__Agaricomycetes	Nannocystaceae	f__Suillaceae	Nannocystis	g__Suillus	OTU1301	s__viscidus	fun_OTU1204_bac_OTU1301	0.0239423	0.000843809
bac_OTU1301	fun_OTU1996	fun_OTU1996	bac_OTU1301	Proteobacteria	p__Basidiomycota	Deltaproteobacteria	c__Agaricomycetes	Nannocystaceae	f__Cortinariaceae	Nannocystis	g__Cortinarius	OTU1301	s__maculatocaespitosus	fun_OTU1996_bac_OTU1301	0.0239423	0.00039865
fun_OTU2577	bac_OTU1301	fun_OTU2577	bac_OTU1301	Proteobacteria	p__Ascomycota	Deltaproteobacteria	c__Dothideomycetes	Nannocystaceae	f__Pleosporaceae	Nannocystis	g__Curvularia	OTU1301	s__inaequalis	fun_OTU2577_bac_OTU1301	0.0239423	0.000710926
fun_OTU2941	bac_OTU1301	fun_OTU2941	bac_OTU1301	Proteobacteria	p__Ascomycota	Deltaproteobacteria	c__Leotiomycetes	Nannocystaceae	f__Helotiaceae	Nannocystis	g__Tetracladium	OTU1301	s__OTU2941	fun_OTU2941_bac_OTU1301	0.0239423	0.0568143
fun_OTU5746	bac_OTU1301	fun_OTU5746	bac_OTU1301	Proteobacteria	p__Ascomycota	Deltaproteobacteria	c__Eurotiomycetes	Nannocystaceae	f__Verrucariaceae	Nannocystis	g__Verrucaria	OTU1301	s__alpicola	fun_OTU5746_bac_OTU1301	0.0239423	0.00263109
fun_OTU402	bac_OTU1303	fun_OTU402	bac_OTU1303	Proteobacteria	p__Chytridiomycota	Deltaproteobacteria	c__Rhizophydiomycetes	27F-1492R	f__Alphamycetaceae	NA	g__Betamyces	OTU1303	s__OTU402	fun_OTU402_bac_OTU1303	0.00845282	0.00255136
fun_OTU1694	bac_OTU1303	fun_OTU1694	bac_OTU1303	Proteobacteria	p__Basidiomycota	Deltaproteobacteria	c__Microbotryomycetes	27F-1492R	NA	NA	NA	OTU1303	s__OTU1694	fun_OTU1694_bac_OTU1303	0.00845282	0.0149029
fun_OTU1780	bac_OTU1303	fun_OTU1780	bac_OTU1303	Proteobacteria	p__Basidiomycota	Deltaproteobacteria	c__Agaricomycetes	27F-1492R	f__Strophariaceae	NA	g__Hypholoma	OTU1303	s__capnoides	fun_OTU1780_bac_OTU1303	0.00845282	0.0059731
fun_OTU2276	bac_OTU1303	fun_OTU2276	bac_OTU1303	Proteobacteria	p__Basidiomycota	Deltaproteobacteria	c__Agaricomycetes	27F-1492R	f__Psathyrellaceae	NA	g__Coprinopsis	OTU1303	s__cinerea	fun_OTU2276_bac_OTU1303	0.00845282	0.000551466
fun_OTU2752	bac_OTU1303	fun_OTU2752	bac_OTU1303	Proteobacteria	p__Ascomycota	Deltaproteobacteria	c__Sordariomycetes	27F-1492R	f__Xylariaceae	NA	g__Xylaria	OTU1303	s__OTU2752	fun_OTU2752_bac_OTU1303	0.00845282	0.00103649
fun_OTU132	bac_OTU1310	fun_OTU132	bac_OTU1310	Actinobacteria	p__Chytridiomycota	Acidimicrobiia	c__Rhizophydiomycetes	NA	f__Alphamycetaceae	NA	g__Betamyces	OTU1310	s__OTU132	fun_OTU132_bac_OTU1310	0.00581961	0.337583
fun_OTU1133	bac_OTU1310	fun_OTU1133	bac_OTU1310	Actinobacteria	NA	Acidimicrobiia	NA	NA	NA	NA	NA	OTU1310	s__OTU1133	fun_OTU1133_bac_OTU1310	0.00581961	0.00320249
bac_OTU1310	fun_OTU1214	fun_OTU1214	bac_OTU1310	Actinobacteria	p__Rozellomycota	Acidimicrobiia	NA	NA	NA	NA	NA	OTU1310	s__OTU1214	fun_OTU1214_bac_OTU1310	0.00581961	0.000418582
fun_OTU1296	bac_OTU1310	fun_OTU1296	bac_OTU1310	Actinobacteria	p__Basidiomycota	Acidimicrobiia	NA	NA	NA	NA	NA	OTU1310	s__OTU1296	fun_OTU1296_bac_OTU1310	0.00581961	0.00593324
fun_OTU1652	bac_OTU1310	fun_OTU1652	bac_OTU1310	Actinobacteria	p__Basidiomycota	Acidimicrobiia	c__Agaricomycetes	NA	f__Strophariaceae	NA	g__Galerina	OTU1310	s__marginata	fun_OTU1652_bac_OTU1310	0.00581961	0.000259122
fun_OTU1872	bac_OTU1310	fun_OTU1872	bac_OTU1310	Actinobacteria	NA	Acidimicrobiia	NA	NA	NA	NA	NA	OTU1310	s__OTU1872	fun_OTU1872_bac_OTU1310	0.00581961	0.00414596
fun_OTU1907	bac_OTU1310	fun_OTU1907	bac_OTU1310	Actinobacteria	p__Monoblepharomycota	Acidimicrobiia	c__Monoblepharidomycetes	NA	NA	NA	NA	OTU1310	s__OTU1907	fun_OTU1907_bac_OTU1310	0.00581961	0.0292609
fun_OTU2142	bac_OTU1310	fun_OTU2142	bac_OTU1310	Actinobacteria	NA	Acidimicrobiia	NA	NA	NA	NA	NA	OTU1310	s__OTU2142	fun_OTU2142_bac_OTU1310	0.00581961	0.0632392
fun_OTU2783	bac_OTU1310	fun_OTU2783	bac_OTU1310	Actinobacteria	p__Ascomycota	Acidimicrobiia	c__Eurotiomycetes	NA	f__Verrucariaceae	NA	g__Polyblastia	OTU1310	s__OTU2783	fun_OTU2783_bac_OTU1310	0.00581961	0.00156138
fun_OTU3266	bac_OTU1310	fun_OTU3266	bac_OTU1310	Actinobacteria	p__Basidiomycota	Acidimicrobiia	c__Microbotryomycetes	NA	f__Camptobasidiaceae	NA	g__Glaciozyma	OTU1310	s__OTU3266	fun_OTU3266_bac_OTU1310	0.00581961	0.00140192
fun_OTU10324	bac_OTU1310	fun_OTU10324	bac_OTU1310	Actinobacteria	p__Ascomycota	Acidimicrobiia	c__Dothideomycetes	NA	f__Pleosporales_fam_Incertae_sedis	NA	g__Neohendersonia	OTU1310	s__kickxii	fun_OTU10324_bac_OTU1310	0.00581961	0.000531533
fun_OTU363	bac_OTU1321	fun_OTU363	bac_OTU1321	Proteobacteria	p__Basidiomycota	Gammaproteobacteria	c__Agaricomycetes	Burkholderiaceae	f__Suillaceae	NA	g__Suillus	OTU1321	s__plorans	fun_OTU363_bac_OTU1321	0.0166844	0.00485024
fun_OTU1277	bac_OTU1321	fun_OTU1277	bac_OTU1321	Proteobacteria	p__Chytridiomycota	Gammaproteobacteria	c__Rhizophydiomycetes	Burkholderiaceae	f__Alphamycetaceae	NA	g__Betamyces	OTU1321	s__americae-meridionalis	fun_OTU1277_bac_OTU1321	0.0166844	0.0142783
fun_OTU1528	bac_OTU1321	fun_OTU1528	bac_OTU1321	Proteobacteria	p__Basidiomycota	Gammaproteobacteria	c__Microbotryomycetes	Burkholderiaceae	NA	NA	NA	OTU1321	s__OTU1528	fun_OTU1528_bac_OTU1321	0.0166844	0.0639302
fun_OTU1567	bac_OTU1321	fun_OTU1567	bac_OTU1321	Proteobacteria	NA	Gammaproteobacteria	NA	Burkholderiaceae	NA	NA	NA	OTU1321	s__OTU1567	fun_OTU1567_bac_OTU1321	0.0166844	0.00343503
fun_OTU1618	bac_OTU1321	fun_OTU1618	bac_OTU1321	Proteobacteria	p__Basidiomycota	Gammaproteobacteria	c__Pucciniomycetes	Burkholderiaceae	f__Coleosporiaceae	NA	g__Chrysomyxa	OTU1321	s__OTU1618	fun_OTU1618_bac_OTU1321	0.0166844	0.00605283
fun_OTU1947	bac_OTU1321	fun_OTU1947	bac_OTU1321	Proteobacteria	p__Basidiomycota	Gammaproteobacteria	c__Microbotryomycetes	Burkholderiaceae	f__Kriegeriaceae	NA	g__Phenoliferia	OTU1321	s__psychrophenolica	fun_OTU1947_bac_OTU1321	0.0166844	0.162682
fun_OTU2426	bac_OTU1321	fun_OTU2426	bac_OTU1321	Proteobacteria	p__Basidiomycota	Gammaproteobacteria	c__Agaricomycetes	Burkholderiaceae	f__Cortinariaceae	NA	g__Cortinarius	OTU1321	s__fragrantissimus	fun_OTU2426_bac_OTU1321	0.0166844	0.000345497
fun_OTU2849	bac_OTU1321	fun_OTU2849	bac_OTU1321	Proteobacteria	p__Ascomycota	Gammaproteobacteria	c__Pezizomycotina_cls_Incertae_sedis	Burkholderiaceae	f__Pezizomycotina_fam_Incertae_sedis	NA	g__Ciliophora	OTU1321	s__OTU2849	fun_OTU2849_bac_OTU1321	0.0166844	0.00243841
fun_OTU2941	bac_OTU1321	fun_OTU2941	bac_OTU1321	Proteobacteria	p__Ascomycota	Gammaproteobacteria	c__Leotiomycetes	Burkholderiaceae	f__Helotiaceae	NA	g__Tetracladium	OTU1321	s__OTU2941	fun_OTU2941_bac_OTU1321	0.0166844	0.0568143
fun_OTU6328	bac_OTU1321	fun_OTU6328	bac_OTU1321	Proteobacteria	NA	Gammaproteobacteria	NA	Burkholderiaceae	NA	NA	NA	OTU1321	s__OTU6328	fun_OTU6328_bac_OTU1321	0.0166844	0.00300981
fun_OTU1022	bac_OTU1363	fun_OTU1022	bac_OTU1363	Bacteroidetes	p__Monoblepharomycota	Bacteroidia	NA	Chitinophagaceae	NA	Sediminibacterium	NA	OTU1363	s__OTU1022	fun_OTU1022_bac_OTU1363	0.0493893	0.00271746
fun_OTU2370	bac_OTU1363	fun_OTU2370	bac_OTU1363	Bacteroidetes	p__Mucoromycota	Bacteroidia	c__Mucoromycetes	Chitinophagaceae	f__Rhizopodaceae	Sediminibacterium	g__Rhizopus	OTU1363	s__arrhizus	fun_OTU2370_bac_OTU1363	0.0493893	0.00138199
fun_OTU394	bac_OTU1375	fun_OTU394	bac_OTU1375	Proteobacteria	p__Basidiomycota	Alphaproteobacteria	c__Agaricomycetes	Caulobacteraceae	f__Bolbitiaceae	PMMR1	g__Agrocybe	OTU1375	s__praecox	fun_OTU394_bac_OTU1375	0.00387237	0.000418582
fun_OTU1761	bac_OTU1375	fun_OTU1761	bac_OTU1375	Proteobacteria	p__Basidiomycota	Alphaproteobacteria	c__Microbotryomycetes	Caulobacteraceae	f__Camptobasidiaceae	PMMR1	NA	OTU1375	s__OTU1761	fun_OTU1761_bac_OTU1375	0.00387237	0.00118266
bac_OTU1375	fun_OTU2715	fun_OTU2715	bac_OTU1375	Proteobacteria	p__Ascomycota	Alphaproteobacteria	c__Eurotiomycetes	Caulobacteraceae	f__Verrucariaceae	PMMR1	g__Polyblastia	OTU1375	s__OTU2715	fun_OTU2715_bac_OTU1375	0.00387237	0.0011428
fun_OTU2724	bac_OTU1375	fun_OTU2724	bac_OTU1375	Proteobacteria	p__Ascomycota	Alphaproteobacteria	c__Dothideomycetes	Caulobacteraceae	f__Sporormiaceae	PMMR1	g__Sporormiella	OTU1375	s__intermedia	fun_OTU2724_bac_OTU1375	0.00387237	0.00550801
fun_OTU2934	bac_OTU1375	fun_OTU2934	bac_OTU1375	Proteobacteria	p__Ascomycota	Alphaproteobacteria	c__Leotiomycetes	Caulobacteraceae	f__Helotiaceae	PMMR1	g__Tetracladium	OTU1375	s__OTU2934	fun_OTU2934_bac_OTU1375	0.00387237	0.0624684
fun_OTU5186	bac_OTU1375	fun_OTU5186	bac_OTU1375	Proteobacteria	p__Basidiomycota	Alphaproteobacteria	c__Agaricomycetes	Caulobacteraceae	f__Psathyrellaceae	PMMR1	g__Coprinellus	OTU1375	s__silvaticus	fun_OTU5186_bac_OTU1375	0.00387237	0.0007973
fun_OTU6328	bac_OTU1375	fun_OTU6328	bac_OTU1375	Proteobacteria	NA	Alphaproteobacteria	NA	Caulobacteraceae	NA	PMMR1	NA	OTU1375	s__OTU6328	fun_OTU6328_bac_OTU1375	0.00387237	0.00300981
fun_OTU474	bac_OTU1377	fun_OTU474	bac_OTU1377	Actinobacteria	p__Ascomycota	Actinobacteria	c__Leotiomycetes	Streptomycetaceae	f__Helotiaceae	Streptomyces	g__Tetracladium	OTU1377	s__OTU474	fun_OTU474_bac_OTU1377	0.00905027	0.00414596
bac_OTU1377	fun_OTU1063	fun_OTU1063	bac_OTU1377	Actinobacteria	p__Basidiomycota	Actinobacteria	c__Pucciniomycetes	Streptomycetaceae	f__Pucciniastraceae	Streptomyces	g__Pucciniastrum	OTU1377	s__goeppertianum	fun_OTU1063_bac_OTU1377	0.00905027	0.000910251
fun_OTU1210	bac_OTU1377	fun_OTU1210	bac_OTU1377	Actinobacteria	p__Basidiomycota	Actinobacteria	c__Agaricomycetes	Streptomycetaceae	f__Suillaceae	Streptomyces	g__Suillus	OTU1377	s__tridentinus	fun_OTU1210_bac_OTU1377	0.00905027	0.00112951
fun_OTU1897	bac_OTU1377	fun_OTU1897	bac_OTU1377	Actinobacteria	p__Basidiomycota	Actinobacteria	c__Microbotryomycetes	Streptomycetaceae	f__Sporidiobolaceae	Streptomyces	g__Rhodotorula	OTU1377	s__OTU1897	fun_OTU1897_bac_OTU1377	0.00905027	0.00137534
fun_OTU2872	bac_OTU1377	fun_OTU2872	bac_OTU1377	Actinobacteria	p__Ascomycota	Actinobacteria	c__Dothideomycetes	Streptomycetaceae	f__Biatriosporaceae	Streptomyces	NA	OTU1377	s__OTU2872	fun_OTU2872_bac_OTU1377	0.00905027	0.00174077
fun_OTU4011	bac_OTU1377	fun_OTU4011	bac_OTU1377	Actinobacteria	p__Chytridiomycota	Actinobacteria	c__Rhizophydiomycetes	Streptomycetaceae	f__Alphamycetaceae	Streptomyces	g__Betamyces	OTU1377	s__OTU4011	fun_OTU4011_bac_OTU1377	0.00905027	0.0364432
fun_OTU330	bac_OTU1381	fun_OTU330	bac_OTU1381	Bacteroidetes	p__Basidiomycota	Ignavibacteria	c__Agaricomycetes	NA	f__Lycoperdaceae	NA	g__Lycoperdon	OTU1381	s__OTU330	fun_OTU330_bac_OTU1381	0.00681537	0.0107303
fun_OTU680	bac_OTU1381	fun_OTU680	bac_OTU1381	Bacteroidetes	p__Basidiomycota	Ignavibacteria	NA	NA	NA	NA	NA	OTU1381	s__OTU680	fun_OTU680_bac_OTU1381	0.00681537	0.00295665
fun_OTU699	bac_OTU1381	fun_OTU699	bac_OTU1381	Bacteroidetes	p__Basidiomycota	Ignavibacteria	c__Agaricomycetes	NA	f__Boletaceae	NA	g__Boletus	OTU1381	s__edulis	fun_OTU699_bac_OTU1381	0.00681537	0.000724214
fun_OTU997	bac_OTU1381	fun_OTU997	bac_OTU1381	Bacteroidetes	p__Basidiomycota	Ignavibacteria	c__Ustilaginomycetes	NA	f__Ustilaginaceae	NA	g__Tranzscheliella	OTU1381	s__yupeitaniae	fun_OTU997_bac_OTU1381	0.00681537	0.00120259
fun_OTU1092	bac_OTU1381	fun_OTU1092	bac_OTU1381	Bacteroidetes	p__Chytridiomycota	Ignavibacteria	c__Spizellomycetes	NA	f__Powellomycetaceae	NA	g__Powellomyces	OTU1381	s__OTU1092	fun_OTU1092_bac_OTU1381	0.00681537	0.00421904
fun_OTU1483	bac_OTU1381	fun_OTU1483	bac_OTU1381	Bacteroidetes	p__Basidiomycota	Ignavibacteria	c__Microbotryomycetes	NA	NA	NA	NA	OTU1381	s__OTU1483	fun_OTU1483_bac_OTU1381	0.00681537	0.0156204
fun_OTU1714	bac_OTU1381	fun_OTU1714	bac_OTU1381	Bacteroidetes	p__Basidiomycota	Ignavibacteria	c__Microbotryomycetes	NA	f__Camptobasidiaceae	NA	NA	OTU1381	s__OTU1714	fun_OTU1714_bac_OTU1381	0.00681537	0.000591331
fun_OTU2030	bac_OTU1381	fun_OTU2030	bac_OTU1381	Bacteroidetes	p__Ascomycota	Ignavibacteria	c__Taphrinomycetes	NA	NA	NA	NA	OTU1381	s__OTU2030	fun_OTU2030_bac_OTU1381	0.00681537	0.00176735
fun_OTU2247	bac_OTU1381	fun_OTU2247	bac_OTU1381	Bacteroidetes	p__Basidiomycota	Ignavibacteria	c__Agaricomycetes	NA	f__Geastraceae	NA	g__Geastrum	OTU1381	s__OTU2247	fun_OTU2247_bac_OTU1381	0.00681537	0.00100991
fun_OTU2410	bac_OTU1381	fun_OTU2410	bac_OTU1381	Bacteroidetes	p__Basidiomycota	Ignavibacteria	c__Agaricomycetes	NA	f__Tylosporaceae	NA	NA	OTU1381	s__OTU2410	fun_OTU2410_bac_OTU1381	0.00681537	0.00248492
fun_OTU2779	bac_OTU1381	fun_OTU2779	bac_OTU1381	Bacteroidetes	p__Ascomycota	Ignavibacteria	c__Eurotiomycetes	NA	f__Verrucariaceae	NA	g__Thelidium	OTU1381	s__OTU2779	fun_OTU2779_bac_OTU1381	0.00681537	0.00271082
fun_OTU2838	bac_OTU1381	fun_OTU2838	bac_OTU1381	Bacteroidetes	p__Ascomycota	Ignavibacteria	c__Dothideomycetes	NA	NA	NA	NA	OTU1381	s__OTU2838	fun_OTU2838_bac_OTU1381	0.00681537	0.00325564
bac_OTU1381	fun_OTU2878	fun_OTU2878	bac_OTU1381	Bacteroidetes	p__Ascomycota	Ignavibacteria	c__Dothideomycetes	NA	f__Biatriosporaceae	NA	NA	OTU1381	s__OTU2878	fun_OTU2878_bac_OTU1381	0.00681537	0.000724214
fun_OTU4121	bac_OTU1381	fun_OTU4121	bac_OTU1381	Bacteroidetes	p__Basidiomycota	Ignavibacteria	c__Microbotryomycetes	NA	f__Kriegeriaceae	NA	g__Phenoliferia	OTU1381	s__psychrophila	fun_OTU4121_bac_OTU1381	0.00681537	0.001475
fun_OTU112	bac_OTU1382	fun_OTU112	bac_OTU1382	Proteobacteria	p__Chytridiomycota	Deltaproteobacteria	c__Rhizophydiomycetes	Haliangiaceae	NA	Haliangium	NA	OTU1382	s__OTU112	fun_OTU112_bac_OTU1382	0.00770048	0.00196003
fun_OTU457	bac_OTU1382	fun_OTU457	bac_OTU1382	Proteobacteria	p__Mucoromycota	Deltaproteobacteria	c__Mucoromycetes	Haliangiaceae	f__Mucoraceae	Haliangium	g__Mucor	OTU1382	s__hiemalis	fun_OTU457_bac_OTU1382	0.00770048	0.00193345
fun_OTU1996	bac_OTU1382	fun_OTU1996	bac_OTU1382	Proteobacteria	p__Basidiomycota	Deltaproteobacteria	c__Agaricomycetes	Haliangiaceae	f__Cortinariaceae	Haliangium	g__Cortinarius	OTU1382	s__maculatocaespitosus	fun_OTU1996_bac_OTU1382	0.00770048	0.00039865
fun_OTU2248	bac_OTU1382	fun_OTU2248	bac_OTU1382	Proteobacteria	p__Basidiomycota	Deltaproteobacteria	c__Agaricomycetes	Haliangiaceae	f__Meripilaceae	Haliangium	g__Physisporinus	OTU1382	s__OTU2248	fun_OTU2248_bac_OTU1382	0.00770048	0.00183379
fun_OTU162	bac_OTU1396	fun_OTU162	bac_OTU1396	Actinobacteria	p__Basidiomycota	Thermoleophilia	c__Agaricomycetes	Solirubrobacteraceae	f__Bolbitiaceae	Conexibacter	g__Panaeolus	OTU1396	s__papilionaceus	fun_OTU162_bac_OTU1396	0.00314215	0.000578042
fun_OTU388	bac_OTU1396	fun_OTU388	bac_OTU1396	Actinobacteria	p__Basidiomycota	Thermoleophilia	c__Agaricomycetes	Solirubrobacteraceae	f__Psathyrellaceae	Conexibacter	g__Coprinellus	OTU1396	s__micaceus	fun_OTU388_bac_OTU1396	0.00314215	0.0221516
fun_OTU2472	bac_OTU1396	fun_OTU2472	bac_OTU1396	Actinobacteria	p__Basidiomycota	Thermoleophilia	c__Agaricomycetes	Solirubrobacteraceae	f__Tylosporaceae	Conexibacter	g__Amphinema	OTU1396	s__byssoides	fun_OTU2472_bac_OTU1396	0.00314215	0.00183379
fun_OTU2647	bac_OTU1396	fun_OTU2647	bac_OTU1396	Actinobacteria	p__Ascomycota	Thermoleophilia	c__Eurotiomycetes	Solirubrobacteraceae	f__Verrucariaceae	Conexibacter	g__Polyblastia	OTU1396	s__moravica	fun_OTU2647_bac_OTU1396	0.00314215	0.00935498
fun_OTU2652	bac_OTU1396	fun_OTU2652	bac_OTU1396	Actinobacteria	p__Ascomycota	Thermoleophilia	c__Sordariomycetes	Solirubrobacteraceae	f__Xylariaceae	Conexibacter	g__Hypoxylon	OTU1396	s__fuscum	fun_OTU2652_bac_OTU1396	0.00314215	0.000611263
fun_OTU2776	bac_OTU1396	fun_OTU2776	bac_OTU1396	Actinobacteria	p__Ascomycota	Thermoleophilia	c__Dothideomycetes	Solirubrobacteraceae	f__Mytilinidiaceae	Conexibacter	g__Lophium	OTU1396	s__mytilinum	fun_OTU2776_bac_OTU1396	0.00314215	0.000830521
fun_OTU2842	bac_OTU1396	fun_OTU2842	bac_OTU1396	Actinobacteria	p__Ascomycota	Thermoleophilia	c__Dothideomycetes	Solirubrobacteraceae	f__Phaeosphaeriaceae	Conexibacter	g__Juncaceicola	OTU1396	s__padellana	fun_OTU2842_bac_OTU1396	0.00314215	0.00146172
fun_OTU2943	bac_OTU1396	fun_OTU2943	bac_OTU1396	Actinobacteria	p__Ascomycota	Thermoleophilia	c__Leotiomycetes	Solirubrobacteraceae	f__Helotiaceae	Conexibacter	g__Tetracladium	OTU1396	s__OTU2943	fun_OTU2943_bac_OTU1396	0.00314215	0.00334202
fun_OTU256	bac_OTU1397	fun_OTU256	bac_OTU1397	Chloroflexi	p__Basidiomycota	Chloroflexia	c__Agaricomycetes	AKIW781	f__Fomitopsidaceae	NA	g__Postia	OTU1397	s__cyanescens	fun_OTU256_bac_OTU1397	0.0159763	0.000910251
fun_OTU548	bac_OTU1397	fun_OTU548	bac_OTU1397	Chloroflexi	NA	Chloroflexia	NA	AKIW781	NA	NA	NA	OTU1397	s__OTU548	fun_OTU548_bac_OTU1397	0.0159763	0.00492333
fun_OTU1277	bac_OTU1397	fun_OTU1277	bac_OTU1397	Chloroflexi	p__Chytridiomycota	Chloroflexia	c__Rhizophydiomycetes	AKIW781	f__Alphamycetaceae	NA	g__Betamyces	OTU1397	s__americae-meridionalis	fun_OTU1277_bac_OTU1397	0.0159763	0.0142783
fun_OTU1567	bac_OTU1397	fun_OTU1567	bac_OTU1397	Chloroflexi	NA	Chloroflexia	NA	AKIW781	NA	NA	NA	OTU1397	s__OTU1567	fun_OTU1567_bac_OTU1397	0.0159763	0.00343503
bac_OTU1397	fun_OTU1860	fun_OTU1860	bac_OTU1397	Chloroflexi	NA	Chloroflexia	NA	AKIW781	NA	NA	NA	OTU1397	s__OTU1860	fun_OTU1860_bac_OTU1397	0.0159763	0.0740957
fun_OTU2029	bac_OTU1397	fun_OTU2029	bac_OTU1397	Chloroflexi	p__Basidiomycota	Chloroflexia	c__Agaricomycetes	AKIW781	f__Cortinariaceae	NA	g__Cortinarius	OTU1397	s__variicolor	fun_OTU2029_bac_OTU1397	0.0159763	0.000896962
fun_OTU2344	bac_OTU1397	fun_OTU2344	bac_OTU1397	Chloroflexi	p__Basidiomycota	Chloroflexia	c__Agaricomycetes	AKIW781	f__Polyporaceae	NA	g__Trametes	OTU1397	s__hirsuta	fun_OTU2344_bac_OTU1397	0.0159763	0.00138863
fun_OTU2370	bac_OTU1397	fun_OTU2370	bac_OTU1397	Chloroflexi	p__Mucoromycota	Chloroflexia	c__Mucoromycetes	AKIW781	f__Rhizopodaceae	NA	g__Rhizopus	OTU1397	s__arrhizus	fun_OTU2370_bac_OTU1397	0.0159763	0.00138199
fun_OTU2410	bac_OTU1397	fun_OTU2410	bac_OTU1397	Chloroflexi	p__Basidiomycota	Chloroflexia	c__Agaricomycetes	AKIW781	f__Tylosporaceae	NA	NA	OTU1397	s__OTU2410	fun_OTU2410_bac_OTU1397	0.0159763	0.00248492
fun_OTU2652	bac_OTU1397	fun_OTU2652	bac_OTU1397	Chloroflexi	p__Ascomycota	Chloroflexia	c__Sordariomycetes	AKIW781	f__Xylariaceae	NA	g__Hypoxylon	OTU1397	s__fuscum	fun_OTU2652_bac_OTU1397	0.0159763	0.000611263
fun_OTU2940	bac_OTU1397	fun_OTU2940	bac_OTU1397	Chloroflexi	p__Ascomycota	Chloroflexia	c__Leotiomycetes	AKIW781	f__Helotiaceae	NA	g__Tetracladium	OTU1397	s__OTU2940	fun_OTU2940_bac_OTU1397	0.0159763	0.00633853
fun_OTU9829	bac_OTU1405	fun_OTU9829	bac_OTU1405	Acidobacteria	NA	Holophagae	NA	NA	NA	NA	NA	OTU1405	s__OTU9829	fun_OTU9829_bac_OTU1405	0.0188308	0.000923539
fun_OTU188	bac_OTU1410	fun_OTU188	bac_OTU1410	Chloroflexi	p__Basidiomycota	Anaerolineae	c__Agaricomycetes	Caldilineaceae	f__Tylosporaceae	NA	g__Amphinema	OTU1410	s__OTU188	fun_OTU188_bac_OTU1410	0.0332802	0.000657772
fun_OTU337	bac_OTU1410	fun_OTU337	bac_OTU1410	Chloroflexi	NA	Anaerolineae	NA	Caldilineaceae	NA	NA	NA	OTU1410	s__OTU337	fun_OTU337_bac_OTU1410	0.0332802	0.000458447
fun_OTU1170	bac_OTU1410	fun_OTU1170	bac_OTU1410	Chloroflexi	p__Mortierellomycota	Anaerolineae	c__Mortierellomycetes	Caldilineaceae	f__Mortierellaceae	NA	g__Mortierella	OTU1410	s__OTU1170	fun_OTU1170_bac_OTU1410	0.0332802	0.0152218
fun_OTU1528	bac_OTU1410	fun_OTU1528	bac_OTU1410	Chloroflexi	p__Basidiomycota	Anaerolineae	c__Microbotryomycetes	Caldilineaceae	NA	NA	NA	OTU1410	s__OTU1528	fun_OTU1528_bac_OTU1410	0.0332802	0.0639302
fun_OTU1714	bac_OTU1410	fun_OTU1714	bac_OTU1410	Chloroflexi	p__Basidiomycota	Anaerolineae	c__Microbotryomycetes	Caldilineaceae	f__Camptobasidiaceae	NA	NA	OTU1410	s__OTU1714	fun_OTU1714_bac_OTU1410	0.0332802	0.000591331
fun_OTU2505	bac_OTU1410	fun_OTU2505	bac_OTU1410	Chloroflexi	p__Ascomycota	Anaerolineae	c__Eurotiomycetes	Caldilineaceae	f__Trichomeriaceae	NA	g__Bradymyces	OTU1410	s__OTU2505	fun_OTU2505_bac_OTU1410	0.0332802	0.0105443
fun_OTU2836	bac_OTU1410	fun_OTU2836	bac_OTU1410	Chloroflexi	p__Ascomycota	Anaerolineae	c__Dothideomycetes	Caldilineaceae	f__Leptosphaeriaceae	NA	g__Plenodomus	OTU1410	s__biglobosus	fun_OTU2836_bac_OTU1410	0.0332802	0.0179127
fun_OTU7408	bac_OTU1410	fun_OTU7408	bac_OTU1410	Chloroflexi	NA	Anaerolineae	NA	Caldilineaceae	NA	NA	NA	OTU1410	s__OTU7408	fun_OTU7408_bac_OTU1410	0.0332802	0.00670396
fun_OTU205	bac_OTU1414	fun_OTU205	bac_OTU1414	Chloroflexi	p__Basidiomycota	Anaerolineae	c__Agaricomycetes	A4b	f__Psathyrellaceae	NA	g__Coprinopsis	OTU1414	s__atramentaria	fun_OTU205_bac_OTU1414	0.00380598	0.000611263
fun_OTU1288	bac_OTU1414	fun_OTU1288	bac_OTU1414	Chloroflexi	NA	Anaerolineae	NA	A4b	NA	NA	NA	OTU1414	s__OTU1288	fun_OTU1288_bac_OTU1414	0.00380598	0.00782683
bac_OTU1414	fun_OTU1542	fun_OTU1542	bac_OTU1414	Chloroflexi	p__Basidiomycota	Anaerolineae	c__Pucciniomycetes	A4b	f__Pucciniastraceae	NA	g__Thekopsora	OTU1414	s__ostryae	fun_OTU1542_bac_OTU1414	0.00380598	0.00336859
fun_OTU2663	bac_OTU1414	fun_OTU2663	bac_OTU1414	Chloroflexi	p__Ascomycota	Anaerolineae	c__Eurotiomycetes	A4b	f__Verrucariaceae	NA	g__Verrucaria	OTU1414	s__latebrosa	fun_OTU2663_bac_OTU1414	0.00380598	0.00303638
fun_OTU9006	bac_OTU1414	fun_OTU9006	bac_OTU1414	Chloroflexi	p__Chytridiomycota	Anaerolineae	c__Chytridiomycetes	A4b	f__Chytridiales_fam_Incertae_sedis	NA	g__Pseudorhizidium	OTU1414	s__endosporangiatum	fun_OTU9006_bac_OTU1414	0.00380598	0.0054615
fun_OTU1980	bac_OTU1420	fun_OTU1980	bac_OTU1420	Proteobacteria	p__Basidiomycota	Gammaproteobacteria	c__Agaricomycetes	NA	f__Psathyrellaceae	NA	g__Coprinellus	OTU1420	s__xanthothrix	fun_OTU1980_bac_OTU1420	0.021818	0.0017607
fun_OTU1	bac_OTU1433	fun_OTU1	bac_OTU1433	Proteobacteria	NA	Deltaproteobacteria	NA	Oligoflexaceae	NA	Oligoflexus	NA	OTU1433	s__OTU1	fun_OTU1_bac_OTU1433	0.0119711	0.028138
bac_OTU1433	fun_OTU974	fun_OTU974	bac_OTU1433	Proteobacteria	NA	Deltaproteobacteria	NA	Oligoflexaceae	NA	Oligoflexus	NA	OTU1433	s__OTU974	fun_OTU974_bac_OTU1433	0.0119711	0.00275733
fun_OTU1066	bac_OTU1433	fun_OTU1066	bac_OTU1433	Proteobacteria	p__Chytridiomycota	Deltaproteobacteria	c__Rhizophlyctidomycetes	Oligoflexaceae	f__Rhizophlyctidaceae	Oligoflexus	NA	OTU1433	s__OTU1066	fun_OTU1066_bac_OTU1433	0.0119711	0.0143248
fun_OTU1761	bac_OTU1433	fun_OTU1761	bac_OTU1433	Proteobacteria	p__Basidiomycota	Deltaproteobacteria	c__Microbotryomycetes	Oligoflexaceae	f__Camptobasidiaceae	Oligoflexus	NA	OTU1433	s__OTU1761	fun_OTU1761_bac_OTU1433	0.0119711	0.00118266
fun_OTU1861	bac_OTU1433	fun_OTU1861	bac_OTU1433	Proteobacteria	NA	Deltaproteobacteria	NA	Oligoflexaceae	NA	Oligoflexus	NA	OTU1433	s__OTU1861	fun_OTU1861_bac_OTU1433	0.0119711	0.00555452
fun_OTU2142	bac_OTU1433	fun_OTU2142	bac_OTU1433	Proteobacteria	NA	Deltaproteobacteria	NA	Oligoflexaceae	NA	Oligoflexus	NA	OTU1433	s__OTU2142	fun_OTU2142_bac_OTU1433	0.0119711	0.0632392
fun_OTU2344	bac_OTU1433	fun_OTU2344	bac_OTU1433	Proteobacteria	p__Basidiomycota	Deltaproteobacteria	c__Agaricomycetes	Oligoflexaceae	f__Polyporaceae	Oligoflexus	g__Trametes	OTU1433	s__hirsuta	fun_OTU2344_bac_OTU1433	0.0119711	0.00138863
fun_OTU2643	bac_OTU1433	fun_OTU2643	bac_OTU1433	Proteobacteria	p__Ascomycota	Deltaproteobacteria	c__Eurotiomycetes	Oligoflexaceae	f__Verrucariaceae	Oligoflexus	g__Polyblastia	OTU1433	s__moravica	fun_OTU2643_bac_OTU1433	0.0119711	0.00263109
bac_OTU1433	fun_OTU2651	fun_OTU2651	bac_OTU1433	Proteobacteria	p__Ascomycota	Deltaproteobacteria	c__Pezizomycetes	Oligoflexaceae	f__Pyronemataceae	Oligoflexus	g__Cheilymenia	OTU1433	s__stercorea	fun_OTU2651_bac_OTU1433	0.0119711	0.00685678
fun_OTU4121	bac_OTU1433	fun_OTU4121	bac_OTU1433	Proteobacteria	p__Basidiomycota	Deltaproteobacteria	c__Microbotryomycetes	Oligoflexaceae	f__Kriegeriaceae	Oligoflexus	g__Phenoliferia	OTU1433	s__psychrophila	fun_OTU4121_bac_OTU1433	0.0119711	0.001475
fun_OTU125	bac_OTU1437	fun_OTU125	bac_OTU1437	Actinobacteria	p__Basidiomycota	Actinobacteria	c__Agaricomycetes	Nocardioidaceae	f__Strophariaceae	Nocardioides	g__Hypholoma	OTU1437	s__fasciculare	fun_OTU125_bac_OTU1437	0.0904806	0.024012
fun_OTU451	bac_OTU1437	fun_OTU451	bac_OTU1437	Actinobacteria	NA	Actinobacteria	NA	Nocardioidaceae	NA	Nocardioides	NA	OTU1437	s__OTU451	fun_OTU451_bac_OTU1437	0.0904806	0.262677
fun_OTU554	bac_OTU1437	fun_OTU554	bac_OTU1437	Actinobacteria	p__Basidiomycota	Actinobacteria	c__Microbotryomycetes	Nocardioidaceae	f__Sporidiobolaceae	Nocardioides	g__Rhodotorula	OTU1437	s__OTU554	fun_OTU554_bac_OTU1437	0.0904806	0.0241781
bac_OTU1437	fun_OTU1767	fun_OTU1767	bac_OTU1437	Actinobacteria	p__Basidiomycota	Actinobacteria	c__Microbotryomycetes	Nocardioidaceae	NA	Nocardioides	NA	OTU1437	s__OTU1767	fun_OTU1767_bac_OTU1437	0.0904806	0.505222
fun_OTU125	bac_OTU1440	fun_OTU125	bac_OTU1440	Proteobacteria	p__Basidiomycota	Gammaproteobacteria	c__Agaricomycetes	Xanthomonadaceae	f__Strophariaceae	Luteimonas	g__Hypholoma	OTU1440	s__fasciculare	fun_OTU125_bac_OTU1440	0.0244291	0.024012
fun_OTU686	bac_OTU1440	fun_OTU686	bac_OTU1440	Proteobacteria	NA	Gammaproteobacteria	NA	Xanthomonadaceae	NA	Luteimonas	NA	OTU1440	s__OTU686	fun_OTU686_bac_OTU1440	0.0244291	0.00178064
fun_OTU1085	bac_OTU1440	fun_OTU1085	bac_OTU1440	Proteobacteria	NA	Gammaproteobacteria	NA	Xanthomonadaceae	NA	Luteimonas	NA	OTU1440	s__OTU1085	fun_OTU1085_bac_OTU1440	0.0244291	0.000411938
fun_OTU1761	bac_OTU1440	fun_OTU1761	bac_OTU1440	Proteobacteria	p__Basidiomycota	Gammaproteobacteria	c__Microbotryomycetes	Xanthomonadaceae	f__Camptobasidiaceae	Luteimonas	NA	OTU1440	s__OTU1761	fun_OTU1761_bac_OTU1440	0.0244291	0.00118266
fun_OTU2302	bac_OTU1440	fun_OTU2302	bac_OTU1440	Proteobacteria	p__Ascomycota	Gammaproteobacteria	c__Eurotiomycetes	Xanthomonadaceae	NA	Luteimonas	NA	OTU1440	s__OTU2302	fun_OTU2302_bac_OTU1440	0.0244291	0.0181984
fun_OTU2426	bac_OTU1440	fun_OTU2426	bac_OTU1440	Proteobacteria	p__Basidiomycota	Gammaproteobacteria	c__Agaricomycetes	Xanthomonadaceae	f__Cortinariaceae	Luteimonas	g__Cortinarius	OTU1440	s__fragrantissimus	fun_OTU2426_bac_OTU1440	0.0244291	0.000345497
fun_OTU2551	bac_OTU1440	fun_OTU2551	bac_OTU1440	Proteobacteria	p__Ascomycota	Gammaproteobacteria	c__Eurotiomycetes	Xanthomonadaceae	f__Herpotrichiellaceae	Luteimonas	g__Rhinocladiella	OTU1440	s__OTU2551	fun_OTU2551_bac_OTU1440	0.0244291	0.00128897
fun_OTU2659	bac_OTU1440	fun_OTU2659	bac_OTU1440	Proteobacteria	p__Ascomycota	Gammaproteobacteria	c__Eurotiomycetes	Xanthomonadaceae	f__Verrucariaceae	Luteimonas	g__Verrucaria	OTU1440	s__latebrosa	fun_OTU2659_bac_OTU1440	0.0244291	0.00260451
fun_OTU2699	bac_OTU1440	fun_OTU2699	bac_OTU1440	Proteobacteria	p__Ascomycota	Gammaproteobacteria	c__Eurotiomycetes	Xanthomonadaceae	f__Verrucariaceae	Luteimonas	g__Verrucaria	OTU1440	s__OTU2699	fun_OTU2699_bac_OTU1440	0.0244291	0.00801951
fun_OTU3216	bac_OTU1440	fun_OTU3216	bac_OTU1440	Proteobacteria	p__Basidiomycota	Gammaproteobacteria	c__Agaricomycetes	Xanthomonadaceae	f__Paxillaceae	Luteimonas	g__Paxillus	OTU1440	s__involutus	fun_OTU3216_bac_OTU1440	0.0244291	0.000916895
fun_OTU5746	bac_OTU1440	fun_OTU5746	bac_OTU1440	Proteobacteria	p__Ascomycota	Gammaproteobacteria	c__Eurotiomycetes	Xanthomonadaceae	f__Verrucariaceae	Luteimonas	g__Verrucaria	OTU1440	s__alpicola	fun_OTU5746_bac_OTU1440	0.0244291	0.00263109
fun_OTU286	bac_OTU1446	fun_OTU286	bac_OTU1446	Proteobacteria	p__Basidiomycota	Alphaproteobacteria	c__Agaricomycetes	Rhizobiales_Incertae_Sedis	f__Cortinariaceae	NA	g__Cortinarius	OTU1446	s__decipiens	fun_OTU286_bac_OTU1446	0.0538148	0.00118931
fun_OTU173	bac_OTU1451	fun_OTU173	bac_OTU1451	Proteobacteria	p__Basidiomycota	Deltaproteobacteria	c__Agaricomycetes	Nannocystaceae	f__Strophariaceae	Nannocystis	g__Hypholoma	OTU1451	s__fasciculare	fun_OTU173_bac_OTU1451	0.0124137	0.0111556
fun_OTU1175	bac_OTU1451	fun_OTU1175	bac_OTU1451	Proteobacteria	NA	Deltaproteobacteria	NA	Nannocystaceae	NA	Nannocystis	NA	OTU1451	s__OTU1175	fun_OTU1175_bac_OTU1451	0.0124137	0.00128897
fun_OTU1204	bac_OTU1451	fun_OTU1204	bac_OTU1451	Proteobacteria	p__Basidiomycota	Deltaproteobacteria	c__Agaricomycetes	Nannocystaceae	f__Suillaceae	Nannocystis	g__Suillus	OTU1451	s__viscidus	fun_OTU1204_bac_OTU1451	0.0124137	0.000843809
fun_OTU1697	bac_OTU1451	fun_OTU1697	bac_OTU1451	Proteobacteria	p__Basidiomycota	Deltaproteobacteria	c__Microbotryomycetes	Nannocystaceae	NA	Nannocystis	NA	OTU1451	s__OTU1697	fun_OTU1697_bac_OTU1451	0.0124137	0.0248824
fun_OTU1701	bac_OTU1451	fun_OTU1701	bac_OTU1451	Proteobacteria	p__Basidiomycota	Deltaproteobacteria	c__Agaricomycetes	Nannocystaceae	f__Lycoperdaceae	Nannocystis	g__Lycoperdon	OTU1451	s__pratense	fun_OTU1701_bac_OTU1451	0.0124137	0.00896298
fun_OTU2505	bac_OTU1451	fun_OTU2505	bac_OTU1451	Proteobacteria	p__Ascomycota	Deltaproteobacteria	c__Eurotiomycetes	Nannocystaceae	f__Trichomeriaceae	Nannocystis	g__Bradymyces	OTU1451	s__OTU2505	fun_OTU2505_bac_OTU1451	0.0124137	0.0105443
fun_OTU2962	bac_OTU1451	fun_OTU2962	bac_OTU1451	Proteobacteria	p__Ascomycota	Deltaproteobacteria	c__Leotiomycetes	Nannocystaceae	f__Helotiaceae	Nannocystis	g__Tetracladium	OTU1451	s__OTU2962	fun_OTU2962_bac_OTU1451	0.0124137	0.00295001
fun_OTU30	bac_OTU1452	fun_OTU30	bac_OTU1452	Bacteroidetes	p__Ascomycota	Bacteroidia	c__Dothideomycetes	env.OPS_17	f__Sporormiaceae	NA	g__Sporormiella	OTU1452	s__intermedia	fun_OTU30_bac_OTU1452	0.0269738	0.0143846
fun_OTU266	bac_OTU1452	fun_OTU266	bac_OTU1452	Bacteroidetes	p__Ascomycota	Bacteroidia	c__Eurotiomycetes	env.OPS_17	f__Aspergillaceae	NA	g__Penicillium	OTU1452	s__bialowiezense	fun_OTU266_bac_OTU1452	0.0269738	0.0142451
fun_OTU736	bac_OTU1452	fun_OTU736	bac_OTU1452	Bacteroidetes	p__Basidiomycota	Bacteroidia	c__Ustilaginomycetes	env.OPS_17	f__Ustilaginaceae	NA	g__Ustilago	OTU1452	s__nunavutica	fun_OTU736_bac_OTU1452	0.0269738	0.00594653
fun_OTU2779	bac_OTU1452	fun_OTU2779	bac_OTU1452	Bacteroidetes	p__Ascomycota	Bacteroidia	c__Eurotiomycetes	env.OPS_17	f__Verrucariaceae	NA	g__Thelidium	OTU1452	s__OTU2779	fun_OTU2779_bac_OTU1452	0.0269738	0.00271082
fun_OTU2838	bac_OTU1452	fun_OTU2838	bac_OTU1452	Bacteroidetes	p__Ascomycota	Bacteroidia	c__Dothideomycetes	env.OPS_17	NA	NA	NA	OTU1452	s__OTU2838	fun_OTU2838_bac_OTU1452	0.0269738	0.00325564
bac_OTU1452	fun_OTU2850	fun_OTU2850	bac_OTU1452	Bacteroidetes	p__Ascomycota	Bacteroidia	c__Eurotiomycetes	env.OPS_17	f__Verrucariaceae	NA	g__Polyblastia	OTU1452	s__moravica	fun_OTU2850_bac_OTU1452	0.0269738	0.00230553
fun_OTU4438	bac_OTU1452	fun_OTU4438	bac_OTU1452	Bacteroidetes	p__Basidiomycota	Bacteroidia	c__Microbotryomycetes	env.OPS_17	NA	NA	NA	OTU1452	s__OTU4438	fun_OTU4438_bac_OTU1452	0.0269738	0.0120259
fun_OTU5097	bac_OTU1452	fun_OTU5097	bac_OTU1452	Bacteroidetes	p__Basidiomycota	Bacteroidia	c__Microbotryomycetes	env.OPS_17	NA	NA	NA	OTU1452	s__OTU5097	fun_OTU5097_bac_OTU1452	0.0269738	0.0105244
fun_OTU5582	bac_OTU1452	fun_OTU5582	bac_OTU1452	Bacteroidetes	p__Basidiomycota	Bacteroidia	c__Microbotryomycetes	env.OPS_17	f__Camptobasidiaceae	NA	NA	OTU1452	s__OTU5582	fun_OTU5582_bac_OTU1452	0.0269738	0.00364765
fun_OTU1034	bac_OTU1458	fun_OTU1034	bac_OTU1458	Proteobacteria	p__Mortierellomycota	Deltaproteobacteria	c__Mortierellomycetes	Haliangiaceae	f__Mortierellaceae	Haliangium	g__Mortierella	OTU1458	s__OTU1034	fun_OTU1034_bac_OTU1458	0.00241193	0.00845138
fun_OTU1907	bac_OTU1458	fun_OTU1907	bac_OTU1458	Proteobacteria	p__Monoblepharomycota	Deltaproteobacteria	c__Monoblepharidomycetes	Haliangiaceae	NA	Haliangium	NA	OTU1458	s__OTU1907	fun_OTU1907_bac_OTU1458	0.00241193	0.0292609
fun_OTU2098	bac_OTU1458	fun_OTU2098	bac_OTU1458	Proteobacteria	p__Basidiomycota	Deltaproteobacteria	c__Agaricomycetes	Haliangiaceae	f__Strophariaceae	Haliangium	g__Stropharia	OTU1458	s__aeruginosa	fun_OTU2098_bac_OTU1458	0.00241193	0.000571398
fun_OTU2651	bac_OTU1458	fun_OTU2651	bac_OTU1458	Proteobacteria	p__Ascomycota	Deltaproteobacteria	c__Pezizomycetes	Haliangiaceae	f__Pyronemataceae	Haliangium	g__Cheilymenia	OTU1458	s__stercorea	fun_OTU2651_bac_OTU1458	0.00241193	0.00685678
fun_OTU2930	bac_OTU1458	fun_OTU2930	bac_OTU1458	Proteobacteria	p__Ascomycota	Deltaproteobacteria	c__Leotiomycetes	Haliangiaceae	f__Dermateaceae	Haliangium	g__Naevala	OTU1458	s__OTU2930	fun_OTU2930_bac_OTU1458	0.00241193	0.00566747
fun_OTU4201	bac_OTU1458	fun_OTU4201	bac_OTU1458	Proteobacteria	p__Rozellomycota	Deltaproteobacteria	NA	Haliangiaceae	NA	Haliangium	NA	OTU1458	s__OTU4201	fun_OTU4201_bac_OTU1458	0.00241193	0.00197332
fun_OTU7178	bac_OTU1458	fun_OTU7178	bac_OTU1458	Proteobacteria	NA	Deltaproteobacteria	NA	Haliangiaceae	NA	Haliangium	NA	OTU1458	s__OTU7178	fun_OTU7178_bac_OTU1458	0.00241193	0.00624552
fun_OTU363	bac_OTU1477	fun_OTU363	bac_OTU1477	Planctomycetes	p__Basidiomycota	Planctomycetacia	c__Agaricomycetes	Gemmataceae	f__Suillaceae	Fimbriiglobus	g__Suillus	OTU1477	s__plorans	fun_OTU363_bac_OTU1477	0.00570898	0.00485024
fun_OTU459	bac_OTU1477	fun_OTU459	bac_OTU1477	Planctomycetes	NA	Planctomycetacia	NA	Gemmataceae	NA	Fimbriiglobus	NA	OTU1477	s__OTU459	fun_OTU459_bac_OTU1477	0.00570898	0.0308821
fun_OTU571	bac_OTU1477	fun_OTU571	bac_OTU1477	Planctomycetes	NA	Planctomycetacia	NA	Gemmataceae	NA	Fimbriiglobus	NA	OTU1477	s__OTU571	fun_OTU571_bac_OTU1477	0.00570898	0.0409148
fun_OTU1034	bac_OTU1477	fun_OTU1034	bac_OTU1477	Planctomycetes	p__Mortierellomycota	Planctomycetacia	c__Mortierellomycetes	Gemmataceae	f__Mortierellaceae	Fimbriiglobus	g__Mortierella	OTU1477	s__OTU1034	fun_OTU1034_bac_OTU1477	0.00570898	0.00845138
fun_OTU1272	bac_OTU1477	fun_OTU1272	bac_OTU1477	Planctomycetes	p__Basidiomycota	Planctomycetacia	c__Microbotryomycetes	Gemmataceae	f__Camptobasidiaceae	Fimbriiglobus	NA	OTU1477	s__OTU1272	fun_OTU1272_bac_OTU1477	0.00570898	0.00245834
fun_OTU1378	bac_OTU1477	fun_OTU1378	bac_OTU1477	Planctomycetes	p__Chytridiomycota	Planctomycetacia	c__Rhizophydiomycetes	Gemmataceae	NA	Fimbriiglobus	NA	OTU1477	s__OTU1378	fun_OTU1378_bac_OTU1477	0.00570898	0.00125575
fun_OTU1620	bac_OTU1477	fun_OTU1620	bac_OTU1477	Planctomycetes	NA	Planctomycetacia	NA	Gemmataceae	NA	Fimbriiglobus	NA	OTU1477	s__OTU1620	fun_OTU1620_bac_OTU1477	0.00570898	0.00186037
fun_OTU1817	bac_OTU1477	fun_OTU1817	bac_OTU1477	Planctomycetes	p__Basidiomycota	Planctomycetacia	c__Microbotryomycetes	Gemmataceae	f__Leucosporidiaceae	Fimbriiglobus	g__Leucosporidium	OTU1477	s__OTU1817	fun_OTU1817_bac_OTU1477	0.00570898	0.00463098
fun_OTU1917	bac_OTU1477	fun_OTU1917	bac_OTU1477	Planctomycetes	p__Basidiomycota	Planctomycetacia	c__Agaricomycetes	Gemmataceae	f__Tricholomataceae	Fimbriiglobus	g__Clitocybe	OTU1477	s__nebularis	fun_OTU1917_bac_OTU1477	0.00570898	0.00219257
bac_OTU1477	fun_OTU2051	fun_OTU2051	bac_OTU1477	Planctomycetes	p__Basidiomycota	Planctomycetacia	c__Agaricomycetes	Gemmataceae	f__Gomphaceae	Fimbriiglobus	NA	OTU1477	s__OTU2051	fun_OTU2051_bac_OTU1477	0.00570898	0.000511601
fun_OTU2659	bac_OTU1477	fun_OTU2659	bac_OTU1477	Planctomycetes	p__Ascomycota	Planctomycetacia	c__Eurotiomycetes	Gemmataceae	f__Verrucariaceae	Fimbriiglobus	g__Verrucaria	OTU1477	s__latebrosa	fun_OTU2659_bac_OTU1477	0.00570898	0.00260451
fun_OTU3436	bac_OTU1477	fun_OTU3436	bac_OTU1477	Planctomycetes	p__Basidiomycota	Planctomycetacia	c__Agaricomycetes	Gemmataceae	f__Ganodermataceae	Fimbriiglobus	g__Ganoderma	OTU1477	s__lobatum	fun_OTU3436_bac_OTU1477	0.00570898	0.000571398
bac_OTU1481	fun_OTU577	fun_OTU577	bac_OTU1481	Actinobacteria	NA	Acidimicrobiia	NA	NA	NA	NA	NA	OTU1481	s__OTU577	fun_OTU577_bac_OTU1481	0.00597451	0.251907
fun_OTU1085	bac_OTU1481	fun_OTU1085	bac_OTU1481	Actinobacteria	NA	Acidimicrobiia	NA	NA	NA	NA	NA	OTU1481	s__OTU1085	fun_OTU1085_bac_OTU1481	0.00597451	0.000411938
fun_OTU1944	bac_OTU1481	fun_OTU1944	bac_OTU1481	Actinobacteria	p__Basidiomycota	Acidimicrobiia	c__Agaricomycetes	NA	f__Crepidotaceae	NA	g__Crepidotus	OTU1481	s__applanatus	fun_OTU1944_bac_OTU1481	0.00597451	0.000465092
fun_OTU1996	bac_OTU1481	fun_OTU1996	bac_OTU1481	Actinobacteria	p__Basidiomycota	Acidimicrobiia	c__Agaricomycetes	NA	f__Cortinariaceae	NA	g__Cortinarius	OTU1481	s__maculatocaespitosus	fun_OTU1996_bac_OTU1481	0.00597451	0.00039865
fun_OTU2849	bac_OTU1481	fun_OTU2849	bac_OTU1481	Actinobacteria	p__Ascomycota	Acidimicrobiia	c__Pezizomycotina_cls_Incertae_sedis	NA	f__Pezizomycotina_fam_Incertae_sedis	NA	g__Ciliophora	OTU1481	s__OTU2849	fun_OTU2849_bac_OTU1481	0.00597451	0.00243841
fun_OTU367	bac_OTU1483	fun_OTU367	bac_OTU1483	Acidobacteria	p__Ascomycota	Blastocatellia_(Subgroup_4)	c__Leotiomycetes	Blastocatellaceae	f__Pseudeurotiaceae	Blastocatella	g__Pseudogymnoascus	OTU1483	s__pannorum	fun_OTU367_bac_OTU1483	0.00484599	0.00546815
fun_OTU785	bac_OTU1483	fun_OTU785	bac_OTU1483	Acidobacteria	NA	Blastocatellia_(Subgroup_4)	NA	Blastocatellaceae	NA	Blastocatella	NA	OTU1483	s__OTU785	fun_OTU785_bac_OTU1483	0.00484599	0.00055811
fun_OTU1257	bac_OTU1483	fun_OTU1257	bac_OTU1483	Acidobacteria	p__Chytridiomycota	Blastocatellia_(Subgroup_4)	c__Spizellomycetes	Blastocatellaceae	f__Powellomycetaceae	Blastocatella	g__Geranomyces	OTU1483	s__tanneri	fun_OTU1257_bac_OTU1483	0.00484599	0.0281181
fun_OTU173	bac_OTU1489	fun_OTU173	bac_OTU1489	Proteobacteria	p__Basidiomycota	Deltaproteobacteria	c__Agaricomycetes	mle1-27	f__Strophariaceae	NA	g__Hypholoma	OTU1489	s__fasciculare	fun_OTU173_bac_OTU1489	0.0123473	0.0111556
fun_OTU686	bac_OTU1489	fun_OTU686	bac_OTU1489	Proteobacteria	NA	Deltaproteobacteria	NA	mle1-27	NA	NA	NA	OTU1489	s__OTU686	fun_OTU686_bac_OTU1489	0.0123473	0.00178064
fun_OTU1077	bac_OTU1489	fun_OTU1077	bac_OTU1489	Proteobacteria	NA	Deltaproteobacteria	NA	mle1-27	NA	NA	NA	OTU1489	s__OTU1077	fun_OTU1077_bac_OTU1489	0.0123473	0.00396657
fun_OTU1290	bac_OTU1489	fun_OTU1290	bac_OTU1489	Proteobacteria	p__Basidiomycota	Deltaproteobacteria	c__Pucciniomycetes	mle1-27	f__Melampsoraceae	NA	g__Melampsora	OTU1489	s__epitea	fun_OTU1290_bac_OTU1489	0.0123473	0.0018205
fun_OTU1581	bac_OTU1489	fun_OTU1581	bac_OTU1489	Proteobacteria	p__Basidiomycota	Deltaproteobacteria	c__Agaricomycetes	mle1-27	f__Hymenogastraceae	NA	g__Naucoria	OTU1489	s__scolecina	fun_OTU1581_bac_OTU1489	0.0123473	0.000458447
fun_OTU1693	bac_OTU1489	fun_OTU1693	bac_OTU1489	Proteobacteria	p__Basidiomycota	Deltaproteobacteria	c__Microbotryomycetes	mle1-27	f__Sporidiobolaceae	NA	g__Rhodotorula	OTU1489	s__OTU1693	fun_OTU1693_bac_OTU1489	0.0123473	0.0579105
fun_OTU2616	bac_OTU1489	fun_OTU2616	bac_OTU1489	Proteobacteria	p__Ascomycota	Deltaproteobacteria	c__Eurotiomycetes	mle1-27	f__Epibryaceae	NA	g__Epibryon	OTU1489	s__interlamellare	fun_OTU2616_bac_OTU1489	0.0123473	0.0107237
fun_OTU2625	bac_OTU1489	fun_OTU2625	bac_OTU1489	Proteobacteria	p__Ascomycota	Deltaproteobacteria	c__Sordariomycetes	mle1-27	f__Xylariaceae	NA	g__Annulohypoxylon	OTU1489	s__OTU2625	fun_OTU2625_bac_OTU1489	0.0123473	0.000657772
fun_OTU2892	bac_OTU1489	fun_OTU2892	bac_OTU1489	Proteobacteria	p__Ascomycota	Deltaproteobacteria	c__Dothideomycetes	mle1-27	f__Sporormiaceae	NA	g__Sporormiella	OTU1489	s__leporina	fun_OTU2892_bac_OTU1489	0.0123473	0.00219922
fun_OTU348	bac_OTU1496	fun_OTU348	bac_OTU1496	Proteobacteria	p__Ascomycota	Deltaproteobacteria	c__Leotiomycetes	Blfdi19	f__Sclerotiniaceae	NA	g__Botryotinia	OTU1496	s__OTU348	fun_OTU348_bac_OTU1496	0.00221278	0.00186701
fun_OTU1025	bac_OTU1496	fun_OTU1025	bac_OTU1496	Proteobacteria	p__Chytridiomycota	Deltaproteobacteria	c__Rhizophydiomycetes	Blfdi19	f__Halomycetaceae	NA	g__Paranamyces	OTU1496	s__OTU1025	fun_OTU1025_bac_OTU1496	0.00221278	0.0200189
fun_OTU1034	bac_OTU1496	fun_OTU1034	bac_OTU1496	Proteobacteria	p__Mortierellomycota	Deltaproteobacteria	c__Mortierellomycetes	Blfdi19	f__Mortierellaceae	NA	g__Mortierella	OTU1496	s__OTU1034	fun_OTU1034_bac_OTU1496	0.00221278	0.00845138
fun_OTU1170	bac_OTU1496	fun_OTU1170	bac_OTU1496	Proteobacteria	p__Mortierellomycota	Deltaproteobacteria	c__Mortierellomycetes	Blfdi19	f__Mortierellaceae	NA	g__Mortierella	OTU1496	s__OTU1170	fun_OTU1170_bac_OTU1496	0.00221278	0.0152218
fun_OTU1439	bac_OTU1496	fun_OTU1439	bac_OTU1496	Proteobacteria	p__Basidiomycota	Deltaproteobacteria	c__Agaricomycetes	Blfdi19	f__Hydnodontaceae	NA	g__Trechispora	OTU1496	s__OTU1439	fun_OTU1439_bac_OTU1496	0.00221278	0.000292343
fun_OTU1526	bac_OTU1496	fun_OTU1526	bac_OTU1496	Proteobacteria	p__Basidiomycota	Deltaproteobacteria	c__Agaricomycetes	Blfdi19	f__Thelephoraceae	NA	g__Tomentella	OTU1496	s__terrestris	fun_OTU1526_bac_OTU1496	0.00221278	0.000405294
fun_OTU1780	bac_OTU1496	fun_OTU1780	bac_OTU1496	Proteobacteria	p__Basidiomycota	Deltaproteobacteria	c__Agaricomycetes	Blfdi19	f__Strophariaceae	NA	g__Hypholoma	OTU1496	s__capnoides	fun_OTU1780_bac_OTU1496	0.00221278	0.0059731
fun_OTU1890	bac_OTU1496	fun_OTU1890	bac_OTU1496	Proteobacteria	p__Basidiomycota	Deltaproteobacteria	c__Agaricomycetes	Blfdi19	f__Polyporales_fam_Incertae_sedis	NA	g__Climacocystis	OTU1496	s__borealis	fun_OTU1890_bac_OTU1496	0.00221278	0.00129561
fun_OTU2404	bac_OTU1496	fun_OTU2404	bac_OTU1496	Proteobacteria	NA	Deltaproteobacteria	NA	Blfdi19	NA	NA	NA	OTU1496	s__OTU2404	fun_OTU2404_bac_OTU1496	0.00221278	1.20593
fun_OTU2647	bac_OTU1496	fun_OTU2647	bac_OTU1496	Proteobacteria	p__Ascomycota	Deltaproteobacteria	c__Eurotiomycetes	Blfdi19	f__Verrucariaceae	NA	g__Polyblastia	OTU1496	s__moravica	fun_OTU2647_bac_OTU1496	0.00221278	0.00935498
fun_OTU2749	bac_OTU1496	fun_OTU2749	bac_OTU1496	Proteobacteria	p__Ascomycota	Deltaproteobacteria	c__Eurotiomycetes	Blfdi19	f__Verrucariaceae	NA	g__Polyblastia	OTU1496	s__abscondita	fun_OTU2749_bac_OTU1496	0.00221278	0.0101656
fun_OTU2826	bac_OTU1496	fun_OTU2826	bac_OTU1496	Proteobacteria	p__Ascomycota	Deltaproteobacteria	c__Dothideomycetes	Blfdi19	f__Phaeosphaeriaceae	NA	g__Juncaceicola	OTU1496	s__OTU2826	fun_OTU2826_bac_OTU1496	0.00221278	0.00797964
fun_OTU2943	bac_OTU1496	fun_OTU2943	bac_OTU1496	Proteobacteria	p__Ascomycota	Deltaproteobacteria	c__Leotiomycetes	Blfdi19	f__Helotiaceae	NA	g__Tetracladium	OTU1496	s__OTU2943	fun_OTU2943_bac_OTU1496	0.00221278	0.00334202
fun_OTU5746	bac_OTU1496	fun_OTU5746	bac_OTU1496	Proteobacteria	p__Ascomycota	Deltaproteobacteria	c__Eurotiomycetes	Blfdi19	f__Verrucariaceae	NA	g__Verrucaria	OTU1496	s__alpicola	fun_OTU5746_bac_OTU1496	0.00221278	0.00263109
fun_OTU286	bac_OTU1502	fun_OTU286	bac_OTU1502	Bacteroidetes	p__Basidiomycota	Bacteroidia	c__Agaricomycetes	Flavobacteriaceae	f__Cortinariaceae	Flavobacterium	g__Cortinarius	OTU1502	s__decipiens	fun_OTU286_bac_OTU1502	0.00820942	0.00118931
fun_OTU341	bac_OTU1502	fun_OTU341	bac_OTU1502	Bacteroidetes	p__Ascomycota	Bacteroidia	c__Dothideomycetes	Flavobacteriaceae	f__Pleosporaceae	Flavobacterium	g__Alternaria	OTU1502	s__betae-kenyensis	fun_OTU341_bac_OTU1502	0.00820942	0.0101921
fun_OTU516	bac_OTU1502	fun_OTU516	bac_OTU1502	Bacteroidetes	NA	Bacteroidia	NA	Flavobacteriaceae	NA	Flavobacterium	NA	OTU1502	s__OTU516	fun_OTU516_bac_OTU1502	0.00820942	0.00104978
fun_OTU566	bac_OTU1502	fun_OTU566	bac_OTU1502	Bacteroidetes	p__Ascomycota	Bacteroidia	c__Pezizomycetes	Flavobacteriaceae	f__Pyronemataceae	Flavobacterium	g__Cheilymenia	OTU1502	s__stercorea	fun_OTU566_bac_OTU1502	0.00820942	0.00817232
fun_OTU907	bac_OTU1502	fun_OTU907	bac_OTU1502	Bacteroidetes	NA	Bacteroidia	NA	Flavobacteriaceae	NA	Flavobacterium	NA	OTU1502	s__OTU907	fun_OTU907_bac_OTU1502	0.00820942	0.0239655
fun_OTU1085	bac_OTU1502	fun_OTU1085	bac_OTU1502	Bacteroidetes	NA	Bacteroidia	NA	Flavobacteriaceae	NA	Flavobacterium	NA	OTU1502	s__OTU1085	fun_OTU1085_bac_OTU1502	0.00820942	0.000411938
fun_OTU1257	bac_OTU1502	fun_OTU1257	bac_OTU1502	Bacteroidetes	p__Chytridiomycota	Bacteroidia	c__Spizellomycetes	Flavobacteriaceae	f__Powellomycetaceae	Flavobacterium	g__Geranomyces	OTU1502	s__tanneri	fun_OTU1257_bac_OTU1502	0.00820942	0.0281181
fun_OTU1904	bac_OTU1502	fun_OTU1904	bac_OTU1502	Bacteroidetes	p__Basidiomycota	Bacteroidia	c__Agaricomycetes	Flavobacteriaceae	f__Psathyrellaceae	Flavobacterium	g__Psathyrella	OTU1502	s__candolleana	fun_OTU1904_bac_OTU1502	0.00820942	0.00166104
fun_OTU2626	bac_OTU1502	fun_OTU2626	bac_OTU1502	Bacteroidetes	p__Ascomycota	Bacteroidia	c__Eurotiomycetes	Flavobacteriaceae	f__Verrucariaceae	Flavobacterium	g__Polyblastia	OTU1502	s__moravica	fun_OTU2626_bac_OTU1502	0.00820942	0.00190023
fun_OTU2659	bac_OTU1502	fun_OTU2659	bac_OTU1502	Bacteroidetes	p__Ascomycota	Bacteroidia	c__Eurotiomycetes	Flavobacteriaceae	f__Verrucariaceae	Flavobacterium	g__Verrucaria	OTU1502	s__latebrosa	fun_OTU2659_bac_OTU1502	0.00820942	0.00260451
fun_OTU2661	bac_OTU1502	fun_OTU2661	bac_OTU1502	Bacteroidetes	p__Ascomycota	Bacteroidia	c__Eurotiomycetes	Flavobacteriaceae	f__Verrucariaceae	Flavobacterium	g__Polyblastia	OTU1502	s__moravica	fun_OTU2661_bac_OTU1502	0.00820942	0.000770723
fun_OTU7178	bac_OTU1502	fun_OTU7178	bac_OTU1502	Bacteroidetes	NA	Bacteroidia	NA	Flavobacteriaceae	NA	Flavobacterium	NA	OTU1502	s__OTU7178	fun_OTU7178_bac_OTU1502	0.00820942	0.00624552
fun_OTU8145	bac_OTU1502	fun_OTU8145	bac_OTU1502	Bacteroidetes	p__Chytridiomycota	Bacteroidia	NA	Flavobacteriaceae	NA	Flavobacterium	NA	OTU1502	s__OTU8145	fun_OTU8145_bac_OTU1502	0.00820942	0.00976692
fun_OTU341	bac_OTU1512	fun_OTU341	bac_OTU1512	Proteobacteria	p__Ascomycota	Alphaproteobacteria	c__Dothideomycetes	Sphingomonadaceae	f__Pleosporaceae	Sphingomonas	g__Alternaria	OTU1512	s__betae-kenyensis	fun_OTU341_bac_OTU1512	0.0204461	0.0101921
fun_OTU363	bac_OTU1512	fun_OTU363	bac_OTU1512	Proteobacteria	p__Basidiomycota	Alphaproteobacteria	c__Agaricomycetes	Sphingomonadaceae	f__Suillaceae	Sphingomonas	g__Suillus	OTU1512	s__plorans	fun_OTU363_bac_OTU1512	0.0204461	0.00485024
fun_OTU1824	bac_OTU1512	fun_OTU1824	bac_OTU1512	Proteobacteria	p__Ascomycota	Alphaproteobacteria	c__Taphrinomycetes	Sphingomonadaceae	NA	Sphingomonas	NA	OTU1512	s__OTU1824	fun_OTU1824_bac_OTU1512	0.0204461	0.00104313
fun_OTU1907	bac_OTU1512	fun_OTU1907	bac_OTU1512	Proteobacteria	p__Monoblepharomycota	Alphaproteobacteria	c__Monoblepharidomycetes	Sphingomonadaceae	NA	Sphingomonas	NA	OTU1512	s__OTU1907	fun_OTU1907_bac_OTU1512	0.0204461	0.0292609
fun_OTU2728	bac_OTU1512	fun_OTU2728	bac_OTU1512	Proteobacteria	p__Ascomycota	Alphaproteobacteria	c__Eurotiomycetes	Sphingomonadaceae	f__Verrucariaceae	Sphingomonas	g__Polyblastia	OTU1512	s__moravica	fun_OTU2728_bac_OTU1512	0.0204461	0.00211949
fun_OTU2826	bac_OTU1512	fun_OTU2826	bac_OTU1512	Proteobacteria	p__Ascomycota	Alphaproteobacteria	c__Dothideomycetes	Sphingomonadaceae	f__Phaeosphaeriaceae	Sphingomonas	g__Juncaceicola	OTU1512	s__OTU2826	fun_OTU2826_bac_OTU1512	0.0204461	0.00797964
fun_OTU1010	bac_OTU1534	fun_OTU1010	bac_OTU1534	Gemmatimonadetes	p__Rozellomycota	Gemmatimonadetes	NA	Gemmatimonadaceae	NA	NA	NA	OTU1534	s__OTU1010	fun_OTU1010_bac_OTU1534	0.0342539	0.000970048
fun_OTU1218	bac_OTU1534	fun_OTU1218	bac_OTU1534	Gemmatimonadetes	p__Basidiomycota	Gemmatimonadetes	c__Agaricomycetes	Gemmatimonadaceae	f__Suillaceae	NA	g__Suillus	OTU1534	s__variegatus	fun_OTU1218_bac_OTU1534	0.0342539	0.00954767
fun_OTU1483	bac_OTU1534	fun_OTU1483	bac_OTU1534	Gemmatimonadetes	p__Basidiomycota	Gemmatimonadetes	c__Microbotryomycetes	Gemmatimonadaceae	NA	NA	NA	OTU1534	s__OTU1483	fun_OTU1483_bac_OTU1534	0.0342539	0.0156204
fun_OTU2804	bac_OTU1534	fun_OTU2804	bac_OTU1534	Gemmatimonadetes	p__Ascomycota	Gemmatimonadetes	c__Sordariomycetes	Gemmatimonadaceae	f__Apiosporaceae	NA	g__Arthrinium	OTU1534	s__sporophleum	fun_OTU2804_bac_OTU1534	0.0342539	0.00122253
fun_OTU124	bac_OTU1536	fun_OTU124	bac_OTU1536	Proteobacteria	NA	Gammaproteobacteria	NA	Burkholderiaceae	NA	Xylophilus	NA	OTU1536	s__OTU124	fun_OTU124_bac_OTU1536	0.136617	0.0326826
bac_OTU1536	fun_OTU269	fun_OTU269	bac_OTU1536	Proteobacteria	p__Basidiomycota	Gammaproteobacteria	c__Agaricomycetes	Burkholderiaceae	f__Suillaceae	Xylophilus	g__Suillus	OTU1536	s__OTU269	fun_OTU269_bac_OTU1536	0.136617	0.00174077
fun_OTU547	bac_OTU1536	fun_OTU547	bac_OTU1536	Proteobacteria	NA	Gammaproteobacteria	NA	Burkholderiaceae	NA	Xylophilus	NA	OTU1536	s__OTU547	fun_OTU547_bac_OTU1536	0.136617	0.0309352
fun_OTU1010	bac_OTU1536	fun_OTU1010	bac_OTU1536	Proteobacteria	p__Rozellomycota	Gammaproteobacteria	NA	Burkholderiaceae	NA	Xylophilus	NA	OTU1536	s__OTU1010	fun_OTU1010_bac_OTU1536	0.136617	0.000970048
bac_OTU1536	fun_OTU1135	fun_OTU1135	bac_OTU1536	Proteobacteria	p__Chytridiomycota	Gammaproteobacteria	NA	Burkholderiaceae	NA	Xylophilus	NA	OTU1536	s__OTU1135	fun_OTU1135_bac_OTU1536	0.136617	0.00125575
fun_OTU1499	bac_OTU1536	fun_OTU1499	bac_OTU1536	Proteobacteria	NA	Gammaproteobacteria	NA	Burkholderiaceae	NA	Xylophilus	NA	OTU1536	s__OTU1499	fun_OTU1499_bac_OTU1536	0.136617	0.00103649
fun_OTU1674	bac_OTU1536	fun_OTU1674	bac_OTU1536	Proteobacteria	p__Basidiomycota	Gammaproteobacteria	c__Agaricomycetes	Burkholderiaceae	f__Hymenogastraceae	Xylophilus	g__Hebeloma	OTU1536	s__OTU1674	fun_OTU1674_bac_OTU1536	0.136617	0.000644484
fun_OTU2651	bac_OTU1536	fun_OTU2651	bac_OTU1536	Proteobacteria	p__Ascomycota	Gammaproteobacteria	c__Pezizomycetes	Burkholderiaceae	f__Pyronemataceae	Xylophilus	g__Cheilymenia	OTU1536	s__stercorea	fun_OTU2651_bac_OTU1536	0.136617	0.00685678
fun_OTU2748	bac_OTU1536	fun_OTU2748	bac_OTU1536	Proteobacteria	p__Ascomycota	Gammaproteobacteria	c__Eurotiomycetes	Burkholderiaceae	f__Verrucariaceae	Xylophilus	g__Polyblastia	OTU1536	s__abscondita	fun_OTU2748_bac_OTU1536	0.136617	0.00327557
fun_OTU2964	bac_OTU1536	fun_OTU2964	bac_OTU1536	Proteobacteria	p__Ascomycota	Gammaproteobacteria	c__Leotiomycetes	Burkholderiaceae	f__Helotiaceae	Xylophilus	g__Tetracladium	OTU1536	s__OTU2964	fun_OTU2964_bac_OTU1536	0.136617	0.049127
fun_OTU3255	bac_OTU1536	fun_OTU3255	bac_OTU1536	Proteobacteria	p__Chytridiomycota	Gammaproteobacteria	c__Rhizophydiomycetes	Burkholderiaceae	f__Alphamycetaceae	Xylophilus	g__Betamyces	OTU1536	s__OTU3255	fun_OTU3255_bac_OTU1536	0.136617	0.00246499
fun_OTU217	bac_OTU1539	fun_OTU217	bac_OTU1539	Planctomycetes	p__Ascomycota	Planctomycetacia	c__Dothideomycetes	Pirellulaceae	f__Sporormiaceae	NA	g__Preussia	OTU1539	s__persica	fun_OTU217_bac_OTU1539	0.0344309	0.0217397
fun_OTU356	bac_OTU1539	fun_OTU356	bac_OTU1539	Planctomycetes	p__Ascomycota	Planctomycetacia	c__Dothideomycetes	Pirellulaceae	f__Didymellaceae	NA	NA	OTU1539	s__OTU356	fun_OTU356_bac_OTU1539	0.0344309	0.0464427
fun_OTU554	bac_OTU1539	fun_OTU554	bac_OTU1539	Planctomycetes	p__Basidiomycota	Planctomycetacia	c__Microbotryomycetes	Pirellulaceae	f__Sporidiobolaceae	NA	g__Rhodotorula	OTU1539	s__OTU554	fun_OTU554_bac_OTU1539	0.0344309	0.0241781
fun_OTU821	bac_OTU1539	fun_OTU821	bac_OTU1539	Planctomycetes	NA	Planctomycetacia	NA	Pirellulaceae	NA	NA	NA	OTU1539	s__OTU821	fun_OTU821_bac_OTU1539	0.0344309	0.00241848
fun_OTU1324	bac_OTU1539	fun_OTU1324	bac_OTU1539	Planctomycetes	p__Basidiomycota	Planctomycetacia	c__Pucciniomycetes	Pirellulaceae	f__Coleosporiaceae	NA	g__Coleosporium	OTU1539	s__OTU1324	fun_OTU1324_bac_OTU1539	0.0344309	0.000697637
fun_OTU1947	bac_OTU1539	fun_OTU1947	bac_OTU1539	Planctomycetes	p__Basidiomycota	Planctomycetacia	c__Microbotryomycetes	Pirellulaceae	f__Kriegeriaceae	NA	g__Phenoliferia	OTU1539	s__psychrophenolica	fun_OTU1947_bac_OTU1539	0.0344309	0.162682
fun_OTU2728	bac_OTU1539	fun_OTU2728	bac_OTU1539	Planctomycetes	p__Ascomycota	Planctomycetacia	c__Eurotiomycetes	Pirellulaceae	f__Verrucariaceae	NA	g__Polyblastia	OTU1539	s__moravica	fun_OTU2728_bac_OTU1539	0.0344309	0.00211949
fun_OTU101	bac_OTU1543	fun_OTU101	bac_OTU1543	Proteobacteria	p__Basidiomycota	Alphaproteobacteria	c__Microbotryomycetes	Acetobacteraceae	f__Camptobasidiaceae	NA	NA	OTU1543	s__OTU101	fun_OTU101_bac_OTU1543	0.0230129	0.534005
fun_OTU256	bac_OTU1543	fun_OTU256	bac_OTU1543	Proteobacteria	p__Basidiomycota	Alphaproteobacteria	c__Agaricomycetes	Acetobacteraceae	f__Fomitopsidaceae	NA	g__Postia	OTU1543	s__cyanescens	fun_OTU256_bac_OTU1543	0.0230129	0.000910251
fun_OTU1155	bac_OTU1543	fun_OTU1155	bac_OTU1543	Proteobacteria	NA	Alphaproteobacteria	NA	Acetobacteraceae	NA	NA	NA	OTU1543	s__OTU1155	fun_OTU1155_bac_OTU1543	0.0230129	0.00665745
fun_OTU1378	bac_OTU1543	fun_OTU1378	bac_OTU1543	Proteobacteria	p__Chytridiomycota	Alphaproteobacteria	c__Rhizophydiomycetes	Acetobacteraceae	NA	NA	NA	OTU1543	s__OTU1378	fun_OTU1378_bac_OTU1543	0.0230129	0.00125575
fun_OTU1463	bac_OTU1543	fun_OTU1463	bac_OTU1543	Proteobacteria	p__Basidiomycota	Alphaproteobacteria	c__Microbotryomycetes	Acetobacteraceae	NA	NA	NA	OTU1543	s__OTU1463	fun_OTU1463_bac_OTU1543	0.0230129	0.0121788
fun_OTU1906	bac_OTU1543	fun_OTU1906	bac_OTU1543	Proteobacteria	NA	Alphaproteobacteria	NA	Acetobacteraceae	NA	NA	NA	OTU1543	s__OTU1906	fun_OTU1906_bac_OTU1543	0.0230129	0.0839822
fun_OTU2785	bac_OTU1543	fun_OTU2785	bac_OTU1543	Proteobacteria	p__Ascomycota	Alphaproteobacteria	c__Dothideomycetes	Acetobacteraceae	f__Didymellaceae	NA	NA	OTU1543	s__OTU2785	fun_OTU2785_bac_OTU1543	0.0230129	0.00508279
fun_OTU699	bac_OTU1560	fun_OTU699	bac_OTU1560	Bacteroidetes	p__Basidiomycota	Bacteroidia	c__Agaricomycetes	Flavobacteriaceae	f__Boletaceae	Flavobacterium	g__Boletus	OTU1560	s__edulis	fun_OTU699_bac_OTU1560	0.0078775	0.000724214
fun_OTU1582	bac_OTU1560	fun_OTU1582	bac_OTU1560	Bacteroidetes	NA	Bacteroidia	NA	Flavobacteriaceae	NA	Flavobacterium	NA	OTU1560	s__OTU1582	fun_OTU1582_bac_OTU1560	0.0078775	0.000810588
fun_OTU1947	bac_OTU1560	fun_OTU1947	bac_OTU1560	Bacteroidetes	p__Basidiomycota	Bacteroidia	c__Microbotryomycetes	Flavobacteriaceae	f__Kriegeriaceae	Flavobacterium	g__Phenoliferia	OTU1560	s__psychrophenolica	fun_OTU1947_bac_OTU1560	0.0078775	0.162682
fun_OTU2276	bac_OTU1560	fun_OTU2276	bac_OTU1560	Bacteroidetes	p__Basidiomycota	Bacteroidia	c__Agaricomycetes	Flavobacteriaceae	f__Psathyrellaceae	Flavobacterium	g__Coprinopsis	OTU1560	s__cinerea	fun_OTU2276_bac_OTU1560	0.0078775	0.000551466
fun_OTU2508	bac_OTU1560	fun_OTU2508	bac_OTU1560	Bacteroidetes	p__Rozellomycota	Bacteroidia	NA	Flavobacteriaceae	NA	Flavobacterium	NA	OTU1560	s__OTU2508	fun_OTU2508_bac_OTU1560	0.0078775	0.003641
bac_OTU1560	fun_OTU10179	fun_OTU10179	bac_OTU1560	Bacteroidetes	NA	Bacteroidia	NA	Flavobacteriaceae	NA	Flavobacterium	NA	OTU1560	s__OTU10179	fun_OTU10179_bac_OTU1560	0.0078775	0.00855104
fun_OTU440	bac_OTU1564	fun_OTU440	bac_OTU1564	Proteobacteria	NA	Alphaproteobacteria	NA	Xanthobacteraceae	NA	Tardiphaga	NA	OTU1564	s__OTU440	fun_OTU440_bac_OTU1564	0.0130997	0.000677705
fun_OTU1541	bac_OTU1564	fun_OTU1541	bac_OTU1564	Proteobacteria	p__Basidiomycota	Alphaproteobacteria	c__Microbotryomycetes	Xanthobacteraceae	NA	Tardiphaga	NA	OTU1564	s__OTU1541	fun_OTU1541_bac_OTU1564	0.0130997	0.0348619
fun_OTU1857	bac_OTU1564	fun_OTU1857	bac_OTU1564	Proteobacteria	p__Basidiomycota	Alphaproteobacteria	c__Agaricomycetes	Xanthobacteraceae	f__Strophariaceae	Tardiphaga	g__Pholiota	OTU1564	s__squarrosa	fun_OTU1857_bac_OTU1564	0.0130997	0.00141521
fun_OTU28	bac_OTU1566	fun_OTU28	bac_OTU1566	Proteobacteria	p__Ascomycota	Gammaproteobacteria	c__Leotiomycetes	Cellvibrionaceae	f__Hyaloscyphaceae	Cellvibrio	g__Clathrosphaerina	OTU1566	s__zalewskii	fun_OTU28_bac_OTU1566	0.00911666	0.000451803
fun_OTU112	bac_OTU1566	fun_OTU112	bac_OTU1566	Proteobacteria	p__Chytridiomycota	Gammaproteobacteria	c__Rhizophydiomycetes	Cellvibrionaceae	NA	Cellvibrio	NA	OTU1566	s__OTU112	fun_OTU112_bac_OTU1566	0.00911666	0.00196003
fun_OTU256	bac_OTU1566	fun_OTU256	bac_OTU1566	Proteobacteria	p__Basidiomycota	Gammaproteobacteria	c__Agaricomycetes	Cellvibrionaceae	f__Fomitopsidaceae	Cellvibrio	g__Postia	OTU1566	s__cyanescens	fun_OTU256_bac_OTU1566	0.00911666	0.000910251
fun_OTU348	bac_OTU1566	fun_OTU348	bac_OTU1566	Proteobacteria	p__Ascomycota	Gammaproteobacteria	c__Leotiomycetes	Cellvibrionaceae	f__Sclerotiniaceae	Cellvibrio	g__Botryotinia	OTU1566	s__OTU348	fun_OTU348_bac_OTU1566	0.00911666	0.00186701
fun_OTU386	bac_OTU1566	fun_OTU386	bac_OTU1566	Proteobacteria	p__Ascomycota	Gammaproteobacteria	c__Leotiomycetes	Cellvibrionaceae	f__Helotiaceae	Cellvibrio	g__Tetracladium	OTU1566	s__OTU386	fun_OTU386_bac_OTU1566	0.00911666	0.220427
fun_OTU524	bac_OTU1566	fun_OTU524	bac_OTU1566	Proteobacteria	p__Ascomycota	Gammaproteobacteria	c__Dothideomycetes	Cellvibrionaceae	f__Sporormiaceae	Cellvibrio	g__Sporormiella	OTU1566	s__intermedia	fun_OTU524_bac_OTU1566	0.00911666	0.00114944
fun_OTU1103	bac_OTU1566	fun_OTU1103	bac_OTU1566	Proteobacteria	NA	Gammaproteobacteria	NA	Cellvibrionaceae	NA	Cellvibrio	NA	OTU1566	s__OTU1103	fun_OTU1103_bac_OTU1566	0.00911666	0.00337524
fun_OTU1703	bac_OTU1566	fun_OTU1703	bac_OTU1566	Proteobacteria	p__Basidiomycota	Gammaproteobacteria	c__Agaricomycetes	Cellvibrionaceae	f__Hydnodontaceae	Cellvibrio	g__Trechispora	OTU1566	s__mollusca	fun_OTU1703_bac_OTU1566	0.00911666	0.00209956
fun_OTU1726	bac_OTU1566	fun_OTU1726	bac_OTU1566	Proteobacteria	p__Chytridiomycota	Gammaproteobacteria	NA	Cellvibrionaceae	NA	Cellvibrio	NA	OTU1566	s__OTU1726	fun_OTU1726_bac_OTU1566	0.00911666	0.00390012
fun_OTU2051	bac_OTU1566	fun_OTU2051	bac_OTU1566	Proteobacteria	p__Basidiomycota	Gammaproteobacteria	c__Agaricomycetes	Cellvibrionaceae	f__Gomphaceae	Cellvibrio	NA	OTU1566	s__OTU2051	fun_OTU2051_bac_OTU1566	0.00911666	0.000511601
fun_OTU2247	bac_OTU1566	fun_OTU2247	bac_OTU1566	Proteobacteria	p__Basidiomycota	Gammaproteobacteria	c__Agaricomycetes	Cellvibrionaceae	f__Geastraceae	Cellvibrio	g__Geastrum	OTU1566	s__OTU2247	fun_OTU2247_bac_OTU1566	0.00911666	0.00100991
fun_OTU2941	bac_OTU1566	fun_OTU2941	bac_OTU1566	Proteobacteria	p__Ascomycota	Gammaproteobacteria	c__Leotiomycetes	Cellvibrionaceae	f__Helotiaceae	Cellvibrio	g__Tetracladium	OTU1566	s__OTU2941	fun_OTU2941_bac_OTU1566	0.00911666	0.0568143
fun_OTU1410	bac_OTU1570	fun_OTU1410	bac_OTU1570	Proteobacteria	p__Rozellomycota	Gammaproteobacteria	NA	Burkholderiaceae	NA	NA	NA	OTU1570	s__OTU1410	fun_OTU1410_bac_OTU1570	0.283059	0.00112951
fun_OTU1918	bac_OTU1570	fun_OTU1918	bac_OTU1570	Proteobacteria	p__Basidiomycota	Gammaproteobacteria	c__Agaricomycetes	Burkholderiaceae	f__Cortinariaceae	NA	g__Cortinarius	OTU1570	s__infractiflavus	fun_OTU1918_bac_OTU1570	0.283059	0.000418582
fun_OTU2690	bac_OTU1570	fun_OTU2690	bac_OTU1570	Proteobacteria	p__Ascomycota	Gammaproteobacteria	c__Eurotiomycetes	Burkholderiaceae	f__Verrucariaceae	NA	g__Verrucaria	OTU1570	s__latebrosa	fun_OTU2690_bac_OTU1570	0.283059	0.00150158
fun_OTU4121	bac_OTU1570	fun_OTU4121	bac_OTU1570	Proteobacteria	p__Basidiomycota	Gammaproteobacteria	c__Microbotryomycetes	Burkholderiaceae	f__Kriegeriaceae	NA	g__Phenoliferia	OTU1570	s__psychrophila	fun_OTU4121_bac_OTU1570	0.283059	0.001475
bac_OTU1571	fun_OTU430	fun_OTU430	bac_OTU1571	Proteobacteria	NA	Gammaproteobacteria	NA	Unknown_Family	NA	Candidatus_Berkiella	NA	OTU1571	s__OTU430	fun_OTU430_bac_OTU1571	0.00298725	0.0114413
fun_OTU1103	bac_OTU1571	fun_OTU1103	bac_OTU1571	Proteobacteria	NA	Gammaproteobacteria	NA	Unknown_Family	NA	Candidatus_Berkiella	NA	OTU1571	s__OTU1103	fun_OTU1103_bac_OTU1571	0.00298725	0.00337524
fun_OTU1135	bac_OTU1571	fun_OTU1135	bac_OTU1571	Proteobacteria	p__Chytridiomycota	Gammaproteobacteria	NA	Unknown_Family	NA	Candidatus_Berkiella	NA	OTU1571	s__OTU1135	fun_OTU1135_bac_OTU1571	0.00298725	0.00125575
fun_OTU1736	bac_OTU1571	fun_OTU1736	bac_OTU1571	Proteobacteria	p__Basidiomycota	Gammaproteobacteria	c__Microbotryomycetes	Unknown_Family	f__Kriegeriaceae	Candidatus_Berkiella	g__Meredithblackwellia	OTU1571	s__eburnea	fun_OTU1736_bac_OTU1571	0.00298725	0.00102985
fun_OTU2592	bac_OTU1571	fun_OTU2592	bac_OTU1571	Proteobacteria	p__Ascomycota	Gammaproteobacteria	c__Eurotiomycetes	Unknown_Family	NA	Candidatus_Berkiella	NA	OTU1571	s__OTU2592	fun_OTU2592_bac_OTU1571	0.00298725	0.000272411
fun_OTU2662	bac_OTU1571	fun_OTU2662	bac_OTU1571	Proteobacteria	p__Ascomycota	Gammaproteobacteria	c__Eurotiomycetes	Unknown_Family	f__Verrucariaceae	Candidatus_Berkiella	g__Verrucaria	OTU1571	s__latebrosa	fun_OTU2662_bac_OTU1571	0.00298725	0.019773
fun_OTU2717	bac_OTU1571	fun_OTU2717	bac_OTU1571	Proteobacteria	p__Ascomycota	Gammaproteobacteria	c__Eurotiomycetes	Unknown_Family	f__Verrucariaceae	Candidatus_Berkiella	g__Polyblastia	OTU1571	s__OTU2717	fun_OTU2717_bac_OTU1571	0.00298725	0.0164842
fun_OTU33	bac_OTU1574	fun_OTU33	bac_OTU1574	Bacteroidetes	p__Basidiomycota	Bacteroidia	c__Agaricomycetes	Cytophagaceae	f__Suillaceae	Cytophaga	g__Suillus	OTU1574	s__grevillei	fun_OTU33_bac_OTU1574	0.00444769	0.00272411
fun_OTU171	bac_OTU1574	fun_OTU171	bac_OTU1574	Bacteroidetes	NA	Bacteroidia	NA	Cytophagaceae	NA	Cytophaga	NA	OTU1574	s__OTU171	fun_OTU171_bac_OTU1574	0.00444769	0.0384896
fun_OTU204	bac_OTU1574	fun_OTU204	bac_OTU1574	Bacteroidetes	p__Ascomycota	Bacteroidia	c__Dothideomycetes	Cytophagaceae	f__Mycosphaerellaceae	Cytophaga	g__Mycosphaerella	OTU1574	s__tassiana	fun_OTU204_bac_OTU1574	0.00444769	0.228034
fun_OTU686	bac_OTU1574	fun_OTU686	bac_OTU1574	Bacteroidetes	NA	Bacteroidia	NA	Cytophagaceae	NA	Cytophaga	NA	OTU1574	s__OTU686	fun_OTU686_bac_OTU1574	0.00444769	0.00178064
fun_OTU1085	bac_OTU1574	fun_OTU1085	bac_OTU1574	Bacteroidetes	NA	Bacteroidia	NA	Cytophagaceae	NA	Cytophaga	NA	OTU1574	s__OTU1085	fun_OTU1085_bac_OTU1574	0.00444769	0.000411938
fun_OTU1092	bac_OTU1574	fun_OTU1092	bac_OTU1574	Bacteroidetes	p__Chytridiomycota	Bacteroidia	c__Spizellomycetes	Cytophagaceae	f__Powellomycetaceae	Cytophaga	g__Powellomyces	OTU1574	s__OTU1092	fun_OTU1092_bac_OTU1574	0.00444769	0.00421904
fun_OTU1487	bac_OTU1574	fun_OTU1487	bac_OTU1574	Bacteroidetes	p__Basidiomycota	Bacteroidia	c__Microbotryomycetes	Cytophagaceae	NA	Cytophaga	NA	OTU1574	s__OTU1487	fun_OTU1487_bac_OTU1574	0.00444769	0.0534457
fun_OTU1526	bac_OTU1574	fun_OTU1526	bac_OTU1574	Bacteroidetes	p__Basidiomycota	Bacteroidia	c__Agaricomycetes	Cytophagaceae	f__Thelephoraceae	Cytophaga	g__Tomentella	OTU1574	s__terrestris	fun_OTU1526_bac_OTU1574	0.00444769	0.000405294
fun_OTU1697	bac_OTU1574	fun_OTU1697	bac_OTU1574	Bacteroidetes	p__Basidiomycota	Bacteroidia	c__Microbotryomycetes	Cytophagaceae	NA	Cytophaga	NA	OTU1574	s__OTU1697	fun_OTU1697_bac_OTU1574	0.00444769	0.0248824
fun_OTU2551	bac_OTU1574	fun_OTU2551	bac_OTU1574	Bacteroidetes	p__Ascomycota	Bacteroidia	c__Eurotiomycetes	Cytophagaceae	f__Herpotrichiellaceae	Cytophaga	g__Rhinocladiella	OTU1574	s__OTU2551	fun_OTU2551_bac_OTU1574	0.00444769	0.00128897
fun_OTU2697	bac_OTU1574	fun_OTU2697	bac_OTU1574	Bacteroidetes	p__Ascomycota	Bacteroidia	c__Eurotiomycetes	Cytophagaceae	f__Verrucariaceae	Cytophaga	g__Verrucaria	OTU1574	s__OTU2697	fun_OTU2697_bac_OTU1574	0.00444769	0.000518245
fun_OTU4278	bac_OTU1574	fun_OTU4278	bac_OTU1574	Bacteroidetes	p__Ascomycota	Bacteroidia	c__Sordariomycetes	Cytophagaceae	f__Trichosphaeriaceae	Cytophaga	g__Nigrospora	OTU1574	s__musae	fun_OTU4278_bac_OTU1574	0.00444769	0.00205969
fun_OTU282	bac_OTU1586	fun_OTU282	bac_OTU1586	Proteobacteria	p__Basidiomycota	Gammaproteobacteria	c__Agaricomycetes	Burkholderiaceae	f__Psathyrellaceae	NA	g__Coprinopsis	OTU1586	s__acuminata	fun_OTU282_bac_OTU1586	0.0638387	0.000823876
fun_OTU1296	bac_OTU1586	fun_OTU1296	bac_OTU1586	Proteobacteria	p__Basidiomycota	Gammaproteobacteria	NA	Burkholderiaceae	NA	NA	NA	OTU1586	s__OTU1296	fun_OTU1296_bac_OTU1586	0.0638387	0.00593324
fun_OTU1666	bac_OTU1586	fun_OTU1666	bac_OTU1586	Proteobacteria	p__Basidiomycota	Gammaproteobacteria	c__Microbotryomycetes	Burkholderiaceae	NA	NA	NA	OTU1586	s__OTU1666	fun_OTU1666_bac_OTU1586	0.0638387	0.00601297
fun_OTU4201	bac_OTU1586	fun_OTU4201	bac_OTU1586	Proteobacteria	p__Rozellomycota	Gammaproteobacteria	NA	Burkholderiaceae	NA	NA	NA	OTU1586	s__OTU4201	fun_OTU4201_bac_OTU1586	0.0638387	0.00197332
fun_OTU562	bac_OTU1589	fun_OTU562	bac_OTU1589	Acidobacteria	p__Ascomycota	Thermoanaerobaculia	c__Dothideomycetes	Thermoanaerobaculaceae	f__Sporormiaceae	Subgroup_10	g__Preussia	OTU1589	s__dubia	fun_OTU562_bac_OTU1589	0.0259338	0.00430542
fun_OTU849	bac_OTU1589	fun_OTU849	bac_OTU1589	Acidobacteria	NA	Thermoanaerobaculia	NA	Thermoanaerobaculaceae	NA	Subgroup_10	NA	OTU1589	s__OTU849	fun_OTU849_bac_OTU1589	0.0259338	0.0312209
fun_OTU1157	bac_OTU1589	fun_OTU1157	bac_OTU1589	Acidobacteria	NA	Thermoanaerobaculia	NA	Thermoanaerobaculaceae	NA	Subgroup_10	NA	OTU1589	s__OTU1157	fun_OTU1157_bac_OTU1589	0.0259338	0.00621894
fun_OTU1190	bac_OTU1589	fun_OTU1190	bac_OTU1589	Acidobacteria	p__Basidiomycota	Thermoanaerobaculia	c__Agaricomycetes	Thermoanaerobaculaceae	f__Suillaceae	Subgroup_10	g__Suillus	OTU1589	s__viscidus	fun_OTU1190_bac_OTU1589	0.0259338	0.000697637
fun_OTU1204	bac_OTU1589	fun_OTU1204	bac_OTU1589	Acidobacteria	p__Basidiomycota	Thermoanaerobaculia	c__Agaricomycetes	Thermoanaerobaculaceae	f__Suillaceae	Subgroup_10	g__Suillus	OTU1589	s__viscidus	fun_OTU1204_bac_OTU1589	0.0259338	0.000843809
fun_OTU1214	bac_OTU1589	fun_OTU1214	bac_OTU1589	Acidobacteria	p__Rozellomycota	Thermoanaerobaculia	NA	Thermoanaerobaculaceae	NA	Subgroup_10	NA	OTU1589	s__OTU1214	fun_OTU1214_bac_OTU1589	0.0259338	0.000418582
fun_OTU1712	bac_OTU1589	fun_OTU1712	bac_OTU1589	Acidobacteria	p__Basidiomycota	Thermoanaerobaculia	c__Agaricomycetes	Thermoanaerobaculaceae	f__Geastraceae	Subgroup_10	g__Geastrum	OTU1589	s__fimbriatum	fun_OTU1712_bac_OTU1589	0.0259338	0.00217264
bac_OTU1589	fun_OTU1798	fun_OTU1798	bac_OTU1589	Acidobacteria	p__Chytridiomycota	Thermoanaerobaculia	c__Rhizophydiomycetes	Thermoanaerobaculaceae	f__Rhizophydiaceae	Subgroup_10	g__Rhizophydium	OTU1589	s__OTU1798	fun_OTU1798_bac_OTU1589	0.0259338	0.00619901
fun_OTU2627	bac_OTU1589	fun_OTU2627	bac_OTU1589	Acidobacteria	p__Ascomycota	Thermoanaerobaculia	c__Eurotiomycetes	Thermoanaerobaculaceae	f__Verrucariaceae	Subgroup_10	g__Polyblastia	OTU1589	s__moravica	fun_OTU2627_bac_OTU1589	0.0259338	0.00212613
fun_OTU2849	bac_OTU1589	fun_OTU2849	bac_OTU1589	Acidobacteria	p__Ascomycota	Thermoanaerobaculia	c__Pezizomycotina_cls_Incertae_sedis	Thermoanaerobaculaceae	f__Pezizomycotina_fam_Incertae_sedis	Subgroup_10	g__Ciliophora	OTU1589	s__OTU2849	fun_OTU2849_bac_OTU1589	0.0259338	0.00243841
fun_OTU2930	bac_OTU1589	fun_OTU2930	bac_OTU1589	Acidobacteria	p__Ascomycota	Thermoanaerobaculia	c__Leotiomycetes	Thermoanaerobaculaceae	f__Dermateaceae	Subgroup_10	g__Naevala	OTU1589	s__OTU2930	fun_OTU2930_bac_OTU1589	0.0259338	0.00566747
fun_OTU56	bac_OTU1596	fun_OTU56	bac_OTU1596	Proteobacteria	p__Chytridiomycota	Deltaproteobacteria	c__Rhizophydiomycetes	NA	NA	NA	NA	OTU1596	s__OTU56	fun_OTU56_bac_OTU1596	0.00181448	0.00119595
fun_OTU356	bac_OTU1596	fun_OTU356	bac_OTU1596	Proteobacteria	p__Ascomycota	Deltaproteobacteria	c__Dothideomycetes	NA	f__Didymellaceae	NA	NA	OTU1596	s__OTU356	fun_OTU356_bac_OTU1596	0.00181448	0.0464427
fun_OTU736	bac_OTU1596	fun_OTU736	bac_OTU1596	Proteobacteria	p__Basidiomycota	Deltaproteobacteria	c__Ustilaginomycetes	NA	f__Ustilaginaceae	NA	g__Ustilago	OTU1596	s__nunavutica	fun_OTU736_bac_OTU1596	0.00181448	0.00594653
fun_OTU1102	bac_OTU1596	fun_OTU1102	bac_OTU1596	Proteobacteria	NA	Deltaproteobacteria	NA	NA	NA	NA	NA	OTU1596	s__OTU1102	fun_OTU1102_bac_OTU1596	0.00181448	0.00300316
fun_OTU1980	bac_OTU1596	fun_OTU1980	bac_OTU1596	Proteobacteria	p__Basidiomycota	Deltaproteobacteria	c__Agaricomycetes	NA	f__Psathyrellaceae	NA	g__Coprinellus	OTU1596	s__xanthothrix	fun_OTU1980_bac_OTU1596	0.00181448	0.0017607
fun_OTU2353	bac_OTU1596	fun_OTU2353	bac_OTU1596	Proteobacteria	p__Basidiomycota	Deltaproteobacteria	c__Agaricomycetes	NA	f__Psathyrellaceae	NA	g__Psathyrella	OTU1596	s__pygmaea	fun_OTU2353_bac_OTU1596	0.00181448	0.000724214
fun_OTU2426	bac_OTU1596	fun_OTU2426	bac_OTU1596	Proteobacteria	p__Basidiomycota	Deltaproteobacteria	c__Agaricomycetes	NA	f__Cortinariaceae	NA	g__Cortinarius	OTU1596	s__fragrantissimus	fun_OTU2426_bac_OTU1596	0.00181448	0.000345497
fun_OTU2838	bac_OTU1596	fun_OTU2838	bac_OTU1596	Proteobacteria	p__Ascomycota	Deltaproteobacteria	c__Dothideomycetes	NA	NA	NA	NA	OTU1596	s__OTU2838	fun_OTU2838_bac_OTU1596	0.00181448	0.00325564
fun_OTU2964	bac_OTU1596	fun_OTU2964	bac_OTU1596	Proteobacteria	p__Ascomycota	Deltaproteobacteria	c__Leotiomycetes	NA	f__Helotiaceae	NA	g__Tetracladium	OTU1596	s__OTU2964	fun_OTU2964_bac_OTU1596	0.00181448	0.049127
fun_OTU7322	bac_OTU1596	fun_OTU7322	bac_OTU1596	Proteobacteria	p__Chytridiomycota	Deltaproteobacteria	c__Rhizophydiomycetes	NA	f__Halomycetaceae	NA	g__Paranamyces	OTU1596	s__OTU7322	fun_OTU7322_bac_OTU1596	0.00181448	0.00951444
fun_OTU345	bac_OTU1609	fun_OTU345	bac_OTU1609	Proteobacteria	p__Basidiomycota	Deltaproteobacteria	c__Agaricomycetes	Bdellovibrionaceae	f__Agaricaceae	OM27_clade	g__Coprinus	OTU1609	s__comatus	fun_OTU345_bac_OTU1609	0.00823155	0.000491668
fun_OTU1548	bac_OTU1609	fun_OTU1548	bac_OTU1609	Proteobacteria	p__Basidiomycota	Deltaproteobacteria	c__Agaricomycetes	Bdellovibrionaceae	f__Meripilaceae	OM27_clade	g__Rigidoporus	OTU1609	s__piceicola	fun_OTU1548_bac_OTU1609	0.00823155	0.000411938
fun_OTU2451	bac_OTU1609	fun_OTU2451	bac_OTU1609	Proteobacteria	p__Basidiomycota	Deltaproteobacteria	c__Agaricomycetes	Bdellovibrionaceae	f__Tylosporaceae	OM27_clade	g__Amphinema	OTU1609	s__byssoides	fun_OTU2451_bac_OTU1609	0.00823155	0.00146836
fun_OTU2452	bac_OTU1609	fun_OTU2452	bac_OTU1609	Proteobacteria	p__Ascomycota	Deltaproteobacteria	c__Lichinomycetes	Bdellovibrionaceae	f__Lichinaceae	OM27_clade	g__Phylliscum	OTU1609	s__OTU2452	fun_OTU2452_bac_OTU1609	0.00823155	0.00456454
fun_OTU2647	bac_OTU1609	fun_OTU2647	bac_OTU1609	Proteobacteria	p__Ascomycota	Deltaproteobacteria	c__Eurotiomycetes	Bdellovibrionaceae	f__Verrucariaceae	OM27_clade	g__Polyblastia	OTU1609	s__moravica	fun_OTU2647_bac_OTU1609	0.00823155	0.00935498
fun_OTU2662	bac_OTU1609	fun_OTU2662	bac_OTU1609	Proteobacteria	p__Ascomycota	Deltaproteobacteria	c__Eurotiomycetes	Bdellovibrionaceae	f__Verrucariaceae	OM27_clade	g__Verrucaria	OTU1609	s__latebrosa	fun_OTU2662_bac_OTU1609	0.00823155	0.019773
fun_OTU2693	bac_OTU1609	fun_OTU2693	bac_OTU1609	Proteobacteria	p__Ascomycota	Deltaproteobacteria	c__Eurotiomycetes	Bdellovibrionaceae	f__Verrucariaceae	OM27_clade	g__Verrucaria	OTU1609	s__latebrosa	fun_OTU2693_bac_OTU1609	0.00823155	0.00176735
fun_OTU2772	bac_OTU1609	fun_OTU2772	bac_OTU1609	Proteobacteria	p__Ascomycota	Deltaproteobacteria	c__Eurotiomycetes	Bdellovibrionaceae	f__Verrucariaceae	OM27_clade	g__Verrucaria	OTU1609	s__alpicola	fun_OTU2772_bac_OTU1609	0.00823155	0.0010232
fun_OTU2835	bac_OTU1609	fun_OTU2835	bac_OTU1609	Proteobacteria	p__Ascomycota	Deltaproteobacteria	c__Dothideomycetes	Bdellovibrionaceae	NA	OM27_clade	NA	OTU1609	s__OTU2835	fun_OTU2835_bac_OTU1609	0.00823155	0.00123581
fun_OTU700	bac_OTU1610	fun_OTU700	bac_OTU1610	Proteobacteria	NA	Deltaproteobacteria	NA	Polyangiaceae	NA	Polyangium	NA	OTU1610	s__OTU700	fun_OTU700_bac_OTU1610	0.0312887	0.00191352
fun_OTU1354	bac_OTU1610	fun_OTU1354	bac_OTU1610	Proteobacteria	p__Chytridiomycota	Deltaproteobacteria	NA	Polyangiaceae	NA	Polyangium	NA	OTU1610	s__OTU1354	fun_OTU1354_bac_OTU1610	0.0312887	0.00618572
fun_OTU2804	bac_OTU1610	fun_OTU2804	bac_OTU1610	Proteobacteria	p__Ascomycota	Deltaproteobacteria	c__Sordariomycetes	Polyangiaceae	f__Apiosporaceae	Polyangium	g__Arthrinium	OTU1610	s__sporophleum	fun_OTU2804_bac_OTU1610	0.0312887	0.00122253
fun_OTU345	bac_OTU1615	fun_OTU345	bac_OTU1615	Proteobacteria	p__Basidiomycota	Deltaproteobacteria	c__Agaricomycetes	0319-6G20	f__Agaricaceae	NA	g__Coprinus	OTU1615	s__comatus	fun_OTU345_bac_OTU1615	0.00754558	0.000491668
fun_OTU413	bac_OTU1615	fun_OTU413	bac_OTU1615	Proteobacteria	p__Basidiomycota	Deltaproteobacteria	c__Microbotryomycetes	0319-6G20	f__Camptobasidiaceae	NA	g__Glaciozyma	OTU1615	s__OTU413	fun_OTU413_bac_OTU1615	0.00754558	0.00100991
fun_OTU1412	bac_OTU1615	fun_OTU1412	bac_OTU1615	Proteobacteria	p__Basidiomycota	Deltaproteobacteria	c__Agaricomycetes	0319-6G20	f__Thelephoraceae	NA	g__Tomentella	OTU1615	s__cinerascens	fun_OTU1412_bac_OTU1615	0.00754558	0.000863741
fun_OTU1618	bac_OTU1615	fun_OTU1618	bac_OTU1615	Proteobacteria	p__Basidiomycota	Deltaproteobacteria	c__Pucciniomycetes	0319-6G20	f__Coleosporiaceae	NA	g__Chrysomyxa	OTU1615	s__OTU1618	fun_OTU1618_bac_OTU1615	0.00754558	0.00605283
fun_OTU2302	bac_OTU1615	fun_OTU2302	bac_OTU1615	Proteobacteria	p__Ascomycota	Deltaproteobacteria	c__Eurotiomycetes	0319-6G20	NA	NA	NA	OTU1615	s__OTU2302	fun_OTU2302_bac_OTU1615	0.00754558	0.0181984
fun_OTU2626	bac_OTU1615	fun_OTU2626	bac_OTU1615	Proteobacteria	p__Ascomycota	Deltaproteobacteria	c__Eurotiomycetes	0319-6G20	f__Verrucariaceae	NA	g__Polyblastia	OTU1615	s__moravica	fun_OTU2626_bac_OTU1615	0.00754558	0.00190023
fun_OTU2752	bac_OTU1615	fun_OTU2752	bac_OTU1615	Proteobacteria	p__Ascomycota	Deltaproteobacteria	c__Sordariomycetes	0319-6G20	f__Xylariaceae	NA	g__Xylaria	OTU1615	s__OTU2752	fun_OTU2752_bac_OTU1615	0.00754558	0.00103649
fun_OTU2842	bac_OTU1615	fun_OTU2842	bac_OTU1615	Proteobacteria	p__Ascomycota	Deltaproteobacteria	c__Dothideomycetes	0319-6G20	f__Phaeosphaeriaceae	NA	g__Juncaceicola	OTU1615	s__padellana	fun_OTU2842_bac_OTU1615	0.00754558	0.00146172
fun_OTU4137	bac_OTU1615	fun_OTU4137	bac_OTU1615	Proteobacteria	p__Basidiomycota	Deltaproteobacteria	c__Agaricostilbomycetes	0319-6G20	f__Chionosphaeraceae	NA	NA	OTU1615	s__OTU4137	fun_OTU4137_bac_OTU1615	0.00754558	0.000830521
fun_OTU132	bac_OTU1619	fun_OTU132	bac_OTU1619	Actinobacteria	p__Chytridiomycota	Thermoleophilia	c__Rhizophydiomycetes	Gaiellaceae	f__Alphamycetaceae	Gaiella	g__Betamyces	OTU1619	s__OTU132	fun_OTU132_bac_OTU1619	0.0329041	0.337583
fun_OTU266	bac_OTU1619	fun_OTU266	bac_OTU1619	Actinobacteria	p__Ascomycota	Thermoleophilia	c__Eurotiomycetes	Gaiellaceae	f__Aspergillaceae	Gaiella	g__Penicillium	OTU1619	s__bialowiezense	fun_OTU266_bac_OTU1619	0.0329041	0.0142451
fun_OTU516	bac_OTU1619	fun_OTU516	bac_OTU1619	Actinobacteria	NA	Thermoleophilia	NA	Gaiellaceae	NA	Gaiella	NA	OTU1619	s__OTU516	fun_OTU516_bac_OTU1619	0.0329041	0.00104978
fun_OTU686	bac_OTU1619	fun_OTU686	bac_OTU1619	Actinobacteria	NA	Thermoleophilia	NA	Gaiellaceae	NA	Gaiella	NA	OTU1619	s__OTU686	fun_OTU686_bac_OTU1619	0.0329041	0.00178064
fun_OTU1103	bac_OTU1619	fun_OTU1103	bac_OTU1619	Actinobacteria	NA	Thermoleophilia	NA	Gaiellaceae	NA	Gaiella	NA	OTU1619	s__OTU1103	fun_OTU1103_bac_OTU1619	0.0329041	0.00337524
fun_OTU1798	bac_OTU1619	fun_OTU1798	bac_OTU1619	Actinobacteria	p__Chytridiomycota	Thermoleophilia	c__Rhizophydiomycetes	Gaiellaceae	f__Rhizophydiaceae	Gaiella	g__Rhizophydium	OTU1619	s__OTU1798	fun_OTU1798_bac_OTU1619	0.0329041	0.00619901
fun_OTU2614	bac_OTU1619	fun_OTU2614	bac_OTU1619	Actinobacteria	p__Ascomycota	Thermoleophilia	c__Eurotiomycetes	Gaiellaceae	f__Verrucariaceae	Gaiella	g__Polyblastia	OTU1619	s__moravica	fun_OTU2614_bac_OTU1619	0.0329041	0.00833178
fun_OTU2850	bac_OTU1619	fun_OTU2850	bac_OTU1619	Actinobacteria	p__Ascomycota	Thermoleophilia	c__Eurotiomycetes	Gaiellaceae	f__Verrucariaceae	Gaiella	g__Polyblastia	OTU1619	s__moravica	fun_OTU2850_bac_OTU1619	0.0329041	0.00230553
fun_OTU3291	bac_OTU1619	fun_OTU3291	bac_OTU1619	Actinobacteria	p__Rozellomycota	Thermoleophilia	NA	Gaiellaceae	NA	Gaiella	NA	OTU1619	s__OTU3291	fun_OTU3291_bac_OTU1619	0.0329041	0.018205
bac_OTU1640	fun_OTU375	fun_OTU375	bac_OTU1640	Proteobacteria	p__Basidiomycota	Deltaproteobacteria	c__Agaricomycetes	Haliangiaceae	f__Cortinariaceae	Haliangium	g__Cortinarius	OTU1640	s__saturninus	fun_OTU375_bac_OTU1640	0.0100018	0.00191352
fun_OTU700	bac_OTU1640	fun_OTU700	bac_OTU1640	Proteobacteria	NA	Deltaproteobacteria	NA	Haliangiaceae	NA	Haliangium	NA	OTU1640	s__OTU700	fun_OTU700_bac_OTU1640	0.0100018	0.00191352
fun_OTU1111	bac_OTU1640	fun_OTU1111	bac_OTU1640	Proteobacteria	p__Chytridiomycota	Deltaproteobacteria	c__Rhizophydiomycetes	Haliangiaceae	f__Halomycetaceae	Haliangium	g__Paranamyces	OTU1640	s__OTU1111	fun_OTU1111_bac_OTU1640	0.0100018	0.0508412
fun_OTU1296	bac_OTU1640	fun_OTU1296	bac_OTU1640	Proteobacteria	p__Basidiomycota	Deltaproteobacteria	NA	Haliangiaceae	NA	Haliangium	NA	OTU1640	s__OTU1296	fun_OTU1296_bac_OTU1640	0.0100018	0.00593324
fun_OTU1674	bac_OTU1640	fun_OTU1674	bac_OTU1640	Proteobacteria	p__Basidiomycota	Deltaproteobacteria	c__Agaricomycetes	Haliangiaceae	f__Hymenogastraceae	Haliangium	g__Hebeloma	OTU1640	s__OTU1674	fun_OTU1674_bac_OTU1640	0.0100018	0.000644484
fun_OTU1866	bac_OTU1640	fun_OTU1866	bac_OTU1640	Proteobacteria	p__Chytridiomycota	Deltaproteobacteria	c__Lobulomycetes	Haliangiaceae	NA	Haliangium	NA	OTU1640	s__OTU1866	fun_OTU1866_bac_OTU1640	0.0100018	0.0014285
fun_OTU2631	bac_OTU1640	fun_OTU2631	bac_OTU1640	Proteobacteria	p__Ascomycota	Deltaproteobacteria	c__Eurotiomycetes	Haliangiaceae	f__Aspergillaceae	Haliangium	g__Penicillium	OTU1640	s__penicillioides	fun_OTU2631_bac_OTU1640	0.0100018	0.012006
fun_OTU2934	bac_OTU1640	fun_OTU2934	bac_OTU1640	Proteobacteria	p__Ascomycota	Deltaproteobacteria	c__Leotiomycetes	Haliangiaceae	f__Helotiaceae	Haliangium	g__Tetracladium	OTU1640	s__OTU2934	fun_OTU2934_bac_OTU1640	0.0100018	0.0624684
fun_OTU4121	bac_OTU1640	fun_OTU4121	bac_OTU1640	Proteobacteria	p__Basidiomycota	Deltaproteobacteria	c__Microbotryomycetes	Haliangiaceae	f__Kriegeriaceae	Haliangium	g__Phenoliferia	OTU1640	s__psychrophila	fun_OTU4121_bac_OTU1640	0.0100018	0.001475
fun_OTU8145	bac_OTU1640	fun_OTU8145	bac_OTU1640	Proteobacteria	p__Chytridiomycota	Deltaproteobacteria	NA	Haliangiaceae	NA	Haliangium	NA	OTU1640	s__OTU8145	fun_OTU8145_bac_OTU1640	0.0100018	0.00976692
fun_OTU259	bac_OTU1645	fun_OTU259	bac_OTU1645	Proteobacteria	p__Ascomycota	Gammaproteobacteria	c__Dothideomycetes	Burkholderiaceae	f__Phaeosphaeriaceae	Rugamonas	g__Poaceicola	OTU1645	s__agrostina	fun_OTU259_bac_OTU1645	0.00626217	0.000358785
fun_OTU437	bac_OTU1645	fun_OTU437	bac_OTU1645	Proteobacteria	p__Basidiomycota	Gammaproteobacteria	c__Tremellomycetes	Burkholderiaceae	f__Filobasidiaceae	Rugamonas	g__Filobasidium	OTU1645	s__stepposum	fun_OTU437_bac_OTU1645	0.00626217	0.00158796
fun_OTU1277	bac_OTU1645	fun_OTU1277	bac_OTU1645	Proteobacteria	p__Chytridiomycota	Gammaproteobacteria	c__Rhizophydiomycetes	Burkholderiaceae	f__Alphamycetaceae	Rugamonas	g__Betamyces	OTU1645	s__americae-meridionalis	fun_OTU1277_bac_OTU1645	0.00626217	0.0142783
fun_OTU1289	bac_OTU1645	fun_OTU1289	bac_OTU1645	Proteobacteria	p__Chytridiomycota	Gammaproteobacteria	c__Rhizophydiomycetes	Burkholderiaceae	f__Alphamycetaceae	Rugamonas	g__Betamyces	OTU1645	s__OTU1289	fun_OTU1289_bac_OTU1645	0.00626217	0.0275534
fun_OTU1567	bac_OTU1645	fun_OTU1567	bac_OTU1645	Proteobacteria	NA	Gammaproteobacteria	NA	Burkholderiaceae	NA	Rugamonas	NA	OTU1645	s__OTU1567	fun_OTU1567_bac_OTU1645	0.00626217	0.00343503
fun_OTU1701	bac_OTU1645	fun_OTU1701	bac_OTU1645	Proteobacteria	p__Basidiomycota	Gammaproteobacteria	c__Agaricomycetes	Burkholderiaceae	f__Lycoperdaceae	Rugamonas	g__Lycoperdon	OTU1645	s__pratense	fun_OTU1701_bac_OTU1645	0.00626217	0.00896298
fun_OTU2919	bac_OTU1645	fun_OTU2919	bac_OTU1645	Proteobacteria	p__Ascomycota	Gammaproteobacteria	c__Leotiomycetes	Burkholderiaceae	f__Helotiaceae	Rugamonas	g__Tetracladium	OTU1645	s__OTU2919	fun_OTU2919_bac_OTU1645	0.00626217	0.00378053
fun_OTU394	bac_OTU1657	fun_OTU394	bac_OTU1657	Bacteroidetes	p__Basidiomycota	Bacteroidia	c__Agaricomycetes	env.OPS_17	f__Bolbitiaceae	NA	g__Agrocybe	OTU1657	s__praecox	fun_OTU394_bac_OTU1657	0.0105992	0.000418582
fun_OTU521	bac_OTU1657	fun_OTU521	bac_OTU1657	Bacteroidetes	p__Ascomycota	Bacteroidia	c__Dothideomycetes	env.OPS_17	f__Pleosporaceae	NA	g__Alternaria	OTU1657	s__subcucurbitae	fun_OTU521_bac_OTU1657	0.0105992	0.00457783
fun_OTU1487	bac_OTU1657	fun_OTU1487	bac_OTU1657	Bacteroidetes	p__Basidiomycota	Bacteroidia	c__Microbotryomycetes	env.OPS_17	NA	NA	NA	OTU1657	s__OTU1487	fun_OTU1487_bac_OTU1657	0.0105992	0.0534457
fun_OTU1857	bac_OTU1657	fun_OTU1857	bac_OTU1657	Bacteroidetes	p__Basidiomycota	Bacteroidia	c__Agaricomycetes	env.OPS_17	f__Strophariaceae	NA	g__Pholiota	OTU1657	s__squarrosa	fun_OTU1857_bac_OTU1657	0.0105992	0.00141521
fun_OTU1925	bac_OTU1657	fun_OTU1925	bac_OTU1657	Bacteroidetes	p__Monoblepharomycota	Bacteroidia	c__Monoblepharidomycetes	env.OPS_17	NA	NA	NA	OTU1657	s__OTU1925	fun_OTU1925_bac_OTU1657	0.0105992	0.00955431
fun_OTU2286	bac_OTU1657	fun_OTU2286	bac_OTU1657	Bacteroidetes	p__Basidiomycota	Bacteroidia	c__Agaricomycetes	env.OPS_17	f__Psathyrellaceae	NA	g__Coprinopsis	OTU1657	s__OTU2286	fun_OTU2286_bac_OTU1657	0.0105992	0.000591331
fun_OTU2370	bac_OTU1657	fun_OTU2370	bac_OTU1657	Bacteroidetes	p__Mucoromycota	Bacteroidia	c__Mucoromycetes	env.OPS_17	f__Rhizopodaceae	NA	g__Rhizopus	OTU1657	s__arrhizus	fun_OTU2370_bac_OTU1657	0.0105992	0.00138199
fun_OTU2690	bac_OTU1657	fun_OTU2690	bac_OTU1657	Bacteroidetes	p__Ascomycota	Bacteroidia	c__Eurotiomycetes	env.OPS_17	f__Verrucariaceae	NA	g__Verrucaria	OTU1657	s__latebrosa	fun_OTU2690_bac_OTU1657	0.0105992	0.00150158
fun_OTU193	bac_OTU1664	fun_OTU193	bac_OTU1664	Actinobacteria	NA	Acidimicrobiia	NA	NA	NA	NA	NA	OTU1664	s__OTU193	fun_OTU193_bac_OTU1664	0.00458046	0.0323372
fun_OTU388	bac_OTU1664	fun_OTU388	bac_OTU1664	Actinobacteria	p__Basidiomycota	Acidimicrobiia	c__Agaricomycetes	NA	f__Psathyrellaceae	NA	g__Coprinellus	OTU1664	s__micaceus	fun_OTU388_bac_OTU1664	0.00458046	0.0221516
fun_OTU705	bac_OTU1664	fun_OTU705	bac_OTU1664	Actinobacteria	NA	Acidimicrobiia	NA	NA	NA	NA	NA	OTU1664	s__OTU705	fun_OTU705_bac_OTU1664	0.00458046	0.00561432
fun_OTU1063	bac_OTU1664	fun_OTU1063	bac_OTU1664	Actinobacteria	p__Basidiomycota	Acidimicrobiia	c__Pucciniomycetes	NA	f__Pucciniastraceae	NA	g__Pucciniastrum	OTU1664	s__goeppertianum	fun_OTU1063_bac_OTU1664	0.00458046	0.000910251
fun_OTU1378	bac_OTU1664	fun_OTU1378	bac_OTU1664	Actinobacteria	p__Chytridiomycota	Acidimicrobiia	c__Rhizophydiomycetes	NA	NA	NA	NA	OTU1664	s__OTU1378	fun_OTU1378_bac_OTU1664	0.00458046	0.00125575
fun_OTU2367	bac_OTU1664	fun_OTU2367	bac_OTU1664	Actinobacteria	p__Ascomycota	Acidimicrobiia	c__Pezizomycetes	NA	f__Pyronemataceae	NA	g__Boubovia	OTU1664	s__OTU2367	fun_OTU2367_bac_OTU1664	0.00458046	0.000544822
fun_OTU2404	bac_OTU1664	fun_OTU2404	bac_OTU1664	Actinobacteria	NA	Acidimicrobiia	NA	NA	NA	NA	NA	OTU1664	s__OTU2404	fun_OTU2404_bac_OTU1664	0.00458046	1.20593
fun_OTU2838	bac_OTU1664	fun_OTU2838	bac_OTU1664	Actinobacteria	p__Ascomycota	Acidimicrobiia	c__Dothideomycetes	NA	NA	NA	NA	OTU1664	s__OTU2838	fun_OTU2838_bac_OTU1664	0.00458046	0.00325564
fun_OTU2940	bac_OTU1664	fun_OTU2940	bac_OTU1664	Actinobacteria	p__Ascomycota	Acidimicrobiia	c__Leotiomycetes	NA	f__Helotiaceae	NA	g__Tetracladium	OTU1664	s__OTU2940	fun_OTU2940_bac_OTU1664	0.00458046	0.00633853
fun_OTU173	bac_OTU1665	fun_OTU173	bac_OTU1665	Gemmatimonadetes	p__Basidiomycota	Gemmatimonadetes	c__Agaricomycetes	Gemmatimonadaceae	f__Strophariaceae	Gemmatimonas	g__Hypholoma	OTU1665	s__fasciculare	fun_OTU173_bac_OTU1665	0.0388564	0.0111556
fun_OTU337	bac_OTU1665	fun_OTU337	bac_OTU1665	Gemmatimonadetes	NA	Gemmatimonadetes	NA	Gemmatimonadaceae	NA	Gemmatimonas	NA	OTU1665	s__OTU337	fun_OTU337_bac_OTU1665	0.0388564	0.000458447
fun_OTU365	bac_OTU1665	fun_OTU365	bac_OTU1665	Gemmatimonadetes	p__Ascomycota	Gemmatimonadetes	c__Dothideomycetes	Gemmatimonadaceae	f__Didymosphaeriaceae	Gemmatimonas	g__Pseudopithomyces	OTU1665	s__rosae	fun_OTU365_bac_OTU1665	0.0388564	0.00234539
fun_OTU1270	bac_OTU1665	fun_OTU1270	bac_OTU1665	Gemmatimonadetes	p__Chytridiomycota	Gemmatimonadetes	c__Rhizophydiomycetes	Gemmatimonadaceae	f__Alphamycetaceae	Gemmatimonas	g__Betamyces	OTU1665	s__OTU1270	fun_OTU1270_bac_OTU1665	0.0388564	0.057977
fun_OTU1866	bac_OTU1665	fun_OTU1866	bac_OTU1665	Gemmatimonadetes	p__Chytridiomycota	Gemmatimonadetes	c__Lobulomycetes	Gemmatimonadaceae	NA	Gemmatimonas	NA	OTU1665	s__OTU1866	fun_OTU1866_bac_OTU1665	0.0388564	0.0014285
fun_OTU1890	bac_OTU1665	fun_OTU1890	bac_OTU1665	Gemmatimonadetes	p__Basidiomycota	Gemmatimonadetes	c__Agaricomycetes	Gemmatimonadaceae	f__Polyporales_fam_Incertae_sedis	Gemmatimonas	g__Climacocystis	OTU1665	s__borealis	fun_OTU1890_bac_OTU1665	0.0388564	0.00129561
fun_OTU2068	bac_OTU1665	fun_OTU2068	bac_OTU1665	Gemmatimonadetes	p__Basidiomycota	Gemmatimonadetes	c__Agaricomycetes	Gemmatimonadaceae	f__Serpulaceae	Gemmatimonas	g__Serpula	OTU1665	s__lacrymans	fun_OTU2068_bac_OTU1665	0.0388564	0.00603955
fun_OTU2317	bac_OTU1665	fun_OTU2317	bac_OTU1665	Gemmatimonadetes	p__Basidiomycota	Gemmatimonadetes	c__Agaricomycetes	Gemmatimonadaceae	f__Ganodermataceae	Gemmatimonas	g__Ganoderma	OTU1665	s__OTU2317	fun_OTU2317_bac_OTU1665	0.0388564	0.137873
fun_OTU2466	bac_OTU1665	fun_OTU2466	bac_OTU1665	Gemmatimonadetes	p__Ascomycota	Gemmatimonadetes	c__Dothideomycetes	Gemmatimonadaceae	f__Tubeufiaceae	Gemmatimonas	g__Helicoma	OTU1665	s__OTU2466	fun_OTU2466_bac_OTU1665	0.0388564	0.00235868
fun_OTU2631	bac_OTU1665	fun_OTU2631	bac_OTU1665	Gemmatimonadetes	p__Ascomycota	Gemmatimonadetes	c__Eurotiomycetes	Gemmatimonadaceae	f__Aspergillaceae	Gemmatimonas	g__Penicillium	OTU1665	s__penicillioides	fun_OTU2631_bac_OTU1665	0.0388564	0.012006
fun_OTU2811	bac_OTU1665	fun_OTU2811	bac_OTU1665	Gemmatimonadetes	p__Ascomycota	Gemmatimonadetes	c__Dothideomycetes	Gemmatimonadaceae	f__Sporormiaceae	Gemmatimonas	g__Sporormiella	OTU1665	s__intermedia	fun_OTU2811_bac_OTU1665	0.0388564	0.000857097
fun_OTU2878	bac_OTU1665	fun_OTU2878	bac_OTU1665	Gemmatimonadetes	p__Ascomycota	Gemmatimonadetes	c__Dothideomycetes	Gemmatimonadaceae	f__Biatriosporaceae	Gemmatimonas	NA	OTU1665	s__OTU2878	fun_OTU2878_bac_OTU1665	0.0388564	0.000724214
fun_OTU5186	bac_OTU1665	fun_OTU5186	bac_OTU1665	Gemmatimonadetes	p__Basidiomycota	Gemmatimonadetes	c__Agaricomycetes	Gemmatimonadaceae	f__Psathyrellaceae	Gemmatimonas	g__Coprinellus	OTU1665	s__silvaticus	fun_OTU5186_bac_OTU1665	0.0388564	0.0007973
fun_OTU182	bac_OTU1671	fun_OTU182	bac_OTU1671	Armatimonadetes	p__Basidiomycota	NA	c__Agaricomycetes	NA	f__Lycoperdaceae	NA	g__Lycoperdon	OTU1671	s__pyriforme	fun_OTU182_bac_OTU1671	0.0203576	0.0184243
fun_OTU208	bac_OTU1671	fun_OTU208	bac_OTU1671	Armatimonadetes	p__Ascomycota	NA	c__Dothideomycetes	NA	f__Phaeosphaeriaceae	NA	g__Phaeosphaeria	OTU1671	s__tofieldiae	fun_OTU208_bac_OTU1671	0.0203576	0.00863741
fun_OTU1290	bac_OTU1671	fun_OTU1290	bac_OTU1671	Armatimonadetes	p__Basidiomycota	NA	c__Pucciniomycetes	NA	f__Melampsoraceae	NA	g__Melampsora	OTU1671	s__epitea	fun_OTU1290_bac_OTU1671	0.0203576	0.0018205
fun_OTU1780	bac_OTU1671	fun_OTU1780	bac_OTU1671	Armatimonadetes	p__Basidiomycota	NA	c__Agaricomycetes	NA	f__Strophariaceae	NA	g__Hypholoma	OTU1671	s__capnoides	fun_OTU1780_bac_OTU1671	0.0203576	0.0059731
fun_OTU2267	bac_OTU1671	fun_OTU2267	bac_OTU1671	Armatimonadetes	p__Basidiomycota	NA	c__Agaricomycetes	NA	f__Psathyrellaceae	NA	g__Coprinellus	OTU1671	s__brevisetulosus	fun_OTU2267_bac_OTU1671	0.0203576	0.00119595
fun_OTU2404	bac_OTU1671	fun_OTU2404	bac_OTU1671	Armatimonadetes	NA	NA	NA	NA	NA	NA	NA	OTU1671	s__OTU2404	fun_OTU2404_bac_OTU1671	0.0203576	1.20593
fun_OTU2748	bac_OTU1671	fun_OTU2748	bac_OTU1671	Armatimonadetes	p__Ascomycota	NA	c__Eurotiomycetes	NA	f__Verrucariaceae	NA	g__Polyblastia	OTU1671	s__abscondita	fun_OTU2748_bac_OTU1671	0.0203576	0.00327557
fun_OTU1218	bac_OTU1672	fun_OTU1218	bac_OTU1672	Bacteroidetes	p__Basidiomycota	Bacteroidia	c__Agaricomycetes	NA	f__Suillaceae	NA	g__Suillus	OTU1672	s__variegatus	fun_OTU1218_bac_OTU1672	0.0104222	0.00954767
fun_OTU1713	bac_OTU1672	fun_OTU1713	bac_OTU1672	Bacteroidetes	p__Chytridiomycota	Bacteroidia	c__Rhizophydiomycetes	NA	f__Rhizophydiaceae	NA	g__Rhizophydium	OTU1672	s__OTU1713	fun_OTU1713_bac_OTU1672	0.0104222	0.00439179
fun_OTU1906	bac_OTU1672	fun_OTU1906	bac_OTU1672	Bacteroidetes	NA	Bacteroidia	NA	NA	NA	NA	NA	OTU1672	s__OTU1906	fun_OTU1906_bac_OTU1672	0.0104222	0.0839822
fun_OTU2664	bac_OTU1672	fun_OTU2664	bac_OTU1672	Bacteroidetes	p__Ascomycota	Bacteroidia	c__Eurotiomycetes	NA	f__Verrucariaceae	NA	g__Polyblastia	OTU1672	s__OTU2664	fun_OTU2664_bac_OTU1672	0.0104222	0.00146172
fun_OTU2887	bac_OTU1672	fun_OTU2887	bac_OTU1672	Bacteroidetes	p__Ascomycota	Bacteroidia	c__Dothideomycetes	NA	f__Sporormiaceae	NA	g__Preussia	OTU1672	s__persica	fun_OTU2887_bac_OTU1672	0.0104222	0.00188694
fun_OTU521	bac_OTU1675	fun_OTU521	bac_OTU1675	Planctomycetes	p__Ascomycota	Planctomycetacia	c__Dothideomycetes	Pirellulaceae	f__Pleosporaceae	Pirellula	g__Alternaria	OTU1675	s__subcucurbitae	fun_OTU521_bac_OTU1675	0.133431	0.00457783
fun_OTU1133	bac_OTU1675	fun_OTU1133	bac_OTU1675	Planctomycetes	NA	Planctomycetacia	NA	Pirellulaceae	NA	Pirellula	NA	OTU1675	s__OTU1133	fun_OTU1133_bac_OTU1675	0.133431	0.00320249
fun_OTU1193	bac_OTU1675	fun_OTU1193	bac_OTU1675	Planctomycetes	p__Basidiomycota	Planctomycetacia	c__Agaricomycetes	Pirellulaceae	f__Suillaceae	Pirellula	g__Suillus	OTU1675	s__cavipes	fun_OTU1193_bac_OTU1675	0.133431	0.00190688
fun_OTU1483	bac_OTU1675	fun_OTU1483	bac_OTU1675	Planctomycetes	p__Basidiomycota	Planctomycetacia	c__Microbotryomycetes	Pirellulaceae	NA	Pirellula	NA	OTU1675	s__OTU1483	fun_OTU1483_bac_OTU1675	0.133431	0.0156204
fun_OTU2472	bac_OTU1675	fun_OTU2472	bac_OTU1675	Planctomycetes	p__Basidiomycota	Planctomycetacia	c__Agaricomycetes	Pirellulaceae	f__Tylosporaceae	Pirellula	g__Amphinema	OTU1675	s__byssoides	fun_OTU2472_bac_OTU1675	0.133431	0.00183379
fun_OTU2934	bac_OTU1675	fun_OTU2934	bac_OTU1675	Planctomycetes	p__Ascomycota	Planctomycetacia	c__Leotiomycetes	Pirellulaceae	f__Helotiaceae	Pirellula	g__Tetracladium	OTU1675	s__OTU2934	fun_OTU2934_bac_OTU1675	0.133431	0.0624684
fun_OTU4121	bac_OTU1675	fun_OTU4121	bac_OTU1675	Planctomycetes	p__Basidiomycota	Planctomycetacia	c__Microbotryomycetes	Pirellulaceae	f__Kriegeriaceae	Pirellula	g__Phenoliferia	OTU1675	s__psychrophila	fun_OTU4121_bac_OTU1675	0.133431	0.001475
fun_OTU680	bac_OTU1692	fun_OTU680	bac_OTU1692	Proteobacteria	p__Basidiomycota	Alphaproteobacteria	NA	NA	NA	NA	NA	OTU1692	s__OTU680	fun_OTU680_bac_OTU1692	0.00845282	0.00295665
fun_OTU1244	bac_OTU1692	fun_OTU1244	bac_OTU1692	Proteobacteria	p__Chytridiomycota	Alphaproteobacteria	c__Rhizophydiomycetes	NA	f__Alphamycetaceae	NA	g__Betamyces	OTU1692	s__OTU1244	fun_OTU1244_bac_OTU1692	0.00845282	0.0893175
fun_OTU1354	bac_OTU1692	fun_OTU1354	bac_OTU1692	Proteobacteria	p__Chytridiomycota	Alphaproteobacteria	NA	NA	NA	NA	NA	OTU1692	s__OTU1354	fun_OTU1354_bac_OTU1692	0.00845282	0.00618572
fun_OTU2661	bac_OTU1692	fun_OTU2661	bac_OTU1692	Proteobacteria	p__Ascomycota	Alphaproteobacteria	c__Eurotiomycetes	NA	f__Verrucariaceae	NA	g__Polyblastia	OTU1692	s__moravica	fun_OTU2661_bac_OTU1692	0.00845282	0.000770723
fun_OTU5445	bac_OTU1692	fun_OTU5445	bac_OTU1692	Proteobacteria	p__Rozellomycota	Alphaproteobacteria	NA	NA	NA	NA	NA	OTU1692	s__OTU5445	fun_OTU5445_bac_OTU1692	0.00845282	0.00259122
fun_OTU440	bac_OTU1694	fun_OTU440	bac_OTU1694	Bacteroidetes	NA	Bacteroidia	NA	Saprospiraceae	NA	NA	NA	OTU1694	s__OTU440	fun_OTU440_bac_OTU1694	0.0737077	0.000677705
fun_OTU1290	bac_OTU1694	fun_OTU1290	bac_OTU1694	Bacteroidetes	p__Basidiomycota	Bacteroidia	c__Pucciniomycetes	Saprospiraceae	f__Melampsoraceae	NA	g__Melampsora	OTU1694	s__epitea	fun_OTU1290_bac_OTU1694	0.0737077	0.0018205
fun_OTU1897	bac_OTU1694	fun_OTU1897	bac_OTU1694	Bacteroidetes	p__Basidiomycota	Bacteroidia	c__Microbotryomycetes	Saprospiraceae	f__Sporidiobolaceae	NA	g__Rhodotorula	OTU1694	s__OTU1897	fun_OTU1897_bac_OTU1694	0.0737077	0.00137534
fun_OTU1980	bac_OTU1694	fun_OTU1980	bac_OTU1694	Bacteroidetes	p__Basidiomycota	Bacteroidia	c__Agaricomycetes	Saprospiraceae	f__Psathyrellaceae	NA	g__Coprinellus	OTU1694	s__xanthothrix	fun_OTU1980_bac_OTU1694	0.0737077	0.0017607
fun_OTU2717	bac_OTU1694	fun_OTU2717	bac_OTU1694	Bacteroidetes	p__Ascomycota	Bacteroidia	c__Eurotiomycetes	Saprospiraceae	f__Verrucariaceae	NA	g__Polyblastia	OTU1694	s__OTU2717	fun_OTU2717_bac_OTU1694	0.0737077	0.0164842
fun_OTU2753	bac_OTU1694	fun_OTU2753	bac_OTU1694	Bacteroidetes	p__Ascomycota	Bacteroidia	c__Eurotiomycetes	Saprospiraceae	f__Verrucariaceae	NA	g__Polyblastia	OTU1694	s__moravica	fun_OTU2753_bac_OTU1694	0.0737077	0.00279055
fun_OTU2783	bac_OTU1694	fun_OTU2783	bac_OTU1694	Bacteroidetes	p__Ascomycota	Bacteroidia	c__Eurotiomycetes	Saprospiraceae	f__Verrucariaceae	NA	g__Polyblastia	OTU1694	s__OTU2783	fun_OTU2783_bac_OTU1694	0.0737077	0.00156138
fun_OTU2804	bac_OTU1694	fun_OTU2804	bac_OTU1694	Bacteroidetes	p__Ascomycota	Bacteroidia	c__Sordariomycetes	Saprospiraceae	f__Apiosporaceae	NA	g__Arthrinium	OTU1694	s__sporophleum	fun_OTU2804_bac_OTU1694	0.0737077	0.00122253
fun_OTU3436	bac_OTU1694	fun_OTU3436	bac_OTU1694	Bacteroidetes	p__Basidiomycota	Bacteroidia	c__Agaricomycetes	Saprospiraceae	f__Ganodermataceae	NA	g__Ganoderma	OTU1694	s__lobatum	fun_OTU3436_bac_OTU1694	0.0737077	0.000571398
fun_OTU1102	bac_OTU1695	fun_OTU1102	bac_OTU1695	Hydrogenedentes	NA	Hydrogenedentia	NA	Hydrogenedensaceae	NA	NA	NA	OTU1695	s__OTU1102	fun_OTU1102_bac_OTU1695	0.00212427	0.00300316
fun_OTU1697	bac_OTU1695	fun_OTU1697	bac_OTU1695	Hydrogenedentes	p__Basidiomycota	Hydrogenedentia	c__Microbotryomycetes	Hydrogenedensaceae	NA	NA	NA	OTU1695	s__OTU1697	fun_OTU1697_bac_OTU1695	0.00212427	0.0248824
fun_OTU2271	bac_OTU1695	fun_OTU2271	bac_OTU1695	Hydrogenedentes	p__Basidiomycota	Hydrogenedentia	c__Agaricomycetes	Hydrogenedensaceae	f__Meripilaceae	NA	NA	OTU1695	s__OTU2271	fun_OTU2271_bac_OTU1695	0.00212427	0.00129561
fun_OTU115	bac_OTU1706	fun_OTU115	bac_OTU1706	Bacteroidetes	p__Basidiomycota	Bacteroidia	c__Agaricomycetes	NS9_marine_group	f__Lycoperdaceae	NA	g__Bovista	OTU1706	s__plumbea	fun_OTU115_bac_OTU1706	0.0176137	0.00322906
fun_OTU188	bac_OTU1706	fun_OTU188	bac_OTU1706	Bacteroidetes	p__Basidiomycota	Bacteroidia	c__Agaricomycetes	NS9_marine_group	f__Tylosporaceae	NA	g__Amphinema	OTU1706	s__OTU188	fun_OTU188_bac_OTU1706	0.0176137	0.000657772
fun_OTU365	bac_OTU1706	fun_OTU365	bac_OTU1706	Bacteroidetes	p__Ascomycota	Bacteroidia	c__Dothideomycetes	NS9_marine_group	f__Didymosphaeriaceae	NA	g__Pseudopithomyces	OTU1706	s__rosae	fun_OTU365_bac_OTU1706	0.0176137	0.00234539
fun_OTU457	bac_OTU1706	fun_OTU457	bac_OTU1706	Bacteroidetes	p__Mucoromycota	Bacteroidia	c__Mucoromycetes	NS9_marine_group	f__Mucoraceae	NA	g__Mucor	OTU1706	s__hiemalis	fun_OTU457_bac_OTU1706	0.0176137	0.00193345
fun_OTU699	bac_OTU1706	fun_OTU699	bac_OTU1706	Bacteroidetes	p__Basidiomycota	Bacteroidia	c__Agaricomycetes	NS9_marine_group	f__Boletaceae	NA	g__Boletus	OTU1706	s__edulis	fun_OTU699_bac_OTU1706	0.0176137	0.000724214
fun_OTU1824	bac_OTU1706	fun_OTU1824	bac_OTU1706	Bacteroidetes	p__Ascomycota	Bacteroidia	c__Taphrinomycetes	NS9_marine_group	NA	NA	NA	OTU1706	s__OTU1824	fun_OTU1824_bac_OTU1706	0.0176137	0.00104313
fun_OTU1833	bac_OTU1706	fun_OTU1833	bac_OTU1706	Bacteroidetes	p__Basidiomycota	Bacteroidia	c__Microbotryomycetes	NS9_marine_group	f__Camptobasidiaceae	NA	NA	OTU1706	s__OTU1833	fun_OTU1833_bac_OTU1706	0.0176137	0.00582029
fun_OTU2010	bac_OTU1706	fun_OTU2010	bac_OTU1706	Bacteroidetes	p__Basidiomycota	Bacteroidia	c__Agaricomycetes	NS9_marine_group	f__Strophariaceae	NA	g__Pholiota	OTU1706	s__adiposa	fun_OTU2010_bac_OTU1706	0.0176137	0.000857097
fun_OTU1694	bac_OTU1716	fun_OTU1694	bac_OTU1716	Proteobacteria	p__Basidiomycota	Gammaproteobacteria	c__Microbotryomycetes	Burkholderiaceae	NA	NA	NA	OTU1716	s__OTU1694	fun_OTU1694_bac_OTU1716	0.0930253	0.0149029
fun_OTU2836	bac_OTU1716	fun_OTU2836	bac_OTU1716	Proteobacteria	p__Ascomycota	Gammaproteobacteria	c__Dothideomycetes	Burkholderiaceae	f__Leptosphaeriaceae	NA	g__Plenodomus	OTU1716	s__biglobosus	fun_OTU2836_bac_OTU1716	0.0930253	0.0179127
fun_OTU7408	bac_OTU1716	fun_OTU7408	bac_OTU1716	Proteobacteria	NA	Gammaproteobacteria	NA	Burkholderiaceae	NA	NA	NA	OTU1716	s__OTU7408	fun_OTU7408_bac_OTU1716	0.0930253	0.00670396
fun_OTU266	bac_OTU1747	fun_OTU266	bac_OTU1747	Nitrospirae	p__Ascomycota	Nitrospira	c__Eurotiomycetes	Nitrospiraceae	f__Aspergillaceae	Nitrospira	g__Penicillium	OTU1747	s__bialowiezense	fun_OTU266_bac_OTU1747	0.137945	0.0142451
fun_OTU1323	bac_OTU1747	fun_OTU1323	bac_OTU1747	Nitrospirae	p__Chytridiomycota	Nitrospira	NA	Nitrospiraceae	NA	Nitrospira	NA	OTU1747	s__OTU1323	fun_OTU1323_bac_OTU1747	0.137945	0.00328886
fun_OTU1697	bac_OTU1747	fun_OTU1697	bac_OTU1747	Nitrospirae	p__Basidiomycota	Nitrospira	c__Microbotryomycetes	Nitrospiraceae	NA	Nitrospira	NA	OTU1747	s__OTU1697	fun_OTU1697_bac_OTU1747	0.137945	0.0248824
fun_OTU1732	bac_OTU1747	fun_OTU1732	bac_OTU1747	Nitrospirae	p__Basidiomycota	Nitrospira	c__Microbotryomycetes	Nitrospiraceae	f__Sporidiobolaceae	Nitrospira	g__Rhodotorula	OTU1747	s__OTU1732	fun_OTU1732_bac_OTU1747	0.137945	0.0723616
fun_OTU1890	bac_OTU1747	fun_OTU1890	bac_OTU1747	Nitrospirae	p__Basidiomycota	Nitrospira	c__Agaricomycetes	Nitrospiraceae	f__Polyporales_fam_Incertae_sedis	Nitrospira	g__Climacocystis	OTU1747	s__borealis	fun_OTU1890_bac_OTU1747	0.137945	0.00129561
fun_OTU2013	bac_OTU1747	fun_OTU2013	bac_OTU1747	Nitrospirae	p__Basidiomycota	Nitrospira	c__Agaricomycetes	Nitrospiraceae	f__Hymenochaetaceae	Nitrospira	g__Inonotus	OTU1747	s__andersonii	fun_OTU2013_bac_OTU1747	0.137945	0.000903606
fun_OTU2367	bac_OTU1747	fun_OTU2367	bac_OTU1747	Nitrospirae	p__Ascomycota	Nitrospira	c__Pezizomycetes	Nitrospiraceae	f__Pyronemataceae	Nitrospira	g__Boubovia	OTU1747	s__OTU2367	fun_OTU2367_bac_OTU1747	0.137945	0.000544822
fun_OTU19	bac_OTU1762	fun_OTU19	bac_OTU1762	Armatimonadetes	p__Ascomycota	Fimbriimonadia	c__Leotiomycetes	Fimbriimonadaceae	f__Helotiaceae	NA	g__Tetracladium	OTU1762	s__OTU19	fun_OTU19_bac_OTU1762	0.00347407	0.0470208
fun_OTU51	bac_OTU1762	fun_OTU51	bac_OTU1762	Armatimonadetes	p__Basidiomycota	Fimbriimonadia	c__Agaricomycetes	Fimbriimonadaceae	f__Tylosporaceae	NA	g__Amphinema	OTU1762	s__OTU51	fun_OTU51_bac_OTU1762	0.00347407	0.00417254
fun_OTU151	bac_OTU1762	fun_OTU151	bac_OTU1762	Armatimonadetes	p__Basidiomycota	Fimbriimonadia	c__Agaricomycetes	Fimbriimonadaceae	f__Psathyrellaceae	NA	g__Coprinopsis	OTU1762	s__lagopus	fun_OTU151_bac_OTU1762	0.00347407	0.000784011
fun_OTU1022	bac_OTU1762	fun_OTU1022	bac_OTU1762	Armatimonadetes	p__Monoblepharomycota	Fimbriimonadia	NA	Fimbriimonadaceae	NA	NA	NA	OTU1762	s__OTU1022	fun_OTU1022_bac_OTU1762	0.00347407	0.00271746
fun_OTU1548	bac_OTU1762	fun_OTU1548	bac_OTU1762	Armatimonadetes	p__Basidiomycota	Fimbriimonadia	c__Agaricomycetes	Fimbriimonadaceae	f__Meripilaceae	NA	g__Rigidoporus	OTU1762	s__piceicola	fun_OTU1548_bac_OTU1762	0.00347407	0.000411938
fun_OTU1674	bac_OTU1762	fun_OTU1674	bac_OTU1762	Armatimonadetes	p__Basidiomycota	Fimbriimonadia	c__Agaricomycetes	Fimbriimonadaceae	f__Hymenogastraceae	NA	g__Hebeloma	OTU1762	s__OTU1674	fun_OTU1674_bac_OTU1762	0.00347407	0.000644484
fun_OTU2783	bac_OTU1762	fun_OTU2783	bac_OTU1762	Armatimonadetes	p__Ascomycota	Fimbriimonadia	c__Eurotiomycetes	Fimbriimonadaceae	f__Verrucariaceae	NA	g__Polyblastia	OTU1762	s__OTU2783	fun_OTU2783_bac_OTU1762	0.00347407	0.00156138
fun_OTU1	bac_OTU1765	fun_OTU1	bac_OTU1765	Proteobacteria	NA	Deltaproteobacteria	NA	Geobacteraceae	NA	Geobacter	NA	OTU1765	s__OTU1	fun_OTU1_bac_OTU1765	0.0217295	0.028138
fun_OTU408	bac_OTU1765	fun_OTU408	bac_OTU1765	Proteobacteria	p__Basidiomycota	Deltaproteobacteria	c__Ustilaginomycetes	Geobacteraceae	f__Ustilaginaceae	Geobacter	g__Ustilago	OTU1765	s__nunavutica	fun_OTU408_bac_OTU1765	0.0217295	0.00337524
fun_OTU2697	bac_OTU1765	fun_OTU2697	bac_OTU1765	Proteobacteria	p__Ascomycota	Deltaproteobacteria	c__Eurotiomycetes	Geobacteraceae	f__Verrucariaceae	Geobacter	g__Verrucaria	OTU1765	s__OTU2697	fun_OTU2697_bac_OTU1765	0.0217295	0.000518245
fun_OTU7322	bac_OTU1765	fun_OTU7322	bac_OTU1765	Proteobacteria	p__Chytridiomycota	Deltaproteobacteria	c__Rhizophydiomycetes	Geobacteraceae	f__Halomycetaceae	Geobacter	g__Paranamyces	OTU1765	s__OTU7322	fun_OTU7322_bac_OTU1765	0.0217295	0.00951444
fun_OTU162	bac_OTU1769	fun_OTU162	bac_OTU1769	Proteobacteria	p__Basidiomycota	Gammaproteobacteria	c__Agaricomycetes	Solimonadaceae	f__Bolbitiaceae	NA	g__Panaeolus	OTU1769	s__papilionaceus	fun_OTU162_bac_OTU1769	0.00185874	0.000578042
fun_OTU363	bac_OTU1769	fun_OTU363	bac_OTU1769	Proteobacteria	p__Basidiomycota	Gammaproteobacteria	c__Agaricomycetes	Solimonadaceae	f__Suillaceae	NA	g__Suillus	OTU1769	s__plorans	fun_OTU363_bac_OTU1769	0.00185874	0.00485024
fun_OTU1388	bac_OTU1769	fun_OTU1388	bac_OTU1769	Proteobacteria	p__Chytridiomycota	Gammaproteobacteria	c__Rhizophydiomycetes	Solimonadaceae	f__Alphamycetaceae	NA	g__Betamyces	OTU1769	s__americae-meridionalis	fun_OTU1388_bac_OTU1769	0.00185874	0.00215271
fun_OTU1713	bac_OTU1769	fun_OTU1713	bac_OTU1769	Proteobacteria	p__Chytridiomycota	Gammaproteobacteria	c__Rhizophydiomycetes	Solimonadaceae	f__Rhizophydiaceae	NA	g__Rhizophydium	OTU1769	s__OTU1713	fun_OTU1713_bac_OTU1769	0.00185874	0.00439179
fun_OTU315	bac_OTU1781	fun_OTU315	bac_OTU1781	Proteobacteria	p__Ascomycota	Gammaproteobacteria	c__Leotiomycetes	Burkholderiaceae	NA	Polaromonas	NA	OTU1781	s__OTU315	fun_OTU315_bac_OTU1781	0.0487254	0.000418582
fun_OTU849	bac_OTU1781	fun_OTU849	bac_OTU1781	Proteobacteria	NA	Gammaproteobacteria	NA	Burkholderiaceae	NA	Polaromonas	NA	OTU1781	s__OTU849	fun_OTU849_bac_OTU1781	0.0487254	0.0312209
fun_OTU1030	bac_OTU1781	fun_OTU1030	bac_OTU1781	Proteobacteria	NA	Gammaproteobacteria	NA	Burkholderiaceae	NA	Polaromonas	NA	OTU1781	s__OTU1030	fun_OTU1030_bac_OTU1781	0.0487254	0.000451803
fun_OTU1204	bac_OTU1781	fun_OTU1204	bac_OTU1781	Proteobacteria	p__Basidiomycota	Gammaproteobacteria	c__Agaricomycetes	Burkholderiaceae	f__Suillaceae	Polaromonas	g__Suillus	OTU1781	s__viscidus	fun_OTU1204_bac_OTU1781	0.0487254	0.000843809
fun_OTU1693	bac_OTU1781	fun_OTU1693	bac_OTU1781	Proteobacteria	p__Basidiomycota	Gammaproteobacteria	c__Microbotryomycetes	Burkholderiaceae	f__Sporidiobolaceae	Polaromonas	g__Rhodotorula	OTU1781	s__OTU1693	fun_OTU1693_bac_OTU1781	0.0487254	0.0579105
fun_OTU1708	bac_OTU1781	fun_OTU1708	bac_OTU1781	Proteobacteria	p__Basidiomycota	Gammaproteobacteria	c__Microbotryomycetes	Burkholderiaceae	NA	Polaromonas	NA	OTU1781	s__OTU1708	fun_OTU1708_bac_OTU1781	0.0487254	0.0551067
fun_OTU1817	bac_OTU1781	fun_OTU1817	bac_OTU1781	Proteobacteria	p__Basidiomycota	Gammaproteobacteria	c__Microbotryomycetes	Burkholderiaceae	f__Leucosporidiaceae	Polaromonas	g__Leucosporidium	OTU1781	s__OTU1817	fun_OTU1817_bac_OTU1781	0.0487254	0.00463098
fun_OTU2142	bac_OTU1781	fun_OTU2142	bac_OTU1781	Proteobacteria	NA	Gammaproteobacteria	NA	Burkholderiaceae	NA	Polaromonas	NA	OTU1781	s__OTU2142	fun_OTU2142_bac_OTU1781	0.0487254	0.0632392
fun_OTU2659	bac_OTU1781	fun_OTU2659	bac_OTU1781	Proteobacteria	p__Ascomycota	Gammaproteobacteria	c__Eurotiomycetes	Burkholderiaceae	f__Verrucariaceae	Polaromonas	g__Verrucaria	OTU1781	s__latebrosa	fun_OTU2659_bac_OTU1781	0.0487254	0.00260451
fun_OTU321	bac_OTU1797	fun_OTU321	bac_OTU1797	Chloroflexi	NA	Anaerolineae	NA	Caldilineaceae	NA	NA	NA	OTU1797	s__OTU321	fun_OTU321_bac_OTU1797	0.0409586	0.0412603
fun_OTU527	bac_OTU1797	fun_OTU527	bac_OTU1797	Chloroflexi	NA	Anaerolineae	NA	Caldilineaceae	NA	NA	NA	OTU1797	s__OTU527	fun_OTU527_bac_OTU1797	0.0409586	0.0249356
fun_OTU1618	bac_OTU1797	fun_OTU1618	bac_OTU1797	Chloroflexi	p__Basidiomycota	Anaerolineae	c__Pucciniomycetes	Caldilineaceae	f__Coleosporiaceae	NA	g__Chrysomyxa	OTU1797	s__OTU1618	fun_OTU1618_bac_OTU1797	0.0409586	0.00605283
fun_OTU28	bac_OTU1799	fun_OTU28	bac_OTU1799	Chloroflexi	p__Ascomycota	Chloroflexia	c__Leotiomycetes	JG30-KF-CM45	f__Hyaloscyphaceae	NA	g__Clathrosphaerina	OTU1799	s__zalewskii	fun_OTU28_bac_OTU1799	0.0177244	0.000451803
fun_OTU1214	bac_OTU1799	fun_OTU1214	bac_OTU1799	Chloroflexi	p__Rozellomycota	Chloroflexia	NA	JG30-KF-CM45	NA	NA	NA	OTU1799	s__OTU1214	fun_OTU1214_bac_OTU1799	0.0177244	0.000418582
fun_OTU1446	bac_OTU1799	fun_OTU1446	bac_OTU1799	Chloroflexi	p__Basidiomycota	Chloroflexia	c__Microbotryomycetes	JG30-KF-CM45	NA	NA	NA	OTU1799	s__OTU1446	fun_OTU1446_bac_OTU1799	0.0177244	0.000591331
fun_OTU1743	bac_OTU1799	fun_OTU1743	bac_OTU1799	Chloroflexi	p__Basidiomycota	Chloroflexia	c__Agaricomycetes	JG30-KF-CM45	f__Hydnodontaceae	NA	g__Trechispora	OTU1799	s__hymenocystis	fun_OTU1743_bac_OTU1799	0.0177244	0.00500306
fun_OTU2829	bac_OTU1799	fun_OTU2829	bac_OTU1799	Chloroflexi	p__Ascomycota	Chloroflexia	c__Dothideomycetes	JG30-KF-CM45	f__Leptosphaeriaceae	NA	g__Plenodomus	OTU1799	s__biglobosus	fun_OTU2829_bac_OTU1799	0.0177244	0.0704747
fun_OTU309	bac_OTU1802	fun_OTU309	bac_OTU1802	Gemmatimonadetes	NA	Longimicrobia	NA	Longimicrobiaceae	NA	NA	NA	OTU1802	s__OTU309	fun_OTU309_bac_OTU1802	0.122057	0.00243841
fun_OTU997	bac_OTU1802	fun_OTU997	bac_OTU1802	Gemmatimonadetes	p__Basidiomycota	Longimicrobia	c__Ustilaginomycetes	Longimicrobiaceae	f__Ustilaginaceae	NA	g__Tranzscheliella	OTU1802	s__yupeitaniae	fun_OTU997_bac_OTU1802	0.122057	0.00120259
fun_OTU1175	bac_OTU1802	fun_OTU1175	bac_OTU1802	Gemmatimonadetes	NA	Longimicrobia	NA	Longimicrobiaceae	NA	NA	NA	OTU1802	s__OTU1175	fun_OTU1175_bac_OTU1802	0.122057	0.00128897
fun_OTU1904	bac_OTU1802	fun_OTU1904	bac_OTU1802	Gemmatimonadetes	p__Basidiomycota	Longimicrobia	c__Agaricomycetes	Longimicrobiaceae	f__Psathyrellaceae	NA	g__Psathyrella	OTU1802	s__candolleana	fun_OTU1904_bac_OTU1802	0.122057	0.00166104
fun_OTU125	bac_OTU1806	fun_OTU125	bac_OTU1806	Gemmatimonadetes	p__Basidiomycota	S0134_terrestrial_group	c__Agaricomycetes	NA	f__Strophariaceae	NA	g__Hypholoma	OTU1806	s__fasciculare	fun_OTU125_bac_OTU1806	0.017835	0.024012
fun_OTU204	bac_OTU1806	fun_OTU204	bac_OTU1806	Gemmatimonadetes	p__Ascomycota	S0134_terrestrial_group	c__Dothideomycetes	NA	f__Mycosphaerellaceae	NA	g__Mycosphaerella	OTU1806	s__tassiana	fun_OTU204_bac_OTU1806	0.017835	0.228034
fun_OTU821	bac_OTU1806	fun_OTU821	bac_OTU1806	Gemmatimonadetes	NA	S0134_terrestrial_group	NA	NA	NA	NA	NA	OTU1806	s__OTU821	fun_OTU821_bac_OTU1806	0.017835	0.00241848
fun_OTU1102	bac_OTU1806	fun_OTU1102	bac_OTU1806	Gemmatimonadetes	NA	S0134_terrestrial_group	NA	NA	NA	NA	NA	OTU1806	s__OTU1102	fun_OTU1102_bac_OTU1806	0.017835	0.00300316
fun_OTU1210	bac_OTU1806	fun_OTU1210	bac_OTU1806	Gemmatimonadetes	p__Basidiomycota	S0134_terrestrial_group	c__Agaricomycetes	NA	f__Suillaceae	NA	g__Suillus	OTU1806	s__tridentinus	fun_OTU1210_bac_OTU1806	0.017835	0.00112951
fun_OTU1540	bac_OTU1806	fun_OTU1540	bac_OTU1806	Gemmatimonadetes	p__Basidiomycota	S0134_terrestrial_group	c__Agaricomycetes	NA	f__Hymenogastraceae	NA	g__Hebeloma	OTU1806	s__laterinum	fun_OTU1540_bac_OTU1806	0.017835	0.000850453
fun_OTU2693	bac_OTU1806	fun_OTU2693	bac_OTU1806	Gemmatimonadetes	p__Ascomycota	S0134_terrestrial_group	c__Eurotiomycetes	NA	f__Verrucariaceae	NA	g__Verrucaria	OTU1806	s__latebrosa	fun_OTU2693_bac_OTU1806	0.017835	0.00176735
fun_OTU2941	bac_OTU1806	fun_OTU2941	bac_OTU1806	Gemmatimonadetes	p__Ascomycota	S0134_terrestrial_group	c__Leotiomycetes	NA	f__Helotiaceae	NA	g__Tetracladium	OTU1806	s__OTU2941	fun_OTU2941_bac_OTU1806	0.017835	0.0568143
fun_OTU4278	bac_OTU1806	fun_OTU4278	bac_OTU1806	Gemmatimonadetes	p__Ascomycota	S0134_terrestrial_group	c__Sordariomycetes	NA	f__Trichosphaeriaceae	NA	g__Nigrospora	OTU1806	s__musae	fun_OTU4278_bac_OTU1806	0.017835	0.00205969
fun_OTU647	bac_OTU1807	fun_OTU647	bac_OTU1807	Proteobacteria	NA	Alphaproteobacteria	NA	Sphingomonadaceae	NA	NA	NA	OTU1807	s__OTU647	fun_OTU647_bac_OTU1807	0.0144052	0.00281048
fun_OTU1548	bac_OTU1807	fun_OTU1548	bac_OTU1807	Proteobacteria	p__Basidiomycota	Alphaproteobacteria	c__Agaricomycetes	Sphingomonadaceae	f__Meripilaceae	NA	g__Rigidoporus	OTU1807	s__piceicola	fun_OTU1548_bac_OTU1807	0.0144052	0.000411938
fun_OTU1700	bac_OTU1807	fun_OTU1700	bac_OTU1807	Proteobacteria	p__Basidiomycota	Alphaproteobacteria	c__Microbotryomycetes	Sphingomonadaceae	NA	NA	NA	OTU1807	s__OTU1700	fun_OTU1700_bac_OTU1807	0.0144052	0.000498312
fun_OTU2728	bac_OTU1807	fun_OTU2728	bac_OTU1807	Proteobacteria	p__Ascomycota	Alphaproteobacteria	c__Eurotiomycetes	Sphingomonadaceae	f__Verrucariaceae	NA	g__Polyblastia	OTU1807	s__moravica	fun_OTU2728_bac_OTU1807	0.0144052	0.00211949
fun_OTU2962	bac_OTU1807	fun_OTU2962	bac_OTU1807	Proteobacteria	p__Ascomycota	Alphaproteobacteria	c__Leotiomycetes	Sphingomonadaceae	f__Helotiaceae	NA	g__Tetracladium	OTU1807	s__OTU2962	fun_OTU2962_bac_OTU1807	0.0144052	0.00295001
fun_OTU3565	bac_OTU1807	fun_OTU3565	bac_OTU1807	Proteobacteria	p__Ascomycota	Alphaproteobacteria	c__Eurotiomycetes	Sphingomonadaceae	f__Verrucariaceae	NA	g__Thelidium	OTU1807	s__decipiens	fun_OTU3565_bac_OTU1807	0.0144052	0.00113615
fun_OTU437	bac_OTU1817	fun_OTU437	bac_OTU1817	Cyanobacteria	p__Basidiomycota	Oxyphotobacteria	c__Tremellomycetes	NA	f__Filobasidiaceae	NA	g__Filobasidium	OTU1817	s__stepposum	fun_OTU437_bac_OTU1817	0.0148035	0.00158796
fun_OTU2683	bac_OTU1817	fun_OTU2683	bac_OTU1817	Cyanobacteria	p__Ascomycota	Oxyphotobacteria	c__Eurotiomycetes	NA	f__Verrucariaceae	NA	g__Verrucaria	OTU1817	s__OTU2683	fun_OTU2683_bac_OTU1817	0.0148035	0.00334202
fun_OTU125	bac_OTU1828	fun_OTU125	bac_OTU1828	Planctomycetes	p__Basidiomycota	Planctomycetacia	c__Agaricomycetes	Gemmataceae	f__Strophariaceae	Gemmata	g__Hypholoma	OTU1828	s__fasciculare	fun_OTU125_bac_OTU1828	0.00564259	0.024012
fun_OTU1412	bac_OTU1828	fun_OTU1412	bac_OTU1828	Planctomycetes	p__Basidiomycota	Planctomycetacia	c__Agaricomycetes	Gemmataceae	f__Thelephoraceae	Gemmata	g__Tomentella	OTU1828	s__cinerascens	fun_OTU1412_bac_OTU1828	0.00564259	0.000863741
fun_OTU1582	bac_OTU1828	fun_OTU1582	bac_OTU1828	Planctomycetes	NA	Planctomycetacia	NA	Gemmataceae	NA	Gemmata	NA	OTU1828	s__OTU1582	fun_OTU1582_bac_OTU1828	0.00564259	0.000810588
fun_OTU1732	bac_OTU1828	fun_OTU1732	bac_OTU1828	Planctomycetes	p__Basidiomycota	Planctomycetacia	c__Microbotryomycetes	Gemmataceae	f__Sporidiobolaceae	Gemmata	g__Rhodotorula	OTU1828	s__OTU1732	fun_OTU1732_bac_OTU1828	0.00564259	0.0723616
fun_OTU1761	bac_OTU1828	fun_OTU1761	bac_OTU1828	Planctomycetes	p__Basidiomycota	Planctomycetacia	c__Microbotryomycetes	Gemmataceae	f__Camptobasidiaceae	Gemmata	NA	OTU1828	s__OTU1761	fun_OTU1761_bac_OTU1828	0.00564259	0.00118266
fun_OTU2551	bac_OTU1828	fun_OTU2551	bac_OTU1828	Planctomycetes	p__Ascomycota	Planctomycetacia	c__Eurotiomycetes	Gemmataceae	f__Herpotrichiellaceae	Gemmata	g__Rhinocladiella	OTU1828	s__OTU2551	fun_OTU2551_bac_OTU1828	0.00564259	0.00128897
fun_OTU2554	bac_OTU1828	fun_OTU2554	bac_OTU1828	Planctomycetes	p__Ascomycota	Planctomycetacia	c__Sordariomycetes	Gemmataceae	f__Diatrypaceae	Gemmata	g__Anthostoma	OTU1828	s__turgidum	fun_OTU2554_bac_OTU1828	0.00564259	0.0016544
fun_OTU2626	bac_OTU1828	fun_OTU2626	bac_OTU1828	Planctomycetes	p__Ascomycota	Planctomycetacia	c__Eurotiomycetes	Gemmataceae	f__Verrucariaceae	Gemmata	g__Polyblastia	OTU1828	s__moravica	fun_OTU2626_bac_OTU1828	0.00564259	0.00190023
fun_OTU2776	bac_OTU1828	fun_OTU2776	bac_OTU1828	Planctomycetes	p__Ascomycota	Planctomycetacia	c__Dothideomycetes	Gemmataceae	f__Mytilinidiaceae	Gemmata	g__Lophium	OTU1828	s__mytilinum	fun_OTU2776_bac_OTU1828	0.00564259	0.000830521
fun_OTU6989	bac_OTU1828	fun_OTU6989	bac_OTU1828	Planctomycetes	p__Ascomycota	Planctomycetacia	c__Orbiliomycetes	Gemmataceae	f__Orbiliales_fam_Incertae_sedis	Gemmata	g__Lecophagus	OTU1828	s__longisporus	fun_OTU6989_bac_OTU1828	0.00564259	0.0042722
fun_OTU365	bac_OTU1829	fun_OTU365	bac_OTU1829	Bacteroidetes	p__Ascomycota	Bacteroidia	c__Dothideomycetes	Saprospiraceae	f__Didymosphaeriaceae	NA	g__Pseudopithomyces	OTU1829	s__rosae	fun_OTU365_bac_OTU1829	0.00940432	0.00234539
fun_OTU548	bac_OTU1829	fun_OTU548	bac_OTU1829	Bacteroidetes	NA	Bacteroidia	NA	Saprospiraceae	NA	NA	NA	OTU1829	s__OTU548	fun_OTU548_bac_OTU1829	0.00940432	0.00492333
fun_OTU1378	bac_OTU1829	fun_OTU1378	bac_OTU1829	Bacteroidetes	p__Chytridiomycota	Bacteroidia	c__Rhizophydiomycetes	Saprospiraceae	NA	NA	NA	OTU1829	s__OTU1378	fun_OTU1378_bac_OTU1829	0.00940432	0.00125575
fun_OTU2772	bac_OTU1829	fun_OTU2772	bac_OTU1829	Bacteroidetes	p__Ascomycota	Bacteroidia	c__Eurotiomycetes	Saprospiraceae	f__Verrucariaceae	NA	g__Verrucaria	OTU1829	s__alpicola	fun_OTU2772_bac_OTU1829	0.00940432	0.0010232
fun_OTU4137	bac_OTU1829	fun_OTU4137	bac_OTU1829	Bacteroidetes	p__Basidiomycota	Bacteroidia	c__Agaricostilbomycetes	Saprospiraceae	f__Chionosphaeraceae	NA	NA	OTU1829	s__OTU4137	fun_OTU4137_bac_OTU1829	0.00940432	0.000830521
fun_OTU6328	bac_OTU1829	fun_OTU6328	bac_OTU1829	Bacteroidetes	NA	Bacteroidia	NA	Saprospiraceae	NA	NA	NA	OTU1829	s__OTU6328	fun_OTU6328_bac_OTU1829	0.00940432	0.00300981
fun_OTU33	bac_OTU1834	fun_OTU33	bac_OTU1834	Actinobacteria	p__Basidiomycota	Thermoleophilia	c__Agaricomycetes	Solirubrobacteraceae	f__Suillaceae	NA	g__Suillus	OTU1834	s__grevillei	fun_OTU33_bac_OTU1834	0.0114622	0.00272411
fun_OTU1541	bac_OTU1834	fun_OTU1541	bac_OTU1834	Actinobacteria	p__Basidiomycota	Thermoleophilia	c__Microbotryomycetes	Solirubrobacteraceae	NA	NA	NA	OTU1834	s__OTU1541	fun_OTU1541_bac_OTU1834	0.0114622	0.0348619
fun_OTU1700	bac_OTU1834	fun_OTU1700	bac_OTU1834	Actinobacteria	p__Basidiomycota	Thermoleophilia	c__Microbotryomycetes	Solirubrobacteraceae	NA	NA	NA	OTU1834	s__OTU1700	fun_OTU1700_bac_OTU1834	0.0114622	0.000498312
fun_OTU2506	bac_OTU1834	fun_OTU2506	bac_OTU1834	Actinobacteria	p__Ascomycota	Thermoleophilia	c__Sordariomycetes	Solirubrobacteraceae	f__Plectosphaerellaceae	NA	g__Gibellulopsis	OTU1834	s__piscis	fun_OTU2506_bac_OTU1834	0.0114622	0.000564754
fun_OTU2700	bac_OTU1834	fun_OTU2700	bac_OTU1834	Actinobacteria	p__Ascomycota	Thermoleophilia	c__Eurotiomycetes	Solirubrobacteraceae	f__Herpotrichiellaceae	NA	g__Cladophialophora	OTU1834	s__minutissima	fun_OTU2700_bac_OTU1834	0.0114622	0.0245103
fun_OTU2919	bac_OTU1834	fun_OTU2919	bac_OTU1834	Actinobacteria	p__Ascomycota	Thermoleophilia	c__Leotiomycetes	Solirubrobacteraceae	f__Helotiaceae	NA	g__Tetracladium	OTU1834	s__OTU2919	fun_OTU2919_bac_OTU1834	0.0114622	0.00378053
fun_OTU2936	bac_OTU1834	fun_OTU2936	bac_OTU1834	Actinobacteria	p__Ascomycota	Thermoleophilia	c__Leotiomycetes	Solirubrobacteraceae	f__Helotiaceae	NA	g__Tetracladium	OTU1834	s__OTU2936	fun_OTU2936_bac_OTU1834	0.0114622	0.0759694
fun_OTU4011	bac_OTU1834	fun_OTU4011	bac_OTU1834	Actinobacteria	p__Chytridiomycota	Thermoleophilia	c__Rhizophydiomycetes	Solirubrobacteraceae	f__Alphamycetaceae	NA	g__Betamyces	OTU1834	s__OTU4011	fun_OTU4011_bac_OTU1834	0.0114622	0.0364432
fun_OTU3266	bac_OTU1837	fun_OTU3266	bac_OTU1837	Verrucomicrobia	p__Basidiomycota	Verrucomicrobiae	c__Microbotryomycetes	Opitutaceae	f__Camptobasidiaceae	Lacunisphaera	g__Glaciozyma	OTU1837	s__OTU3266	fun_OTU3266_bac_OTU1837	0.0157993	0.00140192
fun_OTU4701	bac_OTU1837	fun_OTU4701	bac_OTU1837	Verrucomicrobia	p__Rozellomycota	Verrucomicrobiae	NA	Opitutaceae	NA	Lacunisphaera	NA	OTU1837	s__OTU4701	fun_OTU4701_bac_OTU1837	0.0157993	0.00211284
fun_OTU2302	bac_OTU1840	fun_OTU2302	bac_OTU1840	Proteobacteria	p__Ascomycota	Alphaproteobacteria	c__Eurotiomycetes	Rhodobacteraceae	NA	Rubellimicrobium	NA	OTU1840	s__OTU2302	fun_OTU2302_bac_OTU1840	0.0510489	0.0181984
fun_OTU124	bac_OTU1843	fun_OTU124	bac_OTU1843	Proteobacteria	NA	Deltaproteobacteria	NA	Bdellovibrionaceae	NA	OM27_clade	NA	OTU1843	s__OTU124	fun_OTU124_bac_OTU1843	0.00599664	0.0326826
[truncated: 8,804 more rows]

## Sheet: G
X1	X2	fungus	bacterium	phylum_bac	phylum_fun	class_bac	class_fun	family_bac	family_fun	genus_bac	genus_fun	species_bac	species_fun	pair	abundance_bac	abundance_fun
[truncated: 14,406 more rows]

## Sheet: M
X1	X2	fungus	bacterium	phylum_bac	phylum_fun	class_bac	class_fun	family_bac	family_fun	genus_bac	genus_fun	species_bac	species_fun	pair	abundance_bac	abundance_fun
[truncated: 16,411 more rows]

[truncated: 1 more sheets: T]
