# Supplementary material for: Determinism and stochasticity drive microbial community assembly and microbial interactions in calcareous glacier forefields
Source: Appl Environ Microbiol. 2025 May 15;91(6):e00302-25. doi: 10.1128/aem.00302-25 (PMC12175511; doi:10.1128/aem.00302-25)
Supplement: File S4 — List of enzymes whose activity was determined, with buffers and substrates used for determination. [file aem.00302-25-s0005.xlsx]

## Sheet: enzymes_list
ENZYME ACTIVITY
acronym	enzyme	buffer	substrate	enzyme activity
aryS	arylsulfatase	200 mM, pH 5.8 MES	4-methylumbelliferyl sulfate	nanomoles of 4-methylumbelliferone * g-1 dry soil* hour-1
betaG	beta-glucosidase	200 mM, pH 5.8 MES	4-methylumbelliferyl-beta-D-glucopyranoside	nanomoles of 4-methylumbelliferone * g-1 dry soil* hour-1
chit	chitinase	200 mM, pH 5.8 MES	4-methylumbelliferyl-N-acetyl-beta-D-glucosaminide	nanomoles of 4-methylumbelliferone * g-1 dry soil* hour-1
PROTEASE	aspecific protease	200mm, pH7.5 TRIS	fluorescein-labeled casein	fluorescence units
leu	leucine-aminopeptidase	200mm, pH7.5 TRIS	L-Leucine 7-amido-4methyl-coumarine hydrochloride	nanomoles of 7-amino-4methyl coumarine)* g-1 dry soil* hour-1
acP	acid phosphomonoesterase	200 mM, pH 5.8 MES	4-methylumbelliferyl phosphate	nanomoles of 4-methylumbelliferone * g-1 dry soil* hour-1
bisP	phosphodiesterase	200mm, pH7.5 TRIS	bis(4-methylumbelliferyl)phosphoric acid	nanomoles of 4-methylumbelliferone * g-1 dry soil* hour-1
alkP	alkaline phosphomonoesterase	200mm, pH9.0 TRIS	4-methylumbelliferyl phosphate	nanomoles of 4-methylumbelliferone * g-1 dry soil* hour-1
FDA	fluorescein diacetate hydrolysis	200 mM, pH 5.8 MES	5,6-carboxyfluorescein	nanomoles of 5,6carboxyfluorescein * g-1 dry soil* hour-1
Oxidase	polyphenoloxidase	200 mM, pH 5.8 MES	10-Acetyl-3,7-dihydroxyphenoxazine	picomoles of resorufin * g-1 dry soil* hour-1
